# Supplementary material for: FOXM1 binds directly to non-consensus sequences in the human genome
Source: Genome Biol. 2015 Jun 23;16(1):130. doi: 10.1186/s13059-015-0696-z (PMC4492089; doi:10.1186/s13059-015-0696-z)
Supplement: Additional file 2: — FOXM1 binding peaks. Excel spreadsheet containing location of FOXM1 binding peaks identified using MACS in replicate ChIP-seq experiments performed with endogenous FOXM1 and WT and DBD mutated GFP-FOXM1 in HEK293 cell lines. [file 13059_2015_696_MOESM2_ESM.xls]

## Sheet: ds066_293T_FOXM1_2
# This file is generated by MACS version 2.0.10.20120913 (tag:beta)
# ARGUMENTS LIST:
# name = ds066_293T_FOXM1_GTX_1.merge
# format = AUTO
# ChIP-seq file = ['/lustre/sblab/berald01/repository/bam_clean/ds066_293T_FOXM1_GTX_1.slx-7323-merge.clean.bam']
# control file = ['/lustre/sblab/berald01/repository/bam_clean/ds065_293T_Input.slx-7323-merge.clean.bam']
# effective genome size = 2.70e+09
# band width = 300
# model fold = [5, 50]
# qvalue cutoff = 5.00e-02
# Larger dataset will be scaled towards smaller dataset.
# Range for calculating regional lambda is: 1000 bps and 10000 bps
# Broad region calling is off
# tag size is determined as 40 bps
# total tags in treatment: 29483568
# tags after filtering in treatment: 28620815
# maximum duplicate tags at the same position in treatment = 1
# Redundant rate in treatment: 0.03
# total tags in control: 37457050
# tags after filtering in control: 36619991
# maximum duplicate tags at the same position in control = 1
# Redundant rate in control: 0.02
# d = 118
# alternative fragment length(s) may be 118 bps
chr	start	end	length	abs_summit	pileup	#NAME?	fold_enrichment	#NAME?	name
chr1	851934	852078	145	851997	12	6.65706	4.3177	2.92595	ds066_293T_FOXM1_GTX_1.merge_peak_1
chr1	856589	856750	162	856643	16	10.4945	5.80708	6.32341	ds066_293T_FOXM1_GTX_1.merge_peak_2
chr1	875729	875916	188	875818	20	15.1899	7.55615	10.714	ds066_293T_FOXM1_GTX_1.merge_peak_3
chr1	877089	877417	329	877290	31	28.5795	11.7492	23.6575	ds066_293T_FOXM1_GTX_1.merge_peak_4
chr1	877497	877658	162	877603	16	11.4562	6.37183	7.2024	ds066_293T_FOXM1_GTX_1.merge_peak_5
chr1	919683	919815	133	919752	11	6.97619	4.68178	3.17866	ds066_293T_FOXM1_GTX_1.merge_peak_6
chr1	935476	935652	177	935560	13	8.62503	5.32132	4.63181	ds066_293T_FOXM1_GTX_1.merge_peak_7
chr1	935862	936010	149	935974	14	7.81101	4.65262	3.91509	ds066_293T_FOXM1_GTX_1.merge_peak_8
chr1	937254	937472	219	937435	14	9.2382	5.48875	5.16917	ds066_293T_FOXM1_GTX_1.merge_peak_9
chr1	1051436	1051798	363	1051585	12	8.80964	5.63601	4.80872	ds066_293T_FOXM1_GTX_1.merge_peak_10
chr1	1183263	1183380	118	1183332	12	7.90024	5.07193	3.98572	ds066_293T_FOXM1_GTX_1.merge_peak_11
chr1	1243370	1243519	150	1243489	12	7.03031	4.54134	3.21211	ds066_293T_FOXM1_GTX_1.merge_peak_12
chr1	1310587	1310783	197	1310693	22	20.2177	9.93151	15.5333	ds066_293T_FOXM1_GTX_1.merge_peak_13
chr1	1446358	1446677	320	1446509	17	12.9004	6.9894	8.56174	ds066_293T_FOXM1_GTX_1.merge_peak_14
chr1	1510110	1510358	249	1510302	17	13.3364	7.25028	8.96749	ds066_293T_FOXM1_GTX_1.merge_peak_15
chr1	3269076	3269224	149	3269128	15	10.8049	6.2128	6.61303	ds066_293T_FOXM1_GTX_1.merge_peak_16
chr1	3320358	3320619	262	3320456	40	37.7051	13.4928	32.6068	ds066_293T_FOXM1_GTX_1.merge_peak_17
chr1	3817232	3817373	142	3817318	17	11.7438	6.30843	7.47951	ds066_293T_FOXM1_GTX_1.merge_peak_18
chr1	6052735	6052893	159	6052749	14	9.8411	5.85223	5.72296	ds066_293T_FOXM1_GTX_1.merge_peak_19
chr1	6094200	6094354	155	6094269	22	10.4186	4.68641	6.25495	ds066_293T_FOXM1_GTX_1.merge_peak_20
chr1	6259679	6259825	147	6259788	19	13.792	7.00936	9.39777	ds066_293T_FOXM1_GTX_1.merge_peak_21
chr1	6265337	6265454	118	6265398	15	8.35369	4.78371	4.37759	ds066_293T_FOXM1_GTX_1.merge_peak_22
chr1	6550550	6550672	123	6550617	16	11.4562	6.37183	7.2024	ds066_293T_FOXM1_GTX_1.merge_peak_23
chr1	6761809	6762099	291	6761920	19	15.1516	7.80297	10.6759	ds066_293T_FOXM1_GTX_1.merge_peak_24
chr1	8021605	8021754	150	8021736	12	5.92297	3.88676	2.31037	ds066_293T_FOXM1_GTX_1.merge_peak_25
chr1	8086453	8086583	131	8086529	12	8.39303	5.3768	4.41548	ds066_293T_FOXM1_GTX_1.merge_peak_26
chr1	8495753	8495870	118	8495839	17	6.75005	3.66762	2.98916	ds066_293T_FOXM1_GTX_1.merge_peak_27
chr1	8499380	8499584	205	8499478	20	10.6045	5.08937	6.42349	ds066_293T_FOXM1_GTX_1.merge_peak_28
chr1	8586080	8586351	272	8586174	22	18.6003	8.97342	13.9753	ds066_293T_FOXM1_GTX_1.merge_peak_29
chr1	8686561	8686678	118	8686651	11	6.20382	4.20562	2.50947	ds066_293T_FOXM1_GTX_1.merge_peak_30
chr1	8761155	8761528	374	8761211	14	9.79538	5.8245	5.68712	ds066_293T_FOXM1_GTX_1.merge_peak_31
chr1	8763413	8763641	229	8763571	20	14.8482	7.35983	10.3966	ds066_293T_FOXM1_GTX_1.merge_peak_32
chr1	8767162	8767302	141	8767216	16	11.4562	6.37183	7.2024	ds066_293T_FOXM1_GTX_1.merge_peak_33
chr1	9884572	9884761	190	9884676	17	12.1068	6.52018	7.81124	ds066_293T_FOXM1_GTX_1.merge_peak_34
chr1	10532586	10532752	167	10532639	18	11.018	5.68065	6.80394	ds066_293T_FOXM1_GTX_1.merge_peak_35
chr1	11919496	11919613	118	11919545	14	10.6968	6.37503	6.5133	ds066_293T_FOXM1_GTX_1.merge_peak_36
chr1	11968255	11968703	449	11968366	23	15.6297	7.03952	11.1395	ds066_293T_FOXM1_GTX_1.merge_peak_37
chr1	11969621	11969993	373	11969778	23	15.8864	7.17556	11.3782	ds066_293T_FOXM1_GTX_1.merge_peak_38
chr1	12538335	12538548	214	12538443	19	12.6925	6.38707	8.36345	ds066_293T_FOXM1_GTX_1.merge_peak_39
chr1	16160845	16161096	252	16160976	16	11.0948	6.15795	6.87501	ds066_293T_FOXM1_GTX_1.merge_peak_40
chr1	16161601	16161725	125	16161655	12	7.57557	4.87257	3.69421	ds066_293T_FOXM1_GTX_1.merge_peak_41
chr1	16678981	16679179	199	16679033	15	5.43539	3.26011	1.88631	ds066_293T_FOXM1_GTX_1.merge_peak_42
chr1	16840479	16840703	225	16840591	45	19.9799	5.21801	15.3049	ds066_293T_FOXM1_GTX_1.merge_peak_43
chr1	16971120	16971283	164	16971217	34	13.3231	4.35645	8.95689	ds066_293T_FOXM1_GTX_1.merge_peak_44
chr1	17222620	17222799	180	17222685	23	19.7877	9.36357	15.1187	ds066_293T_FOXM1_GTX_1.merge_peak_45
chr1	17222951	17223103	153	17223051	22	10.4186	4.68641	6.25495	ds066_293T_FOXM1_GTX_1.merge_peak_46
chr1	17231191	17231339	149	17231264	11	6.57958	4.43613	2.85465	ds066_293T_FOXM1_GTX_1.merge_peak_47
chr1	17231613	17231753	141	17231660	17	12.1068	6.52018	7.81124	ds066_293T_FOXM1_GTX_1.merge_peak_48
chr1	17231848	17232164	317	17231942	23	11.2102	4.89016	6.97241	ds066_293T_FOXM1_GTX_1.merge_peak_49
chr1	17338366	17338549	184	17338467	25	15.0395	6.30112	10.5724	ds066_293T_FOXM1_GTX_1.merge_peak_50
chr1	17923578	17923823	246	17923673	20	15.06	7.48131	10.5925	ds066_293T_FOXM1_GTX_1.merge_peak_51
chr1	21112835	21113529	695	21113232	193	318.739	72.7138	310.289	ds066_293T_FOXM1_GTX_1.merge_peak_52
chr1	21645262	21645398	137	21645320	17	11.2028	5.99682	6.967	ds066_293T_FOXM1_GTX_1.merge_peak_53
chr1	22379102	22379351	250	22379161	14	11.0775	6.6093	6.86072	ds066_293T_FOXM1_GTX_1.merge_peak_54
chr1	22778288	22778495	208	22778381	24	20.9928	9.75372	16.2801	ds066_293T_FOXM1_GTX_1.merge_peak_55
chr1	23345733	23346023	291	23345918	17	12.9004	6.9894	8.56174	ds066_293T_FOXM1_GTX_1.merge_peak_56
chr1	23670738	23670926	189	23670812	30	23.4277	9.26843	18.6392	ds066_293T_FOXM1_GTX_1.merge_peak_57
chr1	23881307	23881424	118	23881357	13	8.3263	5.14027	4.36276	ds066_293T_FOXM1_GTX_1.merge_peak_58
chr1	24286053	24286285	233	24286168	26	22.7355	10.12	17.9718	ds066_293T_FOXM1_GTX_1.merge_peak_59
chr1	24306783	24306980	198	24306898	23	13.2122	5.81642	8.84734	ds066_293T_FOXM1_GTX_1.merge_peak_60
chr1	24513784	24514047	264	24513878	36	38.7476	15.6634	33.6325	ds066_293T_FOXM1_GTX_1.merge_peak_61
chr1	24616539	24616675	137	24616607	16	11.8928	6.63253	7.61643	ds066_293T_FOXM1_GTX_1.merge_peak_62
chr1	25071448	25071727	280	25071587	53	52.3781	16.145	47.0751	ds066_293T_FOXM1_GTX_1.merge_peak_63
chr1	25071770	25071961	192	25071857	13	6.70457	4.18574	2.94772	ds066_293T_FOXM1_GTX_1.merge_peak_64
chr1	26109345	26109550	206	26109420	17	12.1443	6.54214	7.84826	ds066_293T_FOXM1_GTX_1.merge_peak_65
chr1	26324586	26324941	356	26324830	25	16.2208	6.87833	11.6976	ds066_293T_FOXM1_GTX_1.merge_peak_66
chr1	26452831	26453201	371	26453034	96	105.309	23.508	99.4529	ds066_293T_FOXM1_GTX_1.merge_peak_67
chr1	26633068	26633293	226	26633180	39	30.2841	10.0875	25.3262	ds066_293T_FOXM1_GTX_1.merge_peak_68
chr1	26798622	26798775	154	26798725	12	5.92297	3.88676	2.31037	ds066_293T_FOXM1_GTX_1.merge_peak_69
chr1	26799378	26799541	164	26799463	29	25.1633	10.514	20.3253	ds066_293T_FOXM1_GTX_1.merge_peak_70
chr1	26947368	26947706	339	26947664	14	7.51541	4.48472	3.64488	ds066_293T_FOXM1_GTX_1.merge_peak_71
chr1	27022028	27022255	228	27022127	17	5.64192	3.16379	2.0711	ds066_293T_FOXM1_GTX_1.merge_peak_72
chr1	27024549	27024765	217	27024666	18	12.3923	6.44944	8.07552	ds066_293T_FOXM1_GTX_1.merge_peak_73
chr1	27226812	27227078	267	27226902	17	11.7438	6.30843	7.47951	ds066_293T_FOXM1_GTX_1.merge_peak_74
chr1	27560864	27561159	296	27560952	23	19.7877	9.36357	15.1187	ds066_293T_FOXM1_GTX_1.merge_peak_75
chr1	27995943	27996060	118	27996002	12	7.68763	4.94122	3.7991	ds066_293T_FOXM1_GTX_1.merge_peak_76
chr1	27998805	27998946	142	27998890	17	9.66296	5.13993	5.56943	ds066_293T_FOXM1_GTX_1.merge_peak_77
chr1	28052059	28052228	170	28052158	16	13.3779	7.53269	9.00047	ds066_293T_FOXM1_GTX_1.merge_peak_78
chr1	28241116	28241466	351	28241216	19	9.77394	4.84702	5.67224	ds066_293T_FOXM1_GTX_1.merge_peak_79
chr1	28499367	28499484	118	28499399	14	7.51541	4.48472	3.64488	ds066_293T_FOXM1_GTX_1.merge_peak_80
chr1	28562609	28562754	146	28562641	12	7.30735	4.70902	3.46866	ds066_293T_FOXM1_GTX_1.merge_peak_81
chr1	28832552	28832669	118	28832590	17	11.2353	6.01539	6.9972	ds066_293T_FOXM1_GTX_1.merge_peak_82
chr1	28845066	28845209	144	28845160	24	14.1174	6.05877	9.69775	ds066_293T_FOXM1_GTX_1.merge_peak_83
chr1	28879407	28879567	161	28879479	14	9.79538	5.8245	5.68712	ds066_293T_FOXM1_GTX_1.merge_peak_84
chr1	28975074	28975922	849	28975223	30	27.0392	11.2292	22.152	ds066_293T_FOXM1_GTX_1.merge_peak_85
chr1	29062865	29063062	198	29063006	17	13.3364	7.25028	8.96749	ds066_293T_FOXM1_GTX_1.merge_peak_86
chr1	29063369	29063496	128	29063396	13	8.9434	5.51559	4.91739	ds066_293T_FOXM1_GTX_1.merge_peak_87
chr1	29211507	29211675	169	29211582	17	12.6115	6.81768	8.28732	ds066_293T_FOXM1_GTX_1.merge_peak_88
chr1	29706141	29706258	118	29706155	13	8.85592	5.46208	4.83689	ds066_293T_FOXM1_GTX_1.merge_peak_89
chr1	31329248	31329413	166	31329312	18	13.5502	7.12146	9.1654	ds066_293T_FOXM1_GTX_1.merge_peak_90
chr1	31538387	31538531	145	31538466	12	7.86122	5.0479	3.95791	ds066_293T_FOXM1_GTX_1.merge_peak_91
chr1	32254913	32255030	118	32254980	14	9.5258	5.66153	5.44077	ds066_293T_FOXM1_GTX_1.merge_peak_92
chr1	32400774	32400978	205	32400876	26	21.4686	9.40157	16.7438	ds066_293T_FOXM1_GTX_1.merge_peak_93
chr1	32404086	32404204	119	32404124	14	9.14576	5.43348	5.09102	ds066_293T_FOXM1_GTX_1.merge_peak_94
chr1	33077888	33078058	171	33077988	15	10.4453	5.99701	6.2762	ds066_293T_FOXM1_GTX_1.merge_peak_95
chr1	33282934	33283058	125	33282976	16	6.0807	3.46386	2.40353	ds066_293T_FOXM1_GTX_1.merge_peak_96
chr1	33283608	33283831	224	33283685	22	13.0645	5.93908	8.70956	ds066_293T_FOXM1_GTX_1.merge_peak_97
chr1	33502529	33502715	187	33502711	14	5.95586	3.63526	2.33277	ds066_293T_FOXM1_GTX_1.merge_peak_98
chr1	33592813	33593037	225	33592960	16	9.21779	5.08269	5.14894	ds066_293T_FOXM1_GTX_1.merge_peak_99
chr1	33722610	33722759	150	33722696	18	12.6087	6.5735	8.28489	ds066_293T_FOXM1_GTX_1.merge_peak_100
chr1	35325438	35325555	118	35325456	15	8.35369	4.78371	4.37759	ds066_293T_FOXM1_GTX_1.merge_peak_101
chr1	35544884	35545023	140	35544964	20	13.3384	6.51366	8.96863	ds066_293T_FOXM1_GTX_1.merge_peak_102
chr1	35658781	35659150	370	35658955	56	49.7251	13.814	44.4569	ds066_293T_FOXM1_GTX_1.merge_peak_103
chr1	36615106	36615237	132	36615128	13	7.19909	4.47095	3.36916	ds066_293T_FOXM1_GTX_1.merge_peak_104
chr1	36615304	36615434	131	36615392	14	7.36432	4.3997	3.52164	ds066_293T_FOXM1_GTX_1.merge_peak_105
chr1	36689775	36689943	169	36689823	15	6.67086	3.87761	2.93296	ds066_293T_FOXM1_GTX_1.merge_peak_106
chr1	38019846	38020135	290	38020000	53	60.7168	20.5976	55.3126	ds066_293T_FOXM1_GTX_1.merge_peak_107
chr1	38156047	38156216	170	38156109	16	8.80239	4.85438	4.80176	ds066_293T_FOXM1_GTX_1.merge_peak_108
chr1	38158001	38158314	314	38158165	42	32.8209	10.4211	27.8101	ds066_293T_FOXM1_GTX_1.merge_peak_109
chr1	38455643	38455865	223	38455757	34	20.944	7.13149	16.2361	ds066_293T_FOXM1_GTX_1.merge_peak_110
chr1	39875287	39875496	210	39875398	19	15.9925	8.30383	11.4757	ds066_293T_FOXM1_GTX_1.merge_peak_111
chr1	40042479	40042660	182	40042587	15	8.35369	4.78371	4.37759	ds066_293T_FOXM1_GTX_1.merge_peak_112
chr1	40562876	40562993	118	40562932	10	6.30697	4.43073	2.60529	ds066_293T_FOXM1_GTX_1.merge_peak_113
chr1	40626871	40626990	120	40626914	17	10.1063	5.38167	5.95748	ds066_293T_FOXM1_GTX_1.merge_peak_114
chr1	40723581	40723942	362	40723844	23	13.2122	5.81642	8.84734	ds066_293T_FOXM1_GTX_1.merge_peak_115
chr1	40974266	40974419	154	40974322	14	8.56867	5.09166	4.57743	ds066_293T_FOXM1_GTX_1.merge_peak_116
chr1	40997279	40997427	149	40997343	16	10.7539	5.95796	6.56737	ds066_293T_FOXM1_GTX_1.merge_peak_117
chr1	41157242	41157579	338	41157472	15	8.35369	4.78371	4.37759	ds066_293T_FOXM1_GTX_1.merge_peak_118
chr1	41853609	41853726	118	41853706	11	6.57958	4.43613	2.85465	ds066_293T_FOXM1_GTX_1.merge_peak_119
chr1	42800951	42801107	157	42801028	32	16.7643	5.80029	12.2225	ds066_293T_FOXM1_GTX_1.merge_peak_120
chr1	42846371	42846488	118	42846439	11	7.13388	4.78	3.30963	ds066_293T_FOXM1_GTX_1.merge_peak_121
chr1	43424745	43424865	121	43424805	15	9.7885	5.60749	5.68422	ds066_293T_FOXM1_GTX_1.merge_peak_122
chr1	43824429	43824825	397	43824569	59	67.5352	21.5173	62.0518	ds066_293T_FOXM1_GTX_1.merge_peak_123
chr1	44678924	44679192	269	44679097	40	35.3443	12.2582	30.2858	ds066_293T_FOXM1_GTX_1.merge_peak_124
chr1	44703813	44703972	160	44703912	16	11.309	6.28452	7.06956	ds066_293T_FOXM1_GTX_1.merge_peak_125
chr1	45186918	45187137	220	45187029	21	15.0904	7.24004	10.6198	ds066_293T_FOXM1_GTX_1.merge_peak_126
chr1	45187206	45187587	382	45187475	38	31.835	11.1365	26.8437	ds066_293T_FOXM1_GTX_1.merge_peak_127
chr1	45196121	45196887	767	45196290	19	16.6029	8.67079	12.0661	ds066_293T_FOXM1_GTX_1.merge_peak_128
chr1	45205305	45205666	362	45205494	77	77.7823	18.9034	72.2024	ds066_293T_FOXM1_GTX_1.merge_peak_129
chr1	45241036	45241343	308	45241208	40	30.5526	9.93638	25.5874	ds066_293T_FOXM1_GTX_1.merge_peak_130
chr1	45285059	45285671	613	45285559	28	20.8817	8.50608	16.1801	ds066_293T_FOXM1_GTX_1.merge_peak_131
chr1	45452232	45452393	162	45452299	20	10.6045	5.08937	6.42349	ds066_293T_FOXM1_GTX_1.merge_peak_132
chr1	45477688	45477811	124	45477762	20	10.6045	5.08937	6.42349	ds066_293T_FOXM1_GTX_1.merge_peak_133
chr1	45769690	45769867	178	45769822	11	6.94051	4.6596	3.15828	ds066_293T_FOXM1_GTX_1.merge_peak_134
chr1	45956902	45957213	312	45957105	18	11.018	5.68065	6.80394	ds066_293T_FOXM1_GTX_1.merge_peak_135
chr1	45965889	45966023	135	45965954	19	11.742	5.86626	7.47951	ds066_293T_FOXM1_GTX_1.merge_peak_136
chr1	45987468	45987703	236	45987612	25	17.9624	7.77352	13.3626	ds066_293T_FOXM1_GTX_1.merge_peak_137
chr1	46152823	46152940	118	46152907	15	7.75101	4.45105	3.85872	ds066_293T_FOXM1_GTX_1.merge_peak_138
chr1	46153742	46153885	144	46153801	26	10.3918	4.1725	6.23086	ds066_293T_FOXM1_GTX_1.merge_peak_139
chr1	46598278	46598442	165	46598332	17	9.18001	4.88159	5.12354	ds066_293T_FOXM1_GTX_1.merge_peak_140
chr1	46598587	46598783	197	46598613	14	7.1558	4.28328	3.32971	ds066_293T_FOXM1_GTX_1.merge_peak_141
chr1	46713257	46713394	138	46713329	22	15.739	7.34513	11.2387	ds066_293T_FOXM1_GTX_1.merge_peak_142
chr1	46806377	46806540	164	46806463	22	17.4936	8.33134	12.912	ds066_293T_FOXM1_GTX_1.merge_peak_143
chr1	46859886	46860003	118	46859919	15	10.1073	5.79571	5.95748	ds066_293T_FOXM1_GTX_1.merge_peak_144
chr1	47133994	47134192	199	47134100	16	10.1258	5.59457	5.97412	ds066_293T_FOXM1_GTX_1.merge_peak_145
chr1	47779669	47780215	547	47780093	25	24.1319	11.272	19.3245	ds066_293T_FOXM1_GTX_1.merge_peak_146
chr1	48002399	48002516	118	48002466	12	7.92062	5.08449	4.00528	ds066_293T_FOXM1_GTX_1.merge_peak_147
chr1	48002649	48002766	118	48002698	14	10.0069	5.95302	5.88275	ds066_293T_FOXM1_GTX_1.merge_peak_148
chr1	51425934	51426051	118	51425993	13	8.5033	5.24739	4.51693	ds066_293T_FOXM1_GTX_1.merge_peak_149
chr1	51434103	51434558	456	51434462	24	19.783	9.0558	15.118	ds066_293T_FOXM1_GTX_1.merge_peak_150
chr1	51443084	51443219	136	51443122	15	7.3466	4.23282	3.50644	ds066_293T_FOXM1_GTX_1.merge_peak_151
chr1	51750203	51750362	160	51750277	15	6.67086	3.87761	2.93296	ds066_293T_FOXM1_GTX_1.merge_peak_152
chr1	51985108	51985253	146	51985181	22	18.2043	8.74216	13.5928	ds066_293T_FOXM1_GTX_1.merge_peak_153
chr1	52195174	52195458	285	52195233	14	9.72668	5.78289	5.63035	ds066_293T_FOXM1_GTX_1.merge_peak_154
chr1	52344378	52344703	326	52344484	15	10.8539	6.24238	6.65218	ds066_293T_FOXM1_GTX_1.merge_peak_155
chr1	53192087	53192204	118	53192128	12	5.92297	3.88676	2.31037	ds066_293T_FOXM1_GTX_1.merge_peak_156
chr1	53421420	53421578	159	53421514	13	10.0586	6.20339	5.92287	ds066_293T_FOXM1_GTX_1.merge_peak_157
chr1	54304010	54304158	149	54304109	15	9.20144	5.26548	5.14307	ds066_293T_FOXM1_GTX_1.merge_peak_158
chr1	54872295	54872441	147	54872392	12	5.92297	3.88676	2.31037	ds066_293T_FOXM1_GTX_1.merge_peak_159
chr1	54873297	54873489	193	54873401	17	11.0745	5.92367	6.85792	ds066_293T_FOXM1_GTX_1.merge_peak_160
chr1	54953977	54954234	258	54954154	20	15.2777	7.60688	10.7976	ds066_293T_FOXM1_GTX_1.merge_peak_161
chr1	54955063	54955215	153	54955146	16	7.41149	4.11996	3.56095	ds066_293T_FOXM1_GTX_1.merge_peak_162
chr1	55970149	55970335	187	55970285	15	7.75101	4.45105	3.85872	ds066_293T_FOXM1_GTX_1.merge_peak_163
chr1	59543772	59543981	210	59543821	14	5.95586	3.63526	2.33277	ds066_293T_FOXM1_GTX_1.merge_peak_164
chr1	59581648	59581783	136	59581707	19	14.1994	7.24464	9.77606	ds066_293T_FOXM1_GTX_1.merge_peak_165
chr1	59680491	59680622	132	59680579	11	5.98627	4.07333	2.35612	ds066_293T_FOXM1_GTX_1.merge_peak_166
chr1	59762123	59762240	118	59762190	12	7.49336	4.82233	3.6349	ds066_293T_FOXM1_GTX_1.merge_peak_167
chr1	60225208	60225338	131	60225284	17	12.6115	6.81768	8.28732	ds066_293T_FOXM1_GTX_1.merge_peak_168
chr1	61542701	61543327	627	61543002	42	39.5533	13.7322	34.425	ds066_293T_FOXM1_GTX_1.merge_peak_169
chr1	61545650	61545847	198	61545758	18	10.2845	5.28562	6.12701	ds066_293T_FOXM1_GTX_1.merge_peak_170
chr1	62209516	62209829	314	62209680	17	10.1063	5.38167	5.95748	ds066_293T_FOXM1_GTX_1.merge_peak_171
chr1	62353096	62353239	144	62353238	20	4.80836	2.61387	1.42855	ds066_293T_FOXM1_GTX_1.merge_peak_172
chr1	62902276	62902409	134	62902363	12	5.92297	3.88676	2.31037	ds066_293T_FOXM1_GTX_1.merge_peak_173
chr1	63154013	63154230	218	63154125	16	11.8008	6.57743	7.53567	ds066_293T_FOXM1_GTX_1.merge_peak_174
chr1	63988882	63989174	293	63989082	25	9.69464	4.01796	5.5997	ds066_293T_FOXM1_GTX_1.merge_peak_175
chr1	64282831	64282963	133	64282894	15	5.43539	3.26011	1.88631	ds066_293T_FOXM1_GTX_1.merge_peak_176
chr1	65614525	65614675	151	65614626	13	9.17924	5.66024	5.12354	ds066_293T_FOXM1_GTX_1.merge_peak_177
chr1	65730282	65730438	157	65730361	21	13.8807	6.57759	9.47766	ds066_293T_FOXM1_GTX_1.merge_peak_178
chr1	65935672	65935989	318	65935807	19	13.792	7.00936	9.39777	ds066_293T_FOXM1_GTX_1.merge_peak_179
chr1	66153656	66153908	253	66153737	14	11.1215	6.6364	6.89915	ds066_293T_FOXM1_GTX_1.merge_peak_180
chr1	67009289	67009406	118	67009368	13	7.96397	4.92254	4.04406	ds066_293T_FOXM1_GTX_1.merge_peak_181
chr1	67520116	67520255	140	67520166	19	11.9516	5.97963	7.66675	ds066_293T_FOXM1_GTX_1.merge_peak_182
chr1	68962588	68962959	372	68962749	54	53.7487	16.444	48.427	ds066_293T_FOXM1_GTX_1.merge_peak_183
chr1	70671255	70671399	145	70671337	21	16.3761	7.96911	11.843	ds066_293T_FOXM1_GTX_1.merge_peak_184
chr1	70687065	70687251	187	70687158	15	6.67086	3.87761	2.93296	ds066_293T_FOXM1_GTX_1.merge_peak_185
chr1	70820375	70820520	146	70820433	21	13.984	6.63318	9.57643	ds066_293T_FOXM1_GTX_1.merge_peak_186
chr1	76080504	76080638	135	76080555	16	9.04333	4.98632	4.99573	ds066_293T_FOXM1_GTX_1.merge_peak_187
chr1	76760301	76760458	158	76760360	17	5.64192	3.16379	2.0711	ds066_293T_FOXM1_GTX_1.merge_peak_188
chr1	77685109	77685239	131	77685163	14	10.1528	6.0419	5.99932	ds066_293T_FOXM1_GTX_1.merge_peak_189
chr1	78148297	78148460	164	78148401	26	23.7651	10.7154	18.9687	ds066_293T_FOXM1_GTX_1.merge_peak_190
chr1	78444808	78444925	118	78444814	14	7.51541	4.48472	3.64488	ds066_293T_FOXM1_GTX_1.merge_peak_191
chr1	80519874	80520077	204	80519990	12	5.92297	3.88676	2.31037	ds066_293T_FOXM1_GTX_1.merge_peak_192
chr1	80869170	80869564	395	80869355	36	30.4363	11.0623	25.4738	ds066_293T_FOXM1_GTX_1.merge_peak_193
chr1	82266954	82267235	282	82267037	13	9.24874	5.70297	5.17943	ds066_293T_FOXM1_GTX_1.merge_peak_194
chr1	82386173	82386296	124	82386209	13	6.70457	4.18574	2.94772	ds066_293T_FOXM1_GTX_1.merge_peak_195
chr1	85156331	85156522	192	85156434	19	13.792	7.00936	9.39777	ds066_293T_FOXM1_GTX_1.merge_peak_196
chr1	85438296	85438698	403	85438451	23	15.8864	7.17556	11.3782	ds066_293T_FOXM1_GTX_1.merge_peak_197
chr1	85514219	85514336	118	85514291	14	9.59191	5.70141	5.50387	ds066_293T_FOXM1_GTX_1.merge_peak_198
chr1	85691816	85691976	161	85691880	16	5.05023	2.98803	1.6286	ds066_293T_FOXM1_GTX_1.merge_peak_199
chr1	87170186	87170395	210	87170281	23	19.3182	9.09024	14.6666	ds066_293T_FOXM1_GTX_1.merge_peak_200
chr1	87240288	87240547	260	87240392	27	23.8979	10.4584	19.0997	ds066_293T_FOXM1_GTX_1.merge_peak_201
chr1	87245394	87245522	129	87245428	17	8.17636	4.36231	4.2251	ds066_293T_FOXM1_GTX_1.merge_peak_202
chr1	87405222	87405343	122	87405282	18	11.7177	6.06772	7.45698	ds066_293T_FOXM1_GTX_1.merge_peak_203
chr1	88318113	88318338	226	88318251	12	7.83181	5.0298	3.93541	ds066_293T_FOXM1_GTX_1.merge_peak_204
chr1	89357223	89357413	191	89357268	14	9.8411	5.85223	5.72296	ds066_293T_FOXM1_GTX_1.merge_peak_205
chr1	91870033	91870203	171	91870097	15	10.8421	6.23524	6.64824	ds066_293T_FOXM1_GTX_1.merge_peak_206
chr1	91966274	91966422	149	91966343	18	11.018	5.68065	6.80394	ds066_293T_FOXM1_GTX_1.merge_peak_207
chr1	92351662	92351831	170	92351764	19	14.6308	7.49627	10.1845	ds066_293T_FOXM1_GTX_1.merge_peak_208
chr1	93270472	93270597	126	93270508	10	6.87181	4.78817	3.09742	ds066_293T_FOXM1_GTX_1.merge_peak_209
chr1	93297441	93297575	135	93297502	18	12.0465	6.25276	7.75492	ds066_293T_FOXM1_GTX_1.merge_peak_210
chr1	93544618	93544875	258	93544715	35	30.0127	11.1663	25.0588	ds066_293T_FOXM1_GTX_1.merge_peak_211
chr1	93646128	93646419	292	93646316	17	12.4127	6.7001	8.09562	ds066_293T_FOXM1_GTX_1.merge_peak_212
chr1	94313079	94313296	218	94313105	12	7.90024	5.07193	3.98572	ds066_293T_FOXM1_GTX_1.merge_peak_213
chr1	94375014	94375272	259	94375090	16	13.3779	7.53269	9.00047	ds066_293T_FOXM1_GTX_1.merge_peak_214
chr1	94426454	94426571	118	94426533	15	6.67086	3.87761	2.93296	ds066_293T_FOXM1_GTX_1.merge_peak_215
chr1	95392762	95392879	118	95392800	13	7.38458	4.57936	3.54138	ds066_293T_FOXM1_GTX_1.merge_peak_216
chr1	101360264	101360518	255	101360304	19	11.9516	5.97963	7.66675	ds066_293T_FOXM1_GTX_1.merge_peak_217
chr1	108309966	108310154	189	108310099	12	7.90024	5.07193	3.98572	ds066_293T_FOXM1_GTX_1.merge_peak_218
chr1	109419393	109419730	338	109419539	98	99.0484	20.1719	93.2424	ds066_293T_FOXM1_GTX_1.merge_peak_219
chr1	109618601	109618858	258	109618695	23	13.2122	5.81642	8.84734	ds066_293T_FOXM1_GTX_1.merge_peak_220
chr1	109642644	109642869	226	109642755	26	23.4531	10.534	18.6614	ds066_293T_FOXM1_GTX_1.merge_peak_221
chr1	110026784	110026976	193	110026874	32	26.4198	10.2358	21.5479	ds066_293T_FOXM1_GTX_1.merge_peak_222
chr1	110036564	110036689	126	110036614	15	9.48709	5.43111	5.40498	ds066_293T_FOXM1_GTX_1.merge_peak_223
chr1	110503206	110503372	167	110503261	15	10.5508	6.06016	6.37544	ds066_293T_FOXM1_GTX_1.merge_peak_224
chr1	110729967	110730097	131	110730058	16	9.21779	5.08269	5.14894	ds066_293T_FOXM1_GTX_1.merge_peak_225
chr1	110881499	110881775	277	110881614	24	19.783	9.0558	15.118	ds066_293T_FOXM1_GTX_1.merge_peak_226
chr1	111765608	111765775	168	111765698	17	6.75005	3.66762	2.98916	ds066_293T_FOXM1_GTX_1.merge_peak_227
chr1	111991872	111992064	193	111991964	22	17.0197	8.06077	12.4547	ds066_293T_FOXM1_GTX_1.merge_peak_228
chr1	112298362	112298544	183	112298436	21	13.8807	6.57759	9.47766	ds066_293T_FOXM1_GTX_1.merge_peak_229
chr1	113162374	113162500	127	113162400	12	8.16642	5.23632	4.22093	ds066_293T_FOXM1_GTX_1.merge_peak_230
chr1	114355124	114355270	147	114355210	19	15.0891	7.766	10.6193	ds066_293T_FOXM1_GTX_1.merge_peak_231
chr1	115053837	115053963	127	115053896	14	9.2072	5.47021	5.14857	ds066_293T_FOXM1_GTX_1.merge_peak_232
chr1	115323342	115323478	137	115323379	16	11.8928	6.63253	7.61643	ds066_293T_FOXM1_GTX_1.merge_peak_233
chr1	116185193	116185477	285	116185365	31	29.0119	11.994	24.0783	ds066_293T_FOXM1_GTX_1.merge_peak_234
chr1	116865719	116865924	206	116865818	17	13.0714	7.09147	8.71626	ds066_293T_FOXM1_GTX_1.merge_peak_235
chr1	117015077	117015358	282	117015180	19	9.77394	4.84702	5.67224	ds066_293T_FOXM1_GTX_1.merge_peak_236
chr1	117602387	117602778	392	117602572	68	73.7009	20.6297	68.156	ds066_293T_FOXM1_GTX_1.merge_peak_237
chr1	117882650	117882903	254	117882755	16	7.93311	4.38975	4.01713	ds066_293T_FOXM1_GTX_1.merge_peak_238
chr1	118148474	118148719	246	118148606	20	16.2156	8.1543	11.6929	ds066_293T_FOXM1_GTX_1.merge_peak_239
chr1	118400130	118400391	262	118400228	31	15.9148	5.62452	11.4051	ds066_293T_FOXM1_GTX_1.merge_peak_240
chr1	119193192	119193347	156	119193235	12	7.90024	5.07193	3.98572	ds066_293T_FOXM1_GTX_1.merge_peak_241
chr1	119683198	119683445	248	119683295	34	32.9412	13.1185	27.9252	ds066_293T_FOXM1_GTX_1.merge_peak_242
chr1	144932478	144932613	136	144932559	20	8.9213	4.29273	4.89694	ds066_293T_FOXM1_GTX_1.merge_peak_243
chr1	145382782	145383348	567	145382879	32	31.089	12.8139	26.1168	ds066_293T_FOXM1_GTX_1.merge_peak_244
chr1	145399198	145399339	142	145399238	15	10.8539	6.24238	6.65218	ds066_293T_FOXM1_GTX_1.merge_peak_245
chr1	145438217	145438478	262	145438318	34	28.0504	10.4644	23.1396	ds066_293T_FOXM1_GTX_1.merge_peak_246
chr1	145455353	145455524	172	145455518	15	7.54468	4.33919	3.67021	ds066_293T_FOXM1_GTX_1.merge_peak_247
chr1	146556093	146556282	190	146556205	23	15.2749	6.85324	10.7972	ds066_293T_FOXM1_GTX_1.merge_peak_248
chr1	146644013	146644319	307	146644273	17	10.1063	5.38167	5.95748	ds066_293T_FOXM1_GTX_1.merge_peak_249
chr1	147012804	147013030	227	147012941	17	13.2915	7.22332	8.9257	ds066_293T_FOXM1_GTX_1.merge_peak_250
chr1	147112671	147112864	194	147112755	25	22.5146	10.3186	17.7541	ds066_293T_FOXM1_GTX_1.merge_peak_251
chr1	147735837	147736226	390	147735922	19	8.15616	4.07514	4.21238	ds066_293T_FOXM1_GTX_1.merge_peak_252
chr1	147737242	147737389	148	147737268	14	9.46051	5.6222	5.38116	ds066_293T_FOXM1_GTX_1.merge_peak_253
chr1	147806411	147806860	450	147806715	28	20.0259	8.06753	15.3484	ds066_293T_FOXM1_GTX_1.merge_peak_254
chr1	148241478	148241809	332	148241589	36	39.9967	16.3947	34.8591	ds066_293T_FOXM1_GTX_1.merge_peak_255
chr1	148604883	148605000	118	148604915	15	12.2448	7.08959	7.93934	ds066_293T_FOXM1_GTX_1.merge_peak_256
chr1	149214846	149214963	118	149214880	13	6.70457	4.18574	2.94772	ds066_293T_FOXM1_GTX_1.merge_peak_257
chr1	149223134	149224159	1026	149223875	48	22.3496	5.55831	17.5916	ds066_293T_FOXM1_GTX_1.merge_peak_258
chr1	149230530	149230665	136	149230577	14	10.1528	6.0419	5.99932	ds066_293T_FOXM1_GTX_1.merge_peak_259
chr1	149857134	149857418	285	149857183	17	12.4915	6.74664	8.17034	ds066_293T_FOXM1_GTX_1.merge_peak_260
chr1	150039573	150039960	388	150039731	13	9.88208	6.09403	5.76163	ds066_293T_FOXM1_GTX_1.merge_peak_261
chr1	150208344	150208854	511	150208674	29	27.9929	12.1291	23.0862	ds066_293T_FOXM1_GTX_1.merge_peak_262
chr1	150459635	150459882	248	150459770	19	5.03024	2.75767	1.61514	ds066_293T_FOXM1_GTX_1.merge_peak_263
chr1	151043033	151043271	239	151043125	18	11.018	5.68065	6.80394	ds066_293T_FOXM1_GTX_1.merge_peak_264
chr1	151138378	151138582	205	151138483	30	23.0887	9.09271	18.3132	ds066_293T_FOXM1_GTX_1.merge_peak_265
chr1	151521388	151521517	130	151521467	27	15.1033	5.94903	10.6324	ds066_293T_FOXM1_GTX_1.merge_peak_266
chr1	151881935	151882119	185	151882034	18	13.5502	7.12146	9.1654	ds066_293T_FOXM1_GTX_1.merge_peak_267
chr1	151909272	151909429	158	151909387	12	7.90024	5.07193	3.98572	ds066_293T_FOXM1_GTX_1.merge_peak_268
chr1	151960988	151961105	118	151961072	15	9.45784	5.41408	5.38116	ds066_293T_FOXM1_GTX_1.merge_peak_269
chr1	153643287	153643560	274	153643494	16	10.7539	5.95796	6.56737	ds066_293T_FOXM1_GTX_1.merge_peak_270
chr1	153643684	153643808	125	153643722	15	8.4259	4.82413	4.44659	ds066_293T_FOXM1_GTX_1.merge_peak_271
chr1	153959282	153959493	212	153959345	16	11.8928	6.63253	7.61643	ds066_293T_FOXM1_GTX_1.merge_peak_272
chr1	154531144	154531539	396	154531312	19	14.0337	7.14866	9.6254	ds066_293T_FOXM1_GTX_1.merge_peak_273
chr1	154909177	154909307	131	154909226	16	11.4562	6.37183	7.2024	ds066_293T_FOXM1_GTX_1.merge_peak_274
chr1	154947006	154947223	218	154947082	16	6.0807	3.46386	2.40353	ds066_293T_FOXM1_GTX_1.merge_peak_275
chr1	154973307	154973478	172	154973329	13	7.93722	4.90655	4.01799	ds066_293T_FOXM1_GTX_1.merge_peak_276
chr1	154989855	154990005	151	154989919	11	6.20382	4.20562	2.50947	ds066_293T_FOXM1_GTX_1.merge_peak_277
chr1	154990088	154990205	118	154990173	15	6.67086	3.87761	2.93296	ds066_293T_FOXM1_GTX_1.merge_peak_278
chr1	155034135	155034325	191	155034232	24	19.2647	8.7617	14.6135	ds066_293T_FOXM1_GTX_1.merge_peak_279
chr1	155057329	155057507	179	155057362	19	8.15616	4.07514	4.21238	ds066_293T_FOXM1_GTX_1.merge_peak_280
chr1	155099794	155099911	118	155099816	12	5.92297	3.88676	2.31037	ds066_293T_FOXM1_GTX_1.merge_peak_281
chr1	155214380	155214749	370	155214598	79	73.1757	16.3005	67.6346	ds066_293T_FOXM1_GTX_1.merge_peak_282
chr1	156052233	156052384	152	156052295	18	14.1192	7.45821	9.6995	ds066_293T_FOXM1_GTX_1.merge_peak_283
chr1	156095906	156096032	127	156095976	15	10.3077	5.91484	6.14952	ds066_293T_FOXM1_GTX_1.merge_peak_284
chr1	156163598	156163860	263	156163710	13	8.5033	5.24739	4.51693	ds066_293T_FOXM1_GTX_1.merge_peak_285
chr1	156186343	156186489	147	156186485	84	6.43507	1.77476	2.72033	ds066_293T_FOXM1_GTX_1.merge_peak_286
chr1	156252653	156252843	191	156252754	31	23.261	8.9021	18.4809	ds066_293T_FOXM1_GTX_1.merge_peak_287
chr1	156542279	156542411	133	156542346	19	11.742	5.86626	7.47951	ds066_293T_FOXM1_GTX_1.merge_peak_288
chr1	156710890	156711114	225	156710934	21	13.0161	6.12019	8.66333	ds066_293T_FOXM1_GTX_1.merge_peak_289
chr1	156721172	156721725	554	156721456	57	63.7433	20.3934	58.3015	ds066_293T_FOXM1_GTX_1.merge_peak_290
chr1	156721793	156721939	147	156721882	12	7.23001	4.66207	3.39736	ds066_293T_FOXM1_GTX_1.merge_peak_291
chr1	157015433	157015561	129	157015491	14	10.5357	6.27616	6.36226	ds066_293T_FOXM1_GTX_1.merge_peak_292
chr1	157044117	157044236	120	157044137	15	11.2683	6.49317	7.02987	ds066_293T_FOXM1_GTX_1.merge_peak_293
chr1	157466002	157466172	171	157466078	17	12.1068	6.52018	7.81124	ds066_293T_FOXM1_GTX_1.merge_peak_294
chr1	159861498	159861628	131	159861536	16	9.21779	5.08269	5.14894	ds066_293T_FOXM1_GTX_1.merge_peak_295
chr1	159886118	159886363	246	159886260	39	39.6379	14.9406	34.5092	ds066_293T_FOXM1_GTX_1.merge_peak_296
chr1	160232295	160232412	118	160232332	17	10.4701	5.58314	6.29944	ds066_293T_FOXM1_GTX_1.merge_peak_297
chr1	160696720	160696946	227	160696830	34	35.5954	14.6444	30.5336	ds066_293T_FOXM1_GTX_1.merge_peak_298
chr1	160991078	160991358	281	160991149	14	10.9476	6.52932	6.74279	ds066_293T_FOXM1_GTX_1.merge_peak_299
chr1	161067463	161067599	137	161067516	14	8.30304	4.93639	4.34025	ds066_293T_FOXM1_GTX_1.merge_peak_300
chr1	161397850	161397981	132	161397946	18	13.9837	7.3777	9.57643	ds066_293T_FOXM1_GTX_1.merge_peak_301
chr1	161410222	161410402	181	161410313	12	7.90024	5.07193	3.98572	ds066_293T_FOXM1_GTX_1.merge_peak_302
chr1	161509998	161510191	194	161510094	19	11.9516	5.97963	7.66675	ds066_293T_FOXM1_GTX_1.merge_peak_303
chr1	161719448	161719642	195	161719538	23	15.8864	7.17556	11.3782	ds066_293T_FOXM1_GTX_1.merge_peak_304
chr1	161735191	161735362	172	161735252	23	21.3416	10.281	16.6179	ds066_293T_FOXM1_GTX_1.merge_peak_305
chr1	163291491	163291998	508	163291694	70	61.5753	14.4667	56.1626	ds066_293T_FOXM1_GTX_1.merge_peak_306
chr1	164581142	164581301	160	164581253	15	10.1073	5.79571	5.95748	ds066_293T_FOXM1_GTX_1.merge_peak_307
chr1	164756641	164756766	126	164756736	14	9.79538	5.8245	5.68712	ds066_293T_FOXM1_GTX_1.merge_peak_308
chr1	165738112	165738295	184	165738201	16	9.21779	5.08269	5.14894	ds066_293T_FOXM1_GTX_1.merge_peak_309
chr1	167132371	167132524	154	167132445	18	11.4046	5.89331	7.16034	ds066_293T_FOXM1_GTX_1.merge_peak_310
chr1	167135178	167135451	274	167135342	10	6.78149	4.73092	3.01673	ds066_293T_FOXM1_GTX_1.merge_peak_311
chr1	167189351	167189651	301	167189540	16	7.41149	4.11996	3.56095	ds066_293T_FOXM1_GTX_1.merge_peak_312
chr1	167628213	167628380	168	167628303	15	10.0097	5.73793	5.88533	ds066_293T_FOXM1_GTX_1.merge_peak_313
chr1	167684096	167684422	327	167684174	15	10.1073	5.79571	5.95748	ds066_293T_FOXM1_GTX_1.merge_peak_314
chr1	167684701	167684896	196	167684821	22	18.3108	8.80418	13.6973	ds066_293T_FOXM1_GTX_1.merge_peak_315
chr1	167895911	167896071	161	167895975	21	9.64523	4.48265	5.55333	ds066_293T_FOXM1_GTX_1.merge_peak_316
chr1	169452888	169453079	192	169452968	35	29.2374	10.7633	24.2983	ds066_293T_FOXM1_GTX_1.merge_peak_317
chr1	169455411	169455548	138	169455492	15	9.20144	5.26548	5.14307	ds066_293T_FOXM1_GTX_1.merge_peak_318
chr1	169763899	169764133	235	169764073	18	13.6774	7.19644	9.28935	ds066_293T_FOXM1_GTX_1.merge_peak_319
chr1	169863033	169863232	200	169863141	16	7.41149	4.11996	3.56095	ds066_293T_FOXM1_GTX_1.merge_peak_320
chr1	169911577	169911793	217	169911657	18	11.018	5.68065	6.80394	ds066_293T_FOXM1_GTX_1.merge_peak_321
chr1	169958588	169958705	118	169958656	10	6.08619	4.29164	2.40353	ds066_293T_FOXM1_GTX_1.merge_peak_322
chr1	171750637	171750796	160	171750721	26	15.9779	6.54347	11.4615	ds066_293T_FOXM1_GTX_1.merge_peak_323
chr1	172328204	172328358	155	172328291	12	8.4599	5.41833	4.47957	ds066_293T_FOXM1_GTX_1.merge_peak_324
chr1	173683946	173684087	142	173683994	24	15.92	6.95477	11.4099	ds066_293T_FOXM1_GTX_1.merge_peak_325
chr1	173793352	173793694	343	173793561	40	26.91	8.35403	22.0256	ds066_293T_FOXM1_GTX_1.merge_peak_326
chr1	174768709	174768947	239	174768804	24	20.9135	9.7075	16.2077	ds066_293T_FOXM1_GTX_1.merge_peak_327
chr1	174968629	174968891	263	174968747	20	12.9062	6.27861	8.56174	ds066_293T_FOXM1_GTX_1.merge_peak_328
chr1	178062708	178062856	149	178062745	13	9.14485	5.63911	5.09102	ds066_293T_FOXM1_GTX_1.merge_peak_329
chr1	178545240	178545429	190	178545307	18	11.018	5.68065	6.80394	ds066_293T_FOXM1_GTX_1.merge_peak_330
chr1	178995227	178995373	147	178995312	17	12.9427	7.01464	8.59803	ds066_293T_FOXM1_GTX_1.merge_peak_331
chr1	179846752	179846937	186	179846767	16	8.80239	4.85438	4.80176	ds066_293T_FOXM1_GTX_1.merge_peak_332
chr1	179851769	179851968	200	179851885	30	15.0786	5.44875	10.6104	ds066_293T_FOXM1_GTX_1.merge_peak_333
chr1	179899597	179899831	235	179899724	22	10.4186	4.68641	6.25495	ds066_293T_FOXM1_GTX_1.merge_peak_334
chr1	179900079	179900290	212	179900208	14	9.39602	5.58342	5.32206	ds066_293T_FOXM1_GTX_1.merge_peak_335
chr1	179923624	179923864	241	179923763	17	8.17636	4.36231	4.2251	ds066_293T_FOXM1_GTX_1.merge_peak_336
chr1	180471974	180472121	148	180472072	17	11.0745	5.92367	6.85792	ds066_293T_FOXM1_GTX_1.merge_peak_337
chr1	181057591	181057816	226	181057701	17	12.8583	6.96434	8.52322	ds066_293T_FOXM1_GTX_1.merge_peak_338
chr1	182361253	182361447	195	182361341	15	10.6223	6.103	6.44069	ds066_293T_FOXM1_GTX_1.merge_peak_339
chr1	182586850	182586973	124	182586880	12	7.71609	4.95869	3.82627	ds066_293T_FOXM1_GTX_1.merge_peak_340
chr1	182994999	182995198	200	182995115	25	17.2947	7.42435	12.7226	ds066_293T_FOXM1_GTX_1.merge_peak_341
chr1	182995588	182995852	265	182995763	31	20.894	7.75523	16.1895	ds066_293T_FOXM1_GTX_1.merge_peak_342
chr1	183441092	183441313	222	183441201	31	24.5638	9.56741	19.7414	ds066_293T_FOXM1_GTX_1.merge_peak_343
chr1	183812573	183812703	131	183812627	14	10.0794	5.99713	5.943	ds066_293T_FOXM1_GTX_1.merge_peak_344
chr1	184739331	184739532	202	184739427	18	13.6774	7.19644	9.28935	ds066_293T_FOXM1_GTX_1.merge_peak_345
chr1	192908648	192908782	135	192908716	12	8.4937	5.43934	4.51108	ds066_293T_FOXM1_GTX_1.merge_peak_346
chr1	193028347	193028713	367	193028549	25	15.0395	6.30112	10.5724	ds066_293T_FOXM1_GTX_1.merge_peak_347
chr1	197115496	197116080	585	197115858	72	90.3173	27.4567	84.6021	ds066_293T_FOXM1_GTX_1.merge_peak_348
chr1	197170623	197170827	205	197170675	18	6.25627	3.33956	2.55894	ds066_293T_FOXM1_GTX_1.merge_peak_349
chr1	198904737	198904900	164	198904783	24	14.1174	6.05877	9.69775	ds066_293T_FOXM1_GTX_1.merge_peak_350
chr1	199747540	199747717	178	199747626	18	13.1421	6.88241	8.78322	ds066_293T_FOXM1_GTX_1.merge_peak_351
chr1	200589688	200590029	342	200589845	28	23.9532	10.1636	19.1531	ds066_293T_FOXM1_GTX_1.merge_peak_352
chr1	200639261	200639410	150	200639353	13	8.85592	5.46208	4.83689	ds066_293T_FOXM1_GTX_1.merge_peak_353
chr1	201123616	201123747	132	201123682	16	11.8404	6.6011	7.57179	ds066_293T_FOXM1_GTX_1.merge_peak_354
chr1	201404974	201405091	118	201405023	15	8.19091	4.69301	4.23746	ds066_293T_FOXM1_GTX_1.merge_peak_355
chr1	201690358	201690509	152	201690417	10	5.6605	4.02509	2.08878	ds066_293T_FOXM1_GTX_1.merge_peak_356
chr1	202004049	202004225	177	202004126	19	15.1516	7.80297	10.6759	ds066_293T_FOXM1_GTX_1.merge_peak_357
chr1	202311031	202311368	338	202311207	53	37.121	9.49138	32.0313	ds066_293T_FOXM1_GTX_1.merge_peak_358
chr1	202779895	202780065	171	202779986	13	8.81355	5.4362	4.80901	ds066_293T_FOXM1_GTX_1.merge_peak_359
chr1	202830177	202830312	136	202830262	15	10.1073	5.79571	5.95748	ds066_293T_FOXM1_GTX_1.merge_peak_360
chr1	202896318	202896557	240	202896421	23	18.1334	8.41123	13.5272	ds066_293T_FOXM1_GTX_1.merge_peak_361
chr1	203456980	203457097	118	203457036	16	11.4562	6.37183	7.2024	ds066_293T_FOXM1_GTX_1.merge_peak_362
chr1	204049525	204049765	241	204049632	14	4.81549	3.05635	1.42879	ds066_293T_FOXM1_GTX_1.merge_peak_363
chr1	204485381	204485755	375	204485640	22	17.9952	8.62071	13.3934	ds066_293T_FOXM1_GTX_1.merge_peak_364
chr1	205091321	205091536	216	205091426	35	19.3883	6.32758	14.7309	ds066_293T_FOXM1_GTX_1.merge_peak_365
chr1	205180751	205180978	228	205180846	29	12.5741	4.63611	8.25083	ds066_293T_FOXM1_GTX_1.merge_peak_366
chr1	205718483	205719063	581	205718787	33	31.935	12.9232	26.9414	ds066_293T_FOXM1_GTX_1.merge_peak_367
chr1	205719195	205719873	679	205719461	175	256.174	52.6208	249.12	ds066_293T_FOXM1_GTX_1.merge_peak_368
chr1	205720495	205720693	199	205720588	24	18.3071	8.22731	13.6937	ds066_293T_FOXM1_GTX_1.merge_peak_369
chr1	206785808	206785935	128	206785832	20	12.3788	5.99659	8.06382	ds066_293T_FOXM1_GTX_1.merge_peak_370
chr1	207226288	207226442	155	207226359	14	7.51541	4.48472	3.64488	ds066_293T_FOXM1_GTX_1.merge_peak_371
chr1	207997272	207997450	179	207997333	16	11.419	6.34977	7.17468	ds066_293T_FOXM1_GTX_1.merge_peak_372
chr1	208307972	208308170	199	208308065	18	12.0465	6.25276	7.75492	ds066_293T_FOXM1_GTX_1.merge_peak_373
chr1	208357767	208357896	130	208357833	13	8.44357	5.21119	4.46357	ds066_293T_FOXM1_GTX_1.merge_peak_374
chr1	210503597	210503725	129	210503674	11	6.4344	4.34679	2.71966	ds066_293T_FOXM1_GTX_1.merge_peak_375
chr1	210547101	210547536	436	210547339	18	12.3923	6.44944	8.07552	ds066_293T_FOXM1_GTX_1.merge_peak_376
chr1	211432226	211432442	217	211432359	18	15.6388	8.37178	11.1486	ds066_293T_FOXM1_GTX_1.merge_peak_377
chr1	211848639	211849391	753	211848996	112	138.674	31.4355	132.603	ds066_293T_FOXM1_GTX_1.merge_peak_378
chr1	212458690	212458821	132	212458765	14	8.30304	4.93639	4.34025	ds066_293T_FOXM1_GTX_1.merge_peak_379
chr1	213031453	213031591	139	213031521	16	10.7539	5.95796	6.56737	ds066_293T_FOXM1_GTX_1.merge_peak_380
chr1	214687534	214687671	138	214687585	15	8.67199	4.96279	4.67646	ds066_293T_FOXM1_GTX_1.merge_peak_381
chr1	214693971	214694095	125	214694020	15	6.67086	3.87761	2.93296	ds066_293T_FOXM1_GTX_1.merge_peak_382
chr1	214776177	214776913	737	214776410	140	216.599	55.011	209.965	ds066_293T_FOXM1_GTX_1.merge_peak_383
chr1	215755395	215755516	122	215755457	15	8.35369	4.78371	4.37759	ds066_293T_FOXM1_GTX_1.merge_peak_384
chr1	220219882	220220055	174	220220023	11	6.94051	4.6596	3.15828	ds066_293T_FOXM1_GTX_1.merge_peak_385
chr1	220263181	220263368	188	220263289	14	4.81549	3.05635	1.42879	ds066_293T_FOXM1_GTX_1.merge_peak_386
chr1	220267507	220267636	130	220267553	11	7.99104	5.31719	4.05554	ds066_293T_FOXM1_GTX_1.merge_peak_387
chr1	220292500	220292652	153	220292538	15	10.8049	6.2128	6.61303	ds066_293T_FOXM1_GTX_1.merge_peak_388
chr1	220701236	220701353	118	220701312	14	8.30304	4.93639	4.34025	ds066_293T_FOXM1_GTX_1.merge_peak_389
chr1	220959916	220960047	132	220959956	12	8.07267	5.17833	4.13409	ds066_293T_FOXM1_GTX_1.merge_peak_390
chr1	221091986	221092213	228	221092063	20	7.54871	3.69109	3.67243	ds066_293T_FOXM1_GTX_1.merge_peak_391
chr1	222023910	222024069	160	222023999	17	12.9562	7.02268	8.60574	ds066_293T_FOXM1_GTX_1.merge_peak_392
chr1	222817498	222817673	176	222817576	14	9.14576	5.43348	5.09102	ds066_293T_FOXM1_GTX_1.merge_peak_393
chr1	223039209	223039346	138	223039285	15	10.8049	6.2128	6.61303	ds066_293T_FOXM1_GTX_1.merge_peak_394
chr1	223898293	223898425	133	223898351	20	11.4008	5.4883	7.15767	ds066_293T_FOXM1_GTX_1.merge_peak_395
chr1	224033417	224033578	162	224033522	18	10.1575	5.21836	6.00391	ds066_293T_FOXM1_GTX_1.merge_peak_396
chr1	224033852	224033992	141	224033915	17	9.27346	4.93116	5.20391	ds066_293T_FOXM1_GTX_1.merge_peak_397
chr1	224180251	224180394	144	224180304	19	11.9516	5.97963	7.66675	ds066_293T_FOXM1_GTX_1.merge_peak_398
chr1	224301708	224301828	121	224301796	29	11.1605	4.1365	6.92741	ds066_293T_FOXM1_GTX_1.merge_peak_399
chr1	224518076	224518209	134	224518132	22	11.7626	5.30444	7.49778	ds066_293T_FOXM1_GTX_1.merge_peak_400
chr1	224544363	224544624	262	224544475	72	67.2489	16.1457	61.7684	ds066_293T_FOXM1_GTX_1.merge_peak_401
chr1	224622464	224622585	122	224622555	20	10.0986	4.84319	5.95748	ds066_293T_FOXM1_GTX_1.merge_peak_402
chr1	224691266	224691383	118	224691290	20	8.89079	4.27889	4.86889	ds066_293T_FOXM1_GTX_1.merge_peak_403
chr1	224803899	224804042	144	224803981	19	9.77394	4.84702	5.67224	ds066_293T_FOXM1_GTX_1.merge_peak_404
chr1	225061355	225061554	200	225061450	16	8.05482	4.45369	4.11666	ds066_293T_FOXM1_GTX_1.merge_peak_405
chr1	225117296	225117417	122	225117303	15	6.67086	3.87761	2.93296	ds066_293T_FOXM1_GTX_1.merge_peak_406
chr1	225615577	225616103	527	225615891	113	120.607	23.2283	114.655	ds066_293T_FOXM1_GTX_1.merge_peak_407
chr1	225662691	225662925	235	225662794	33	19.9903	6.92773	15.3137	ds066_293T_FOXM1_GTX_1.merge_peak_408
chr1	225696284	225696469	186	225696378	23	11.2102	4.89016	6.97241	ds066_293T_FOXM1_GTX_1.merge_peak_409
chr1	225881954	225882095	142	225882061	18	6.25627	3.33956	2.55894	ds066_293T_FOXM1_GTX_1.merge_peak_410
chr1	226150221	226150351	131	226150251	11	5.78052	3.94911	2.19608	ds066_293T_FOXM1_GTX_1.merge_peak_411
chr1	226187053	226187303	251	226187261	20	9.48293	4.55138	5.40313	ds066_293T_FOXM1_GTX_1.merge_peak_412
chr1	226249786	226249907	122	226249824	19	10.6514	5.29102	6.46904	ds066_293T_FOXM1_GTX_1.merge_peak_413
chr1	226249999	226250145	147	226250053	17	9.15689	4.86935	5.10188	ds066_293T_FOXM1_GTX_1.merge_peak_414
chr1	226309293	226309428	136	226309368	16	7.77511	4.3073	3.88184	ds066_293T_FOXM1_GTX_1.merge_peak_415
chr1	226309792	226310007	216	226309840	15	7.08212	4.09236	3.25904	ds066_293T_FOXM1_GTX_1.merge_peak_416
chr1	226384727	226384963	237	226384836	37	23.8765	7.74276	19.0784	ds066_293T_FOXM1_GTX_1.merge_peak_417
chr1	226496736	226497217	482	226496922	24	12.0192	5.09392	7.7315	ds066_293T_FOXM1_GTX_1.merge_peak_418
chr1	226735475	226735648	174	226735559	22	11.5272	5.19345	7.27255	ds066_293T_FOXM1_GTX_1.merge_peak_419
chr1	226891231	226891492	262	226891391	28	19.944	8.02615	15.2695	ds066_293T_FOXM1_GTX_1.merge_peak_420
chr1	226899014	226899236	223	226899111	20	11.8869	5.73845	7.61643	ds066_293T_FOXM1_GTX_1.merge_peak_421
chr1	227058354	227058485	132	227058454	16	9.55884	5.27297	5.4715	ds066_293T_FOXM1_GTX_1.merge_peak_422
chr1	227127519	227127663	145	227127608	16	6.0807	3.46386	2.40353	ds066_293T_FOXM1_GTX_1.merge_peak_423
chr1	227505317	227505495	179	227505424	22	8.91999	4.04262	4.89569	ds066_293T_FOXM1_GTX_1.merge_peak_424
chr1	227506007	227506220	214	227506195	15	8.12245	4.65505	4.18303	ds066_293T_FOXM1_GTX_1.merge_peak_425
chr1	227506277	227506444	168	227506383	21	13.5821	6.418	9.19697	ds066_293T_FOXM1_GTX_1.merge_peak_426
chr1	227922930	227923107	178	227923007	16	8.99429	4.95937	4.96178	ds066_293T_FOXM1_GTX_1.merge_peak_427
chr1	227950190	227950320	131	227950231	14	7.1558	4.28328	3.32971	ds066_293T_FOXM1_GTX_1.merge_peak_428
chr1	228296960	228297077	118	228297031	20	10.5436	5.05944	6.36962	ds066_293T_FOXM1_GTX_1.merge_peak_429
chr1	228353458	228353586	129	228353552	15	6.90173	3.99761	3.12578	ds066_293T_FOXM1_GTX_1.merge_peak_430
chr1	228566296	228566413	118	228566325	15	6.67086	3.87761	2.93296	ds066_293T_FOXM1_GTX_1.merge_peak_431
chr1	228674818	228674935	118	228674894	14	7.92947	4.72046	4.01401	ds066_293T_FOXM1_GTX_1.merge_peak_432
chr1	228916972	228917184	213	228917062	36	24.0195	8.0191	19.2138	ds066_293T_FOXM1_GTX_1.merge_peak_433
chr1	229038828	229039039	212	229038937	20	8.89079	4.27889	4.86889	ds066_293T_FOXM1_GTX_1.merge_peak_434
chr1	229357328	229357535	208	229357439	25	12.845	5.29768	8.51007	ds066_293T_FOXM1_GTX_1.merge_peak_435
chr1	229478032	229478298	267	229478125	17	9.79016	5.20885	5.68584	ds066_293T_FOXM1_GTX_1.merge_peak_436
chr1	229644014	229644187	174	229644098	23	11.9032	5.20158	7.62658	ds066_293T_FOXM1_GTX_1.merge_peak_437
chr1	229694644	229694884	241	229694682	17	9.81593	5.22285	5.70707	ds066_293T_FOXM1_GTX_1.merge_peak_438
chr1	229761813	229761957	145	229761880	14	7.2589	4.34071	3.42541	ds066_293T_FOXM1_GTX_1.merge_peak_439
chr1	230778079	230778263	185	230778158	22	12.0056	5.42028	7.71994	ds066_293T_FOXM1_GTX_1.merge_peak_440
chr1	231173840	231173987	148	231173946	18	10.4669	5.38276	6.29728	ds066_293T_FOXM1_GTX_1.merge_peak_441
chr1	231473791	231473935	145	231473875	20	8.9213	4.29273	4.89694	ds066_293T_FOXM1_GTX_1.merge_peak_442
chr1	231558240	231558416	177	231558334	18	9.53573	4.89448	5.45067	ds066_293T_FOXM1_GTX_1.merge_peak_443
chr1	231739766	231740124	359	231739955	34	16.4869	5.4088	11.9525	ds066_293T_FOXM1_GTX_1.merge_peak_444
chr1	231762362	231762482	121	231762385	20	10.7777	5.17498	6.58943	ds066_293T_FOXM1_GTX_1.merge_peak_445
chr1	232818078	232818311	234	232818209	32	21.9188	7.99758	17.1806	ds066_293T_FOXM1_GTX_1.merge_peak_446
chr1	233088648	233088930	283	233088851	46	29.8623	8.26101	24.9148	ds066_293T_FOXM1_GTX_1.merge_peak_447
chr1	233377691	233377841	151	233377790	23	13.414	5.91426	9.03395	ds066_293T_FOXM1_GTX_1.merge_peak_448
chr1	233496338	233496485	148	233496398	15	8.49852	4.86491	4.51581	ds066_293T_FOXM1_GTX_1.merge_peak_449
chr1	233771754	233772031	278	233771903	40	26.91	8.35403	22.0256	ds066_293T_FOXM1_GTX_1.merge_peak_450
chr1	234626934	234627121	188	234627023	27	17.8546	7.23018	13.2674	ds066_293T_FOXM1_GTX_1.merge_peak_451
chr1	234735673	234735800	128	234735722	16	8.57158	4.72924	4.57935	ds066_293T_FOXM1_GTX_1.merge_peak_452
chr1	234859821	234860055	235	234859888	21	11.152	5.18462	6.9191	ds066_293T_FOXM1_GTX_1.merge_peak_453
chr1	234860199	234860418	220	234860336	18	6.25627	3.33956	2.55894	ds066_293T_FOXM1_GTX_1.merge_peak_454
chr1	235292173	235292423	251	235292287	16	7.41149	4.11996	3.56095	ds066_293T_FOXM1_GTX_1.merge_peak_455
chr1	235491621	235491814	194	235491714	33	21.7204	7.67728	16.9884	ds066_293T_FOXM1_GTX_1.merge_peak_456
chr1	236030467	236030588	122	236030512	17	6.75005	3.66762	2.98916	ds066_293T_FOXM1_GTX_1.merge_peak_457
chr1	236228369	236228589	221	236228536	22	13.3537	6.08467	8.98317	ds066_293T_FOXM1_GTX_1.merge_peak_458
chr1	236635041	236635170	130	236635128	19	8.90236	4.42349	4.88032	ds066_293T_FOXM1_GTX_1.merge_peak_459
chr1	236644179	236644406	228	236644344	30	15.0786	5.44875	10.6104	ds066_293T_FOXM1_GTX_1.merge_peak_460
chr1	236767755	236767920	166	236767858	19	9.50266	4.71329	5.41813	ds066_293T_FOXM1_GTX_1.merge_peak_461
chr1	236958259	236958458	200	236958355	29	19.5058	7.56559	14.8469	ds066_293T_FOXM1_GTX_1.merge_peak_462
chr1	240190382	240190654	273	240190495	25	17.6822	7.62614	13.0972	ds066_293T_FOXM1_GTX_1.merge_peak_463
chr1	240254992	240255381	390	240255207	18	11.0476	5.69682	6.83279	ds066_293T_FOXM1_GTX_1.merge_peak_464
chr1	240444094	240444236	143	240444192	19	10.1669	5.04373	6.01304	ds066_293T_FOXM1_GTX_1.merge_peak_465
chr1	240775296	240775431	136	240775307	16	6.24467	3.54217	2.54897	ds066_293T_FOXM1_GTX_1.merge_peak_466
chr1	240855501	240855674	174	240855614	21	9.64523	4.48265	5.55333	ds066_293T_FOXM1_GTX_1.merge_peak_467
chr1	241587498	241587757	260	241587743	14	7.36432	4.3997	3.52164	ds066_293T_FOXM1_GTX_1.merge_peak_468
chr1	241623856	241624075	220	241623960	32	16.4288	5.67142	11.8949	ds066_293T_FOXM1_GTX_1.merge_peak_469
chr1	241877745	241877881	137	241877789	22	13.9661	6.39838	9.56145	ds066_293T_FOXM1_GTX_1.merge_peak_470
chr1	241881323	241881545	223	241881385	16	7.41149	4.11996	3.56095	ds066_293T_FOXM1_GTX_1.merge_peak_471
chr1	242011315	242011487	173	242011470	19	6.89219	3.51532	3.11627	ds066_293T_FOXM1_GTX_1.merge_peak_472
chr1	244012450	244012662	213	244012555	14	6.87874	4.13027	3.10431	ds066_293T_FOXM1_GTX_1.merge_peak_473
chr1	244436481	244436600	120	244436543	24	12.0192	5.09392	7.7315	ds066_293T_FOXM1_GTX_1.merge_peak_474
chr1	244511389	244511507	119	244511488	17	8.17636	4.36231	4.2251	ds066_293T_FOXM1_GTX_1.merge_peak_475
chr1	244615280	244615643	364	244615544	23	15.3798	6.90808	10.8978	ds066_293T_FOXM1_GTX_1.merge_peak_476
chr1	244624607	244624826	220	244624760	18	9.79113	5.02647	5.68622	ds066_293T_FOXM1_GTX_1.merge_peak_477
chr1	244883082	244883244	163	244883179	21	14.7041	7.02578	10.2561	ds066_293T_FOXM1_GTX_1.merge_peak_478
chr1	244998145	244998865	721	244998223	22	12.3244	5.57407	8.01193	ds066_293T_FOXM1_GTX_1.merge_peak_479
chr1	245026560	245026732	173	245026657	17	8.17636	4.36231	4.2251	ds066_293T_FOXM1_GTX_1.merge_peak_480
chr1	245038390	245038514	125	245038434	13	7.77984	4.81277	3.88625	ds066_293T_FOXM1_GTX_1.merge_peak_481
chr1	245133136	245133378	243	245133308	26	13.687	5.50143	9.29704	ds066_293T_FOXM1_GTX_1.merge_peak_482
chr1	245134048	245134191	144	245134125	16	9.1177	5.02732	5.06849	ds066_293T_FOXM1_GTX_1.merge_peak_483
chr1	245134323	245134440	118	245134343	18	7.44224	3.87138	3.58575	ds066_293T_FOXM1_GTX_1.merge_peak_484
chr10	181814	181931	118	181918	10	6.28085	4.41425	2.5827	ds066_293T_FOXM1_GTX_1.merge_peak_485
chr10	711626	711798	173	711683	12	7.25564	4.67762	3.42224	ds066_293T_FOXM1_GTX_1.merge_peak_486
chr10	1102502	1102655	154	1102595	17	8.17636	4.36231	4.2251	ds066_293T_FOXM1_GTX_1.merge_peak_487
chr10	3827510	3827781	272	3827614	29	27.2603	11.7045	22.363	ds066_293T_FOXM1_GTX_1.merge_peak_488
chr10	3894715	3894832	118	3894768	13	6.70457	4.18574	2.94772	ds066_293T_FOXM1_GTX_1.merge_peak_489
chr10	5590925	5591042	118	5590960	14	9.02502	5.3615	4.97923	ds066_293T_FOXM1_GTX_1.merge_peak_490
chr10	6128457	6128606	150	6128521	22	18.1516	8.71148	13.5404	ds066_293T_FOXM1_GTX_1.merge_peak_491
chr10	6130749	6130872	124	6130827	22	12.3244	5.57407	8.01193	ds066_293T_FOXM1_GTX_1.merge_peak_492
chr10	6205862	6206020	159	6205932	14	5.95586	3.63526	2.33277	ds066_293T_FOXM1_GTX_1.merge_peak_493
chr10	6622380	6622545	166	6622445	11	7.51916	5.02093	3.64622	ds066_293T_FOXM1_GTX_1.merge_peak_494
chr10	6689972	6690146	175	6690065	15	10.8049	6.2128	6.61303	ds066_293T_FOXM1_GTX_1.merge_peak_495
chr10	7475233	7475619	387	7475425	21	15.2504	7.32944	10.7736	ds066_293T_FOXM1_GTX_1.merge_peak_496
chr10	7860307	7860424	118	7860342	11	6.70477	4.51344	2.94772	ds066_293T_FOXM1_GTX_1.merge_peak_497
chr10	8314027	8314220	194	8314120	19	16.9197	8.86199	12.3616	ds066_293T_FOXM1_GTX_1.merge_peak_498
chr10	11815728	11815948	221	11815744	15	8.35369	4.78371	4.37759	ds066_293T_FOXM1_GTX_1.merge_peak_499
chr10	12110598	12110728	131	12110647	13	6.70457	4.18574	2.94772	ds066_293T_FOXM1_GTX_1.merge_peak_500
chr10	12762785	12762938	154	12762840	16	11.0948	6.15795	6.87501	ds066_293T_FOXM1_GTX_1.merge_peak_501
chr10	13390237	13390606	370	13390414	36	26.1434	8.96698	21.2744	ds066_293T_FOXM1_GTX_1.merge_peak_502
chr10	13628859	13628981	123	13628935	19	11.742	5.86626	7.47951	ds066_293T_FOXM1_GTX_1.merge_peak_503
chr10	14135882	14135999	118	14135944	12	8.19811	5.25593	4.24437	ds066_293T_FOXM1_GTX_1.merge_peak_504
chr10	14920732	14920948	217	14920839	15	10.8539	6.24238	6.65218	ds066_293T_FOXM1_GTX_1.merge_peak_505
chr10	14996040	14996342	303	14996164	37	35.3201	13.3178	30.2637	ds066_293T_FOXM1_GTX_1.merge_peak_506
chr10	15139301	15139462	162	15139356	15	11.7283	6.77336	7.46717	ds066_293T_FOXM1_GTX_1.merge_peak_507
chr10	17270393	17270600	208	17270570	14	7.51541	4.48472	3.64488	ds066_293T_FOXM1_GTX_1.merge_peak_508
chr10	17291080	17291239	160	17291173	35	29.2374	10.7633	24.2983	ds066_293T_FOXM1_GTX_1.merge_peak_509
chr10	21784784	21784964	181	21784853	20	12.9062	6.27861	8.56174	ds066_293T_FOXM1_GTX_1.merge_peak_510
chr10	21816831	21817115	285	21817015	22	18.3645	8.83553	13.75	ds066_293T_FOXM1_GTX_1.merge_peak_511
chr10	21822940	21823365	426	21823034	18	14.0429	7.41283	9.62957	ds066_293T_FOXM1_GTX_1.merge_peak_512
chr10	22013856	22014079	224	22013971	14	7.51541	4.48472	3.64488	ds066_293T_FOXM1_GTX_1.merge_peak_513
chr10	22021211	22021377	167	22021310	15	10.3077	5.91484	6.14952	ds066_293T_FOXM1_GTX_1.merge_peak_514
chr10	22518367	22518531	165	22518433	16	10.1258	5.59457	5.97412	ds066_293T_FOXM1_GTX_1.merge_peak_515
chr10	22519410	22519699	290	22519549	27	20.1035	8.37148	15.4202	ds066_293T_FOXM1_GTX_1.merge_peak_516
chr10	22610230	22610347	118	22610258	12	8.19811	5.25593	4.24437	ds066_293T_FOXM1_GTX_1.merge_peak_517
chr10	22629359	22629536	178	22629449	11	6.67941	4.49776	2.93678	ds066_293T_FOXM1_GTX_1.merge_peak_518
chr10	22888863	22889053	191	22889004	14	9.33232	5.54516	5.26	ds066_293T_FOXM1_GTX_1.merge_peak_519
chr10	23201350	23201467	118	23201429	12	7.05477	4.55609	3.23273	ds066_293T_FOXM1_GTX_1.merge_peak_520
chr10	23201589	23201726	138	23201676	14	9.14576	5.43348	5.09102	ds066_293T_FOXM1_GTX_1.merge_peak_521
chr10	26805563	26805941	379	26805742	16	12.7344	7.14067	8.40441	ds066_293T_FOXM1_GTX_1.merge_peak_522
chr10	27389437	27389554	118	27389484	16	9.04333	4.98632	4.99573	ds066_293T_FOXM1_GTX_1.merge_peak_523
chr10	27531075	27531246	172	27531171	20	7.54871	3.69109	3.67243	ds066_293T_FOXM1_GTX_1.merge_peak_524
chr10	28033889	28034072	184	28033979	16	9.55884	5.27297	5.4715	ds066_293T_FOXM1_GTX_1.merge_peak_525
chr10	28287848	28287967	120	28287905	12	8.4937	5.43934	4.51108	ds066_293T_FOXM1_GTX_1.merge_peak_526
chr10	29543570	29543749	180	29543654	18	8.96422	4.60466	4.9321	ds066_293T_FOXM1_GTX_1.merge_peak_527
chr10	29824342	29824479	138	29824414	18	10.8201	5.57295	6.62671	ds066_293T_FOXM1_GTX_1.merge_peak_528
chr10	30073439	30073575	137	30073528	20	18.1439	9.30509	13.5333	ds066_293T_FOXM1_GTX_1.merge_peak_529
chr10	32345374	32345620	247	32345442	14	9.46051	5.6222	5.38116	ds066_293T_FOXM1_GTX_1.merge_peak_530
chr10	32635184	32635317	134	32635257	14	10.4962	6.25192	6.32487	ds066_293T_FOXM1_GTX_1.merge_peak_531
chr10	32636148	32636265	118	32636248	12	5.92297	3.88676	2.31037	ds066_293T_FOXM1_GTX_1.merge_peak_532
chr10	32667780	32667897	118	32667846	10	6.08619	4.29164	2.40353	ds066_293T_FOXM1_GTX_1.merge_peak_533
chr10	33269432	33269596	165	33269501	11	6.4344	4.34679	2.71966	ds066_293T_FOXM1_GTX_1.merge_peak_534
chr10	33620030	33620425	396	33620244	22	8.91999	4.04262	4.89569	ds066_293T_FOXM1_GTX_1.merge_peak_535
chr10	33798349	33798476	128	33798411	14	8.56867	5.09166	4.57743	ds066_293T_FOXM1_GTX_1.merge_peak_536
chr10	35415781	35415915	135	35415831	17	12.8166	6.93946	8.48351	ds066_293T_FOXM1_GTX_1.merge_peak_537
chr10	35673352	35673484	133	35673415	19	11.9516	5.97963	7.66675	ds066_293T_FOXM1_GTX_1.merge_peak_538
chr10	35931296	35931458	163	35931390	15	8.67199	4.96279	4.67646	ds066_293T_FOXM1_GTX_1.merge_peak_539
chr10	43133870	43133987	118	43133954	10	7.00734	4.87409	3.19007	ds066_293T_FOXM1_GTX_1.merge_peak_540
chr10	43278018	43278248	231	43278181	18	8.96422	4.60466	4.9321	ds066_293T_FOXM1_GTX_1.merge_peak_541
chr10	44960935	44961114	180	44961028	19	5.8721	3.09074	2.27519	ds066_293T_FOXM1_GTX_1.merge_peak_542
chr10	45248412	45248569	158	45248483	15	8.19091	4.69301	4.23746	ds066_293T_FOXM1_GTX_1.merge_peak_543
chr10	46090266	46090442	177	46090326	22	18.2043	8.74216	13.5928	ds066_293T_FOXM1_GTX_1.merge_peak_544
chr10	46168256	46168374	119	46168316	14	8.30304	4.93639	4.34025	ds066_293T_FOXM1_GTX_1.merge_peak_545
chr10	46951422	46951596	175	46951514	18	10.5466	5.42549	6.37146	ds066_293T_FOXM1_GTX_1.merge_peak_546
chr10	52004021	52004267	247	52004131	18	15.7166	8.41889	11.2196	ds066_293T_FOXM1_GTX_1.merge_peak_547
chr10	52384324	52384441	118	52384378	16	10.9905	6.09655	6.78504	ds066_293T_FOXM1_GTX_1.merge_peak_548
chr10	52750855	52750972	118	52750885	13	8.68706	5.35907	4.69122	ds066_293T_FOXM1_GTX_1.merge_peak_549
chr10	61666448	61666622	175	61666561	13	6.76646	4.22112	3.00231	ds066_293T_FOXM1_GTX_1.merge_peak_550
chr10	62537889	62538546	658	62538176	170	276.024	66.3993	268.673	ds066_293T_FOXM1_GTX_1.merge_peak_551
chr10	63575372	63575495	124	63575450	12	8.29453	5.31568	4.33403	ds066_293T_FOXM1_GTX_1.merge_peak_552
chr10	63658145	63658390	246	63658275	18	12.7569	6.65889	8.42484	ds066_293T_FOXM1_GTX_1.merge_peak_553
chr10	63658673	63658795	123	63658706	15	10.4106	5.97626	6.24918	ds066_293T_FOXM1_GTX_1.merge_peak_554
chr10	64028337	64028560	224	64028424	28	23.9532	10.1636	19.1531	ds066_293T_FOXM1_GTX_1.merge_peak_555
chr10	65225657	65225851	195	65225766	15	9.7885	5.60749	5.68422	ds066_293T_FOXM1_GTX_1.merge_peak_556
chr10	65626265	65626382	118	65626334	14	9.8411	5.85223	5.72296	ds066_293T_FOXM1_GTX_1.merge_peak_557
chr10	67330150	67330349	200	67330202	16	12.2501	6.84749	7.94312	ds066_293T_FOXM1_GTX_1.merge_peak_558
chr10	69523831	69524003	173	69523879	11	5.17264	3.58778	1.69092	ds066_293T_FOXM1_GTX_1.merge_peak_559
chr10	69524219	69524354	136	69524258	12	8.35996	5.35627	4.38322	ds066_293T_FOXM1_GTX_1.merge_peak_560
chr10	69609153	69609288	136	69609226	23	19.7877	9.36357	15.1187	ds066_293T_FOXM1_GTX_1.merge_peak_561
chr10	69644339	69644456	118	69644380	15	8.35369	4.78371	4.37759	ds066_293T_FOXM1_GTX_1.merge_peak_562
chr10	70091473	70091915	443	70091793	23	17.6634	8.14666	13.0791	ds066_293T_FOXM1_GTX_1.merge_peak_563
chr10	70092532	70092653	122	70092593	14	8.65117	5.14017	4.65758	ds066_293T_FOXM1_GTX_1.merge_peak_564
chr10	70231471	70231720	250	70231620	24	16.9159	7.47454	12.3616	ds066_293T_FOXM1_GTX_1.merge_peak_565
chr10	70360251	70360429	179	70360315	18	11.7177	6.06772	7.45698	ds066_293T_FOXM1_GTX_1.merge_peak_566
chr10	70631307	70631424	118	70631342	10	6.05384	4.2713	2.39712	ds066_293T_FOXM1_GTX_1.merge_peak_567
chr10	70748290	70748532	243	70748318	12	8.4599	5.41833	4.47957	ds066_293T_FOXM1_GTX_1.merge_peak_568
chr10	70853155	70853289	135	70853225	15	11.3493	6.54238	7.10933	ds066_293T_FOXM1_GTX_1.merge_peak_569
chr10	70939808	70940017	210	70939974	13	7.93722	4.90655	4.01799	ds066_293T_FOXM1_GTX_1.merge_peak_570
chr10	71267653	71267851	199	71267719	11	7.99104	5.31719	4.05554	ds066_293T_FOXM1_GTX_1.merge_peak_571
chr10	71892453	71892613	161	71892544	16	12.7803	7.16857	8.44796	ds066_293T_FOXM1_GTX_1.merge_peak_572
chr10	72972187	72972381	195	72972275	15	10.1073	5.79571	5.95748	ds066_293T_FOXM1_GTX_1.merge_peak_573
chr10	73610863	73610987	125	73610918	15	5.43539	3.26011	1.88631	ds066_293T_FOXM1_GTX_1.merge_peak_574
chr10	73680228	73680350	123	73680289	16	9.21779	5.08269	5.14894	ds066_293T_FOXM1_GTX_1.merge_peak_575
chr10	73741503	73741620	118	73741607	11	7.21965	4.83352	3.38724	ds066_293T_FOXM1_GTX_1.merge_peak_576
chr10	73964274	73964391	118	73964333	12	9.00894	5.76029	4.96403	ds066_293T_FOXM1_GTX_1.merge_peak_577
chr10	74014996	74015134	139	74015080	18	13.1421	6.88241	8.78322	ds066_293T_FOXM1_GTX_1.merge_peak_578
chr10	74020777	74020894	118	74020869	14	9.14576	5.43348	5.09102	ds066_293T_FOXM1_GTX_1.merge_peak_579
chr10	74091765	74091917	153	74091824	14	6.95622	4.17286	3.17271	ds066_293T_FOXM1_GTX_1.merge_peak_580
chr10	74124080	74124207	128	74124188	17	10.1063	5.38167	5.95748	ds066_293T_FOXM1_GTX_1.merge_peak_581
chr10	75012327	75012519	193	75012442	16	8.80239	4.85438	4.80176	ds066_293T_FOXM1_GTX_1.merge_peak_582
chr10	75490191	75490358	168	75490284	23	15.6297	7.03952	11.1395	ds066_293T_FOXM1_GTX_1.merge_peak_583
chr10	75541756	75541873	118	75541801	12	7.95062	5.10299	4.03088	ds066_293T_FOXM1_GTX_1.merge_peak_584
chr10	75936287	75936441	155	75936325	16	11.0948	6.15795	6.87501	ds066_293T_FOXM1_GTX_1.merge_peak_585
chr10	76349179	76349464	286	76349300	52	51.0154	15.846	45.7305	ds066_293T_FOXM1_GTX_1.merge_peak_586
chr10	76583783	76583986	204	76583924	17	6.75005	3.66762	2.98916	ds066_293T_FOXM1_GTX_1.merge_peak_587
chr10	76585491	76585608	118	76585510	11	6.73029	4.52922	2.97228	ds066_293T_FOXM1_GTX_1.merge_peak_588
chr10	76585670	76585906	237	76585762	15	10.5508	6.06016	6.37544	ds066_293T_FOXM1_GTX_1.merge_peak_589
chr10	76591418	76591599	182	76591451	12	7.49336	4.82233	3.6349	ds066_293T_FOXM1_GTX_1.merge_peak_590
chr10	77139047	77139297	251	77139254	13	8.12776	5.02069	4.18766	ds066_293T_FOXM1_GTX_1.merge_peak_591
chr10	77161442	77161689	248	77161590	23	18.1334	8.41123	13.5272	ds066_293T_FOXM1_GTX_1.merge_peak_592
chr10	77161800	77161935	136	77161909	11	6.94051	4.6596	3.15828	ds066_293T_FOXM1_GTX_1.merge_peak_593
chr10	77162290	77162467	178	77162404	18	11.4046	5.89331	7.16034	ds066_293T_FOXM1_GTX_1.merge_peak_594
chr10	77268619	77268736	118	77268642	18	5.30184	2.93621	1.77247	ds066_293T_FOXM1_GTX_1.merge_peak_595
chr10	77373612	77373794	183	77373707	27	20.2381	8.44223	15.5531	ds066_293T_FOXM1_GTX_1.merge_peak_596
chr10	78850554	78850714	161	78850621	17	10.1063	5.38167	5.95748	ds066_293T_FOXM1_GTX_1.merge_peak_597
chr10	79047597	79047837	241	79047699	24	12.0192	5.09392	7.7315	ds066_293T_FOXM1_GTX_1.merge_peak_598
chr10	79048774	79048920	147	79048834	15	7.75101	4.45105	3.85872	ds066_293T_FOXM1_GTX_1.merge_peak_599
chr10	79177264	79177381	118	79177301	14	7.81101	4.65262	3.91509	ds066_293T_FOXM1_GTX_1.merge_peak_600
chr10	79789280	79789462	183	79789350	14	7.36432	4.3997	3.52164	ds066_293T_FOXM1_GTX_1.merge_peak_601
chr10	88137052	88137222	171	88137107	15	10.4453	5.99701	6.2762	ds066_293T_FOXM1_GTX_1.merge_peak_602
chr10	88281525	88281821	297	88281707	17	11.7086	6.288	7.44903	ds066_293T_FOXM1_GTX_1.merge_peak_603
chr10	89622033	89622340	308	89622248	18	8.96422	4.60466	4.9321	ds066_293T_FOXM1_GTX_1.merge_peak_604
chr10	89623193	89623439	247	89623330	22	17.0197	8.06077	12.4547	ds066_293T_FOXM1_GTX_1.merge_peak_605
chr10	89638841	89638958	118	89638872	13	8.5033	5.24739	4.51693	ds066_293T_FOXM1_GTX_1.merge_peak_606
chr10	90751426	90751767	342	90751597	42	46.2824	17.4504	41.0624	ds066_293T_FOXM1_GTX_1.merge_peak_607
chr10	90945472	90945714	243	90945677	19	5.8721	3.09074	2.27519	ds066_293T_FOXM1_GTX_1.merge_peak_608
chr10	91461234	91461575	342	91461413	53	41.0641	11.0029	35.913	ds066_293T_FOXM1_GTX_1.merge_peak_609
chr10	93149546	93149698	153	93149602	13	8.5033	5.24739	4.51693	ds066_293T_FOXM1_GTX_1.merge_peak_610
chr10	94332969	94333126	158	94333024	11	6.62918	4.46673	2.899	ds066_293T_FOXM1_GTX_1.merge_peak_611
chr10	94333664	94333891	228	94333775	17	11.4003	6.10999	7.15715	ds066_293T_FOXM1_GTX_1.merge_peak_612
chr10	94352677	94353282	606	94352857	94	113.864	28.4032	107.951	ds066_293T_FOXM1_GTX_1.merge_peak_613
chr10	94516137	94516280	144	94516222	17	10.1063	5.38167	5.95748	ds066_293T_FOXM1_GTX_1.merge_peak_614
chr10	95256213	95256539	327	95256330	36	30.4363	11.0623	25.4738	ds066_293T_FOXM1_GTX_1.merge_peak_615
chr10	95462325	95462519	195	95462428	36	30.4363	11.0623	25.4738	ds066_293T_FOXM1_GTX_1.merge_peak_616
chr10	96122721	96122918	198	96122824	16	9.21779	5.08269	5.14894	ds066_293T_FOXM1_GTX_1.merge_peak_617
chr10	97068738	97068863	126	97068784	13	8.35535	5.15782	4.37897	ds066_293T_FOXM1_GTX_1.merge_peak_618
chr10	97235688	97235939	252	97235848	12	7.30735	4.70902	3.46866	ds066_293T_FOXM1_GTX_1.merge_peak_619
chr10	97803154	97803290	137	97803248	12	7.52059	4.83896	3.64718	ds066_293T_FOXM1_GTX_1.merge_peak_620
chr10	97889683	97889862	180	97889766	23	19.541	9.21968	14.8816	ds066_293T_FOXM1_GTX_1.merge_peak_621
chr10	98346777	98346914	138	98346851	14	8.84907	5.25702	4.83689	ds066_293T_FOXM1_GTX_1.merge_peak_622
chr10	98592342	98592733	392	98592531	20	17.6895	9.03176	13.1043	ds066_293T_FOXM1_GTX_1.merge_peak_623
chr10	98956461	98956600	140	98956563	9	6.06072	4.43099	2.39712	ds066_293T_FOXM1_GTX_1.merge_peak_624
chr10	99052397	99052621	225	99052563	16	11.8928	6.63253	7.61643	ds066_293T_FOXM1_GTX_1.merge_peak_625
chr10	99088544	99088685	142	99088585	13	6.70457	4.18574	2.94772	ds066_293T_FOXM1_GTX_1.merge_peak_626
chr10	99400076	99400462	387	99400338	21	15.0904	7.24004	10.6198	ds066_293T_FOXM1_GTX_1.merge_peak_627
chr10	101190477	101190724	248	101190663	19	10.6514	5.29102	6.46904	ds066_293T_FOXM1_GTX_1.merge_peak_628
chr10	101279859	101280094	236	101280007	19	11.4523	5.71104	7.2024	ds066_293T_FOXM1_GTX_1.merge_peak_629
chr10	102027240	102027534	295	102027310	13	8.85592	5.46208	4.83689	ds066_293T_FOXM1_GTX_1.merge_peak_630
chr10	102921678	102921930	253	102921792	26	19.0251	8.0725	14.384	ds066_293T_FOXM1_GTX_1.merge_peak_631
chr10	103578268	103578389	122	103578297	11	6.57958	4.43613	2.85465	ds066_293T_FOXM1_GTX_1.merge_peak_632
chr10	103815924	103816090	167	103815981	19	8.15616	4.07514	4.21238	ds066_293T_FOXM1_GTX_1.merge_peak_633
chr10	103880437	103880684	248	103880493	17	10.1063	5.38167	5.95748	ds066_293T_FOXM1_GTX_1.merge_peak_634
chr10	103911974	103912162	189	103912072	16	8.80239	4.85438	4.80176	ds066_293T_FOXM1_GTX_1.merge_peak_635
chr10	105127512	105127741	230	105127555	18	11.018	5.68065	6.80394	ds066_293T_FOXM1_GTX_1.merge_peak_636
chr10	105128305	105128517	213	105128441	13	9.49993	5.85775	5.41569	ds066_293T_FOXM1_GTX_1.merge_peak_637
chr10	105992230	105992357	128	105992292	10	6.99567	4.86669	3.19007	ds066_293T_FOXM1_GTX_1.merge_peak_638
chr10	106012975	106013149	175	106013073	16	8.57158	4.72924	4.57935	ds066_293T_FOXM1_GTX_1.merge_peak_639
chr10	111767748	111767878	131	111767794	14	9.17639	5.45178	5.12101	ds066_293T_FOXM1_GTX_1.merge_peak_640
chr10	111841832	111842052	221	111841943	17	11.7438	6.30843	7.47951	ds066_293T_FOXM1_GTX_1.merge_peak_641
chr10	111969402	111969519	118	111969443	16	6.0807	3.46386	2.40353	ds066_293T_FOXM1_GTX_1.merge_peak_642
chr10	112025499	112025642	144	112025579	17	12.5713	6.79384	8.24856	ds066_293T_FOXM1_GTX_1.merge_peak_643
chr10	112243572	112243830	259	112243647	24	20.2192	9.30569	15.5345	ds066_293T_FOXM1_GTX_1.merge_peak_644
chr10	112282614	112282738	125	112282715	16	7.41149	4.11996	3.56095	ds066_293T_FOXM1_GTX_1.merge_peak_645
chr10	112326970	112327222	253	112327057	21	16.4695	8.02297	11.9353	ds066_293T_FOXM1_GTX_1.merge_peak_646
chr10	112617361	112617586	226	112617474	27	21.6763	9.21459	16.9448	ds066_293T_FOXM1_GTX_1.merge_peak_647
chr10	112631367	112631506	140	112631407	19	13.0405	6.58185	8.6862	ds066_293T_FOXM1_GTX_1.merge_peak_648
chr10	112632199	112632324	126	112632241	11	6.86038	4.60984	3.08868	ds066_293T_FOXM1_GTX_1.merge_peak_649
chr10	113676247	113676364	118	113676275	11	7.77532	5.18166	3.88184	ds066_293T_FOXM1_GTX_1.merge_peak_650
chr10	113943475	113943620	146	113943530	24	16.9159	7.47454	12.3616	ds066_293T_FOXM1_GTX_1.merge_peak_651
chr10	115613979	115614386	408	115614119	16	11.8801	6.62494	7.61037	ds066_293T_FOXM1_GTX_1.merge_peak_652
chr10	116286546	116286670	125	116286599	15	10.1073	5.79571	5.95748	ds066_293T_FOXM1_GTX_1.merge_peak_653
chr10	118976245	118976434	190	118976336	19	14.6308	7.49627	10.1845	ds066_293T_FOXM1_GTX_1.merge_peak_654
chr10	119302020	119302208	189	119302083	13	8.85592	5.46208	4.83689	ds066_293T_FOXM1_GTX_1.merge_peak_655
chr10	120850609	120850759	151	120850644	16	6.0807	3.46386	2.40353	ds066_293T_FOXM1_GTX_1.merge_peak_656
chr10	121632335	121632499	165	121632452	15	7.9662	4.56883	4.045	ds066_293T_FOXM1_GTX_1.merge_peak_657
chr10	121652029	121652193	165	121652113	17	12.1068	6.52018	7.81124	ds066_293T_FOXM1_GTX_1.merge_peak_658
chr10	122610696	122610937	242	122610829	24	12.0192	5.09392	7.7315	ds066_293T_FOXM1_GTX_1.merge_peak_659
chr10	123022468	123022603	136	123022523	22	12.0056	5.42028	7.71994	ds066_293T_FOXM1_GTX_1.merge_peak_660
chr10	123625264	123625390	127	123625303	16	11.8404	6.6011	7.57179	ds066_293T_FOXM1_GTX_1.merge_peak_661
chr10	123687490	123687720	231	123687621	13	9.42687	5.81268	5.35155	ds066_293T_FOXM1_GTX_1.merge_peak_662
chr10	123734433	123734625	193	123734461	12	7.05477	4.55609	3.23273	ds066_293T_FOXM1_GTX_1.merge_peak_663
chr10	124713642	124713945	304	124713731	22	14.8744	6.87658	10.4153	ds066_293T_FOXM1_GTX_1.merge_peak_664
chr10	124768270	124768435	166	124768359	25	16.2208	6.87833	11.6976	ds066_293T_FOXM1_GTX_1.merge_peak_665
chr10	124913618	124914022	405	124913812	22	18.3645	8.83553	13.75	ds066_293T_FOXM1_GTX_1.merge_peak_666
chr10	126480162	126480652	491	126480442	21	14.7041	7.02578	10.2561	ds066_293T_FOXM1_GTX_1.merge_peak_667
chr10	126640736	126640931	196	126640830	21	18.4811	9.20504	13.8652	ds066_293T_FOXM1_GTX_1.merge_peak_668
chr10	127922409	127922583	175	127922482	18	12.3923	6.44944	8.07552	ds066_293T_FOXM1_GTX_1.merge_peak_669
chr10	127938736	127938924	189	127938839	22	14.2909	6.56769	9.86473	ds066_293T_FOXM1_GTX_1.merge_peak_670
chr10	129924464	129924854	391	129924707	118	177.031	47.9324	170.705	ds066_293T_FOXM1_GTX_1.merge_peak_671
chr10	133795424	133795588	165	133795499	14	10.8628	6.47707	6.66072	ds066_293T_FOXM1_GTX_1.merge_peak_672
chr10	134514276	134514484	209	134514384	28	27.3822	12.1339	22.4838	ds066_293T_FOXM1_GTX_1.merge_peak_673
chr10	135143371	135143565	195	135143473	21	13.8807	6.57759	9.47766	ds066_293T_FOXM1_GTX_1.merge_peak_674
chr10	135186817	135187019	203	135186915	16	11.8928	6.63253	7.61643	ds066_293T_FOXM1_GTX_1.merge_peak_675
chr11	192055	192312	258	192171	29	22.3053	8.96945	17.5483	ds066_293T_FOXM1_GTX_1.merge_peak_676
chr11	450280	450400	121	450341	12	9.00894	5.76029	4.96403	ds066_293T_FOXM1_GTX_1.merge_peak_677
chr11	1439315	1439722	408	1439607	75	97.2018	29.6513	91.4114	ds066_293T_FOXM1_GTX_1.merge_peak_678
chr11	1439776	1439944	169	1439875	46	43.0152	14.0521	37.835	ds066_293T_FOXM1_GTX_1.merge_peak_679
chr11	3181608	3181725	118	3181673	10	7.00734	4.87409	3.19007	ds066_293T_FOXM1_GTX_1.merge_peak_680
chr11	3818762	3819044	283	3818849	29	25.7927	10.867	20.9395	ds066_293T_FOXM1_GTX_1.merge_peak_681
chr11	4115885	4116185	301	4115964	20	16.2814	8.19312	11.753	ds066_293T_FOXM1_GTX_1.merge_peak_682
chr11	8008641	8008863	223	8008728	20	16.2814	8.19312	11.753	ds066_293T_FOXM1_GTX_1.merge_peak_683
chr11	8710341	8710539	199	8710465	14	7.51541	4.48472	3.64488	ds066_293T_FOXM1_GTX_1.merge_peak_684
chr11	8761120	8761275	156	8761208	13	10.0586	6.20339	5.92287	ds066_293T_FOXM1_GTX_1.merge_peak_685
chr11	9482178	9482387	210	9482273	16	11.0948	6.15795	6.87501	ds066_293T_FOXM1_GTX_1.merge_peak_686
chr11	9595007	9595279	273	9595199	35	38.5274	15.9516	33.4152	ds066_293T_FOXM1_GTX_1.merge_peak_687
chr11	9635749	9635866	118	9635823	11	7.99104	5.31719	4.05554	ds066_293T_FOXM1_GTX_1.merge_peak_688
chr11	10329345	10329595	251	10329407	10	6.75186	4.71214	2.99054	ds066_293T_FOXM1_GTX_1.merge_peak_689
chr11	10879319	10879533	215	10879381	12	7.90024	5.07193	3.98572	ds066_293T_FOXM1_GTX_1.merge_peak_690
chr11	10879661	10879889	229	10879778	12	7.90024	5.07193	3.98572	ds066_293T_FOXM1_GTX_1.merge_peak_691
chr11	13484841	13485353	513	13485208	17	12.9562	7.02268	8.60574	ds066_293T_FOXM1_GTX_1.merge_peak_692
chr11	14913018	14913156	139	14913069	11	6.97619	4.68178	3.17866	ds066_293T_FOXM1_GTX_1.merge_peak_693
chr11	19733951	19734272	322	19734088	30	31.3659	13.7361	26.3849	ds066_293T_FOXM1_GTX_1.merge_peak_694
chr11	20044193	20044439	247	20044332	29	22.3053	8.96945	17.5483	ds066_293T_FOXM1_GTX_1.merge_peak_695
chr11	27157478	27157633	156	27157518	15	10.8539	6.24238	6.65218	ds066_293T_FOXM1_GTX_1.merge_peak_696
chr11	27384687	27384846	160	27384787	20	15.2777	7.60688	10.7976	ds066_293T_FOXM1_GTX_1.merge_peak_697
chr11	28129524	28129882	359	28129715	57	57.9069	17.3409	52.5375	ds066_293T_FOXM1_GTX_1.merge_peak_698
chr11	28131687	28131904	218	28131800	24	20.9928	9.75372	16.2801	ds066_293T_FOXM1_GTX_1.merge_peak_699
chr11	30344507	30344624	118	30344553	11	7.99104	5.31719	4.05554	ds066_293T_FOXM1_GTX_1.merge_peak_700
chr11	31531093	31531237	145	31531178	22	14.8744	6.87658	10.4153	ds066_293T_FOXM1_GTX_1.merge_peak_701
chr11	31832652	31833211	560	31832913	46	50.9594	18.337	45.6788	ds066_293T_FOXM1_GTX_1.merge_peak_702
chr11	31833498	31833682	185	31833642	11	6.97619	4.68178	3.17866	ds066_293T_FOXM1_GTX_1.merge_peak_703
chr11	32334449	32334727	279	32334616	33	33.2799	13.695	28.2592	ds066_293T_FOXM1_GTX_1.merge_peak_704
chr11	32913138	32913323	186	32913242	11	7.99104	5.31719	4.05554	ds066_293T_FOXM1_GTX_1.merge_peak_705
chr11	32915698	32915936	239	32915839	23	19.7877	9.36357	15.1187	ds066_293T_FOXM1_GTX_1.merge_peak_706
chr11	34937691	34937891	201	34937778	13	10.0586	6.20339	5.92287	ds066_293T_FOXM1_GTX_1.merge_peak_707
chr11	36310873	36311039	167	36310959	15	10.8539	6.24238	6.65218	ds066_293T_FOXM1_GTX_1.merge_peak_708
chr11	43701989	43702106	118	43702069	12	9.00894	5.76029	4.96403	ds066_293T_FOXM1_GTX_1.merge_peak_709
chr11	43902258	43902390	133	43902310	19	16.0999	8.36822	11.5809	ds066_293T_FOXM1_GTX_1.merge_peak_710
chr11	46722295	46722465	171	46722388	16	11.8404	6.6011	7.57179	ds066_293T_FOXM1_GTX_1.merge_peak_711
chr11	46867702	46868066	365	46867905	61	79.0432	26.9879	73.4527	ds066_293T_FOXM1_GTX_1.merge_peak_712
chr11	47270391	47270508	118	47270481	13	5.26805	3.39291	1.74144	ds066_293T_FOXM1_GTX_1.merge_peak_713
chr11	47600480	47600639	160	47600541	16	9.21779	5.08269	5.14894	ds066_293T_FOXM1_GTX_1.merge_peak_714
chr11	48002194	48002311	118	48002215	10	7.00734	4.87409	3.19007	ds066_293T_FOXM1_GTX_1.merge_peak_715
chr11	57298363	57298483	121	57298377	12	8.16642	5.23632	4.22093	ds066_293T_FOXM1_GTX_1.merge_peak_716
chr11	57405781	57405922	142	57405838	13	10.0586	6.20339	5.92287	ds066_293T_FOXM1_GTX_1.merge_peak_717
chr11	57508783	57508917	135	57508836	21	19.3882	9.74819	14.7309	ds066_293T_FOXM1_GTX_1.merge_peak_718
chr11	59323864	59323985	122	59323899	13	10.0586	6.20339	5.92287	ds066_293T_FOXM1_GTX_1.merge_peak_719
chr11	59333769	59333905	137	59333800	11	7.84187	5.22346	3.9432	ds066_293T_FOXM1_GTX_1.merge_peak_720
chr11	60609464	60609581	118	60609521	18	12.7569	6.65889	8.42484	ds066_293T_FOXM1_GTX_1.merge_peak_721
chr11	60691827	60691979	153	60691872	17	12.9562	7.02268	8.60574	ds066_293T_FOXM1_GTX_1.merge_peak_722
chr11	61595380	61595524	145	61595450	13	6.70457	4.18574	2.94772	ds066_293T_FOXM1_GTX_1.merge_peak_723
chr11	61891205	61891658	454	61891438	32	31.1953	12.8749	26.2199	ds066_293T_FOXM1_GTX_1.merge_peak_724
chr11	62359023	62359274	252	62359116	19	14.1994	7.24464	9.77606	ds066_293T_FOXM1_GTX_1.merge_peak_725
chr11	62420747	62420988	242	62420836	21	19.3882	9.74819	14.7309	ds066_293T_FOXM1_GTX_1.merge_peak_726
chr11	62495411	62495728	318	62495630	15	12.2448	7.08959	7.93934	ds066_293T_FOXM1_GTX_1.merge_peak_727
chr11	62608814	62609310	497	62609134	86	40.2863	6.08964	35.1471	ds066_293T_FOXM1_GTX_1.merge_peak_728
chr11	62623254	62623373	120	62623310	11	7.84187	5.22346	3.9432	ds066_293T_FOXM1_GTX_1.merge_peak_729
chr11	63741845	63742145	301	63741952	36	39.9967	16.3947	34.8591	ds066_293T_FOXM1_GTX_1.merge_peak_730
chr11	64008420	64008578	159	64008471	16	13.3779	7.53269	9.00047	ds066_293T_FOXM1_GTX_1.merge_peak_731
chr11	64578116	64578265	150	64578171	8	5.15455	3.98789	1.68915	ds066_293T_FOXM1_GTX_1.merge_peak_732
chr11	64781094	64781211	118	64781179	10	7.00734	4.87409	3.19007	ds066_293T_FOXM1_GTX_1.merge_peak_733
chr11	64808362	64808598	237	64808514	20	16.2814	8.19312	11.753	ds066_293T_FOXM1_GTX_1.merge_peak_734
chr11	64863471	64863688	218	64863578	32	25.7132	9.86639	20.8625	ds066_293T_FOXM1_GTX_1.merge_peak_735
chr11	65083020	65083287	268	65083042	12	9.00894	5.76029	4.96403	ds066_293T_FOXM1_GTX_1.merge_peak_736
chr11	65189641	65189811	171	65189735	18	15.7166	8.41889	11.2196	ds066_293T_FOXM1_GTX_1.merge_peak_737
chr11	65190163	65190370	208	65190280	16	13.1603	7.3999	8.80035	ds066_293T_FOXM1_GTX_1.merge_peak_738
chr11	65264937	65265338	402	65265240	18	15.3621	8.20429	10.8805	ds066_293T_FOXM1_GTX_1.merge_peak_739
chr11	65266432	65266561	130	65266451	14	5.95586	3.63526	2.33277	ds066_293T_FOXM1_GTX_1.merge_peak_740
chr11	65686721	65686950	230	65686837	33	35.6247	15.0654	30.5597	ds066_293T_FOXM1_GTX_1.merge_peak_741
chr11	65769638	65769899	262	65769724	21	16.8543	8.2459	12.3089	ds066_293T_FOXM1_GTX_1.merge_peak_742
chr11	66384021	66384180	160	66384042	13	6.70457	4.18574	2.94772	ds066_293T_FOXM1_GTX_1.merge_peak_743
chr11	66556937	66557123	187	66557049	20	18.1439	9.30509	13.5333	ds066_293T_FOXM1_GTX_1.merge_peak_744
chr11	67195831	67195948	118	67195904	14	10.9476	6.52932	6.74279	ds066_293T_FOXM1_GTX_1.merge_peak_745
chr11	68209039	68209185	147	68209139	15	10.8539	6.24238	6.65218	ds066_293T_FOXM1_GTX_1.merge_peak_746
chr11	68227621	68227884	264	68227770	22	20.3517	10.0116	15.662	ds066_293T_FOXM1_GTX_1.merge_peak_747
chr11	68426786	68426903	118	68426818	15	10.8539	6.24238	6.65218	ds066_293T_FOXM1_GTX_1.merge_peak_748
chr11	68671294	68671433	140	68671349	15	10.8539	6.24238	6.65218	ds066_293T_FOXM1_GTX_1.merge_peak_749
chr11	69485066	69485260	195	69485150	16	11.8928	6.63253	7.61643	ds066_293T_FOXM1_GTX_1.merge_peak_750
chr11	71291273	71291390	118	71291368	12	9.00894	5.76029	4.96403	ds066_293T_FOXM1_GTX_1.merge_peak_751
chr11	71791466	71791632	167	71791568	13	10.0586	6.20339	5.92287	ds066_293T_FOXM1_GTX_1.merge_peak_752
chr11	71823363	71823480	118	71823368	11	5.17264	3.58778	1.69092	ds066_293T_FOXM1_GTX_1.merge_peak_753
chr11	73000569	73000807	239	73000702	22	20.6517	10.1913	15.9532	ds066_293T_FOXM1_GTX_1.merge_peak_754
chr11	73309584	73309764	181	73309666	15	12.2448	7.08959	7.93934	ds066_293T_FOXM1_GTX_1.merge_peak_755
chr11	73490731	73490867	137	73490754	11	7.99104	5.31719	4.05554	ds066_293T_FOXM1_GTX_1.merge_peak_756
chr11	73498913	73499055	143	73498986	14	9.8411	5.85223	5.72296	ds066_293T_FOXM1_GTX_1.merge_peak_757
chr11	74204056	74204248	193	74204141	13	10.0586	6.20339	5.92287	ds066_293T_FOXM1_GTX_1.merge_peak_758
chr11	74204311	74204437	127	74204371	13	8.85592	5.46208	4.83689	ds066_293T_FOXM1_GTX_1.merge_peak_759
chr11	75665108	75665274	167	75665215	11	7.99104	5.31719	4.05554	ds066_293T_FOXM1_GTX_1.merge_peak_760
chr11	77706023	77706156	134	77706083	13	10.0586	6.20339	5.92287	ds066_293T_FOXM1_GTX_1.merge_peak_761
chr11	77790927	77791059	133	77790984	15	10.8539	6.24238	6.65218	ds066_293T_FOXM1_GTX_1.merge_peak_762
chr11	85339567	85339703	137	85339621	15	12.2448	7.08959	7.93934	ds066_293T_FOXM1_GTX_1.merge_peak_763
chr11	86636273	86636410	138	86636331	15	12.2448	7.08959	7.93934	ds066_293T_FOXM1_GTX_1.merge_peak_764
chr11	86645734	86645851	118	86645777	11	7.99104	5.31719	4.05554	ds066_293T_FOXM1_GTX_1.merge_peak_765
chr11	88091031	88091148	118	88091103	13	9.88208	6.09403	5.76163	ds066_293T_FOXM1_GTX_1.merge_peak_766
chr11	89867670	89867815	146	89867761	16	13.3779	7.53269	9.00047	ds066_293T_FOXM1_GTX_1.merge_peak_767
chr11	92440540	92440664	125	92440616	14	10.5357	6.27616	6.36226	ds066_293T_FOXM1_GTX_1.merge_peak_768
chr11	93474578	93474712	135	93474639	12	9.00894	5.76029	4.96403	ds066_293T_FOXM1_GTX_1.merge_peak_769
chr11	93681465	93681602	138	93681510	18	15.7166	8.41889	11.2196	ds066_293T_FOXM1_GTX_1.merge_peak_770
chr11	94226654	94226789	136	94226725	14	9.79538	5.8245	5.68712	ds066_293T_FOXM1_GTX_1.merge_peak_771
chr11	94467745	94467864	120	94467826	16	9.21779	5.08269	5.14894	ds066_293T_FOXM1_GTX_1.merge_peak_772
chr11	94501354	94501514	161	94501441	13	9.39073	5.7904	5.31704	ds066_293T_FOXM1_GTX_1.merge_peak_773
chr11	95522844	95523119	276	95522931	18	15.7166	8.41889	11.2196	ds066_293T_FOXM1_GTX_1.merge_peak_774
chr11	95976456	95976597	142	95976489	14	9.8411	5.85223	5.72296	ds066_293T_FOXM1_GTX_1.merge_peak_775
chr11	101785520	101785669	150	101785621	16	6.0807	3.46386	2.40353	ds066_293T_FOXM1_GTX_1.merge_peak_776
chr11	107651532	107651689	158	107651622	13	8.85592	5.46208	4.83689	ds066_293T_FOXM1_GTX_1.merge_peak_777
chr11	108369207	108369393	187	108369284	15	12.2448	7.08959	7.93934	ds066_293T_FOXM1_GTX_1.merge_peak_778
chr11	108464254	108464422	169	108464321	22	12.3244	5.57407	8.01193	ds066_293T_FOXM1_GTX_1.merge_peak_779
chr11	110176280	110176613	334	110176381	14	7.51541	4.48472	3.64488	ds066_293T_FOXM1_GTX_1.merge_peak_780
chr11	110581831	110581993	163	110581974	10	7.00734	4.87409	3.19007	ds066_293T_FOXM1_GTX_1.merge_peak_781
chr11	111205557	111205704	148	111205661	17	10.1063	5.38167	5.95748	ds066_293T_FOXM1_GTX_1.merge_peak_782
chr11	112831934	112832125	192	112832072	17	8.17636	4.36231	4.2251	ds066_293T_FOXM1_GTX_1.merge_peak_783
chr11	113644490	113644607	118	113644580	12	7.90024	5.07193	3.98572	ds066_293T_FOXM1_GTX_1.merge_peak_784
chr11	113906902	113907066	165	113906976	12	9.00894	5.76029	4.96403	ds066_293T_FOXM1_GTX_1.merge_peak_785
chr11	113948566	113948688	123	113948654	13	10.0586	6.20339	5.92287	ds066_293T_FOXM1_GTX_1.merge_peak_786
chr11	115452281	115452406	126	115452317	11	7.99104	5.31719	4.05554	ds066_293T_FOXM1_GTX_1.merge_peak_787
chr11	118023533	118023650	118	118023629	12	9.00894	5.76029	4.96403	ds066_293T_FOXM1_GTX_1.merge_peak_788
chr11	118306741	118307187	447	118307031	61	79.8798	27.4722	74.281	ds066_293T_FOXM1_GTX_1.merge_peak_789
chr11	118966007	118966533	527	118966395	48	45.6474	14.6501	40.4362	ds066_293T_FOXM1_GTX_1.merge_peak_790
chr11	119204908	119205308	401	119205147	104	150.712	42.2933	144.558	ds066_293T_FOXM1_GTX_1.merge_peak_791
chr11	120206808	120206964	157	120206901	20	12.9062	6.27861	8.56174	ds066_293T_FOXM1_GTX_1.merge_peak_792
chr11	122933342	122933470	129	122933377	12	9.00894	5.76029	4.96403	ds066_293T_FOXM1_GTX_1.merge_peak_793
chr11	125757364	125757589	226	125757480	24	22.1952	10.4603	17.4475	ds066_293T_FOXM1_GTX_1.merge_peak_794
chr11	128258127	128258460	334	128258301	16	12.2501	6.84749	7.94312	ds066_293T_FOXM1_GTX_1.merge_peak_795
chr11	128869297	128869453	157	128869378	11	7.99104	5.31719	4.05554	ds066_293T_FOXM1_GTX_1.merge_peak_796
chr11	129873044	129873273	230	129873207	15	10.4453	5.99701	6.2762	ds066_293T_FOXM1_GTX_1.merge_peak_797
chr11	134142946	134143180	235	134143081	26	25.7699	11.8967	20.9182	ds066_293T_FOXM1_GTX_1.merge_peak_798
chr12	510627	510844	218	510779	17	11.0745	5.92367	6.85792	ds066_293T_FOXM1_GTX_1.merge_peak_799
chr12	860392	860704	313	860526	33	32.5334	13.2651	27.5304	ds066_293T_FOXM1_GTX_1.merge_peak_800
chr12	1099977	1100096	120	1100063	13	8.85592	5.46208	4.83689	ds066_293T_FOXM1_GTX_1.merge_peak_801
chr12	1312898	1313019	122	1312938	17	8.17636	4.36231	4.2251	ds066_293T_FOXM1_GTX_1.merge_peak_802
chr12	1315343	1315460	118	1315379	11	6.45823	4.36143	2.74267	ds066_293T_FOXM1_GTX_1.merge_peak_803
chr12	1685598	1685885	288	1685769	28	17.901	7.02817	13.3089	ds066_293T_FOXM1_GTX_1.merge_peak_804
chr12	1771255	1771402	148	1771341	12	7.90024	5.07193	3.98572	ds066_293T_FOXM1_GTX_1.merge_peak_805
chr12	2922030	2922212	183	2922123	19	11.1745	5.56381	6.94052	ds066_293T_FOXM1_GTX_1.merge_peak_806
chr12	2986297	2986548	252	2986362	15	10.1073	5.79571	5.95748	ds066_293T_FOXM1_GTX_1.merge_peak_807
chr12	4647578	4647764	187	4647679	18	8.96422	4.60466	4.9321	ds066_293T_FOXM1_GTX_1.merge_peak_808
chr12	6387953	6388079	127	6388067	13	8.38458	5.17548	4.40733	ds066_293T_FOXM1_GTX_1.merge_peak_809
chr12	6602894	6603433	540	6603134	38	39.4714	15.2535	34.3439	ds066_293T_FOXM1_GTX_1.merge_peak_810
chr12	6643480	6643597	118	6643554	14	4.81549	3.05635	1.42879	ds066_293T_FOXM1_GTX_1.merge_peak_811
chr12	6798042	6798274	233	6798104	15	9.20144	5.26548	5.14307	ds066_293T_FOXM1_GTX_1.merge_peak_812
chr12	6798586	6798724	139	6798668	21	15.4965	7.46777	11.0099	ds066_293T_FOXM1_GTX_1.merge_peak_813
chr12	6798846	6798982	137	6798919	14	8.30304	4.93639	4.34025	ds066_293T_FOXM1_GTX_1.merge_peak_814
chr12	6832979	6833263	285	6833191	14	8.84907	5.25702	4.83689	ds066_293T_FOXM1_GTX_1.merge_peak_815
chr12	6873332	6873798	467	6873618	108	123.547	26.4162	117.577	ds066_293T_FOXM1_GTX_1.merge_peak_816
chr12	6960390	6960564	175	6960478	30	13.3302	4.79065	8.96273	ds066_293T_FOXM1_GTX_1.merge_peak_817
chr12	6961593	6961770	178	6961699	18	9.33446	4.79154	5.26178	ds066_293T_FOXM1_GTX_1.merge_peak_818
chr12	7000144	7000418	275	7000241	16	7.41149	4.11996	3.56095	ds066_293T_FOXM1_GTX_1.merge_peak_819
chr12	7052939	7053463	525	7053176	22	16.1445	7.56913	11.6239	ds066_293T_FOXM1_GTX_1.merge_peak_820
chr12	7079776	7079958	183	7079856	15	10.3077	5.91484	6.14952	ds066_293T_FOXM1_GTX_1.merge_peak_821
chr12	7125424	7125599	176	7125538	19	15.0891	7.766	10.6193	ds066_293T_FOXM1_GTX_1.merge_peak_822
chr12	8113370	8113515	146	8113454	13	10.0586	6.20339	5.92287	ds066_293T_FOXM1_GTX_1.merge_peak_823
chr12	10516047	10516225	179	10516104	15	8.35369	4.78371	4.37759	ds066_293T_FOXM1_GTX_1.merge_peak_824
chr12	10517638	10517776	139	10517748	16	9.21779	5.08269	5.14894	ds066_293T_FOXM1_GTX_1.merge_peak_825
chr12	10766154	10766290	137	10766210	19	15.5775	8.05587	11.0888	ds066_293T_FOXM1_GTX_1.merge_peak_826
chr12	12419916	12420141	226	12420026	19	15.0891	7.766	10.6193	ds066_293T_FOXM1_GTX_1.merge_peak_827
chr12	12510546	12510730	185	12510631	15	9.20144	5.26548	5.14307	ds066_293T_FOXM1_GTX_1.merge_peak_828
chr12	12764570	12764826	257	12764638	18	11.4046	5.89331	7.16034	ds066_293T_FOXM1_GTX_1.merge_peak_829
chr12	12869743	12870015	273	12869819	17	10.7649	5.74836	6.57714	ds066_293T_FOXM1_GTX_1.merge_peak_830
chr12	12878034	12878896	863	12878630	51	60.7709	21.59	55.3657	ds066_293T_FOXM1_GTX_1.merge_peak_831
chr12	12939907	12940040	134	12939987	14	9.79538	5.8245	5.68712	ds066_293T_FOXM1_GTX_1.merge_peak_832
chr12	13030203	13030422	220	13030306	17	11.7438	6.30843	7.47951	ds066_293T_FOXM1_GTX_1.merge_peak_833
chr12	13251662	13251800	139	13251719	19	11.9516	5.97963	7.66675	ds066_293T_FOXM1_GTX_1.merge_peak_834
chr12	14410600	14410993	394	14410846	16	11.8928	6.63253	7.61643	ds066_293T_FOXM1_GTX_1.merge_peak_835
chr12	14518421	14518937	517	14518596	94	113.864	28.4032	107.951	ds066_293T_FOXM1_GTX_1.merge_peak_836
chr12	15374274	15374417	144	15374374	14	8.56867	5.09166	4.57743	ds066_293T_FOXM1_GTX_1.merge_peak_837
chr12	15429116	15429294	179	15429223	21	9.64523	4.48265	5.55333	ds066_293T_FOXM1_GTX_1.merge_peak_838
chr12	15941234	15941376	143	15941345	16	9.21779	5.08269	5.14894	ds066_293T_FOXM1_GTX_1.merge_peak_839
chr12	15942348	15942488	141	15942441	18	14.0429	7.41283	9.62957	ds066_293T_FOXM1_GTX_1.merge_peak_840
chr12	19283939	19284092	154	19284003	13	7.93722	4.90655	4.01799	ds066_293T_FOXM1_GTX_1.merge_peak_841
chr12	22697434	22697704	271	22697538	18	7.44224	3.87138	3.58575	ds066_293T_FOXM1_GTX_1.merge_peak_842
chr12	24189916	24190033	118	24189978	10	6.9024	4.80756	3.12617	ds066_293T_FOXM1_GTX_1.merge_peak_843
chr12	24231392	24231599	208	24231505	19	9.77394	4.84702	5.67224	ds066_293T_FOXM1_GTX_1.merge_peak_844
chr12	25403822	25404026	205	25403919	15	10.8049	6.2128	6.61303	ds066_293T_FOXM1_GTX_1.merge_peak_845
chr12	25539122	25539450	329	25539364	14	9.79538	5.8245	5.68712	ds066_293T_FOXM1_GTX_1.merge_peak_846
chr12	25539652	25539842	191	25539734	24	16.9159	7.47454	12.3616	ds066_293T_FOXM1_GTX_1.merge_peak_847
chr12	26254964	26255092	129	26255059	12	7.4663	4.80581	3.60878	ds066_293T_FOXM1_GTX_1.merge_peak_848
chr12	26427431	26427713	283	26427641	21	16.3761	7.96911	11.843	ds066_293T_FOXM1_GTX_1.merge_peak_849
chr12	26986918	26987080	163	26987009	16	10.7539	5.95796	6.56737	ds066_293T_FOXM1_GTX_1.merge_peak_850
chr12	27175528	27175668	141	27175640	16	11.8008	6.57743	7.53567	ds066_293T_FOXM1_GTX_1.merge_peak_851
chr12	27788411	27788576	166	27788490	21	16.8543	8.2459	12.3089	ds066_293T_FOXM1_GTX_1.merge_peak_852
chr12	27856572	27856905	334	27856728	21	15.9244	7.7103	11.4123	ds066_293T_FOXM1_GTX_1.merge_peak_853
chr12	29878975	29879114	140	29879063	18	11.018	5.68065	6.80394	ds066_293T_FOXM1_GTX_1.merge_peak_854
chr12	29907549	29907771	223	29907625	12	7.49336	4.82233	3.6349	ds066_293T_FOXM1_GTX_1.merge_peak_855
chr12	30848729	30848963	235	30848824	11	7.07769	4.74497	3.25488	ds066_293T_FOXM1_GTX_1.merge_peak_856
chr12	31227156	31227328	173	31227268	12	7.90024	5.07193	3.98572	ds066_293T_FOXM1_GTX_1.merge_peak_857
chr12	32112077	32112294	218	32112177	17	12.9562	7.02268	8.60574	ds066_293T_FOXM1_GTX_1.merge_peak_858
chr12	32251145	32251262	118	32251219	16	10.7539	5.95796	6.56737	ds066_293T_FOXM1_GTX_1.merge_peak_859
chr12	32259581	32259871	291	32259756	13	8.85592	5.46208	4.83689	ds066_293T_FOXM1_GTX_1.merge_peak_860
chr12	32552430	32552668	239	32552595	15	9.20144	5.26548	5.14307	ds066_293T_FOXM1_GTX_1.merge_peak_861
chr12	38710435	38710629	195	38710549	15	10.8539	6.24238	6.65218	ds066_293T_FOXM1_GTX_1.merge_peak_862
chr12	39300496	39300630	135	39300550	11	6.4344	4.34679	2.71966	ds066_293T_FOXM1_GTX_1.merge_peak_863
chr12	39836816	39836955	140	39836866	12	8.70191	5.56889	4.70564	ds066_293T_FOXM1_GTX_1.merge_peak_864
chr12	41681989	41682339	351	41682251	18	15.2543	8.13915	10.7774	ds066_293T_FOXM1_GTX_1.merge_peak_865
chr12	41759491	41759651	161	41759499	14	7.51541	4.48472	3.64488	ds066_293T_FOXM1_GTX_1.merge_peak_866
chr12	42675245	42675411	167	42675335	18	14.4459	7.65308	10.0127	ds066_293T_FOXM1_GTX_1.merge_peak_867
chr12	42876668	42876827	160	42876744	14	9.86497	5.86672	5.74637	ds066_293T_FOXM1_GTX_1.merge_peak_868
chr12	42981449	42981624	176	42981543	20	15.2777	7.60688	10.7976	ds066_293T_FOXM1_GTX_1.merge_peak_869
chr12	43316009	43316334	326	43316180	20	12.9062	6.27861	8.56174	ds066_293T_FOXM1_GTX_1.merge_peak_870
chr12	44229572	44229699	128	44229670	13	8.29742	5.12284	4.33677	ds066_293T_FOXM1_GTX_1.merge_peak_871
chr12	45342482	45342817	336	45342661	26	19.0251	8.0725	14.384	ds066_293T_FOXM1_GTX_1.merge_peak_872
chr12	45609218	45609355	138	45609272	13	9.14485	5.63911	5.09102	ds066_293T_FOXM1_GTX_1.merge_peak_873
chr12	45609655	45609809	155	45609735	15	8.35369	4.78371	4.37759	ds066_293T_FOXM1_GTX_1.merge_peak_874
chr12	46121380	46121579	200	46121479	26	21.5775	9.46264	16.8487	ds066_293T_FOXM1_GTX_1.merge_peak_875
chr12	46122551	46122852	302	46122678	26	20.5373	8.8855	15.8435	ds066_293T_FOXM1_GTX_1.merge_peak_876
chr12	46384239	46384539	301	46384461	24	20.3315	9.37034	15.6427	ds066_293T_FOXM1_GTX_1.merge_peak_877
chr12	46385639	46385956	318	46385842	15	10.1073	5.79571	5.95748	ds066_293T_FOXM1_GTX_1.merge_peak_878
chr12	46554577	46554753	177	46554689	9	6.06072	4.43099	2.39712	ds066_293T_FOXM1_GTX_1.merge_peak_879
chr12	49110509	49110778	270	49110600	18	11.018	5.68065	6.80394	ds066_293T_FOXM1_GTX_1.merge_peak_880
chr12	49245869	49246130	262	49245988	32	25.7132	9.86639	20.8625	ds066_293T_FOXM1_GTX_1.merge_peak_881
chr12	49454507	49454708	202	49454606	22	12.3244	5.57407	8.01193	ds066_293T_FOXM1_GTX_1.merge_peak_882
chr12	49524022	49524186	165	49524049	11	5.98627	4.07333	2.35612	ds066_293T_FOXM1_GTX_1.merge_peak_883
chr12	49524560	49524690	131	49524608	18	11.1057	5.72866	6.88441	ds066_293T_FOXM1_GTX_1.merge_peak_884
chr12	49658336	49659061	726	49658735	139	190.328	41.8574	183.937	ds066_293T_FOXM1_GTX_1.merge_peak_885
chr12	49716687	49717537	851	49717022	91	112.775	29.3805	106.871	ds066_293T_FOXM1_GTX_1.merge_peak_886
chr12	50135059	50135396	338	50135213	30	20.9151	8.00484	16.2091	ds066_293T_FOXM1_GTX_1.merge_peak_887
chr12	50419090	50419603	514	50419295	64	67.8634	19.4338	62.3751	ds066_293T_FOXM1_GTX_1.merge_peak_888
chr12	50478870	50479004	135	50478910	13	8.87804	5.47561	4.8586	ds066_293T_FOXM1_GTX_1.merge_peak_889
chr12	50794476	50794598	123	50794586	15	8.35369	4.78371	4.37759	ds066_293T_FOXM1_GTX_1.merge_peak_890
chr12	51158029	51158169	141	51158122	11	7.6134	5.08002	3.72974	ds066_293T_FOXM1_GTX_1.merge_peak_891
chr12	51420162	51420334	173	51420258	16	11.8404	6.6011	7.57179	ds066_293T_FOXM1_GTX_1.merge_peak_892
chr12	51432198	51432315	118	51432224	11	6.97619	4.68178	3.17866	ds066_293T_FOXM1_GTX_1.merge_peak_893
chr12	52386973	52387153	181	52387041	10	6.08619	4.29164	2.40353	ds066_293T_FOXM1_GTX_1.merge_peak_894
chr12	52419626	52419743	118	52419686	10	6.30697	4.43073	2.60529	ds066_293T_FOXM1_GTX_1.merge_peak_895
chr12	53289120	53289338	219	53289229	24	10.3637	4.39416	6.20368	ds066_293T_FOXM1_GTX_1.merge_peak_896
chr12	53374741	53374885	145	53374831	14	7.51541	4.48472	3.64488	ds066_293T_FOXM1_GTX_1.merge_peak_897
chr12	53661827	53662191	365	53662010	46	43.0152	14.0521	37.835	ds066_293T_FOXM1_GTX_1.merge_peak_898
chr12	53718795	53719022	228	53718930	11	5.98627	4.07333	2.35612	ds066_293T_FOXM1_GTX_1.merge_peak_899
chr12	53845723	53845840	118	53845758	14	9.8411	5.85223	5.72296	ds066_293T_FOXM1_GTX_1.merge_peak_900
chr12	53846236	53846382	147	53846285	17	12.9562	7.02268	8.60574	ds066_293T_FOXM1_GTX_1.merge_peak_901
chr12	54121347	54121464	118	54121450	17	5.64192	3.16379	2.0711	ds066_293T_FOXM1_GTX_1.merge_peak_902
chr12	54378718	54378858	141	54378784	24	19.2144	8.73334	14.5653	ds066_293T_FOXM1_GTX_1.merge_peak_903
chr12	54427338	54427539	202	54427440	17	11.1064	5.94178	6.88504	ds066_293T_FOXM1_GTX_1.merge_peak_904
chr12	54688050	54688218	169	54688151	26	19.0251	8.0725	14.384	ds066_293T_FOXM1_GTX_1.merge_peak_905
chr12	54752992	54753263	272	54753092	27	20.2381	8.44223	15.5531	ds066_293T_FOXM1_GTX_1.merge_peak_906
chr12	54773541	54773663	123	54773595	19	9.77394	4.84702	5.67224	ds066_293T_FOXM1_GTX_1.merge_peak_907
chr12	56109792	56109909	118	56109884	15	6.67086	3.87761	2.93296	ds066_293T_FOXM1_GTX_1.merge_peak_908
chr12	56435550	56435838	289	56435642	19	12.361	6.20349	8.04719	ds066_293T_FOXM1_GTX_1.merge_peak_909
chr12	56447387	56447531	145	56447493	15	10.8539	6.24238	6.65218	ds066_293T_FOXM1_GTX_1.merge_peak_910
chr12	56498150	56498267	118	56498232	17	10.1063	5.38167	5.95748	ds066_293T_FOXM1_GTX_1.merge_peak_911
chr12	56511918	56512130	213	56512020	21	11.455	5.33172	7.2024	ds066_293T_FOXM1_GTX_1.merge_peak_912
chr12	56520005	56520179	175	56520106	17	6.75005	3.66762	2.98916	ds066_293T_FOXM1_GTX_1.merge_peak_913
chr12	56694158	56694279	122	56694192	14	9.46051	5.6222	5.38116	ds066_293T_FOXM1_GTX_1.merge_peak_914
chr12	56862257	56862374	118	56862270	11	7.02226	4.71045	3.20429	ds066_293T_FOXM1_GTX_1.merge_peak_915
chr12	57024077	57024323	247	57024176	27	23.6476	10.3156	18.8528	ds066_293T_FOXM1_GTX_1.merge_peak_916
chr12	57030776	57031046	271	57030872	22	16.1445	7.56913	11.6239	ds066_293T_FOXM1_GTX_1.merge_peak_917
chr12	57082233	57082410	178	57082311	24	16.9159	7.47454	12.3616	ds066_293T_FOXM1_GTX_1.merge_peak_918
chr12	57146134	57146336	203	57146224	20	8.89079	4.27889	4.86889	ds066_293T_FOXM1_GTX_1.merge_peak_919
chr12	57632978	57633095	118	57633032	12	7.05477	4.55609	3.23273	ds066_293T_FOXM1_GTX_1.merge_peak_920
chr12	57856399	57856699	301	57856597	25	15.0395	6.30112	10.5724	ds066_293T_FOXM1_GTX_1.merge_peak_921
chr12	57916295	57916468	174	57916376	15	9.66594	5.53558	5.5723	ds066_293T_FOXM1_GTX_1.merge_peak_922
chr12	58161003	58161122	120	58161058	16	9.21779	5.08269	5.14894	ds066_293T_FOXM1_GTX_1.merge_peak_923
chr12	58329859	58329981	123	58329919	13	8.85592	5.46208	4.83689	ds066_293T_FOXM1_GTX_1.merge_peak_924
chr12	59319005	59319228	224	59319112	28	21.1971	8.67047	16.4757	ds066_293T_FOXM1_GTX_1.merge_peak_925
chr12	62653876	62654185	310	62654035	19	9.77394	4.84702	5.67224	ds066_293T_FOXM1_GTX_1.merge_peak_926
chr12	62996936	62997175	240	62997002	11	6.45823	4.36143	2.74267	ds066_293T_FOXM1_GTX_1.merge_peak_927
chr12	63328954	63329132	179	63329049	18	14.7384	7.8284	10.29	ds066_293T_FOXM1_GTX_1.merge_peak_928
chr12	64943449	64943705	257	64943562	15	8.35369	4.78371	4.37759	ds066_293T_FOXM1_GTX_1.merge_peak_929
chr12	64977597	64977775	179	64977706	12	9.00894	5.76029	4.96403	ds066_293T_FOXM1_GTX_1.merge_peak_930
chr12	65003920	65004042	123	65003937	15	5.43539	3.26011	1.88631	ds066_293T_FOXM1_GTX_1.merge_peak_931
chr12	65050303	65050447	145	65050383	24	12.0192	5.09392	7.7315	ds066_293T_FOXM1_GTX_1.merge_peak_932
chr12	65059860	65060012	153	65059934	14	9.46051	5.6222	5.38116	ds066_293T_FOXM1_GTX_1.merge_peak_933
chr12	65563177	65563320	144	65563209	12	8.32713	5.3359	4.36333	ds066_293T_FOXM1_GTX_1.merge_peak_934
chr12	65576256	65576397	142	65576317	17	11.4003	6.10999	7.15715	ds066_293T_FOXM1_GTX_1.merge_peak_935
chr12	66024389	66024517	129	66024463	19	11.9516	5.97963	7.66675	ds066_293T_FOXM1_GTX_1.merge_peak_936
chr12	66123265	66123452	188	66123371	14	10.3793	6.18031	6.21885	ds066_293T_FOXM1_GTX_1.merge_peak_937
chr12	66216736	66216994	259	66216851	21	15.9244	7.7103	11.4123	ds066_293T_FOXM1_GTX_1.merge_peak_938
chr12	66563324	66563514	191	66563408	17	8.32112	4.43569	4.35783	ds066_293T_FOXM1_GTX_1.merge_peak_939
chr12	67145541	67145809	269	67145673	30	27.0392	11.2292	22.152	ds066_293T_FOXM1_GTX_1.merge_peak_940
chr12	67472886	67473032	147	67472981	25	17.9624	7.77352	13.3626	ds066_293T_FOXM1_GTX_1.merge_peak_941
chr12	67820011	67820146	136	67820045	16	9.21779	5.08269	5.14894	ds066_293T_FOXM1_GTX_1.merge_peak_942
chr12	69201607	69201843	237	69201709	15	12.2448	7.08959	7.93934	ds066_293T_FOXM1_GTX_1.merge_peak_943
chr12	69202544	69202942	399	69202774	60	62.1319	18.2379	56.7094	ds066_293T_FOXM1_GTX_1.merge_peak_944
chr12	69753795	69754011	217	69753874	18	13.1421	6.88241	8.78322	ds066_293T_FOXM1_GTX_1.merge_peak_945
chr12	69878342	69878508	167	69878445	11	5.17264	3.58778	1.69092	ds066_293T_FOXM1_GTX_1.merge_peak_946
chr12	70132326	70132450	125	70132384	15	10.4453	5.99701	6.2762	ds066_293T_FOXM1_GTX_1.merge_peak_947
chr12	70637079	70637211	133	70637156	17	12.9562	7.02268	8.60574	ds066_293T_FOXM1_GTX_1.merge_peak_948
chr12	71849273	71849411	139	71849355	13	8.41398	5.19328	4.43594	ds066_293T_FOXM1_GTX_1.merge_peak_949
chr12	72065768	72065968	201	72065803	10	6.52279	4.5671	2.80445	ds066_293T_FOXM1_GTX_1.merge_peak_950
chr12	72233406	72233584	179	72233537	23	9.63316	4.21839	5.54356	ds066_293T_FOXM1_GTX_1.merge_peak_951
chr12	74931507	74931630	124	74931604	15	12.2448	7.08959	7.93934	ds066_293T_FOXM1_GTX_1.merge_peak_952
chr12	75374454	75374629	176	75374567	16	13.3779	7.53269	9.00047	ds066_293T_FOXM1_GTX_1.merge_peak_953
chr12	75905362	75905635	274	75905467	19	15.1516	7.80297	10.6759	ds066_293T_FOXM1_GTX_1.merge_peak_954
chr12	77459511	77459641	131	77459534	17	10.1063	5.38167	5.95748	ds066_293T_FOXM1_GTX_1.merge_peak_955
chr12	77459791	77459931	141	77459880	14	9.9711	5.93121	5.84735	ds066_293T_FOXM1_GTX_1.merge_peak_956
chr12	80329193	80329372	180	80329271	22	12.3244	5.57407	8.01193	ds066_293T_FOXM1_GTX_1.merge_peak_957
chr12	80623942	80624124	183	80624046	17	10.7649	5.74836	6.57714	ds066_293T_FOXM1_GTX_1.merge_peak_958
chr12	82752096	82752431	336	82752208	22	18.6003	8.97342	13.9753	ds066_293T_FOXM1_GTX_1.merge_peak_959
chr12	85674192	85674399	208	85674283	13	8.21183	5.07125	4.25432	ds066_293T_FOXM1_GTX_1.merge_peak_960
chr12	86208010	86208169	160	86208104	19	14.6308	7.49627	10.1845	ds066_293T_FOXM1_GTX_1.merge_peak_961
chr12	88535969	88536095	127	88536004	19	11.4523	5.71104	7.2024	ds066_293T_FOXM1_GTX_1.merge_peak_962
chr12	88537984	88538132	149	88538044	16	11.6838	6.50744	7.42456	ds066_293T_FOXM1_GTX_1.merge_peak_963
chr12	89746449	89746646	198	89746578	16	11.0598	6.13735	6.84477	ds066_293T_FOXM1_GTX_1.merge_peak_964
chr12	89918573	89918724	152	89918639	14	10.5755	6.30059	6.3999	ds066_293T_FOXM1_GTX_1.merge_peak_965
chr12	89919646	89919990	345	89919915	17	13.707	7.47344	9.31549	ds066_293T_FOXM1_GTX_1.merge_peak_966
chr12	90103437	90103738	302	90103565	15	10.8539	6.24238	6.65218	ds066_293T_FOXM1_GTX_1.merge_peak_967
chr12	92538602	92538732	131	92538709	13	6.70457	4.18574	2.94772	ds066_293T_FOXM1_GTX_1.merge_peak_968
chr12	93481209	93481358	150	93481268	14	9.8411	5.85223	5.72296	ds066_293T_FOXM1_GTX_1.merge_peak_969
chr12	93710129	93710246	118	93710228	13	9.14485	5.63911	5.09102	ds066_293T_FOXM1_GTX_1.merge_peak_970
chr12	93964659	93964814	156	93964745	14	10.418	6.204	6.25495	ds066_293T_FOXM1_GTX_1.merge_peak_971
chr12	94071238	94071440	203	94071303	21	9.64523	4.48265	5.55333	ds066_293T_FOXM1_GTX_1.merge_peak_972
chr12	95397414	95397572	159	95397515	15	8.35369	4.78371	4.37759	ds066_293T_FOXM1_GTX_1.merge_peak_973
chr12	95867796	95867956	161	95867896	13	5.26805	3.39291	1.74144	ds066_293T_FOXM1_GTX_1.merge_peak_974
chr12	96429407	96429524	118	96429437	11	6.94051	4.6596	3.15828	ds066_293T_FOXM1_GTX_1.merge_peak_975
chr12	96794090	96794350	261	96794293	16	12.5096	7.00435	8.18812	ds066_293T_FOXM1_GTX_1.merge_peak_976
chr12	98884793	98885165	373	98884966	100	111.321	24.4774	105.425	ds066_293T_FOXM1_GTX_1.merge_peak_977
chr12	98897284	98897439	156	98897347	19	15.5775	8.05587	11.0888	ds066_293T_FOXM1_GTX_1.merge_peak_978
chr12	98909055	98909373	319	98909273	20	16.2156	8.1543	11.6929	ds066_293T_FOXM1_GTX_1.merge_peak_979
chr12	98910028	98910537	510	98910323	37	41.4776	16.8378	36.3204	ds066_293T_FOXM1_GTX_1.merge_peak_980
chr12	98960630	98960775	146	98960703	22	17.4936	8.33134	12.912	ds066_293T_FOXM1_GTX_1.merge_peak_981
chr12	99038725	99039043	319	99038927	14	9.79538	5.8245	5.68712	ds066_293T_FOXM1_GTX_1.merge_peak_982
chr12	100378360	100378526	167	100378449	16	11.8928	6.63253	7.61643	ds066_293T_FOXM1_GTX_1.merge_peak_983
chr12	100594527	100594673	147	100594568	14	8.30304	4.93639	4.34025	ds066_293T_FOXM1_GTX_1.merge_peak_984
chr12	100967244	100967843	600	100967462	71	88.5034	26.9866	82.8088	ds066_293T_FOXM1_GTX_1.merge_peak_985
chr12	102513767	102514285	519	102513944	78	90.4817	24.5038	84.7647	ds066_293T_FOXM1_GTX_1.merge_peak_986
chr12	104323932	104324343	412	104324136	61	68.4026	21.0455	62.9066	ds066_293T_FOXM1_GTX_1.merge_peak_987
chr12	104350901	104351098	198	104350993	28	24.5604	10.5047	19.7414	ds066_293T_FOXM1_GTX_1.merge_peak_988
chr12	104458171	104458359	189	104458268	29	18.8847	7.27052	14.251	ds066_293T_FOXM1_GTX_1.merge_peak_989
chr12	104531798	104532040	243	104531906	19	15.5775	8.05587	11.0888	ds066_293T_FOXM1_GTX_1.merge_peak_990
chr12	104850516	104850689	174	104850573	15	10.8421	6.23524	6.64824	ds066_293T_FOXM1_GTX_1.merge_peak_991
chr12	105501287	105501404	118	105501373	11	5.17264	3.58778	1.69092	ds066_293T_FOXM1_GTX_1.merge_peak_992
chr12	106468944	106469110	167	106469009	15	9.48709	5.43111	5.40498	ds066_293T_FOXM1_GTX_1.merge_peak_993
chr12	106572999	106573151	153	106573067	25	17.2947	7.42435	12.7226	ds066_293T_FOXM1_GTX_1.merge_peak_994
chr12	106641795	106641912	118	106641878	12	8.77345	5.61346	4.77455	ds066_293T_FOXM1_GTX_1.merge_peak_995
chr12	106695517	106695654	138	106695620	10	5.6605	4.02509	2.08878	ds066_293T_FOXM1_GTX_1.merge_peak_996
chr12	106751456	106751622	167	106751534	19	8.15616	4.07514	4.21238	ds066_293T_FOXM1_GTX_1.merge_peak_997
chr12	107167951	107168085	135	107168049	15	9.48709	5.43111	5.40498	ds066_293T_FOXM1_GTX_1.merge_peak_998
chr12	107487655	107487878	224	107487673	11	5.17264	3.58778	1.69092	ds066_293T_FOXM1_GTX_1.merge_peak_999
chr12	108079416	108079542	127	108079513	21	11.455	5.33172	7.2024	ds066_293T_FOXM1_GTX_1.merge_peak_1000
chr12	108169115	108169319	205	108169232	26	25.6077	11.8004	20.7615	ds066_293T_FOXM1_GTX_1.merge_peak_1001
chr12	108908842	108909027	186	108908924	20	16.3158	8.21341	11.7855	ds066_293T_FOXM1_GTX_1.merge_peak_1002
chr12	109490243	109490424	182	109490327	23	17.6634	8.14666	13.0791	ds066_293T_FOXM1_GTX_1.merge_peak_1003
chr12	109535802	109535919	118	109535874	16	11.8801	6.62494	7.61037	ds066_293T_FOXM1_GTX_1.merge_peak_1004
chr12	109729457	109729629	173	109729534	20	15.7325	7.87108	11.2332	ds066_293T_FOXM1_GTX_1.merge_peak_1005
chr12	109742339	109742484	146	109742399	13	8.71837	5.37815	4.72133	ds066_293T_FOXM1_GTX_1.merge_peak_1006
chr12	109915232	109915433	202	109915326	18	12.0465	6.25276	7.75492	ds066_293T_FOXM1_GTX_1.merge_peak_1007
chr12	110486356	110486597	242	110486545	23	13.2122	5.81642	8.84734	ds066_293T_FOXM1_GTX_1.merge_peak_1008
chr12	110906080	110906205	126	110906121	13	6.76646	4.22112	3.00231	ds066_293T_FOXM1_GTX_1.merge_peak_1009
chr12	110939945	110940125	181	110940044	26	17.2099	7.14288	12.6403	ds066_293T_FOXM1_GTX_1.merge_peak_1010
chr12	111180888	111181013	126	111180935	22	14.8744	6.87658	10.4153	ds066_293T_FOXM1_GTX_1.merge_peak_1011
chr12	111264586	111264748	163	111264655	18	15.7166	8.41889	11.2196	ds066_293T_FOXM1_GTX_1.merge_peak_1012
chr12	112279659	112279857	199	112279797	16	5.05023	2.98803	1.6286	ds066_293T_FOXM1_GTX_1.merge_peak_1013
chr12	112560690	112560859	170	112560732	12	8.84611	5.65875	4.83689	ds066_293T_FOXM1_GTX_1.merge_peak_1014
chr12	115094012	115094358	347	115094217	23	13.2122	5.81642	8.84734	ds066_293T_FOXM1_GTX_1.merge_peak_1015
chr12	115352163	115352465	303	115352417	16	9.21779	5.08269	5.14894	ds066_293T_FOXM1_GTX_1.merge_peak_1016
chr12	116561437	116561662	226	116561525	17	13.8029	7.5314	9.40766	ds066_293T_FOXM1_GTX_1.merge_peak_1017
chr12	116844446	116844640	195	116844539	21	18.245	9.06446	13.6325	ds066_293T_FOXM1_GTX_1.merge_peak_1018
chr12	117175894	117176444	551	117176081	53	54.5247	17.2451	49.1951	ds066_293T_FOXM1_GTX_1.merge_peak_1019
chr12	117319427	117319705	279	117319673	15	8.35369	4.78371	4.37759	ds066_293T_FOXM1_GTX_1.merge_peak_1020
chr12	120315161	120315531	371	120315295	38	37.4734	14.1271	32.38	ds066_293T_FOXM1_GTX_1.merge_peak_1021
chr12	120638932	120639059	128	120639043	15	6.67086	3.87761	2.93296	ds066_293T_FOXM1_GTX_1.merge_peak_1022
chr12	120729264	120729824	561	120729471	26	19.0251	8.0725	14.384	ds066_293T_FOXM1_GTX_1.merge_peak_1023
chr12	120730604	120731050	447	120730959	20	12.9062	6.27861	8.56174	ds066_293T_FOXM1_GTX_1.merge_peak_1024
chr12	120884186	120884392	207	120884291	14	7.51541	4.48472	3.64488	ds066_293T_FOXM1_GTX_1.merge_peak_1025
chr12	120933625	120933862	238	120933723	12	7.86122	5.0479	3.95791	ds066_293T_FOXM1_GTX_1.merge_peak_1026
chr12	121124237	121124778	542	121124397	41	42.5227	15.7422	37.3511	ds066_293T_FOXM1_GTX_1.merge_peak_1027
chr12	121790182	121790481	300	121790347	36	20.2871	6.50335	15.6008	ds066_293T_FOXM1_GTX_1.merge_peak_1028
chr12	122240751	122241078	328	122240993	11	6.62918	4.46673	2.899	ds066_293T_FOXM1_GTX_1.merge_peak_1029
chr12	122750928	122751112	185	122751023	26	23.367	10.4841	18.5842	ds066_293T_FOXM1_GTX_1.merge_peak_1030
chr12	122853019	122853322	304	122853107	14	7.51541	4.48472	3.64488	ds066_293T_FOXM1_GTX_1.merge_peak_1031
chr12	122985486	122985831	346	122985658	51	38.79	10.5953	33.6734	ds066_293T_FOXM1_GTX_1.merge_peak_1032
chr12	123011195	123011435	241	123011255	13	8.21183	5.07125	4.25432	ds066_293T_FOXM1_GTX_1.merge_peak_1033
chr12	123011524	123011652	129	123011595	14	7.51541	4.48472	3.64488	ds066_293T_FOXM1_GTX_1.merge_peak_1034
chr12	123011793	123011931	139	123011824	14	9.14576	5.43348	5.09102	ds066_293T_FOXM1_GTX_1.merge_peak_1035
chr12	123237246	123237426	181	123237337	25	20.413	9.11217	15.7211	ds066_293T_FOXM1_GTX_1.merge_peak_1036
chr12	123849801	123849924	124	123849880	16	9.83531	5.42901	5.72296	ds066_293T_FOXM1_GTX_1.merge_peak_1037
chr12	123868329	123868773	445	123868479	39	25.888	8.15027	21.0275	ds066_293T_FOXM1_GTX_1.merge_peak_1038
chr12	123942620	123942849	230	123942710	16	11.8928	6.63253	7.61643	ds066_293T_FOXM1_GTX_1.merge_peak_1039
chr12	124086544	124086706	163	124086606	19	15.1516	7.80297	10.6759	ds066_293T_FOXM1_GTX_1.merge_peak_1040
chr12	124118194	124118315	122	124118270	19	11.9516	5.97963	7.66675	ds066_293T_FOXM1_GTX_1.merge_peak_1041
chr12	125399205	125399591	387	125399481	18	8.96422	4.60466	4.9321	ds066_293T_FOXM1_GTX_1.merge_peak_1042
chr12	125401708	125401951	244	125401817	20	12.9062	6.27861	8.56174	ds066_293T_FOXM1_GTX_1.merge_peak_1043
chr12	125406288	125406405	118	125406347	15	8.93015	5.10966	4.90435	ds066_293T_FOXM1_GTX_1.merge_peak_1044
chr12	125424500	125424782	283	125424663	19	9.77394	4.84702	5.67224	ds066_293T_FOXM1_GTX_1.merge_peak_1045
chr12	125534263	125534448	186	125534379	15	11.1884	6.4447	6.95297	ds066_293T_FOXM1_GTX_1.merge_peak_1046
chr12	125549678	125549805	128	125549739	12	7.86122	5.0479	3.95791	ds066_293T_FOXM1_GTX_1.merge_peak_1047
chr12	125744057	125744290	234	125744082	13	8.81355	5.4362	4.80901	ds066_293T_FOXM1_GTX_1.merge_peak_1048
chr12	132380657	132380837	181	132380737	18	14.0429	7.41283	9.62957	ds066_293T_FOXM1_GTX_1.merge_peak_1049
chr12	132413726	132413844	119	132413800	12	9.00894	5.76029	4.96403	ds066_293T_FOXM1_GTX_1.merge_peak_1050
chr12	132434391	132434531	141	132434456	15	8.35369	4.78371	4.37759	ds066_293T_FOXM1_GTX_1.merge_peak_1051
chr12	132628833	132629009	177	132628922	19	15.0891	7.766	10.6193	ds066_293T_FOXM1_GTX_1.merge_peak_1052
chr12	133264054	133264184	131	133264123	14	8.30304	4.93639	4.34025	ds066_293T_FOXM1_GTX_1.merge_peak_1053
chr12	133287254	133287450	197	133287358	15	12.2448	7.08959	7.93934	ds066_293T_FOXM1_GTX_1.merge_peak_1054
chr12	133757921	133758038	118	133757979	17	9.92014	5.27964	5.79763	ds066_293T_FOXM1_GTX_1.merge_peak_1055
chr13	20357072	20357207	136	20357159	10	7.00734	4.87409	3.19007	ds066_293T_FOXM1_GTX_1.merge_peak_1056
chr13	21050636	21050762	127	21050722	10	7.00734	4.87409	3.19007	ds066_293T_FOXM1_GTX_1.merge_peak_1057
chr13	21750582	21750848	267	21750719	45	51.7526	19.2469	46.4603	ds066_293T_FOXM1_GTX_1.merge_peak_1058
chr13	22032684	22032801	118	22032760	12	7.90024	5.07193	3.98572	ds066_293T_FOXM1_GTX_1.merge_peak_1059
chr13	22178192	22178440	249	22178350	18	11.018	5.68065	6.80394	ds066_293T_FOXM1_GTX_1.merge_peak_1060
chr13	22237464	22237640	177	22237551	14	9.8411	5.85223	5.72296	ds066_293T_FOXM1_GTX_1.merge_peak_1061
chr13	22245058	22245314	257	22245164	23	15.8864	7.17556	11.3782	ds066_293T_FOXM1_GTX_1.merge_peak_1062
chr13	24040439	24040636	198	24040554	21	11.455	5.33172	7.2024	ds066_293T_FOXM1_GTX_1.merge_peak_1063
chr13	25201349	25201484	136	25201408	14	10.1528	6.0419	5.99932	ds066_293T_FOXM1_GTX_1.merge_peak_1064
chr13	25592214	25592393	180	25592315	10	7.00734	4.87409	3.19007	ds066_293T_FOXM1_GTX_1.merge_peak_1065
chr13	25861615	25861852	238	25861709	16	9.21779	5.08269	5.14894	ds066_293T_FOXM1_GTX_1.merge_peak_1066
chr13	25861956	25862084	129	25862041	14	9.8411	5.85223	5.72296	ds066_293T_FOXM1_GTX_1.merge_peak_1067
chr13	27530541	27531066	526	27530823	31	29.8702	12.4848	24.9201	ds066_293T_FOXM1_GTX_1.merge_peak_1068
chr13	27557215	27557434	220	27557302	26	25.6885	11.8484	20.8416	ds066_293T_FOXM1_GTX_1.merge_peak_1069
chr13	28024678	28024810	133	28024742	11	6.97619	4.68178	3.17866	ds066_293T_FOXM1_GTX_1.merge_peak_1070
chr13	28712349	28712551	203	28712435	19	16.6609	8.70576	12.1218	ds066_293T_FOXM1_GTX_1.merge_peak_1071
chr13	29233060	29233239	180	29233146	21	11.455	5.33172	7.2024	ds066_293T_FOXM1_GTX_1.merge_peak_1072
chr13	30881612	30881785	174	30881692	12	9.00894	5.76029	4.96403	ds066_293T_FOXM1_GTX_1.merge_peak_1073
chr13	31191582	31192149	568	31191999	38	32.8684	11.6603	27.8535	ds066_293T_FOXM1_GTX_1.merge_peak_1074
chr13	31407179	31407480	302	31407279	30	31.3659	13.7361	26.3849	ds066_293T_FOXM1_GTX_1.merge_peak_1075
chr13	31736444	31736634	191	31736545	22	14.8744	6.87658	10.4153	ds066_293T_FOXM1_GTX_1.merge_peak_1076
chr13	34392102	34392358	257	34392206	25	19.9007	8.82555	15.2263	ds066_293T_FOXM1_GTX_1.merge_peak_1077
chr13	36738077	36738296	220	36738185	21	16.8543	8.2459	12.3089	ds066_293T_FOXM1_GTX_1.merge_peak_1078
chr13	37573468	37573623	156	37573529	14	9.14576	5.43348	5.09102	ds066_293T_FOXM1_GTX_1.merge_peak_1079
chr13	37574695	37574926	232	37574833	24	14.1174	6.05877	9.69775	ds066_293T_FOXM1_GTX_1.merge_peak_1080
chr13	37633906	37634024	119	37633936	14	11.1378	6.64649	6.90569	ds066_293T_FOXM1_GTX_1.merge_peak_1081
chr13	37712474	37712607	134	37712543	15	10.8539	6.24238	6.65218	ds066_293T_FOXM1_GTX_1.merge_peak_1082
chr13	39903494	39903709	216	39903609	24	17.0348	7.53771	12.4688	ds066_293T_FOXM1_GTX_1.merge_peak_1083
chr13	41345226	41345455	230	41345342	22	17.0197	8.06077	12.4547	ds066_293T_FOXM1_GTX_1.merge_peak_1084
chr13	41706832	41707069	238	41707018	21	13.8807	6.57759	9.47766	ds066_293T_FOXM1_GTX_1.merge_peak_1085
chr13	41768716	41768833	118	41768765	13	8.5033	5.24739	4.51693	ds066_293T_FOXM1_GTX_1.merge_peak_1086
chr13	41885344	41885517	174	41885405	15	11.1884	6.4447	6.95297	ds066_293T_FOXM1_GTX_1.merge_peak_1087
chr13	42845915	42846163	249	42846075	20	15.7325	7.87108	11.2332	ds066_293T_FOXM1_GTX_1.merge_peak_1088
chr13	43629027	43629153	127	43629072	16	7.41149	4.11996	3.56095	ds066_293T_FOXM1_GTX_1.merge_peak_1089
chr13	44453759	44453884	126	44453790	18	12.7569	6.65889	8.42484	ds066_293T_FOXM1_GTX_1.merge_peak_1090
chr13	45492231	45492522	292	45492305	19	11.742	5.86626	7.47951	ds066_293T_FOXM1_GTX_1.merge_peak_1091
chr13	45915200	45915431	232	45915274	17	10.1063	5.38167	5.95748	ds066_293T_FOXM1_GTX_1.merge_peak_1092
chr13	46626865	46626992	128	46626924	13	9.42687	5.81268	5.35155	ds066_293T_FOXM1_GTX_1.merge_peak_1093
chr13	48669224	48669415	192	48669337	14	9.8411	5.85223	5.72296	ds066_293T_FOXM1_GTX_1.merge_peak_1094
chr13	49412702	49412823	122	49412715	14	7.51541	4.48472	3.64488	ds066_293T_FOXM1_GTX_1.merge_peak_1095
chr13	49550337	49550587	251	49550486	13	8.62503	5.32132	4.63181	ds066_293T_FOXM1_GTX_1.merge_peak_1096
chr13	49684365	49684482	118	49684405	11	6.20382	4.20562	2.50947	ds066_293T_FOXM1_GTX_1.merge_peak_1097
chr13	49822046	49822195	150	49822094	16	7.41149	4.11996	3.56095	ds066_293T_FOXM1_GTX_1.merge_peak_1098
chr13	50018043	50018232	190	50018139	23	14.607	6.50879	10.1644	ds066_293T_FOXM1_GTX_1.merge_peak_1099
chr13	50265527	50265656	130	50265560	19	11.742	5.86626	7.47951	ds066_293T_FOXM1_GTX_1.merge_peak_1100
chr13	50510438	50510581	144	50510525	15	10.8539	6.24238	6.65218	ds066_293T_FOXM1_GTX_1.merge_peak_1101
chr13	50656068	50656302	235	50656150	21	14.3357	6.82384	9.90691	ds066_293T_FOXM1_GTX_1.merge_peak_1102
chr13	50698537	50698714	178	50698609	13	9.80331	6.04527	5.69477	ds066_293T_FOXM1_GTX_1.merge_peak_1103
chr13	50782549	50782677	129	50782586	15	9.7885	5.60749	5.68422	ds066_293T_FOXM1_GTX_1.merge_peak_1104
chr13	52768441	52768668	228	52768575	31	28.2994	11.5914	23.3845	ds066_293T_FOXM1_GTX_1.merge_peak_1105
chr13	53029240	53029762	523	53029459	72	58.6671	12.8309	53.2897	ds066_293T_FOXM1_GTX_1.merge_peak_1106
chr13	53191531	53191658	128	53191587	20	13.3384	6.51366	8.96863	ds066_293T_FOXM1_GTX_1.merge_peak_1107
chr13	60232419	60232570	152	60232478	11	7.27784	4.86988	3.44389	ds066_293T_FOXM1_GTX_1.merge_peak_1108
chr13	60737903	60738307	405	60738158	24	21.2804	9.92171	16.5578	ds066_293T_FOXM1_GTX_1.merge_peak_1109
chr13	67804618	67804835	218	67804748	12	5.92297	3.88676	2.31037	ds066_293T_FOXM1_GTX_1.merge_peak_1110
chr13	72217627	72217744	118	72217721	15	8.35369	4.78371	4.37759	ds066_293T_FOXM1_GTX_1.merge_peak_1111
chr13	72405850	72406199	350	72405942	14	9.79538	5.8245	5.68712	ds066_293T_FOXM1_GTX_1.merge_peak_1112
chr13	72416226	72416354	129	72416326	11	6.75597	4.54512	2.99436	ds066_293T_FOXM1_GTX_1.merge_peak_1113
chr13	73301762	73302170	409	73301947	63	71.4303	21.7244	65.9062	ds066_293T_FOXM1_GTX_1.merge_peak_1114
chr13	74707946	74708195	250	74708115	18	13.8071	7.27302	9.41151	ds066_293T_FOXM1_GTX_1.merge_peak_1115
chr13	76478241	76478360	120	76478318	14	9.39602	5.58342	5.32206	ds066_293T_FOXM1_GTX_1.merge_peak_1116
chr13	79179432	79179574	143	79179510	18	10.8201	5.57295	6.62671	ds066_293T_FOXM1_GTX_1.merge_peak_1117
chr13	79192685	79192839	155	79192722	13	8.5033	5.24739	4.51693	ds066_293T_FOXM1_GTX_1.merge_peak_1118
chr13	79968119	79968278	160	79968178	17	9.18001	4.88159	5.12354	ds066_293T_FOXM1_GTX_1.merge_peak_1119
chr13	79980351	79980507	157	79980402	18	11.018	5.68065	6.80394	ds066_293T_FOXM1_GTX_1.merge_peak_1120
chr13	87776951	87777070	120	87777001	18	6.25627	3.33956	2.55894	ds066_293T_FOXM1_GTX_1.merge_peak_1121
chr13	93372214	93372392	179	93372279	15	10.1073	5.79571	5.95748	ds066_293T_FOXM1_GTX_1.merge_peak_1122
chr13	94775878	94775995	118	94775963	14	9.8411	5.85223	5.72296	ds066_293T_FOXM1_GTX_1.merge_peak_1123
chr13	95201785	95201902	118	95201901	11	6.20382	4.20562	2.50947	ds066_293T_FOXM1_GTX_1.merge_peak_1124
chr13	95620434	95620551	118	95620518	11	7.04988	4.72765	3.23128	ds066_293T_FOXM1_GTX_1.merge_peak_1125
chr13	98085424	98085615	192	98085537	17	12.9562	7.02268	8.60574	ds066_293T_FOXM1_GTX_1.merge_peak_1126
chr13	101240989	101241228	240	101241123	15	8.35369	4.78371	4.37759	ds066_293T_FOXM1_GTX_1.merge_peak_1127
chr13	101327090	101327296	207	101327207	16	7.41149	4.11996	3.56095	ds066_293T_FOXM1_GTX_1.merge_peak_1128
chr13	101450299	101450490	192	101450409	12	8.73755	5.59109	4.73967	ds066_293T_FOXM1_GTX_1.merge_peak_1129
chr13	106796807	106797018	212	106796903	19	11.9516	5.97963	7.66675	ds066_293T_FOXM1_GTX_1.merge_peak_1130
chr13	107001413	107001579	167	107001471	14	8.84907	5.25702	4.83689	ds066_293T_FOXM1_GTX_1.merge_peak_1131
chr13	107165451	107165604	154	107165545	17	11.7438	6.30843	7.47951	ds066_293T_FOXM1_GTX_1.merge_peak_1132
chr13	113242435	113242637	203	113242521	17	10.1063	5.38167	5.95748	ds066_293T_FOXM1_GTX_1.merge_peak_1133
chr13	113655814	113655986	173	113655904	15	10.8049	6.2128	6.61303	ds066_293T_FOXM1_GTX_1.merge_peak_1134
chr13	113862961	113863147	187	113863057	24	20.56	9.50235	15.8659	ds066_293T_FOXM1_GTX_1.merge_peak_1135
chr13	113863224	113863377	154	113863304	11	5.17264	3.58778	1.69092	ds066_293T_FOXM1_GTX_1.merge_peak_1136
chr13	113951264	113951594	331	113951424	48	39.8576	11.8752	34.725	ds066_293T_FOXM1_GTX_1.merge_peak_1137
chr13	115000199	115000368	170	115000283	22	19.6385	9.58628	14.9776	ds066_293T_FOXM1_GTX_1.merge_peak_1138
chr13	115079753	115079870	118	115079792	15	8.93015	5.10966	4.90435	ds066_293T_FOXM1_GTX_1.merge_peak_1139
chr13	115079937	115080072	136	115080013	14	5.95586	3.63526	2.33277	ds066_293T_FOXM1_GTX_1.merge_peak_1140
chr14	20811348	20811613	266	20811458	20	10.6045	5.08937	6.42349	ds066_293T_FOXM1_GTX_1.merge_peak_1141
chr14	20929810	20929928	119	20929888	15	7.75101	4.45105	3.85872	ds066_293T_FOXM1_GTX_1.merge_peak_1142
chr14	21093576	21093711	136	21093629	12	7.17921	4.63129	3.35196	ds066_293T_FOXM1_GTX_1.merge_peak_1143
chr14	21101262	21101451	190	21101353	21	13.8807	6.57759	9.47766	ds066_293T_FOXM1_GTX_1.merge_peak_1144
chr14	21121234	21121351	118	21121285	15	6.67086	3.87761	2.93296	ds066_293T_FOXM1_GTX_1.merge_peak_1145
chr14	21131296	21131501	206	21131435	21	11.3907	5.30037	7.14986	ds066_293T_FOXM1_GTX_1.merge_peak_1146
chr14	21152240	21152374	135	21152274	17	7.93667	4.24196	4.01799	ds066_293T_FOXM1_GTX_1.merge_peak_1147
chr14	21572017	21572143	127	21572068	16	8.35018	4.61039	4.37759	ds066_293T_FOXM1_GTX_1.merge_peak_1148
chr14	21572676	21572817	142	21572772	18	8.96422	4.60466	4.9321	ds066_293T_FOXM1_GTX_1.merge_peak_1149
chr14	21905394	21905585	192	21905510	22	6.68964	3.17132	2.94677	ds066_293T_FOXM1_GTX_1.merge_peak_1150
chr14	21945214	21945355	142	21945311	21	11.455	5.33172	7.2024	ds066_293T_FOXM1_GTX_1.merge_peak_1151
chr14	21979476	21979705	230	21979625	20	10.6045	5.08937	6.42349	ds066_293T_FOXM1_GTX_1.merge_peak_1152
chr14	23398816	23398983	168	23398867	19	6.89219	3.51532	3.11627	ds066_293T_FOXM1_GTX_1.merge_peak_1153
chr14	23400098	23400258	161	23400146	15	8.67199	4.96279	4.67646	ds066_293T_FOXM1_GTX_1.merge_peak_1154
chr14	23451847	23452027	181	23451919	22	10.4186	4.68641	6.25495	ds066_293T_FOXM1_GTX_1.merge_peak_1155
chr14	23790100	23790247	148	23790162	19	11.9516	5.97963	7.66675	ds066_293T_FOXM1_GTX_1.merge_peak_1156
chr14	24611003	24611173	171	24611068	16	7.41149	4.11996	3.56095	ds066_293T_FOXM1_GTX_1.merge_peak_1157
chr14	24658082	24658232	151	24658154	21	8.22492	3.86686	4.26634	ds066_293T_FOXM1_GTX_1.merge_peak_1158
chr14	24835813	24836221	409	24835929	32	25.7132	9.86639	20.8625	ds066_293T_FOXM1_GTX_1.merge_peak_1159
chr14	29235968	29236085	118	29236067	11	6.80784	4.57725	3.04177	ds066_293T_FOXM1_GTX_1.merge_peak_1160
chr14	30205713	30206003	291	30205753	24	12.0192	5.09392	7.7315	ds066_293T_FOXM1_GTX_1.merge_peak_1161
chr14	31028247	31028546	300	31028401	36	31.2345	11.4764	26.258	ds066_293T_FOXM1_GTX_1.merge_peak_1162
chr14	31343634	31343795	162	31343719	19	9.77394	4.84702	5.67224	ds066_293T_FOXM1_GTX_1.merge_peak_1163
chr14	31677218	31677380	163	31677362	13	6.56514	4.10639	2.84372	ds066_293T_FOXM1_GTX_1.merge_peak_1164
chr14	32603670	32603802	133	32603706	17	8.17636	4.36231	4.2251	ds066_293T_FOXM1_GTX_1.merge_peak_1165
chr14	34930224	34930371	148	34930284	19	11.9516	5.97963	7.66675	ds066_293T_FOXM1_GTX_1.merge_peak_1166
chr14	36295208	36295417	210	36295358	22	7.70215	3.55435	3.8132	ds066_293T_FOXM1_GTX_1.merge_peak_1167
chr14	37304342	37304703	362	37304599	34	18.5014	6.15182	13.8848	ds066_293T_FOXM1_GTX_1.merge_peak_1168
chr14	37641188	37641342	155	37641277	22	14.2909	6.56769	9.86473	ds066_293T_FOXM1_GTX_1.merge_peak_1169
chr14	39639595	39639739	145	39639615	17	6.75005	3.66762	2.98916	ds066_293T_FOXM1_GTX_1.merge_peak_1170
chr14	39644112	39644349	238	39644227	13	6.70457	4.18574	2.94772	ds066_293T_FOXM1_GTX_1.merge_peak_1171
chr14	39901934	39902092	159	39902032	13	8.10006	5.00406	4.16103	ds066_293T_FOXM1_GTX_1.merge_peak_1172
chr14	45366313	45366436	124	45366376	17	12.1068	6.52018	7.81124	ds066_293T_FOXM1_GTX_1.merge_peak_1173
chr14	45722324	45722585	262	45722470	57	50.9939	14.0564	45.7113	ds066_293T_FOXM1_GTX_1.merge_peak_1174
chr14	50061430	50061786	357	50061649	41	24.9474	7.38218	20.1143	ds066_293T_FOXM1_GTX_1.merge_peak_1175
chr14	50065645	50065830	186	50065720	21	13.984	6.63318	9.57643	ds066_293T_FOXM1_GTX_1.merge_peak_1176
chr14	50319608	50319847	240	50319791	19	9.77394	4.84702	5.67224	ds066_293T_FOXM1_GTX_1.merge_peak_1177
chr14	50335099	50335258	160	50335176	18	11.4046	5.89331	7.16034	ds066_293T_FOXM1_GTX_1.merge_peak_1178
chr14	50359096	50359322	227	50359216	30	21.7352	8.40718	17.0028	ds066_293T_FOXM1_GTX_1.merge_peak_1179
chr14	50863585	50863856	272	50863637	16	9.69541	5.34985	5.60042	ds066_293T_FOXM1_GTX_1.merge_peak_1180
chr14	51134374	51134580	207	51134406	13	8.18364	5.05428	4.2321	ds066_293T_FOXM1_GTX_1.merge_peak_1181
chr14	51134987	51135385	399	51135088	17	12.1068	6.52018	7.81124	ds066_293T_FOXM1_GTX_1.merge_peak_1182
chr14	51326062	51326339	278	51326170	31	18.1209	6.52022	13.5163	ds066_293T_FOXM1_GTX_1.merge_peak_1183
chr14	52048184	52048339	156	52048234	18	8.91004	4.57759	4.88716	ds066_293T_FOXM1_GTX_1.merge_peak_1184
chr14	54863329	54863868	540	54863545	127	169.226	38.2696	162.949	ds066_293T_FOXM1_GTX_1.merge_peak_1185
chr14	54907812	54908027	216	54907914	16	9.55884	5.27297	5.4715	ds066_293T_FOXM1_GTX_1.merge_peak_1186
chr14	55570066	55570183	118	55570110	18	9.33446	4.79154	5.26178	ds066_293T_FOXM1_GTX_1.merge_peak_1187
chr14	55594423	55594540	118	55594507	14	7.45038	4.44806	3.59377	ds066_293T_FOXM1_GTX_1.merge_peak_1188
chr14	55658026	55658554	529	55658385	43	40.4773	13.8467	35.3344	ds066_293T_FOXM1_GTX_1.merge_peak_1189
chr14	55737977	55738165	189	55738071	20	10.6045	5.08937	6.42349	ds066_293T_FOXM1_GTX_1.merge_peak_1190
chr14	55878594	55878711	118	55878643	16	6.0807	3.46386	2.40353	ds066_293T_FOXM1_GTX_1.merge_peak_1191
chr14	57126803	57126965	163	57126864	20	8.89079	4.27889	4.86889	ds066_293T_FOXM1_GTX_1.merge_peak_1192
chr14	57533691	57533827	137	57533739	16	11.0598	6.13735	6.84477	ds066_293T_FOXM1_GTX_1.merge_peak_1193
chr14	58666586	58666705	120	58666657	12	7.68763	4.94122	3.7991	ds066_293T_FOXM1_GTX_1.merge_peak_1194
chr14	58894049	58894500	452	58894351	29	23.9992	9.87278	19.1959	ds066_293T_FOXM1_GTX_1.merge_peak_1195
chr14	59240145	59240288	144	59240232	17	9.4165	5.00743	5.34145	ds066_293T_FOXM1_GTX_1.merge_peak_1196
chr14	59349505	59349718	214	59349605	17	9.4165	5.00743	5.34145	ds066_293T_FOXM1_GTX_1.merge_peak_1197
chr14	61116173	61116300	128	61116253	18	10.2845	5.28562	6.12701	ds066_293T_FOXM1_GTX_1.merge_peak_1198
chr14	61117495	61117723	229	61117642	24	16.9159	7.47454	12.3616	ds066_293T_FOXM1_GTX_1.merge_peak_1199
chr14	61201317	61201608	292	61201455	33	15.6786	5.25426	11.1879	ds066_293T_FOXM1_GTX_1.merge_peak_1200
chr14	64854554	64854715	162	64854637	16	9.94974	5.49405	5.82639	ds066_293T_FOXM1_GTX_1.merge_peak_1201
chr14	65007091	65007252	162	65007179	13	7.45615	4.62139	3.59951	ds066_293T_FOXM1_GTX_1.merge_peak_1202
chr14	65170975	65171204	230	65171079	17	10.528	5.61542	6.35598	ds066_293T_FOXM1_GTX_1.merge_peak_1203
chr14	65171288	65171406	119	65171336	16	9.55884	5.27297	5.4715	ds066_293T_FOXM1_GTX_1.merge_peak_1204
chr14	65266819	65267077	259	65266935	48	39.8576	11.8752	34.725	ds066_293T_FOXM1_GTX_1.merge_peak_1205
chr14	68066654	68066830	177	68066695	15	8.35369	4.78371	4.37759	ds066_293T_FOXM1_GTX_1.merge_peak_1206
chr14	68442329	68442503	175	68442438	29	22.4503	9.04525	17.6904	ds066_293T_FOXM1_GTX_1.merge_peak_1207
chr14	68604578	68604708	131	68604679	17	7.93667	4.24196	4.01799	ds066_293T_FOXM1_GTX_1.merge_peak_1208
chr14	68607135	68607347	213	68607249	20	11.2716	5.42263	7.03284	ds066_293T_FOXM1_GTX_1.merge_peak_1209
chr14	68608478	68608597	120	68608556	16	9.37299	5.16897	5.29963	ds066_293T_FOXM1_GTX_1.merge_peak_1210
chr14	68634135	68634291	157	68634232	21	13.8807	6.57759	9.47766	ds066_293T_FOXM1_GTX_1.merge_peak_1211
chr14	69414706	69414824	119	69414787	14	8.82032	5.24	4.81569	ds066_293T_FOXM1_GTX_1.merge_peak_1212
chr14	69658115	69658311	197	69658205	19	9.77394	4.84702	5.67224	ds066_293T_FOXM1_GTX_1.merge_peak_1213
chr14	69865017	69865151	135	69865069	17	6.75005	3.66762	2.98916	ds066_293T_FOXM1_GTX_1.merge_peak_1214
chr14	70233746	70233973	228	70233824	20	11.5325	5.55557	7.27707	ds066_293T_FOXM1_GTX_1.merge_peak_1215
chr14	70234393	70234635	243	70234489	29	19.5058	7.56559	14.8469	ds066_293T_FOXM1_GTX_1.merge_peak_1216
chr14	70346965	70347217	253	70347041	22	15.3522	7.13401	10.8707	ds066_293T_FOXM1_GTX_1.merge_peak_1217
chr14	70469441	70469580	140	70469537	16	8.15843	4.50842	4.21461	ds066_293T_FOXM1_GTX_1.merge_peak_1218
chr14	70826386	70826661	276	70826514	37	30.0805	10.5712	25.1244	ds066_293T_FOXM1_GTX_1.merge_peak_1219
chr14	71284316	71284631	316	71284508	26	15.9779	6.54347	11.4615	ds066_293T_FOXM1_GTX_1.merge_peak_1220
chr14	71787428	71787545	118	71787485	15	9.1186	5.21774	5.06893	ds066_293T_FOXM1_GTX_1.merge_peak_1221
chr14	72219992	72220121	130	72220056	15	10.1733	5.83489	6.01922	ds066_293T_FOXM1_GTX_1.merge_peak_1222
chr14	73429679	73429972	294	73429835	19	14.4119	7.36831	9.98175	ds066_293T_FOXM1_GTX_1.merge_peak_1223
chr14	73524979	73525116	138	73525074	17	11.7438	6.30843	7.47951	ds066_293T_FOXM1_GTX_1.merge_peak_1224
chr14	73525174	73525321	148	73525227	10	5.74922	4.08043	2.1697	ds066_293T_FOXM1_GTX_1.merge_peak_1225
chr14	73591987	73592206	220	73592109	22	17.5425	8.3594	12.9603	ds066_293T_FOXM1_GTX_1.merge_peak_1226
chr14	74226425	74226707	283	74226593	43	39.2815	13.2294	34.1576	ds066_293T_FOXM1_GTX_1.merge_peak_1227
chr14	74353496	74353621	126	74353534	16	8.35018	4.61039	4.37759	ds066_293T_FOXM1_GTX_1.merge_peak_1228
chr14	74607119	74607374	256	74607210	24	16.6475	7.33283	12.1093	ds066_293T_FOXM1_GTX_1.merge_peak_1229
chr14	75229821	75229938	118	75229896	18	8.96422	4.60466	4.9321	ds066_293T_FOXM1_GTX_1.merge_peak_1230
chr14	75745225	75745483	259	75745387	21	14.5917	6.96395	10.1495	ds066_293T_FOXM1_GTX_1.merge_peak_1231
chr14	77499672	77499953	282	77499872	15	9.03702	5.17087	4.99117	ds066_293T_FOXM1_GTX_1.merge_peak_1232
chr14	77506720	77507036	317	77506831	33	17.6266	5.97605	13.0435	ds066_293T_FOXM1_GTX_1.merge_peak_1233
chr14	77787072	77787204	133	77787148	19	10.9078	5.42399	6.70495	ds066_293T_FOXM1_GTX_1.merge_peak_1234
chr14	78266344	78266496	153	78266455	13	6.9775	4.34244	3.17866	ds066_293T_FOXM1_GTX_1.merge_peak_1235
chr14	79748056	79748173	118	79748129	18	10.9044	5.61877	6.70216	ds066_293T_FOXM1_GTX_1.merge_peak_1236
chr14	81687024	81687195	172	81687112	15	5.43539	3.26011	1.88631	ds066_293T_FOXM1_GTX_1.merge_peak_1237
chr14	81976296	81976446	151	81976371	14	8.27724	4.92138	4.31716	ds066_293T_FOXM1_GTX_1.merge_peak_1238
chr14	88851841	88852015	175	88851947	20	10.6045	5.08937	6.42349	ds066_293T_FOXM1_GTX_1.merge_peak_1239
chr14	89017784	89017959	176	89017857	23	13.2122	5.81642	8.84734	ds066_293T_FOXM1_GTX_1.merge_peak_1240
chr14	90085515	90085690	176	90085578	21	15.0904	7.24004	10.6198	ds066_293T_FOXM1_GTX_1.merge_peak_1241
chr14	90422084	90422454	371	90422152	25	12.845	5.29768	8.51007	ds066_293T_FOXM1_GTX_1.merge_peak_1242
chr14	90812380	90812497	118	90812434	18	10.5466	5.42549	6.37146	ds066_293T_FOXM1_GTX_1.merge_peak_1243
chr14	90849575	90849911	337	90849772	35	26.7103	9.50054	21.834	ds066_293T_FOXM1_GTX_1.merge_peak_1244
chr14	90863184	90863515	332	90863354	34	23.1081	8.07198	18.3324	ds066_293T_FOXM1_GTX_1.merge_peak_1245
chr14	91847017	91847256	240	91847157	23	8.34922	3.70889	4.37759	ds066_293T_FOXM1_GTX_1.merge_peak_1246
chr14	91976657	91976939	283	91976763	22	8.91999	4.04262	4.89569	ds066_293T_FOXM1_GTX_1.merge_peak_1247
chr14	92506422	92506558	137	92506469	16	7.93311	4.38975	4.01713	ds066_293T_FOXM1_GTX_1.merge_peak_1248
chr14	93215031	93215148	118	93215089	18	9.33446	4.79154	5.26178	ds066_293T_FOXM1_GTX_1.merge_peak_1249
chr14	94346455	94346603	149	94346544	28	19.2345	7.67198	14.5847	ds066_293T_FOXM1_GTX_1.merge_peak_1250
chr14	95623876	95624074	199	95623913	15	8.14517	4.66764	4.20395	ds066_293T_FOXM1_GTX_1.merge_peak_1251
chr14	97263634	97263798	165	97263718	24	16.2401	7.11996	11.7165	ds066_293T_FOXM1_GTX_1.merge_peak_1252
chr14	100070637	100071100	464	100070926	68	53.9329	12.1279	48.6099	ds066_293T_FOXM1_GTX_1.merge_peak_1253
chr14	100154273	100154408	136	100154361	21	12.4898	5.8488	8.17034	ds066_293T_FOXM1_GTX_1.merge_peak_1254
chr14	100288161	100288344	184	100288240	26	13.2597	5.31777	8.89427	ds066_293T_FOXM1_GTX_1.merge_peak_1255
chr14	100772820	100772955	136	100772852	17	8.17636	4.36231	4.2251	ds066_293T_FOXM1_GTX_1.merge_peak_1256
chr14	100842623	100842765	143	100842667	24	6.93043	3.11175	3.15339	ds066_293T_FOXM1_GTX_1.merge_peak_1257
chr14	102276012	102276419	408	102276128	30	20.1511	7.63925	15.4674	ds066_293T_FOXM1_GTX_1.merge_peak_1258
chr14	102414378	102414629	252	102414514	30	15.689	5.69018	11.1979	ds066_293T_FOXM1_GTX_1.merge_peak_1259
chr14	102783208	102783365	158	102783211	12	5.68848	3.75189	2.11205	ds066_293T_FOXM1_GTX_1.merge_peak_1260
chr14	103058177	103058663	487	103058465	24	17.9501	8.03137	13.3559	ds066_293T_FOXM1_GTX_1.merge_peak_1261
chr14	103800235	103800362	128	103800290	31	12.5713	4.41227	8.24856	ds066_293T_FOXM1_GTX_1.merge_peak_1262
chr14	103989003	103989146	144	103989098	17	6.62905	3.61108	2.899	ds066_293T_FOXM1_GTX_1.merge_peak_1263
chr14	105282367	105282484	118	105282444	19	9.29599	4.61256	5.22476	ds066_293T_FOXM1_GTX_1.merge_peak_1264
chr14	105399752	105399928	177	105399838	23	16.7096	7.61939	12.1702	ds066_293T_FOXM1_GTX_1.merge_peak_1265
chr14	105487422	105487752	331	105487518	44	37.7101	12.1127	32.6117	ds066_293T_FOXM1_GTX_1.merge_peak_1266
chr14	105956989	105957109	121	105957067	18	9.33446	4.79154	5.26178	ds066_293T_FOXM1_GTX_1.merge_peak_1267
chr15	22833346	22833560	215	22833430	13	5.26805	3.39291	1.74144	ds066_293T_FOXM1_GTX_1.merge_peak_1268
chr15	28539748	28539865	118	28539829	15	12.2448	7.08959	7.93934	ds066_293T_FOXM1_GTX_1.merge_peak_1269
chr15	30918115	30918424	310	30918279	68	91.9212	30.5739	86.188	ds066_293T_FOXM1_GTX_1.merge_peak_1270
chr15	31196007	31196187	181	31196105	17	8.17636	4.36231	4.2251	ds066_293T_FOXM1_GTX_1.merge_peak_1271
chr15	33418820	33418966	147	33418880	12	9.00894	5.76029	4.96403	ds066_293T_FOXM1_GTX_1.merge_peak_1272
chr15	34208270	34208387	118	34208308	12	9.00894	5.76029	4.96403	ds066_293T_FOXM1_GTX_1.merge_peak_1273
chr15	34517111	34517241	131	34517147	15	6.67086	3.87761	2.93296	ds066_293T_FOXM1_GTX_1.merge_peak_1274
chr15	34729935	34730059	125	34729975	11	7.99104	5.31719	4.05554	ds066_293T_FOXM1_GTX_1.merge_peak_1275
chr15	35280501	35280627	127	35280547	17	12.9004	6.9894	8.56174	ds066_293T_FOXM1_GTX_1.merge_peak_1276
chr15	37391400	37391625	226	37391511	16	13.3779	7.53269	9.00047	ds066_293T_FOXM1_GTX_1.merge_peak_1277
chr15	38544140	38544283	144	38544237	13	10.0586	6.20339	5.92287	ds066_293T_FOXM1_GTX_1.merge_peak_1278
chr15	38746260	38746403	144	38746313	15	12.2448	7.08959	7.93934	ds066_293T_FOXM1_GTX_1.merge_peak_1279
chr15	40384587	40384773	187	40384673	14	10.6157	6.32521	6.43439	ds066_293T_FOXM1_GTX_1.merge_peak_1280
chr15	40384883	40385073	191	40384985	16	12.6888	7.11299	8.36093	ds066_293T_FOXM1_GTX_1.merge_peak_1281
chr15	40391062	40391222	161	40391108	12	8.16642	5.23632	4.22093	ds066_293T_FOXM1_GTX_1.merge_peak_1282
chr15	40397124	40397287	164	40397219	13	10.0586	6.20339	5.92287	ds066_293T_FOXM1_GTX_1.merge_peak_1283
chr15	40401226	40401359	134	40401284	14	11.1378	6.64649	6.90569	ds066_293T_FOXM1_GTX_1.merge_peak_1284
chr15	40453136	40453358	223	40453225	22	16.1445	7.56913	11.6239	ds066_293T_FOXM1_GTX_1.merge_peak_1285
chr15	40615709	40615855	147	40615776	13	8.85592	5.46208	4.83689	ds066_293T_FOXM1_GTX_1.merge_peak_1286
chr15	40674967	40675335	369	40675143	115	177.975	50.4934	171.646	ds066_293T_FOXM1_GTX_1.merge_peak_1287
chr15	41624665	41625220	556	41625078	28	25.9764	11.3143	21.112	ds066_293T_FOXM1_GTX_1.merge_peak_1288
chr15	41694667	41694784	118	41694701	14	11.1378	6.64649	6.90569	ds066_293T_FOXM1_GTX_1.merge_peak_1289
chr15	43118652	43118860	209	43118744	15	12.2448	7.08959	7.93934	ds066_293T_FOXM1_GTX_1.merge_peak_1290
chr15	45492593	45492738	146	45492684	14	7.51541	4.48472	3.64488	ds066_293T_FOXM1_GTX_1.merge_peak_1291
chr15	48028421	48028546	126	48028512	15	12.2448	7.08959	7.93934	ds066_293T_FOXM1_GTX_1.merge_peak_1292
chr15	48470410	48470627	218	48470510	32	31.1953	12.8749	26.2199	ds066_293T_FOXM1_GTX_1.merge_peak_1293
chr15	49338698	49338823	126	49338799	13	6.70457	4.18574	2.94772	ds066_293T_FOXM1_GTX_1.merge_peak_1294
chr15	49913160	49913346	187	49913238	14	11.1378	6.64649	6.90569	ds066_293T_FOXM1_GTX_1.merge_peak_1295
chr15	51200821	51200940	120	51200848	11	7.99104	5.31719	4.05554	ds066_293T_FOXM1_GTX_1.merge_peak_1296
chr15	52861246	52861385	140	52861289	11	7.99104	5.31719	4.05554	ds066_293T_FOXM1_GTX_1.merge_peak_1297
chr15	52991837	52991973	137	52991890	12	9.00894	5.76029	4.96403	ds066_293T_FOXM1_GTX_1.merge_peak_1298
chr15	55611351	55611514	164	55611428	13	9.88208	6.09403	5.76163	ds066_293T_FOXM1_GTX_1.merge_peak_1299
chr15	56165369	56165488	120	56165433	13	10.0586	6.20339	5.92287	ds066_293T_FOXM1_GTX_1.merge_peak_1300
chr15	57179479	57179767	289	57179593	22	18.6003	8.97342	13.9753	ds066_293T_FOXM1_GTX_1.merge_peak_1301
chr15	57382759	57382941	183	57382853	10	7.00734	4.87409	3.19007	ds066_293T_FOXM1_GTX_1.merge_peak_1302
chr15	59397048	59397764	717	59397303	52	44.7265	12.8446	39.5247	ds066_293T_FOXM1_GTX_1.merge_peak_1303
chr15	60033520	60033696	177	60033623	13	10.0586	6.20339	5.92287	ds066_293T_FOXM1_GTX_1.merge_peak_1304
chr15	60078319	60078443	125	60078427	10	7.00734	4.87409	3.19007	ds066_293T_FOXM1_GTX_1.merge_peak_1305
chr15	63766388	63766508	121	63766470	11	7.99104	5.31719	4.05554	ds066_293T_FOXM1_GTX_1.merge_peak_1306
chr15	64529985	64530244	260	64530171	19	9.77394	4.84702	5.67224	ds066_293T_FOXM1_GTX_1.merge_peak_1307
chr15	64679903	64680106	204	64679997	30	27.0392	11.2292	22.152	ds066_293T_FOXM1_GTX_1.merge_peak_1308
chr15	64752563	64752750	188	64752671	20	8.89079	4.27889	4.86889	ds066_293T_FOXM1_GTX_1.merge_peak_1309
chr15	65117334	65117461	128	65117401	13	10.0586	6.20339	5.92287	ds066_293T_FOXM1_GTX_1.merge_peak_1310
chr15	65117692	65118081	390	65117879	65	61.4013	15.9952	55.9908	ds066_293T_FOXM1_GTX_1.merge_peak_1311
chr15	65477392	65477542	151	65477461	12	9.00894	5.76029	4.96403	ds066_293T_FOXM1_GTX_1.merge_peak_1312
chr15	65579080	65579211	132	65579131	14	8.20063	4.8769	4.24679	ds066_293T_FOXM1_GTX_1.merge_peak_1313
chr15	65588451	65588976	526	65588560	30	23.0887	9.09271	18.3132	ds066_293T_FOXM1_GTX_1.merge_peak_1314
chr15	65596619	65596736	118	65596676	17	8.17636	4.36231	4.2251	ds066_293T_FOXM1_GTX_1.merge_peak_1315
chr15	65596982	65597617	636	65597226	29	16.3045	6.1127	11.7744	ds066_293T_FOXM1_GTX_1.merge_peak_1316
chr15	65810028	65810165	138	65810130	20	7.54871	3.69109	3.67243	ds066_293T_FOXM1_GTX_1.merge_peak_1317
chr15	65822797	65822914	118	65822888	14	5.47573	3.38703	1.9238	ds066_293T_FOXM1_GTX_1.merge_peak_1318
chr15	65903417	65903592	176	65903507	29	16.3045	6.1127	11.7744	ds066_293T_FOXM1_GTX_1.merge_peak_1319
chr15	66049699	66049817	119	66049755	13	7.93722	4.90655	4.01799	ds066_293T_FOXM1_GTX_1.merge_peak_1320
chr15	66084626	66084814	189	66084705	18	10.0329	5.15279	5.9078	ds066_293T_FOXM1_GTX_1.merge_peak_1321
chr15	66125075	66125244	170	66125160	24	13.7669	5.89161	9.37439	ds066_293T_FOXM1_GTX_1.merge_peak_1322
chr15	66161781	66161997	217	66161893	15	8.35369	4.78371	4.37759	ds066_293T_FOXM1_GTX_1.merge_peak_1323
chr15	66994536	66994691	156	66994672	15	7.83599	4.49743	3.9395	ds066_293T_FOXM1_GTX_1.merge_peak_1324
chr15	68072040	68072157	118	68072107	20	7.54871	3.69109	3.67243	ds066_293T_FOXM1_GTX_1.merge_peak_1325
chr15	68155868	68156021	154	68155956	18	11.018	5.68065	6.80394	ds066_293T_FOXM1_GTX_1.merge_peak_1326
chr15	68346302	68346537	236	68346400	36	33.0466	12.442	28.0294	ds066_293T_FOXM1_GTX_1.merge_peak_1327
chr15	68569887	68570277	391	68570087	17	8.17636	4.36231	4.2251	ds066_293T_FOXM1_GTX_1.merge_peak_1328
chr15	68852095	68852230	136	68852189	22	12.3244	5.57407	8.01193	ds066_293T_FOXM1_GTX_1.merge_peak_1329
chr15	69110584	69110944	361	69110814	26	15.9779	6.54347	11.4615	ds066_293T_FOXM1_GTX_1.merge_peak_1330
chr15	69168257	69168418	162	69168328	14	8.84907	5.25702	4.83689	ds066_293T_FOXM1_GTX_1.merge_peak_1331
chr15	69436170	69436312	143	69436239	28	18.4992	7.3134	13.8831	ds066_293T_FOXM1_GTX_1.merge_peak_1332
chr15	69706488	69706914	427	69706645	127	153.57	31.0209	147.401	ds066_293T_FOXM1_GTX_1.merge_peak_1333
chr15	69707046	69707236	191	69707184	20	11.8035	5.69519	7.5379	ds066_293T_FOXM1_GTX_1.merge_peak_1334
chr15	70384373	70384565	193	70384466	16	9.42547	5.19826	5.35038	ds066_293T_FOXM1_GTX_1.merge_peak_1335
chr15	70463976	70464132	157	70464050	16	9.04333	4.98632	4.99573	ds066_293T_FOXM1_GTX_1.merge_peak_1336
chr15	70818910	70819131	222	70819007	26	16.8641	6.97196	12.3184	ds066_293T_FOXM1_GTX_1.merge_peak_1337
chr15	71056059	71056183	125	71056125	16	10.688	5.91951	6.50483	ds066_293T_FOXM1_GTX_1.merge_peak_1338
chr15	71184755	71184908	154	71184853	22	10.4186	4.68641	6.25495	ds066_293T_FOXM1_GTX_1.merge_peak_1339
chr15	71407641	71407857	217	71407745	23	16.9175	7.73314	12.3616	ds066_293T_FOXM1_GTX_1.merge_peak_1340
chr15	71544471	71544604	134	71544526	14	7.51541	4.48472	3.64488	ds066_293T_FOXM1_GTX_1.merge_peak_1341
chr15	71571666	71571802	137	71571703	20	8.89079	4.27889	4.86889	ds066_293T_FOXM1_GTX_1.merge_peak_1342
chr15	72522788	72522941	154	72522842	14	7.71829	4.59973	3.82845	ds066_293T_FOXM1_GTX_1.merge_peak_1343
chr15	72523483	72523895	413	72523583	25	19.0416	8.35263	14.4001	ds066_293T_FOXM1_GTX_1.merge_peak_1344
chr15	72668262	72668482	221	72668374	41	30.1255	9.48369	25.1692	ds066_293T_FOXM1_GTX_1.merge_peak_1345
chr15	72766407	72766649	243	72766592	18	10.0329	5.15279	5.9078	ds066_293T_FOXM1_GTX_1.merge_peak_1346
chr15	73076075	73076267	193	73076156	24	7.8868	3.44709	3.98299	ds066_293T_FOXM1_GTX_1.merge_peak_1347
chr15	73344284	73344401	118	73344309	12	6.59063	4.2782	2.8623	ds066_293T_FOXM1_GTX_1.merge_peak_1348
chr15	73345485	73345675	191	73345559	14	5.95586	3.63526	2.33277	ds066_293T_FOXM1_GTX_1.merge_peak_1349
chr15	73928863	73929072	210	73928936	20	13.2365	6.45798	8.8716	ds066_293T_FOXM1_GTX_1.merge_peak_1350
chr15	74215005	74215181	177	74215096	22	12.3244	5.57407	8.01193	ds066_293T_FOXM1_GTX_1.merge_peak_1351
chr15	74218686	74218803	118	74218732	16	9.21779	5.08269	5.14894	ds066_293T_FOXM1_GTX_1.merge_peak_1352
chr15	74392510	74392655	146	74392570	25	17.9624	7.77352	13.3626	ds066_293T_FOXM1_GTX_1.merge_peak_1353
chr15	74515984	74516162	179	74516057	14	6.97579	4.18364	3.17866	ds066_293T_FOXM1_GTX_1.merge_peak_1354
chr15	74753412	74753647	236	74753500	21	11.3907	5.30037	7.14986	ds066_293T_FOXM1_GTX_1.merge_peak_1355
chr15	74838550	74838844	295	74838687	27	16.9319	6.78582	12.3693	ds066_293T_FOXM1_GTX_1.merge_peak_1356
chr15	74907968	74908190	223	74908040	22	13.6846	6.2533	9.2965	ds066_293T_FOXM1_GTX_1.merge_peak_1357
chr15	75052636	75052862	227	75052751	18	8.96422	4.60466	4.9321	ds066_293T_FOXM1_GTX_1.merge_peak_1358
chr15	75230492	75230677	186	75230573	17	11.7438	6.30843	7.47951	ds066_293T_FOXM1_GTX_1.merge_peak_1359
chr15	75315765	75316019	255	75315874	23	9.63316	4.21839	5.54356	ds066_293T_FOXM1_GTX_1.merge_peak_1360
chr15	75628311	75628471	161	75628383	28	22.8304	9.54368	18.0637	ds066_293T_FOXM1_GTX_1.merge_peak_1361
chr15	75660905	75661079	175	75660981	23	13.2122	5.81642	8.84734	ds066_293T_FOXM1_GTX_1.merge_peak_1362
chr15	75930837	75930985	149	75930920	16	9.83531	5.42901	5.72296	ds066_293T_FOXM1_GTX_1.merge_peak_1363
chr15	76196114	76196246	133	76196209	18	9.11847	4.68212	5.06882	ds066_293T_FOXM1_GTX_1.merge_peak_1364
chr15	76196758	76196966	209	76196819	26	15.9779	6.54347	11.4615	ds066_293T_FOXM1_GTX_1.merge_peak_1365
chr15	76603749	76604058	310	76603862	25	9.69464	4.01796	5.5997	ds066_293T_FOXM1_GTX_1.merge_peak_1366
chr15	77265755	77265903	149	77265826	18	9.33446	4.79154	5.26178	ds066_293T_FOXM1_GTX_1.merge_peak_1367
chr15	77359736	77359954	219	77359838	32	16.7643	5.80029	12.2225	ds066_293T_FOXM1_GTX_1.merge_peak_1368
chr15	77713400	77713521	122	77713468	16	10.1258	5.59457	5.97412	ds066_293T_FOXM1_GTX_1.merge_peak_1369
chr15	77892347	77892488	142	77892395	16	10.2461	5.66366	6.09004	ds066_293T_FOXM1_GTX_1.merge_peak_1370
chr15	78423817	78424021	205	78423925	25	17.9624	7.77352	13.3626	ds066_293T_FOXM1_GTX_1.merge_peak_1371
chr15	78730418	78730575	158	78730496	24	15.248	6.61377	10.7712	ds066_293T_FOXM1_GTX_1.merge_peak_1372
chr15	78799817	78800024	208	78799901	21	11.455	5.33172	7.2024	ds066_293T_FOXM1_GTX_1.merge_peak_1373
chr15	79001885	79002005	121	79001962	14	7.51541	4.48472	3.64488	ds066_293T_FOXM1_GTX_1.merge_peak_1374
chr15	79152959	79153081	123	79153059	14	7.51541	4.48472	3.64488	ds066_293T_FOXM1_GTX_1.merge_peak_1375
chr15	79165936	79166140	205	79166071	20	12.0853	5.842	7.79268	ds066_293T_FOXM1_GTX_1.merge_peak_1376
chr15	81035631	81035838	208	81035716	25	18.4657	8.04142	13.8505	ds066_293T_FOXM1_GTX_1.merge_peak_1377
chr15	81293094	81293283	190	81293211	19	11.9516	5.97963	7.66675	ds066_293T_FOXM1_GTX_1.merge_peak_1378
chr15	82243300	82243515	216	82243404	21	11.455	5.33172	7.2024	ds066_293T_FOXM1_GTX_1.merge_peak_1379
chr15	82339307	82339464	158	82339353	16	10.2461	5.66366	6.09004	ds066_293T_FOXM1_GTX_1.merge_peak_1380
chr15	83621636	83621782	147	83621667	12	7.57557	4.87257	3.69421	ds066_293T_FOXM1_GTX_1.merge_peak_1381
chr15	83654753	83654920	168	83654828	14	5.95586	3.63526	2.33277	ds066_293T_FOXM1_GTX_1.merge_peak_1382
chr15	84118185	84118302	118	84118252	14	5.95586	3.63526	2.33277	ds066_293T_FOXM1_GTX_1.merge_peak_1383
chr15	85114409	85114541	133	85114453	24	10.3637	4.39416	6.20368	ds066_293T_FOXM1_GTX_1.merge_peak_1384
chr15	85146196	85146440	245	85146285	13	7.08692	4.40576	3.26377	ds066_293T_FOXM1_GTX_1.merge_peak_1385
chr15	85197467	85197616	150	85197562	20	12.0853	5.842	7.79268	ds066_293T_FOXM1_GTX_1.merge_peak_1386
chr15	85259296	85259419	124	85259391	25	12.845	5.29768	8.51007	ds066_293T_FOXM1_GTX_1.merge_peak_1387
chr15	85524556	85524732	177	85524639	20	13.0043	6.33167	8.65235	ds066_293T_FOXM1_GTX_1.merge_peak_1388
chr15	89130188	89130322	135	89130218	17	8.17636	4.36231	4.2251	ds066_293T_FOXM1_GTX_1.merge_peak_1389
chr15	89877886	89878226	341	89878170	30	10.5997	3.85857	6.42349	ds066_293T_FOXM1_GTX_1.merge_peak_1390
chr15	89943101	89943257	157	89943182	13	7.19909	4.47095	3.36916	ds066_293T_FOXM1_GTX_1.merge_peak_1391
chr15	90118289	90118756	468	90118447	44	41.4012	13.9579	36.247	ds066_293T_FOXM1_GTX_1.merge_peak_1392
chr15	90198676	90198853	178	90198737	16	10.4314	5.77055	6.26565	ds066_293T_FOXM1_GTX_1.merge_peak_1393
chr15	90437175	90437469	295	90437270	25	12.845	5.29768	8.51007	ds066_293T_FOXM1_GTX_1.merge_peak_1394
chr15	90734985	90735287	303	90735125	39	38.0615	14.0644	32.9552	ds066_293T_FOXM1_GTX_1.merge_peak_1395
chr15	91249730	91249983	254	91249847	23	15.8864	7.17556	11.3782	ds066_293T_FOXM1_GTX_1.merge_peak_1396
chr15	91251883	91252025	143	91251952	19	12.9343	6.52218	8.58966	ds066_293T_FOXM1_GTX_1.merge_peak_1397
chr15	91475708	91475858	151	91475795	15	7.15622	4.13153	3.32971	ds066_293T_FOXM1_GTX_1.merge_peak_1398
chr15	91498324	91498805	482	91498513	75	87.2115	24.2709	81.5277	ds066_293T_FOXM1_GTX_1.merge_peak_1399
chr15	91537592	91538181	590	91537794	81	92.3952	24.0517	86.6545	ds066_293T_FOXM1_GTX_1.merge_peak_1400
chr15	91565823	91565975	153	91565927	22	14.8744	6.87658	10.4153	ds066_293T_FOXM1_GTX_1.merge_peak_1401
chr15	93352717	93352943	227	93352885	16	7.41149	4.11996	3.56095	ds066_293T_FOXM1_GTX_1.merge_peak_1402
chr15	93375125	93375397	273	93375218	34	24.7423	8.82652	19.9137	ds066_293T_FOXM1_GTX_1.merge_peak_1403
chr15	93426896	93427132	237	93427031	29	18.8847	7.27052	14.251	ds066_293T_FOXM1_GTX_1.merge_peak_1404
chr15	93447336	93447770	435	93447559	18	11.4046	5.89331	7.16034	ds066_293T_FOXM1_GTX_1.merge_peak_1405
chr15	96100237	96100367	131	96100320	21	9.64523	4.48265	5.55333	ds066_293T_FOXM1_GTX_1.merge_peak_1406
chr15	96596430	96596668	239	96596604	16	10.7539	5.95796	6.56737	ds066_293T_FOXM1_GTX_1.merge_peak_1407
chr15	96965535	96965680	146	96965574	22	10.4186	4.68641	6.25495	ds066_293T_FOXM1_GTX_1.merge_peak_1408
chr15	98721303	98721429	127	98721377	14	10.1528	6.0419	5.99932	ds066_293T_FOXM1_GTX_1.merge_peak_1409
chr15	99190653	99190792	140	99190733	18	12.7569	6.65889	8.42484	ds066_293T_FOXM1_GTX_1.merge_peak_1410
chr15	99645032	99645359	328	99645173	19	11.9516	5.97963	7.66675	ds066_293T_FOXM1_GTX_1.merge_peak_1411
chr15	99791452	99791625	174	99791560	26	19.5944	8.37471	14.9339	ds066_293T_FOXM1_GTX_1.merge_peak_1412
chr15	100106128	100106245	118	100106138	13	6.70457	4.18574	2.94772	ds066_293T_FOXM1_GTX_1.merge_peak_1413
chr15	101792120	101792273	154	101792188	17	8.17636	4.36231	4.2251	ds066_293T_FOXM1_GTX_1.merge_peak_1414
chr15	102192537	102192734	198	102192672	26	13.2597	5.31777	8.89427	ds066_293T_FOXM1_GTX_1.merge_peak_1415
chr16	374479	374685	207	374555	14	10.5357	6.27616	6.36226	ds066_293T_FOXM1_GTX_1.merge_peak_1416
chr16	686675	686821	147	686722	13	8.81355	5.4362	4.80901	ds066_293T_FOXM1_GTX_1.merge_peak_1417
chr16	730276	730432	157	730333	13	9.1107	5.61814	5.06186	ds066_293T_FOXM1_GTX_1.merge_peak_1418
chr16	838537	838758	222	838641	23	15.8864	7.17556	11.3782	ds066_293T_FOXM1_GTX_1.merge_peak_1419
chr16	1401829	1401951	123	1401894	14	10.1528	6.0419	5.99932	ds066_293T_FOXM1_GTX_1.merge_peak_1420
chr16	1661899	1662128	230	1661950	15	10.8539	6.24238	6.65218	ds066_293T_FOXM1_GTX_1.merge_peak_1421
chr16	1823053	1823250	198	1823164	20	15.7325	7.87108	11.2332	ds066_293T_FOXM1_GTX_1.merge_peak_1422
chr16	1876837	1877055	219	1876919	14	11.1215	6.6364	6.89915	ds066_293T_FOXM1_GTX_1.merge_peak_1423
chr16	2014677	2014945	269	2014743	12	7.8026	5.01183	3.90863	ds066_293T_FOXM1_GTX_1.merge_peak_1424
chr16	2021994	2022130	137	2022050	17	12.1068	6.52018	7.81124	ds066_293T_FOXM1_GTX_1.merge_peak_1425
chr16	2175063	2175378	316	2175175	43	50.59	19.4964	45.3128	ds066_293T_FOXM1_GTX_1.merge_peak_1426
chr16	2264912	2265108	197	2265022	14	10.4569	6.22787	6.28741	ds066_293T_FOXM1_GTX_1.merge_peak_1427
chr16	2478859	2479413	555	2479197	88	104.287	26.6094	98.4386	ds066_293T_FOXM1_GTX_1.merge_peak_1428
chr16	2518929	2519069	141	2519035	15	10.1073	5.79571	5.95748	ds066_293T_FOXM1_GTX_1.merge_peak_1429
chr16	2653376	2653531	156	2653394	17	8.17636	4.36231	4.2251	ds066_293T_FOXM1_GTX_1.merge_peak_1430
chr16	2732329	2732513	185	2732421	25	15.0395	6.30112	10.5724	ds066_293T_FOXM1_GTX_1.merge_peak_1431
chr16	2771100	2771245	146	2771193	14	10.6157	6.32521	6.43439	ds066_293T_FOXM1_GTX_1.merge_peak_1432
chr16	2802202	2802372	171	2802317	14	9.72668	5.78289	5.63035	ds066_293T_FOXM1_GTX_1.merge_peak_1433
chr16	2918028	2918164	137	2918058	10	6.75186	4.71214	2.99054	ds066_293T_FOXM1_GTX_1.merge_peak_1434
chr16	3207211	3207488	278	3207307	17	8.17636	4.36231	4.2251	ds066_293T_FOXM1_GTX_1.merge_peak_1435
chr16	3222020	3222137	118	3222052	13	8.84569	5.45583	4.83689	ds066_293T_FOXM1_GTX_1.merge_peak_1436
chr16	4321281	4321615	335	4321343	19	16.4882	8.60167	11.9538	ds066_293T_FOXM1_GTX_1.merge_peak_1437
chr16	4321821	4322058	238	4321984	18	13.9837	7.3777	9.57643	ds066_293T_FOXM1_GTX_1.merge_peak_1438
chr16	4322992	4323186	195	4323016	11	7.99104	5.31719	4.05554	ds066_293T_FOXM1_GTX_1.merge_peak_1439
chr16	8891608	8891727	120	8891645	14	7.51541	4.48472	3.64488	ds066_293T_FOXM1_GTX_1.merge_peak_1440
chr16	10479847	10479972	126	10479925	15	6.67086	3.87761	2.93296	ds066_293T_FOXM1_GTX_1.merge_peak_1441
chr16	11836731	11837134	404	11836953	44	51.2722	19.4312	45.9859	ds066_293T_FOXM1_GTX_1.merge_peak_1442
chr16	11891117	11891421	305	11891197	14	9.2072	5.47021	5.14857	ds066_293T_FOXM1_GTX_1.merge_peak_1443
chr16	12009925	12010103	179	12010026	22	13.6539	6.23759	9.26634	ds066_293T_FOXM1_GTX_1.merge_peak_1444
chr16	12214409	12214604	196	12214520	19	14.6308	7.49627	10.1845	ds066_293T_FOXM1_GTX_1.merge_peak_1445
chr16	14379734	14379896	163	14379796	18	13.1421	6.88241	8.78322	ds066_293T_FOXM1_GTX_1.merge_peak_1446
chr16	15684849	15685112	264	15684970	27	26.455	11.9471	21.583	ds066_293T_FOXM1_GTX_1.merge_peak_1447
chr16	15737395	15737640	246	15737546	18	14.0429	7.41283	9.62957	ds066_293T_FOXM1_GTX_1.merge_peak_1448
chr16	15743837	15744209	373	15744016	46	50.8059	18.2501	45.5281	ds066_293T_FOXM1_GTX_1.merge_peak_1449
chr16	18801659	18801793	135	18801680	15	8.35369	4.78371	4.37759	ds066_293T_FOXM1_GTX_1.merge_peak_1450
chr16	18812558	18813369	812	18812962	162	252.017	59.0438	245.03	ds066_293T_FOXM1_GTX_1.merge_peak_1451
chr16	18980674	18980842	169	18980770	27	20.1035	8.37148	15.4202	ds066_293T_FOXM1_GTX_1.merge_peak_1452
chr16	20817685	20817885	201	20817830	17	14.3043	7.83519	9.87641	ds066_293T_FOXM1_GTX_1.merge_peak_1453
chr16	21200160	21200277	118	21200244	10	6.57876	4.60252	2.85426	ds066_293T_FOXM1_GTX_1.merge_peak_1454
chr16	21610762	21610879	118	21610829	15	10.4453	5.99701	6.2762	ds066_293T_FOXM1_GTX_1.merge_peak_1455
chr16	22244249	22244481	233	22244297	16	11.0948	6.15795	6.87501	ds066_293T_FOXM1_GTX_1.merge_peak_1456
chr16	22308370	22308647	278	22308470	15	8.35369	4.78371	4.37759	ds066_293T_FOXM1_GTX_1.merge_peak_1457
chr16	22309692	22309952	261	22309769	22	12.3244	5.57407	8.01193	ds066_293T_FOXM1_GTX_1.merge_peak_1458
chr16	22385970	22386110	141	22386049	12	7.30735	4.70902	3.46866	ds066_293T_FOXM1_GTX_1.merge_peak_1459
chr16	23607681	23607839	159	23607733	11	7.77532	5.18166	3.88184	ds066_293T_FOXM1_GTX_1.merge_peak_1460
chr16	23652587	23652732	146	23652671	13	9.88208	6.09403	5.76163	ds066_293T_FOXM1_GTX_1.merge_peak_1461
chr16	23689929	23690389	461	23690162	107	145.981	37.8506	139.864	ds066_293T_FOXM1_GTX_1.merge_peak_1462
chr16	23746516	23746845	330	23746734	43	50.59	19.4964	45.3128	ds066_293T_FOXM1_GTX_1.merge_peak_1463
chr16	25060910	25061213	304	25060957	15	8.35369	4.78371	4.37759	ds066_293T_FOXM1_GTX_1.merge_peak_1464
chr16	25122776	25122893	118	25122881	9	5.65011	4.16795	2.07876	ds066_293T_FOXM1_GTX_1.merge_peak_1465
chr16	25269271	25269702	432	25269597	26	13.687	5.50143	9.29704	ds066_293T_FOXM1_GTX_1.merge_peak_1466
chr16	28223392	28223634	243	28223554	17	12.4915	6.74664	8.17034	ds066_293T_FOXM1_GTX_1.merge_peak_1467
chr16	28503355	28503590	236	28503447	13	8.5033	5.24739	4.51693	ds066_293T_FOXM1_GTX_1.merge_peak_1468
chr16	28956988	28957135	148	28957055	15	5.43539	3.26011	1.88631	ds066_293T_FOXM1_GTX_1.merge_peak_1469
chr16	29816732	29817146	415	29816886	42	37.862	12.8562	32.7617	ds066_293T_FOXM1_GTX_1.merge_peak_1470
chr16	29818039	29818170	132	29818065	18	10.9044	5.61877	6.70216	ds066_293T_FOXM1_GTX_1.merge_peak_1471
chr16	29822605	29822802	198	29822745	24	12.0567	5.1104	7.76504	ds066_293T_FOXM1_GTX_1.merge_peak_1472
chr16	29827234	29827364	131	29827313	18	10.362	5.32682	6.20281	ds066_293T_FOXM1_GTX_1.merge_peak_1473
chr16	29827643	29827929	287	29827794	27	14.5446	5.70519	10.1031	ds066_293T_FOXM1_GTX_1.merge_peak_1474
chr16	29874655	29874958	304	29874815	22	6.68964	3.17132	2.94677	ds066_293T_FOXM1_GTX_1.merge_peak_1475
chr16	30032906	30033064	159	30032990	16	8.57158	4.72924	4.57935	ds066_293T_FOXM1_GTX_1.merge_peak_1476
chr16	30064226	30064459	234	30064348	25	20.8981	9.38653	16.1934	ds066_293T_FOXM1_GTX_1.merge_peak_1477
chr16	30076677	30076853	177	30076790	18	11.018	5.68065	6.80394	ds066_293T_FOXM1_GTX_1.merge_peak_1478
chr16	30406566	30406818	253	30406720	20	10.6045	5.08937	6.42349	ds066_293T_FOXM1_GTX_1.merge_peak_1479
chr16	30411953	30412070	118	30411991	14	7.81101	4.65262	3.91509	ds066_293T_FOXM1_GTX_1.merge_peak_1480
chr16	30429378	30429537	160	30429420	13	9.42687	5.81268	5.35155	ds066_293T_FOXM1_GTX_1.merge_peak_1481
chr16	30441475	30441703	229	30441634	15	7.75101	4.45105	3.85872	ds066_293T_FOXM1_GTX_1.merge_peak_1482
chr16	30461244	30461372	129	30461302	13	8.85592	5.46208	4.83689	ds066_293T_FOXM1_GTX_1.merge_peak_1483
chr16	30583326	30583598	273	30583491	25	19.414	8.55641	14.7556	ds066_293T_FOXM1_GTX_1.merge_peak_1484
chr16	30621610	30621945	336	30621719	24	14.1174	6.05877	9.69775	ds066_293T_FOXM1_GTX_1.merge_peak_1485
chr16	30661883	30662087	205	30661982	22	12.7857	5.80028	8.45315	ds066_293T_FOXM1_GTX_1.merge_peak_1486
chr16	30709463	30709757	295	30709512	22	14.9829	6.93469	10.5203	ds066_293T_FOXM1_GTX_1.merge_peak_1487
chr16	30786691	30786820	130	30786774	20	10.6045	5.08937	6.42349	ds066_293T_FOXM1_GTX_1.merge_peak_1488
chr16	30798376	30798709	334	30798439	16	7.41149	4.11996	3.56095	ds066_293T_FOXM1_GTX_1.merge_peak_1489
chr16	30886659	30886889	231	30886787	20	13.6883	6.70642	9.29729	ds066_293T_FOXM1_GTX_1.merge_peak_1490
chr16	30934642	30934778	137	30934730	19	8.15616	4.07514	4.21238	ds066_293T_FOXM1_GTX_1.merge_peak_1491
chr16	30968909	30969033	125	30969003	15	8.35369	4.78371	4.37759	ds066_293T_FOXM1_GTX_1.merge_peak_1492
chr16	31084702	31084974	273	31084800	11	6.67941	4.49776	2.93678	ds066_293T_FOXM1_GTX_1.merge_peak_1493
chr16	31106183	31106342	160	31106260	20	17.8103	9.10433	13.224	ds066_293T_FOXM1_GTX_1.merge_peak_1494
chr16	31454281	31454477	197	31454391	14	10.1528	6.0419	5.99932	ds066_293T_FOXM1_GTX_1.merge_peak_1495
chr16	31462960	31463169	210	31463041	22	12.3244	5.57407	8.01193	ds066_293T_FOXM1_GTX_1.merge_peak_1496
chr16	46655170	46655291	122	46655273	12	7.30735	4.70902	3.46866	ds066_293T_FOXM1_GTX_1.merge_peak_1497
chr16	46864968	46865085	118	46864974	10	6.87181	4.78817	3.09742	ds066_293T_FOXM1_GTX_1.merge_peak_1498
chr16	51757084	51757221	138	51757170	12	7.05477	4.55609	3.23273	ds066_293T_FOXM1_GTX_1.merge_peak_1499
chr16	56553886	56554081	196	56553991	11	7.67742	5.12019	3.78965	ds066_293T_FOXM1_GTX_1.merge_peak_1500
chr16	57333849	57333968	120	57333875	13	6.56514	4.10639	2.84372	ds066_293T_FOXM1_GTX_1.merge_peak_1501
chr16	57481306	57481459	154	57481383	14	8.30304	4.93639	4.34025	ds066_293T_FOXM1_GTX_1.merge_peak_1502
chr16	57769214	57769392	179	57769253	16	11.0948	6.15795	6.87501	ds066_293T_FOXM1_GTX_1.merge_peak_1503
chr16	58163158	58163307	150	58163242	13	6.9775	4.34244	3.17866	ds066_293T_FOXM1_GTX_1.merge_peak_1504
chr16	58426287	58426466	180	58426355	19	8.15616	4.07514	4.21238	ds066_293T_FOXM1_GTX_1.merge_peak_1505
chr16	58529025	58529220	196	58529111	22	14.8744	6.87658	10.4153	ds066_293T_FOXM1_GTX_1.merge_peak_1506
chr16	58663412	58663529	118	58663453	10	7.00734	4.87409	3.19007	ds066_293T_FOXM1_GTX_1.merge_peak_1507
chr16	58663728	58664040	313	58664005	11	5.17264	3.58778	1.69092	ds066_293T_FOXM1_GTX_1.merge_peak_1508
chr16	58664303	58664471	169	58664377	14	9.14576	5.43348	5.09102	ds066_293T_FOXM1_GTX_1.merge_peak_1509
chr16	58718669	58718786	118	58718738	14	7.51541	4.48472	3.64488	ds066_293T_FOXM1_GTX_1.merge_peak_1510
chr16	66583553	66583670	118	66583615	13	6.70457	4.18574	2.94772	ds066_293T_FOXM1_GTX_1.merge_peak_1511
chr16	66684903	66685020	118	66684935	17	6.75005	3.66762	2.98916	ds066_293T_FOXM1_GTX_1.merge_peak_1512
chr16	67189326	67189469	144	67189418	14	8.30304	4.93639	4.34025	ds066_293T_FOXM1_GTX_1.merge_peak_1513
chr16	67548297	67548580	284	67548420	19	15.1516	7.80297	10.6759	ds066_293T_FOXM1_GTX_1.merge_peak_1514
chr16	67555446	67555641	196	67555543	12	7.63124	4.90666	3.74708	ds066_293T_FOXM1_GTX_1.merge_peak_1515
chr16	67596159	67596332	174	67596265	20	18.1439	9.30509	13.5333	ds066_293T_FOXM1_GTX_1.merge_peak_1516
chr16	67880482	67880890	409	67880772	21	16.8052	8.21735	12.2624	ds066_293T_FOXM1_GTX_1.merge_peak_1517
chr16	68057091	68057209	119	68057106	17	8.17636	4.36231	4.2251	ds066_293T_FOXM1_GTX_1.merge_peak_1518
chr16	68278998	68279303	306	68279248	16	9.21779	5.08269	5.14894	ds066_293T_FOXM1_GTX_1.merge_peak_1519
chr16	69599737	69599870	134	69599828	27	14.5446	5.70519	10.1031	ds066_293T_FOXM1_GTX_1.merge_peak_1520
chr16	70285722	70285987	266	70285914	31	29.7673	12.4256	24.8205	ds066_293T_FOXM1_GTX_1.merge_peak_1521
chr16	70380638	70380980	343	70380816	12	8.26216	5.29561	4.30251	ds066_293T_FOXM1_GTX_1.merge_peak_1522
chr16	70473073	70473306	234	70473190	25	21.5253	9.74515	16.7985	ds066_293T_FOXM1_GTX_1.merge_peak_1523
chr16	70557531	70557907	377	70557626	26	21.5775	9.46264	16.8487	ds066_293T_FOXM1_GTX_1.merge_peak_1524
chr16	71460645	71460803	159	71460716	19	10.1669	5.04373	6.01304	ds066_293T_FOXM1_GTX_1.merge_peak_1525
chr16	71461018	71461152	135	71461091	24	14.1174	6.05877	9.69775	ds066_293T_FOXM1_GTX_1.merge_peak_1526
chr16	71842775	71843052	278	71842968	20	12.9062	6.27861	8.56174	ds066_293T_FOXM1_GTX_1.merge_peak_1527
chr16	71879669	71879938	270	71879856	25	12.845	5.29768	8.51007	ds066_293T_FOXM1_GTX_1.merge_peak_1528
chr16	71929022	71929470	449	71929277	15	10.8539	6.24238	6.65218	ds066_293T_FOXM1_GTX_1.merge_peak_1529
chr16	72961665	72961922	258	72961855	14	9.72668	5.78289	5.63035	ds066_293T_FOXM1_GTX_1.merge_peak_1530
chr16	73129906	73130121	216	73130000	22	10.4186	4.68641	6.25495	ds066_293T_FOXM1_GTX_1.merge_peak_1531
chr16	74700749	74700890	142	74700847	16	9.21779	5.08269	5.14894	ds066_293T_FOXM1_GTX_1.merge_peak_1532
chr16	74700946	74701151	206	74701051	15	8.35369	4.78371	4.37759	ds066_293T_FOXM1_GTX_1.merge_peak_1533
chr16	75599088	75599214	127	75599107	12	7.90024	5.07193	3.98572	ds066_293T_FOXM1_GTX_1.merge_peak_1534
chr16	77443323	77443556	234	77443433	25	19.9007	8.82555	15.2263	ds066_293T_FOXM1_GTX_1.merge_peak_1535
chr16	80607918	80608035	118	80608000	14	9.14576	5.43348	5.09102	ds066_293T_FOXM1_GTX_1.merge_peak_1536
chr16	80871524	80871678	155	80871612	19	15.1516	7.80297	10.6759	ds066_293T_FOXM1_GTX_1.merge_peak_1537
chr16	81040643	81040876	234	81040814	14	5.95586	3.63526	2.33277	ds066_293T_FOXM1_GTX_1.merge_peak_1538
chr16	81348532	81348679	148	81348598	16	11.8404	6.6011	7.57179	ds066_293T_FOXM1_GTX_1.merge_peak_1539
chr16	84150463	84150637	175	84150558	15	8.67199	4.96279	4.67646	ds066_293T_FOXM1_GTX_1.merge_peak_1540
chr16	84670667	84670784	118	84670736	11	7.99104	5.31719	4.05554	ds066_293T_FOXM1_GTX_1.merge_peak_1541
chr16	85148625	85148833	209	85148738	17	14.4092	7.89891	9.97906	ds066_293T_FOXM1_GTX_1.merge_peak_1542
chr16	86142092	86142209	118	86142177	13	8.85592	5.46208	4.83689	ds066_293T_FOXM1_GTX_1.merge_peak_1543
chr16	87351125	87351242	118	87351232	11	5.78052	3.94911	2.19608	ds066_293T_FOXM1_GTX_1.merge_peak_1544
chr16	87417479	87417687	209	87417605	17	13.5656	7.38817	9.1806	ds066_293T_FOXM1_GTX_1.merge_peak_1545
chr16	87984396	87984766	371	87984627	23	15.8864	7.17556	11.3782	ds066_293T_FOXM1_GTX_1.merge_peak_1546
chr16	87985011	87985135	125	87985055	13	8.81355	5.4362	4.80901	ds066_293T_FOXM1_GTX_1.merge_peak_1547
chr16	88729698	88729877	180	88729815	12	7.86122	5.0479	3.95791	ds066_293T_FOXM1_GTX_1.merge_peak_1548
chr16	88772793	88772938	146	88772852	15	10.1073	5.79571	5.95748	ds066_293T_FOXM1_GTX_1.merge_peak_1549
chr16	89160152	89160349	198	89160261	21	17.4313	8.58327	12.8528	ds066_293T_FOXM1_GTX_1.merge_peak_1550
chr16	89631921	89632041	121	89631993	14	8.84907	5.25702	4.83689	ds066_293T_FOXM1_GTX_1.merge_peak_1551
chr16	89883089	89883245	157	89883166	12	8.84611	5.65875	4.83689	ds066_293T_FOXM1_GTX_1.merge_peak_1552
chr16	90088892	90089082	191	90088978	29	18.8847	7.27052	14.251	ds066_293T_FOXM1_GTX_1.merge_peak_1553
chr16	90148485	90148674	190	90148576	19	16.9197	8.86199	12.3616	ds066_293T_FOXM1_GTX_1.merge_peak_1554
chr17	685490	685773	284	685564	26	16.8641	6.97196	12.3184	ds066_293T_FOXM1_GTX_1.merge_peak_1555
chr17	899825	899944	120	899884	17	10.1063	5.38167	5.95748	ds066_293T_FOXM1_GTX_1.merge_peak_1556
chr17	900172	900380	209	900286	36	22.8874	7.539	18.119	ds066_293T_FOXM1_GTX_1.merge_peak_1557
chr17	1132791	1133079	289	1132885	18	11.018	5.68065	6.80394	ds066_293T_FOXM1_GTX_1.merge_peak_1558
chr17	1366708	1366844	137	1366781	22	6.68964	3.17132	2.94677	ds066_293T_FOXM1_GTX_1.merge_peak_1559
chr17	1372603	1372769	167	1372662	20	12.3788	5.99659	8.06382	ds066_293T_FOXM1_GTX_1.merge_peak_1560
chr17	1620426	1620583	158	1620494	23	13.2122	5.81642	8.84734	ds066_293T_FOXM1_GTX_1.merge_peak_1561
chr17	2304342	2304585	244	2304469	22	15.3146	7.11357	10.834	ds066_293T_FOXM1_GTX_1.merge_peak_1562
chr17	2304798	2305033	236	2304883	18	11.374	5.87642	7.13395	ds066_293T_FOXM1_GTX_1.merge_peak_1563
chr17	2387541	2387658	118	2387625	17	10.4701	5.58314	6.29944	ds066_293T_FOXM1_GTX_1.merge_peak_1564
chr17	2388259	2388434	176	2388372	23	13.2122	5.81642	8.84734	ds066_293T_FOXM1_GTX_1.merge_peak_1565
chr17	2513374	2513561	188	2513509	11	6.67941	4.49776	2.93678	ds066_293T_FOXM1_GTX_1.merge_peak_1566
chr17	2628138	2628309	172	2628208	17	12.9562	7.02268	8.60574	ds066_293T_FOXM1_GTX_1.merge_peak_1567
chr17	2878821	2879057	237	2878884	27	16.9319	6.78582	12.3693	ds066_293T_FOXM1_GTX_1.merge_peak_1568
chr17	3626987	3627379	393	3627159	58	42.5475	10.3702	37.3748	ds066_293T_FOXM1_GTX_1.merge_peak_1569
chr17	3793491	3793660	170	3793589	33	21.7204	7.67728	16.9884	ds066_293T_FOXM1_GTX_1.merge_peak_1570
chr17	4119540	4119673	134	4119562	13	6.70457	4.18574	2.94772	ds066_293T_FOXM1_GTX_1.merge_peak_1571
chr17	4167220	4167338	119	4167295	20	9.88684	4.74185	5.76626	ds066_293T_FOXM1_GTX_1.merge_peak_1572
chr17	4607349	4607665	317	4607474	43	33.9701	10.6634	28.9379	ds066_293T_FOXM1_GTX_1.merge_peak_1573
chr17	4843469	4843612	144	4843566	22	8.91999	4.04262	4.89569	ds066_293T_FOXM1_GTX_1.merge_peak_1574
chr17	5095288	5095405	118	5095294	14	5.95586	3.63526	2.33277	ds066_293T_FOXM1_GTX_1.merge_peak_1575
chr17	6347113	6347610	498	6347305	31	25.2475	9.92558	20.4059	ds066_293T_FOXM1_GTX_1.merge_peak_1576
chr17	6915656	6915805	150	6915691	14	5.95586	3.63526	2.33277	ds066_293T_FOXM1_GTX_1.merge_peak_1577
chr17	7146216	7146350	135	7146263	22	12.3244	5.57407	8.01193	ds066_293T_FOXM1_GTX_1.merge_peak_1578
chr17	7233036	7233167	132	7233115	13	6.37279	3.99773	2.6677	ds066_293T_FOXM1_GTX_1.merge_peak_1579
chr17	7307397	7307571	175	7307511	13	8.5033	5.24739	4.51693	ds066_293T_FOXM1_GTX_1.merge_peak_1580
chr17	7340433	7340584	152	7340532	17	10.675	5.69778	6.49192	ds066_293T_FOXM1_GTX_1.merge_peak_1581
chr17	7387520	7387828	309	7387612	21	9.64523	4.48265	5.55333	ds066_293T_FOXM1_GTX_1.merge_peak_1582
chr17	7388175	7388298	124	7388254	19	11.742	5.86626	7.47951	ds066_293T_FOXM1_GTX_1.merge_peak_1583
chr17	7591621	7591781	161	7591673	15	5.43539	3.26011	1.88631	ds066_293T_FOXM1_GTX_1.merge_peak_1584
chr17	7620480	7620743	264	7620593	25	18.2112	7.90548	13.5996	ds066_293T_FOXM1_GTX_1.merge_peak_1585
chr17	7739127	7739244	118	7739179	15	6.67086	3.87761	2.93296	ds066_293T_FOXM1_GTX_1.merge_peak_1586
chr17	7740208	7740403	196	7740308	33	24.4539	8.95085	19.6418	ds066_293T_FOXM1_GTX_1.merge_peak_1587
chr17	7790829	7790947	119	7790894	17	10.7649	5.74836	6.57714	ds066_293T_FOXM1_GTX_1.merge_peak_1588
chr17	7893537	7893656	120	7893626	14	7.51541	4.48472	3.64488	ds066_293T_FOXM1_GTX_1.merge_peak_1589
chr17	8042074	8042253	180	8042156	18	7.44224	3.87138	3.58575	ds066_293T_FOXM1_GTX_1.merge_peak_1590
chr17	8076292	8076940	649	8076796	54	34.8417	8.49954	29.7948	ds066_293T_FOXM1_GTX_1.merge_peak_1591
chr17	8090526	8090702	177	8090551	18	6.25627	3.33956	2.55894	ds066_293T_FOXM1_GTX_1.merge_peak_1592
chr17	8090908	8091194	287	8091099	31	20.894	7.75523	16.1895	ds066_293T_FOXM1_GTX_1.merge_peak_1593
chr17	8113740	8114091	352	8113935	43	26.8844	7.73371	22.0012	ds066_293T_FOXM1_GTX_1.merge_peak_1594
chr17	8124104	8124258	155	8124172	20	13.617	6.66697	9.23126	ds066_293T_FOXM1_GTX_1.merge_peak_1595
chr17	9469524	9469767	244	9469661	17	12.0696	6.49837	7.77775	ds066_293T_FOXM1_GTX_1.merge_peak_1596
chr17	9479160	9479305	146	9479211	18	11.018	5.68065	6.80394	ds066_293T_FOXM1_GTX_1.merge_peak_1597
chr17	9828096	9828325	230	9828192	16	9.21779	5.08269	5.14894	ds066_293T_FOXM1_GTX_1.merge_peak_1598
chr17	14204014	14204131	118	14204062	13	7.38458	4.57936	3.54138	ds066_293T_FOXM1_GTX_1.merge_peak_1599
chr17	15602802	15602938	137	15602845	15	12.2448	7.08959	7.93934	ds066_293T_FOXM1_GTX_1.merge_peak_1600
chr17	16342202	16342351	150	16342289	17	8.32112	4.43569	4.35783	ds066_293T_FOXM1_GTX_1.merge_peak_1601
chr17	17495045	17495162	118	17495086	15	8.35369	4.78371	4.37759	ds066_293T_FOXM1_GTX_1.merge_peak_1602
chr17	17822634	17822757	124	17822707	18	10.0329	5.15279	5.9078	ds066_293T_FOXM1_GTX_1.merge_peak_1603
chr17	17861511	17861942	432	17861722	27	18.2147	7.40743	13.6025	ds066_293T_FOXM1_GTX_1.merge_peak_1604
chr17	17991093	17991294	202	17991209	22	17.4936	8.33134	12.912	ds066_293T_FOXM1_GTX_1.merge_peak_1605
chr17	18684454	18684625	172	18684541	17	14.5356	7.97579	10.0962	ds066_293T_FOXM1_GTX_1.merge_peak_1606
chr17	18967069	18967250	182	18967149	24	16.9159	7.47454	12.3616	ds066_293T_FOXM1_GTX_1.merge_peak_1607
chr17	19411378	19411602	225	19411463	21	15.4965	7.46777	11.0099	ds066_293T_FOXM1_GTX_1.merge_peak_1608
chr17	19881131	19881290	160	19881212	15	9.48709	5.43111	5.40498	ds066_293T_FOXM1_GTX_1.merge_peak_1609
chr17	20946122	20946366	245	20946176	14	7.51541	4.48472	3.64488	ds066_293T_FOXM1_GTX_1.merge_peak_1610
chr17	21002403	21002899	497	21002700	25	16.2208	6.87833	11.6976	ds066_293T_FOXM1_GTX_1.merge_peak_1611
chr17	26925925	26926166	242	26926071	48	35.4412	9.98408	30.3813	ds066_293T_FOXM1_GTX_1.merge_peak_1612
chr17	27044727	27044869	143	27044807	16	9.55884	5.27297	5.4715	ds066_293T_FOXM1_GTX_1.merge_peak_1613
chr17	27229993	27230319	327	27230059	23	15.5576	7.00146	11.0704	ds066_293T_FOXM1_GTX_1.merge_peak_1614
chr17	27279330	27279639	310	27279446	23	13.414	5.91426	9.03395	ds066_293T_FOXM1_GTX_1.merge_peak_1615
chr17	27717205	27717411	207	27717279	20	14.0555	6.91094	9.64085	ds066_293T_FOXM1_GTX_1.merge_peak_1616
chr17	27916643	27916785	143	27916695	17	10.5571	5.6317	6.38164	ds066_293T_FOXM1_GTX_1.merge_peak_1617
chr17	27969452	27969607	156	27969561	18	8.96422	4.60466	4.9321	ds066_293T_FOXM1_GTX_1.merge_peak_1618
chr17	28804434	28804556	123	28804488	18	7.44224	3.87138	3.58575	ds066_293T_FOXM1_GTX_1.merge_peak_1619
chr17	29035756	29036084	329	29035830	18	11.018	5.68065	6.80394	ds066_293T_FOXM1_GTX_1.merge_peak_1620
chr17	29158691	29159030	340	29158896	38	35.1078	12.8346	30.0572	ds066_293T_FOXM1_GTX_1.merge_peak_1621
chr17	29233243	29233396	154	29233287	31	18.1209	6.52022	13.5163	ds066_293T_FOXM1_GTX_1.merge_peak_1622
chr17	29877087	29877272	186	29877164	18	11.018	5.68065	6.80394	ds066_293T_FOXM1_GTX_1.merge_peak_1623
chr17	30626088	30626274	187	30626220	14	7.58246	4.52262	3.69946	ds066_293T_FOXM1_GTX_1.merge_peak_1624
chr17	30646571	30646744	174	30646650	17	11.2353	6.01539	6.9972	ds066_293T_FOXM1_GTX_1.merge_peak_1625
chr17	30669148	30669368	221	30669252	32	19.0492	6.72397	14.4058	ds066_293T_FOXM1_GTX_1.merge_peak_1626
chr17	33307392	33307547	156	33307458	18	7.44224	3.87138	3.58575	ds066_293T_FOXM1_GTX_1.merge_peak_1627
chr17	33308934	33309086	153	33309003	18	5.30184	2.93621	1.77247	ds066_293T_FOXM1_GTX_1.merge_peak_1628
chr17	33390687	33390809	123	33390771	17	10.1063	5.38167	5.95748	ds066_293T_FOXM1_GTX_1.merge_peak_1629
chr17	34131726	34131964	239	34131843	18	7.44224	3.87138	3.58575	ds066_293T_FOXM1_GTX_1.merge_peak_1630
chr17	34257718	34257899	182	34257803	25	11.111	4.56992	6.88883	ds066_293T_FOXM1_GTX_1.merge_peak_1631
chr17	34842315	34842443	129	34842401	19	11.742	5.86626	7.47951	ds066_293T_FOXM1_GTX_1.merge_peak_1632
chr17	34901329	34901473	145	34901385	18	13.1026	6.85939	8.74716	ds066_293T_FOXM1_GTX_1.merge_peak_1633
chr17	35305990	35306141	152	35306035	17	9.9995	5.32304	5.87555	ds066_293T_FOXM1_GTX_1.merge_peak_1634
chr17	36151396	36151719	324	36151541	63	65.6921	18.7721	60.2285	ds066_293T_FOXM1_GTX_1.merge_peak_1635
chr17	36762688	36762834	147	36762772	15	7.54468	4.33919	3.67021	ds066_293T_FOXM1_GTX_1.merge_peak_1636
chr17	36956106	36956244	139	36956171	13	6.70457	4.18574	2.94772	ds066_293T_FOXM1_GTX_1.merge_peak_1637
chr17	37213158	37213345	188	37213261	26	19.1544	8.14072	14.5063	ds066_293T_FOXM1_GTX_1.merge_peak_1638
chr17	37408325	37408529	205	37408425	15	8.4259	4.82413	4.44659	ds066_293T_FOXM1_GTX_1.merge_peak_1639
chr17	37617416	37617822	407	37617653	56	49.7251	13.814	44.4569	ds066_293T_FOXM1_GTX_1.merge_peak_1640
chr17	37774080	37774229	150	37774096	12	5.92297	3.88676	2.31037	ds066_293T_FOXM1_GTX_1.merge_peak_1641
chr17	37957018	37957467	450	37957166	19	12.0445	6.03017	7.7542	ds066_293T_FOXM1_GTX_1.merge_peak_1642
chr17	38083818	38083991	174	38083916	22	14.8744	6.87658	10.4153	ds066_293T_FOXM1_GTX_1.merge_peak_1643
chr17	38296658	38296797	140	38296688	16	10.7539	5.95796	6.56737	ds066_293T_FOXM1_GTX_1.merge_peak_1644
chr17	38573972	38574462	491	38574282	95	94.85	19.5606	89.0907	ds066_293T_FOXM1_GTX_1.merge_peak_1645
chr17	39819070	39819188	119	39819154	15	8.98332	5.14008	4.95087	ds066_293T_FOXM1_GTX_1.merge_peak_1646
chr17	40115110	40115237	128	40115199	13	7.15389	4.44464	3.32954	ds066_293T_FOXM1_GTX_1.merge_peak_1647
chr17	40407268	40407448	181	40407366	20	10.6045	5.08937	6.42349	ds066_293T_FOXM1_GTX_1.merge_peak_1648
chr17	40688068	40688236	169	40688133	17	9.92014	5.27964	5.79763	ds066_293T_FOXM1_GTX_1.merge_peak_1649
chr17	40950671	40950799	129	40950757	15	6.67086	3.87761	2.93296	ds066_293T_FOXM1_GTX_1.merge_peak_1650
chr17	41150226	41150391	166	41150277	28	15.4173	5.90895	10.9333	ds066_293T_FOXM1_GTX_1.merge_peak_1651
chr17	41322918	41323207	290	41323150	16	6.0807	3.46386	2.40353	ds066_293T_FOXM1_GTX_1.merge_peak_1652
chr17	41393373	41393628	256	41393443	24	15.5776	6.77998	11.0888	ds066_293T_FOXM1_GTX_1.merge_peak_1653
chr17	41445082	41445420	339	41445232	36	26.0287	8.91425	21.1638	ds066_293T_FOXM1_GTX_1.merge_peak_1654
chr17	41560996	41561500	505	41561211	41	36.5981	12.5572	31.5195	ds066_293T_FOXM1_GTX_1.merge_peak_1655
chr17	41747504	41747747	244	41747648	27	16.9319	6.78582	12.3693	ds066_293T_FOXM1_GTX_1.merge_peak_1656
chr17	42015560	42015720	161	42015638	25	15.0395	6.30112	10.5724	ds066_293T_FOXM1_GTX_1.merge_peak_1657
chr17	42092258	42092452	195	42092355	26	20.0548	8.62255	15.3767	ds066_293T_FOXM1_GTX_1.merge_peak_1658
chr17	42422391	42422621	231	42422463	25	17.9624	7.77352	13.3626	ds066_293T_FOXM1_GTX_1.merge_peak_1659
chr17	42441137	42441254	118	42441177	16	7.41149	4.11996	3.56095	ds066_293T_FOXM1_GTX_1.merge_peak_1660
chr17	42600712	42600830	119	42600769	24	12.0192	5.09392	7.7315	ds066_293T_FOXM1_GTX_1.merge_peak_1661
chr17	42634541	42634842	302	42634751	19	13.0405	6.58185	8.6862	ds066_293T_FOXM1_GTX_1.merge_peak_1662
chr17	42733477	42733619	143	42733569	18	7.44224	3.87138	3.58575	ds066_293T_FOXM1_GTX_1.merge_peak_1663
chr17	42785975	42786129	155	42785991	17	6.75005	3.66762	2.98916	ds066_293T_FOXM1_GTX_1.merge_peak_1664
chr17	42976768	42976888	121	42976816	14	7.60483	4.5353	3.72127	ds066_293T_FOXM1_GTX_1.merge_peak_1665
chr17	43024780	43025377	598	43025187	79	73.1757	16.3005	67.6346	ds066_293T_FOXM1_GTX_1.merge_peak_1666
chr17	43138180	43138373	194	43138291	23	12.8775	5.65595	8.54198	ds066_293T_FOXM1_GTX_1.merge_peak_1667
chr17	43209353	43209529	177	43209435	20	8.89079	4.27889	4.86889	ds066_293T_FOXM1_GTX_1.merge_peak_1668
chr17	43225111	43225387	277	43225261	26	19.0251	8.0725	14.384	ds066_293T_FOXM1_GTX_1.merge_peak_1669
chr17	43225755	43226116	362	43225853	29	14.256	5.27299	9.83099	ds066_293T_FOXM1_GTX_1.merge_peak_1670
chr17	43238777	43239026	250	43238940	28	10.4758	3.99862	6.30496	ds066_293T_FOXM1_GTX_1.merge_peak_1671
chr17	43422951	43423086	136	43423029	18	10.2845	5.28562	6.12701	ds066_293T_FOXM1_GTX_1.merge_peak_1672
chr17	43661605	43661850	246	43661719	35	15.5481	4.96381	11.0609	ds066_293T_FOXM1_GTX_1.merge_peak_1673
chr17	44178699	44178851	153	44178829	14	6.61749	3.98782	2.88827	ds066_293T_FOXM1_GTX_1.merge_peak_1674
chr17	45000251	45000425	175	45000345	17	6.75005	3.66762	2.98916	ds066_293T_FOXM1_GTX_1.merge_peak_1675
chr17	45144661	45145016	356	45144909	33	26.8755	10.1654	21.9932	ds066_293T_FOXM1_GTX_1.merge_peak_1676
chr17	45260141	45260311	171	45260221	17	11.4003	6.10999	7.15715	ds066_293T_FOXM1_GTX_1.merge_peak_1677
chr17	45727012	45727409	398	45727292	33	28.4995	11.0211	23.5808	ds066_293T_FOXM1_GTX_1.merge_peak_1678
chr17	46048019	46048178	160	46048076	22	13.3537	6.08467	8.98317	ds066_293T_FOXM1_GTX_1.merge_peak_1679
chr17	46102787	46102915	129	46102871	16	7.41149	4.11996	3.56095	ds066_293T_FOXM1_GTX_1.merge_peak_1680
chr17	46125175	46125509	335	46125413	17	9.79016	5.20885	5.68584	ds066_293T_FOXM1_GTX_1.merge_peak_1681
chr17	46178816	46179061	246	46178951	28	17.901	7.02817	13.3089	ds066_293T_FOXM1_GTX_1.merge_peak_1682
chr17	46338775	46338897	123	46338872	18	7.44224	3.87138	3.58575	ds066_293T_FOXM1_GTX_1.merge_peak_1683
chr17	46622164	46622296	133	46622188	17	10.053	5.35238	5.92287	ds066_293T_FOXM1_GTX_1.merge_peak_1684
chr17	46682373	46682537	165	46682458	20	8.89079	4.27889	4.86889	ds066_293T_FOXM1_GTX_1.merge_peak_1685
chr17	46692582	46692714	133	46692686	14	7.47214	4.46031	3.61451	ds066_293T_FOXM1_GTX_1.merge_peak_1686
chr17	46703836	46704085	250	46703984	20	10.6045	5.08937	6.42349	ds066_293T_FOXM1_GTX_1.merge_peak_1687
chr17	46806320	46806474	155	46806410	14	7.90555	4.70673	3.99098	ds066_293T_FOXM1_GTX_1.merge_peak_1688
chr17	46882429	46882563	135	46882468	24	13.2406	5.64506	8.87542	ds066_293T_FOXM1_GTX_1.merge_peak_1689
chr17	46985583	46985750	168	46985644	15	8.67199	4.96279	4.67646	ds066_293T_FOXM1_GTX_1.merge_peak_1690
chr17	47073362	47073577	216	47073473	22	14.8744	6.87658	10.4153	ds066_293T_FOXM1_GTX_1.merge_peak_1691
chr17	47074542	47074668	127	47074619	18	10.5466	5.42549	6.37146	ds066_293T_FOXM1_GTX_1.merge_peak_1692
chr17	47269240	47269576	337	47269463	24	18.5841	8.38066	13.9641	ds066_293T_FOXM1_GTX_1.merge_peak_1693
chr17	47468008	47468276	269	47468094	25	17.6822	7.62614	13.0972	ds066_293T_FOXM1_GTX_1.merge_peak_1694
chr17	47572675	47572825	151	47572740	21	14.1228	6.70815	9.70296	ds066_293T_FOXM1_GTX_1.merge_peak_1695
chr17	47785655	47785806	152	47785739	18	11.018	5.68065	6.80394	ds066_293T_FOXM1_GTX_1.merge_peak_1696
chr17	47865860	47865997	138	47865915	21	9.64523	4.48265	5.55333	ds066_293T_FOXM1_GTX_1.merge_peak_1697
chr17	47866429	47866646	218	47866519	24	16.9159	7.47454	12.3616	ds066_293T_FOXM1_GTX_1.merge_peak_1698
chr17	48172398	48172746	349	48172640	30	13.3302	4.79065	8.96273	ds066_293T_FOXM1_GTX_1.merge_peak_1699
chr17	48238851	48239057	207	48238928	23	11.2102	4.89016	6.97241	ds066_293T_FOXM1_GTX_1.merge_peak_1700
chr17	48246743	48246904	162	48246822	20	13.0043	6.33167	8.65235	ds066_293T_FOXM1_GTX_1.merge_peak_1701
chr17	48556086	48556203	118	48556154	17	6.75005	3.66762	2.98916	ds066_293T_FOXM1_GTX_1.merge_peak_1702
chr17	48785166	48785418	253	48785274	21	16.3298	7.94245	11.7991	ds066_293T_FOXM1_GTX_1.merge_peak_1703
chr17	48798620	48798763	144	48798707	18	7.44224	3.87138	3.58575	ds066_293T_FOXM1_GTX_1.merge_peak_1704
chr17	49198383	49198500	118	49198473	13	7.6778	4.75222	3.78965	ds066_293T_FOXM1_GTX_1.merge_peak_1705
chr17	49230820	49231012	193	49230896	32	13.2967	4.55015	8.93085	ds066_293T_FOXM1_GTX_1.merge_peak_1706
chr17	53045950	53046215	266	53046075	27	11.1044	4.32704	6.88414	ds066_293T_FOXM1_GTX_1.merge_peak_1707
chr17	53342200	53342335	136	53342236	16	11.5311	6.4164	7.27611	ds066_293T_FOXM1_GTX_1.merge_peak_1708
chr17	55038246	55038403	158	55038309	20	12.6848	6.15958	8.35797	ds066_293T_FOXM1_GTX_1.merge_peak_1709
chr17	55622225	55622425	201	55622323	26	17.9036	7.49183	13.3105	ds066_293T_FOXM1_GTX_1.merge_peak_1710
chr17	55625873	55626010	138	55625931	16	9.72312	5.3655	5.62732	ds066_293T_FOXM1_GTX_1.merge_peak_1711
chr17	55927409	55927654	246	55927507	21	9.64523	4.48265	5.55333	ds066_293T_FOXM1_GTX_1.merge_peak_1712
chr17	56031925	56032160	236	56032008	19	12.4588	6.25745	8.14062	ds066_293T_FOXM1_GTX_1.merge_peak_1713
chr17	56084555	56084745	191	56084640	23	12.8775	5.65595	8.54198	ds066_293T_FOXM1_GTX_1.merge_peak_1714
chr17	56084930	56085123	194	56085060	30	15.0786	5.44875	10.6104	ds066_293T_FOXM1_GTX_1.merge_peak_1715
chr17	56468889	56469123	235	56468977	22	8.91999	4.04262	4.89569	ds066_293T_FOXM1_GTX_1.merge_peak_1716
chr17	56476101	56476218	118	56476175	19	11.4523	5.71104	7.2024	ds066_293T_FOXM1_GTX_1.merge_peak_1717
chr17	56494795	56495168	374	56494976	38	24.8768	7.94651	20.0449	ds066_293T_FOXM1_GTX_1.merge_peak_1718
chr17	56708834	56709197	364	56709034	40	31.9517	10.587	26.958	ds066_293T_FOXM1_GTX_1.merge_peak_1719
chr17	56736148	56736740	593	56736408	39	33.6559	11.7325	28.6326	ds066_293T_FOXM1_GTX_1.merge_peak_1720
chr17	56756438	56757131	694	56756930	45	26.1121	7.10871	21.2458	ds066_293T_FOXM1_GTX_1.merge_peak_1721
chr17	56769889	56770176	288	56769977	31	20.894	7.75523	16.1895	ds066_293T_FOXM1_GTX_1.merge_peak_1722
chr17	57232497	57233360	864	57233037	82	84.8504	20.1151	79.2013	ds066_293T_FOXM1_GTX_1.merge_peak_1723
chr17	57287267	57287495	229	57287337	29	22.3053	8.96945	17.5483	ds066_293T_FOXM1_GTX_1.merge_peak_1724
chr17	57599004	57599125	122	57599052	12	6.8163	4.41277	3.04648	ds066_293T_FOXM1_GTX_1.merge_peak_1725
chr17	57642830	57643060	231	57642947	34	18.5014	6.15182	13.8848	ds066_293T_FOXM1_GTX_1.merge_peak_1726
chr17	57694021	57694172	152	57694075	12	6.70194	4.34445	2.94772	ds066_293T_FOXM1_GTX_1.merge_peak_1727
chr17	57861759	57862024	266	57861866	18	6.25627	3.33956	2.55894	ds066_293T_FOXM1_GTX_1.merge_peak_1728
chr17	57863994	57864174	181	57864086	21	15.9244	7.7103	11.4123	ds066_293T_FOXM1_GTX_1.merge_peak_1729
chr17	57906732	57907011	280	57906949	23	18.0853	8.38401	13.4827	ds066_293T_FOXM1_GTX_1.merge_peak_1730
chr17	58114533	58114659	127	58114589	18	11.7177	6.06772	7.45698	ds066_293T_FOXM1_GTX_1.merge_peak_1731
chr17	58677571	58677773	203	58677681	24	16.2763	7.1388	11.7517	ds066_293T_FOXM1_GTX_1.merge_peak_1732
chr17	59564079	59564208	130	59564162	15	8.30707	4.75767	4.3442	ds066_293T_FOXM1_GTX_1.merge_peak_1733
chr17	59940758	59941081	324	59940909	19	9.77394	4.84702	5.67224	ds066_293T_FOXM1_GTX_1.merge_peak_1734
chr17	60143211	60143403	193	60143315	17	8.17636	4.36231	4.2251	ds066_293T_FOXM1_GTX_1.merge_peak_1735
chr17	60384713	60384868	156	60384764	17	10.1063	5.38167	5.95748	ds066_293T_FOXM1_GTX_1.merge_peak_1736
chr17	61627413	61627889	477	61627561	26	15.9779	6.54347	11.4615	ds066_293T_FOXM1_GTX_1.merge_peak_1737
chr17	61678094	61678313	220	61678192	55	54.4933	16.4255	49.1639	ds066_293T_FOXM1_GTX_1.merge_peak_1738
chr17	61819284	61819453	170	61819338	13	5.26805	3.39291	1.74144	ds066_293T_FOXM1_GTX_1.merge_peak_1739
chr17	61904395	61904512	118	61904441	19	9.09601	4.51604	5.04743	ds066_293T_FOXM1_GTX_1.merge_peak_1740
chr17	61919949	61920256	308	61920104	30	13.3302	4.79065	8.96273	ds066_293T_FOXM1_GTX_1.merge_peak_1741
chr17	61920468	61920666	199	61920606	15	8.23706	4.71866	4.2781	ds066_293T_FOXM1_GTX_1.merge_peak_1742
chr17	61996723	61996840	118	61996803	14	9.8411	5.85223	5.72296	ds066_293T_FOXM1_GTX_1.merge_peak_1743
chr17	62223038	62223183	146	62223125	12	8.26216	5.29561	4.30251	ds066_293T_FOXM1_GTX_1.merge_peak_1744
chr17	62502775	62502892	118	62502812	13	7.93722	4.90655	4.01799	ds066_293T_FOXM1_GTX_1.merge_peak_1745
chr17	62915541	62915685	145	62915597	14	11.1378	6.64649	6.90569	ds066_293T_FOXM1_GTX_1.merge_peak_1746
chr17	63096718	63096844	127	63096761	15	7.9662	4.56883	4.045	ds066_293T_FOXM1_GTX_1.merge_peak_1747
chr17	64301101	64301264	164	64301201	21	9.64523	4.48265	5.55333	ds066_293T_FOXM1_GTX_1.merge_peak_1748
chr17	65362527	65362644	118	65362605	11	6.80784	4.57725	3.04177	ds066_293T_FOXM1_GTX_1.merge_peak_1749
chr17	65371033	65371157	125	65371053	14	8.30304	4.93639	4.34025	ds066_293T_FOXM1_GTX_1.merge_peak_1750
chr17	65713966	65714083	118	65714030	18	8.91004	4.57759	4.88716	ds066_293T_FOXM1_GTX_1.merge_peak_1751
chr17	65821498	65821617	120	65821506	13	8.21183	5.07125	4.25432	ds066_293T_FOXM1_GTX_1.merge_peak_1752
chr17	66015906	66016101	196	66016005	26	18.3294	7.7099	13.7153	ds066_293T_FOXM1_GTX_1.merge_peak_1753
chr17	66016185	66016323	139	66016224	18	10.5466	5.42549	6.37146	ds066_293T_FOXM1_GTX_1.merge_peak_1754
chr17	66031456	66032155	700	66031779	169	207.919	34.6386	201.354	ds066_293T_FOXM1_GTX_1.merge_peak_1755
chr17	66201500	66201669	170	66201554	17	13.2469	7.19656	8.88156	ds066_293T_FOXM1_GTX_1.merge_peak_1756
chr17	67410664	67410849	186	67410697	13	7.77984	4.81277	3.88625	ds066_293T_FOXM1_GTX_1.merge_peak_1757
chr17	67603419	67603536	118	67603445	12	7.86122	5.0479	3.95791	ds066_293T_FOXM1_GTX_1.merge_peak_1758
chr17	69159915	69160114	200	69159998	27	22.2574	9.53443	17.5062	ds066_293T_FOXM1_GTX_1.merge_peak_1759
chr17	69628553	69628754	202	69628668	22	12.3244	5.57407	8.01193	ds066_293T_FOXM1_GTX_1.merge_peak_1760
chr17	70536512	70536661	150	70536593	13	6.9775	4.34244	3.17866	ds066_293T_FOXM1_GTX_1.merge_peak_1761
chr17	70680135	70680314	180	70680250	20	6.46281	3.24528	2.74658	ds066_293T_FOXM1_GTX_1.merge_peak_1762
chr17	71088776	71088919	144	71088868	16	7.41149	4.11996	3.56095	ds066_293T_FOXM1_GTX_1.merge_peak_1763
chr17	71187670	71187877	208	71187821	17	11.6388	6.24756	7.38063	ds066_293T_FOXM1_GTX_1.merge_peak_1764
chr17	71228716	71228850	135	71228816	14	8.4341	5.01282	4.45443	ds066_293T_FOXM1_GTX_1.merge_peak_1765
chr17	72199670	72199824	155	72199730	24	14.1174	6.05877	9.69775	ds066_293T_FOXM1_GTX_1.merge_peak_1766
chr17	72450378	72450585	208	72450475	31	27.3659	11.0712	22.4679	ds066_293T_FOXM1_GTX_1.merge_peak_1767
chr17	72510124	72510833	710	72510584	27	16.9319	6.78582	12.3693	ds066_293T_FOXM1_GTX_1.merge_peak_1768
chr17	72667520	72667680	161	72667582	16	10.1258	5.59457	5.97412	ds066_293T_FOXM1_GTX_1.merge_peak_1769
chr17	73029751	73029868	118	73029866	15	5.43539	3.26011	1.88631	ds066_293T_FOXM1_GTX_1.merge_peak_1770
chr17	73031204	73031426	223	73031341	21	10.4809	4.86583	6.30988	ds066_293T_FOXM1_GTX_1.merge_peak_1771
chr17	73101804	73102120	317	73101931	22	12.0056	5.42028	7.71994	ds066_293T_FOXM1_GTX_1.merge_peak_1772
chr17	73126963	73127080	118	73126991	13	5.68112	3.61509	2.1051	ds066_293T_FOXM1_GTX_1.merge_peak_1773
chr17	73150446	73150858	413	73150715	37	29.0202	10.0529	24.0862	ds066_293T_FOXM1_GTX_1.merge_peak_1774
chr17	73201570	73201705	136	73201664	15	6.67086	3.87761	2.93296	ds066_293T_FOXM1_GTX_1.merge_peak_1775
chr17	73234883	73235000	118	73234948	15	8.19091	4.69301	4.23746	ds066_293T_FOXM1_GTX_1.merge_peak_1776
chr17	73512387	73512583	197	73512504	21	14.481	6.90321	10.0474	ds066_293T_FOXM1_GTX_1.merge_peak_1777
chr17	73761301	73761489	189	73761403	17	12.9562	7.02268	8.60574	ds066_293T_FOXM1_GTX_1.merge_peak_1778
chr17	73765856	73766087	232	73765899	12	7.74474	4.97628	3.85364	ds066_293T_FOXM1_GTX_1.merge_peak_1779
chr17	73851636	73851798	163	73851698	16	8.35018	4.61039	4.37759	ds066_293T_FOXM1_GTX_1.merge_peak_1780
chr17	73901096	73901406	311	73901310	28	17.901	7.02817	13.3089	ds066_293T_FOXM1_GTX_1.merge_peak_1781
chr17	74025657	74025845	189	74025749	41	24.9474	7.38218	20.1143	ds066_293T_FOXM1_GTX_1.merge_peak_1782
chr17	74117469	74117769	301	74117671	20	12.9062	6.27861	8.56174	ds066_293T_FOXM1_GTX_1.merge_peak_1783
chr17	74260905	74261435	531	74261084	58	62.9872	19.5356	57.557	ds066_293T_FOXM1_GTX_1.merge_peak_1784
chr17	74382013	74382192	180	74382116	18	11.4046	5.89331	7.16034	ds066_293T_FOXM1_GTX_1.merge_peak_1785
chr17	74553781	74553942	162	74553865	17	8.95281	4.76192	4.92611	ds066_293T_FOXM1_GTX_1.merge_peak_1786
chr17	74733556	74733701	146	74733626	20	10.5436	5.05944	6.36962	ds066_293T_FOXM1_GTX_1.merge_peak_1787
chr17	74835882	74836065	184	74835978	28	21.1971	8.67047	16.4757	ds066_293T_FOXM1_GTX_1.merge_peak_1788
chr17	74864419	74864599	181	74864531	15	9.48709	5.43111	5.40498	ds066_293T_FOXM1_GTX_1.merge_peak_1789
chr17	75034140	75034327	188	75034233	22	14.9829	6.93469	10.5203	ds066_293T_FOXM1_GTX_1.merge_peak_1790
chr17	75136636	75136758	123	75136691	20	10.6045	5.08937	6.42349	ds066_293T_FOXM1_GTX_1.merge_peak_1791
chr17	75369148	75369265	118	75369259	13	5.26805	3.39291	1.74144	ds066_293T_FOXM1_GTX_1.merge_peak_1792
chr17	75417428	75417606	179	75417492	23	14.9343	6.67658	10.4736	ds066_293T_FOXM1_GTX_1.merge_peak_1793
chr17	75954033	75954229	197	75954127	24	15.92	6.95477	11.4099	ds066_293T_FOXM1_GTX_1.merge_peak_1794
chr17	75954496	75954711	216	75954505	15	6.67086	3.87761	2.93296	ds066_293T_FOXM1_GTX_1.merge_peak_1795
chr17	76183091	76183354	264	76183180	31	24.7192	9.64826	19.8908	ds066_293T_FOXM1_GTX_1.merge_peak_1796
chr17	76210198	76210528	331	76210311	72	79.6384	21.8257	74.0412	ds066_293T_FOXM1_GTX_1.merge_peak_1797
chr17	76210582	76210838	257	76210620	12	7.05477	4.55609	3.23273	ds066_293T_FOXM1_GTX_1.merge_peak_1798
chr17	76310309	76310437	129	76310337	18	11.7177	6.06772	7.45698	ds066_293T_FOXM1_GTX_1.merge_peak_1799
chr17	76374637	76374795	159	76374707	18	10.5466	5.42549	6.37146	ds066_293T_FOXM1_GTX_1.merge_peak_1800
chr17	76975984	76976231	248	76976145	20	13.0043	6.33167	8.65235	ds066_293T_FOXM1_GTX_1.merge_peak_1801
chr17	77005861	77006009	149	77005940	14	7.2381	4.3291	3.40538	ds066_293T_FOXM1_GTX_1.merge_peak_1802
chr17	78120949	78121066	118	78120975	14	7.51541	4.48472	3.64488	ds066_293T_FOXM1_GTX_1.merge_peak_1803
chr17	78389103	78389260	158	78389182	18	10.8201	5.57295	6.62671	ds066_293T_FOXM1_GTX_1.merge_peak_1804
chr17	79212819	79213020	202	79212921	24	17.5645	7.82181	12.9823	ds066_293T_FOXM1_GTX_1.merge_peak_1805
chr17	79319552	79319691	140	79319629	13	7.57796	4.69317	3.69637	ds066_293T_FOXM1_GTX_1.merge_peak_1806
chr17	79367759	79368090	332	79367906	43	37.3062	12.2404	32.2154	ds066_293T_FOXM1_GTX_1.merge_peak_1807
chr17	79369046	79369169	124	79369140	14	8.05087	4.7903	4.11272	ds066_293T_FOXM1_GTX_1.merge_peak_1808
chr17	79371220	79371364	145	79371255	12	6.6348	4.30446	2.90453	ds066_293T_FOXM1_GTX_1.merge_peak_1809
chr17	79393115	79393436	322	79393258	46	29.8623	8.26101	24.9148	ds066_293T_FOXM1_GTX_1.merge_peak_1810
chr17	79541457	79541625	169	79541597	18	8.96422	4.60466	4.9321	ds066_293T_FOXM1_GTX_1.merge_peak_1811
chr17	79551001	79551150	150	79551049	18	8.96422	4.60466	4.9321	ds066_293T_FOXM1_GTX_1.merge_peak_1812
chr17	79604059	79604223	165	79604142	20	15.7325	7.87108	11.2332	ds066_293T_FOXM1_GTX_1.merge_peak_1813
chr17	79650720	79650840	121	79650774	17	10.1063	5.38167	5.95748	ds066_293T_FOXM1_GTX_1.merge_peak_1814
chr17	79670358	79670503	146	79670412	25	15.0395	6.30112	10.5724	ds066_293T_FOXM1_GTX_1.merge_peak_1815
chr17	79818668	79818881	214	79818788	12	7.86122	5.0479	3.95791	ds066_293T_FOXM1_GTX_1.merge_peak_1816
chr17	79849771	79849948	178	79849796	13	8.26872	5.10553	4.30871	ds066_293T_FOXM1_GTX_1.merge_peak_1817
chr17	79875718	79875851	134	79875800	13	7.88416	4.87489	3.98051	ds066_293T_FOXM1_GTX_1.merge_peak_1818
chr17	79935405	79935560	156	79935454	16	8.80239	4.85438	4.80176	ds066_293T_FOXM1_GTX_1.merge_peak_1819
chr17	79935720	79935888	169	79935816	19	11.9516	5.97963	7.66675	ds066_293T_FOXM1_GTX_1.merge_peak_1820
chr17	80023651	80023868	218	80023754	33	31.776	12.8328	26.7854	ds066_293T_FOXM1_GTX_1.merge_peak_1821
chr17	80056022	80056248	227	80056074	18	12.3923	6.44944	8.07552	ds066_293T_FOXM1_GTX_1.merge_peak_1822
chr17	80170674	80170897	224	80170818	18	8.96422	4.60466	4.9321	ds066_293T_FOXM1_GTX_1.merge_peak_1823
chr17	80288387	80288561	175	80288476	19	10.6514	5.29102	6.46904	ds066_293T_FOXM1_GTX_1.merge_peak_1824
chr17	80452314	80452604	291	80452524	30	20.5265	7.81777	15.8333	ds066_293T_FOXM1_GTX_1.merge_peak_1825
chr17	80452676	80452801	126	80452693	16	7.41149	4.11996	3.56095	ds066_293T_FOXM1_GTX_1.merge_peak_1826
chr17	80477304	80477471	168	80477379	18	11.018	5.68065	6.80394	ds066_293T_FOXM1_GTX_1.merge_peak_1827
chr17	80712792	80713129	338	80713027	21	14.3357	6.82384	9.90691	ds066_293T_FOXM1_GTX_1.merge_peak_1828
chr18	267989	268123	135	268039	14	9.46051	5.6222	5.38116	ds066_293T_FOXM1_GTX_1.merge_peak_1829
chr18	657433	657610	178	657511	16	11.0948	6.15795	6.87501	ds066_293T_FOXM1_GTX_1.merge_peak_1830
chr18	2571319	2571785	467	2571555	40	35.3443	12.2582	30.2858	ds066_293T_FOXM1_GTX_1.merge_peak_1831
chr18	3247623	3247826	204	3247793	17	8.17636	4.36231	4.2251	ds066_293T_FOXM1_GTX_1.merge_peak_1832
chr18	3261964	3262165	202	3262051	16	11.607	6.4616	7.34967	ds066_293T_FOXM1_GTX_1.merge_peak_1833
chr18	3409218	3409351	134	3409284	15	10.8539	6.24238	6.65218	ds066_293T_FOXM1_GTX_1.merge_peak_1834
chr18	3447832	3448005	174	3447895	14	10.4569	6.22787	6.28741	ds066_293T_FOXM1_GTX_1.merge_peak_1835
chr18	3448185	3448499	315	3448344	47	52.2901	18.6384	46.9899	ds066_293T_FOXM1_GTX_1.merge_peak_1836
chr18	9136559	9136676	118	9136611	12	8.04185	5.15929	4.10557	ds066_293T_FOXM1_GTX_1.merge_peak_1837
chr18	10169220	10169355	136	10169295	13	6.70457	4.18574	2.94772	ds066_293T_FOXM1_GTX_1.merge_peak_1838
chr18	11689028	11689309	282	11689111	45	53.3711	20.1861	48.0574	ds066_293T_FOXM1_GTX_1.merge_peak_1839
chr18	11981038	11981193	156	11981076	10	7.00734	4.87409	3.19007	ds066_293T_FOXM1_GTX_1.merge_peak_1840
chr18	12702630	12702774	145	12702702	14	7.58246	4.52262	3.69946	ds066_293T_FOXM1_GTX_1.merge_peak_1841
chr18	12991085	12991455	371	12991197	38	32.8684	11.6603	27.8535	ds066_293T_FOXM1_GTX_1.merge_peak_1842
chr18	18799026	18799183	158	18799108	17	11.7438	6.30843	7.47951	ds066_293T_FOXM1_GTX_1.merge_peak_1843
chr18	19192160	19192363	204	19192252	20	16.7302	8.45866	12.1895	ds066_293T_FOXM1_GTX_1.merge_peak_1844
chr18	20715282	20715408	127	20715355	18	11.018	5.68065	6.80394	ds066_293T_FOXM1_GTX_1.merge_peak_1845
chr18	21264780	21264980	201	21264868	25	23.6846	11.0067	18.8893	ds066_293T_FOXM1_GTX_1.merge_peak_1846
chr18	21451578	21451751	174	21451695	11	6.80784	4.57725	3.04177	ds066_293T_FOXM1_GTX_1.merge_peak_1847
chr18	21795609	21795734	126	21795663	15	11.3087	6.51768	7.06941	ds066_293T_FOXM1_GTX_1.merge_peak_1848
chr18	21980517	21980728	212	21980615	22	17.9952	8.62071	13.3934	ds066_293T_FOXM1_GTX_1.merge_peak_1849
chr18	23670461	23670632	172	23670519	15	10.4453	5.99701	6.2762	ds066_293T_FOXM1_GTX_1.merge_peak_1850
chr18	23671095	23671354	260	23671203	40	30.5526	9.93638	25.5874	ds066_293T_FOXM1_GTX_1.merge_peak_1851
chr18	23806278	23806426	149	23806310	16	11.4562	6.37183	7.2024	ds066_293T_FOXM1_GTX_1.merge_peak_1852
chr18	24091668	24091785	118	24091717	11	5.98627	4.07333	2.35612	ds066_293T_FOXM1_GTX_1.merge_peak_1853
chr18	25756912	25757032	121	25756933	14	10.8628	6.47707	6.66072	ds066_293T_FOXM1_GTX_1.merge_peak_1854
chr18	28622533	28622823	291	28622782	16	11.7225	6.53061	7.46158	ds066_293T_FOXM1_GTX_1.merge_peak_1855
chr18	28681399	28681646	248	28681451	12	8.35996	5.35627	4.38322	ds066_293T_FOXM1_GTX_1.merge_peak_1856
chr18	29523061	29523180	120	29523090	12	7.90024	5.07193	3.98572	ds066_293T_FOXM1_GTX_1.merge_peak_1857
chr18	32924553	32924670	118	32924581	11	6.94051	4.6596	3.15828	ds066_293T_FOXM1_GTX_1.merge_peak_1858
chr18	33077842	33078066	225	33077959	28	21.1971	8.67047	16.4757	ds066_293T_FOXM1_GTX_1.merge_peak_1859
chr18	34091925	34092227	303	34092061	24	14.1174	6.05877	9.69775	ds066_293T_FOXM1_GTX_1.merge_peak_1860
chr18	34395102	34395229	128	34395158	13	9.49993	5.85775	5.41569	ds066_293T_FOXM1_GTX_1.merge_peak_1861
chr18	41151159	41151399	241	41151291	22	20.2844	9.97141	15.5987	ds066_293T_FOXM1_GTX_1.merge_peak_1862
chr18	42259008	42259133	126	42259059	15	10.3077	5.91484	6.14952	ds066_293T_FOXM1_GTX_1.merge_peak_1863
chr18	42526732	42526851	120	42526789	15	10.4453	5.99701	6.2762	ds066_293T_FOXM1_GTX_1.merge_peak_1864
chr18	43170310	43170482	173	43170420	20	12.3788	5.99659	8.06382	ds066_293T_FOXM1_GTX_1.merge_peak_1865
chr18	43355267	43355400	134	43355330	13	6.70457	4.18574	2.94772	ds066_293T_FOXM1_GTX_1.merge_peak_1866
chr18	43753860	43754025	166	43753887	19	9.77394	4.84702	5.67224	ds066_293T_FOXM1_GTX_1.merge_peak_1867
chr18	43861250	43861757	508	43861583	35	35.2469	14.0453	30.1916	ds066_293T_FOXM1_GTX_1.merge_peak_1868
chr18	47013523	47013912	390	47013619	15	9.7885	5.60749	5.68422	ds066_293T_FOXM1_GTX_1.merge_peak_1869
chr18	47088128	47088293	166	47088207	16	8.80239	4.85438	4.80176	ds066_293T_FOXM1_GTX_1.merge_peak_1870
chr18	47721575	47721692	118	47721603	16	6.0807	3.46386	2.40353	ds066_293T_FOXM1_GTX_1.merge_peak_1871
chr18	48155591	48155773	183	48155658	33	22.9566	8.23993	18.1832	ds066_293T_FOXM1_GTX_1.merge_peak_1872
chr18	48274835	48275070	236	48274933	21	11.8934	5.5481	7.61688	ds066_293T_FOXM1_GTX_1.merge_peak_1873
chr18	48494262	48494459	198	48494379	25	20.1024	8.93801	15.4202	ds066_293T_FOXM1_GTX_1.merge_peak_1874
chr18	53257083	53257219	137	53257179	13	8.9434	5.51559	4.91739	ds066_293T_FOXM1_GTX_1.merge_peak_1875
chr18	54305939	54306059	121	54306040	13	9.88208	6.09403	5.76163	ds066_293T_FOXM1_GTX_1.merge_peak_1876
chr18	54548495	54548628	134	54548558	11	7.58175	5.06017	3.69946	ds066_293T_FOXM1_GTX_1.merge_peak_1877
chr18	55289136	55289254	119	55289185	13	8.81355	5.4362	4.80901	ds066_293T_FOXM1_GTX_1.merge_peak_1878
chr18	55297424	55297541	118	55297457	14	10.5357	6.27616	6.36226	ds066_293T_FOXM1_GTX_1.merge_peak_1879
chr18	55810775	55810918	144	55810814	15	8.93015	5.10966	4.90435	ds066_293T_FOXM1_GTX_1.merge_peak_1880
chr18	56720721	56720838	118	56720775	17	11.0745	5.92367	6.85792	ds066_293T_FOXM1_GTX_1.merge_peak_1881
chr18	56722171	56722331	161	56722274	17	11.7438	6.30843	7.47951	ds066_293T_FOXM1_GTX_1.merge_peak_1882
chr18	57122518	57122662	145	57122572	15	6.67086	3.87761	2.93296	ds066_293T_FOXM1_GTX_1.merge_peak_1883
chr18	57566888	57567121	234	57567017	17	11.7438	6.30843	7.47951	ds066_293T_FOXM1_GTX_1.merge_peak_1884
chr18	60382277	60382412	136	60382345	15	11.3493	6.54238	7.10933	ds066_293T_FOXM1_GTX_1.merge_peak_1885
chr18	60382568	60382755	188	60382654	13	9.31923	5.74635	5.24732	ds066_293T_FOXM1_GTX_1.merge_peak_1886
chr18	61034718	61034901	184	61034832	13	9.14485	5.63911	5.09102	ds066_293T_FOXM1_GTX_1.merge_peak_1887
chr18	67872799	67873040	242	67872933	19	15.1516	7.80297	10.6759	ds066_293T_FOXM1_GTX_1.merge_peak_1888
chr18	67873173	67873294	122	67873256	13	10.0586	6.20339	5.92287	ds066_293T_FOXM1_GTX_1.merge_peak_1889
chr18	68132037	68132203	167	68132111	15	8.35369	4.78371	4.37759	ds066_293T_FOXM1_GTX_1.merge_peak_1890
chr18	71815574	71815706	133	71815600	11	7.51916	5.02093	3.64622	ds066_293T_FOXM1_GTX_1.merge_peak_1891
chr18	72573244	72573361	118	72573319	13	7.93722	4.90655	4.01799	ds066_293T_FOXM1_GTX_1.merge_peak_1892
chr18	72921065	72921467	403	72921343	71	91.1646	28.4698	85.4412	ds066_293T_FOXM1_GTX_1.merge_peak_1893
chr18	74064032	74064176	145	74064107	15	11.1884	6.4447	6.95297	ds066_293T_FOXM1_GTX_1.merge_peak_1894
chr18	74199628	74199959	332	74199785	50	48.3146	15.2481	43.0665	ds066_293T_FOXM1_GTX_1.merge_peak_1895
chr19	1021605	1021832	228	1021677	13	7.77984	4.81277	3.88625	ds066_293T_FOXM1_GTX_1.merge_peak_1896
chr19	1207706	1207832	127	1207733	18	10.0329	5.15279	5.9078	ds066_293T_FOXM1_GTX_1.merge_peak_1897
chr19	1249422	1249539	118	1249469	10	6.9024	4.80756	3.12617	ds066_293T_FOXM1_GTX_1.merge_peak_1898
chr19	1383714	1383962	249	1383817	29	25.1633	10.514	20.3253	ds066_293T_FOXM1_GTX_1.merge_peak_1899
chr19	1438251	1438379	129	1438282	12	5.92297	3.88676	2.31037	ds066_293T_FOXM1_GTX_1.merge_peak_1900
chr19	1450061	1450191	131	1450080	12	7.86122	5.0479	3.95791	ds066_293T_FOXM1_GTX_1.merge_peak_1901
chr19	1512981	1513115	135	1513053	11	7.27784	4.86988	3.44389	ds066_293T_FOXM1_GTX_1.merge_peak_1902
chr19	1652774	1652891	118	1652812	12	8.77345	5.61346	4.77455	ds066_293T_FOXM1_GTX_1.merge_peak_1903
chr19	1653129	1653260	132	1653203	12	7.90024	5.07193	3.98572	ds066_293T_FOXM1_GTX_1.merge_peak_1904
chr19	2270664	2270781	118	2270712	9	5.70079	4.2004	2.12381	ds066_293T_FOXM1_GTX_1.merge_peak_1905
chr19	2273688	2273825	138	2273781	17	10.4701	5.58314	6.29944	ds066_293T_FOXM1_GTX_1.merge_peak_1906
chr19	2462981	2463199	219	2463138	34	20.944	7.13149	16.2361	ds066_293T_FOXM1_GTX_1.merge_peak_1907
chr19	2474706	2474823	118	2474761	9	6.06072	4.43099	2.39712	ds066_293T_FOXM1_GTX_1.merge_peak_1908
chr19	2740142	2740259	118	2740216	17	10.1063	5.38167	5.95748	ds066_293T_FOXM1_GTX_1.merge_peak_1909
chr19	2841383	2841647	265	2841575	12	7.90024	5.07193	3.98572	ds066_293T_FOXM1_GTX_1.merge_peak_1910
chr19	2984082	2984338	257	2984172	31	20.894	7.75523	16.1895	ds066_293T_FOXM1_GTX_1.merge_peak_1911
chr19	3036315	3036542	228	3036398	24	20.9135	9.7075	16.2077	ds066_293T_FOXM1_GTX_1.merge_peak_1912
chr19	3505903	3506306	404	3506097	208	319.368	62.4871	310.832	ds066_293T_FOXM1_GTX_1.merge_peak_1913
chr19	4124165	4124314	150	4124226	17	12.9004	6.9894	8.56174	ds066_293T_FOXM1_GTX_1.merge_peak_1914
chr19	4182537	4182654	118	4182575	13	8.91061	5.49552	4.88746	ds066_293T_FOXM1_GTX_1.merge_peak_1915
chr19	4246887	4247089	203	4246964	21	14.3357	6.82384	9.90691	ds066_293T_FOXM1_GTX_1.merge_peak_1916
chr19	4402530	4402723	194	4402611	11	6.4344	4.34679	2.71966	ds066_293T_FOXM1_GTX_1.merge_peak_1917
chr19	4639143	4639497	355	4639388	48	45.6474	14.6501	40.4362	ds066_293T_FOXM1_GTX_1.merge_peak_1918
chr19	4723967	4724119	153	4724049	15	8.35369	4.78371	4.37759	ds066_293T_FOXM1_GTX_1.merge_peak_1919
chr19	4909938	4910055	118	4910016	19	14.1994	7.24464	9.77606	ds066_293T_FOXM1_GTX_1.merge_peak_1920
chr19	5039044	5039180	137	5039128	20	6.46281	3.24528	2.74658	ds066_293T_FOXM1_GTX_1.merge_peak_1921
chr19	5309035	5309357	323	5309195	21	7.0731	3.39982	3.25053	ds066_293T_FOXM1_GTX_1.merge_peak_1922
chr19	5680525	5680642	118	5680580	11	7.55034	5.04047	3.67381	ds066_293T_FOXM1_GTX_1.merge_peak_1923
chr19	5790606	5790865	260	5790675	24	10.3637	4.39416	6.20368	ds066_293T_FOXM1_GTX_1.merge_peak_1924
chr19	5903723	5903858	136	5903800	15	7.75101	4.45105	3.85872	ds066_293T_FOXM1_GTX_1.merge_peak_1925
chr19	7577255	7577448	194	7577349	30	27.7282	11.6192	22.8251	ds066_293T_FOXM1_GTX_1.merge_peak_1926
chr19	8386231	8386372	142	8386303	22	12.3244	5.57407	8.01193	ds066_293T_FOXM1_GTX_1.merge_peak_1927
chr19	9732100	9732217	118	9732131	14	7.51541	4.48472	3.64488	ds066_293T_FOXM1_GTX_1.merge_peak_1928
chr19	9896544	9896686	143	9896576	11	7.99104	5.31719	4.05554	ds066_293T_FOXM1_GTX_1.merge_peak_1929
chr19	10676535	10676652	118	10676585	14	9.8411	5.85223	5.72296	ds066_293T_FOXM1_GTX_1.merge_peak_1930
chr19	10679615	10680107	493	10679815	44	48.0119	17.5567	42.7695	ds066_293T_FOXM1_GTX_1.merge_peak_1931
chr19	11455169	11455479	311	11455204	17	13.6595	7.4448	9.27179	ds066_293T_FOXM1_GTX_1.merge_peak_1932
chr19	12721726	12721843	118	12721787	9	5.20404	3.883	1.70932	ds066_293T_FOXM1_GTX_1.merge_peak_1933
chr19	12780214	12780418	205	12780285	19	13.0405	6.58185	8.6862	ds066_293T_FOXM1_GTX_1.merge_peak_1934
chr19	12792090	12792216	127	12792204	13	10.0586	6.20339	5.92287	ds066_293T_FOXM1_GTX_1.merge_peak_1935
chr19	12833404	12833686	283	12833511	17	13.8029	7.5314	9.40766	ds066_293T_FOXM1_GTX_1.merge_peak_1936
chr19	13227611	13227743	133	13227717	16	7.41149	4.11996	3.56095	ds066_293T_FOXM1_GTX_1.merge_peak_1937
chr19	13275371	13275542	172	13275458	13	9.53687	5.88055	5.4516	ds066_293T_FOXM1_GTX_1.merge_peak_1938
chr19	14317685	14317802	118	14317780	12	9.00894	5.76029	4.96403	ds066_293T_FOXM1_GTX_1.merge_peak_1939
chr19	14318125	14318296	172	14318218	19	15.1516	7.80297	10.6759	ds066_293T_FOXM1_GTX_1.merge_peak_1940
chr19	15490519	15490657	139	15490595	13	8.85592	5.46208	4.83689	ds066_293T_FOXM1_GTX_1.merge_peak_1941
chr19	16222287	16222653	367	16222531	18	11.018	5.68065	6.80394	ds066_293T_FOXM1_GTX_1.merge_peak_1942
chr19	16683331	16683453	123	16683441	13	8.85592	5.46208	4.83689	ds066_293T_FOXM1_GTX_1.merge_peak_1943
chr19	18268559	18268751	193	18268648	15	11.1884	6.4447	6.95297	ds066_293T_FOXM1_GTX_1.merge_peak_1944
chr19	18390347	18390472	126	18390403	13	6.70457	4.18574	2.94772	ds066_293T_FOXM1_GTX_1.merge_peak_1945
chr19	18549529	18549710	182	18549617	19	11.9516	5.97963	7.66675	ds066_293T_FOXM1_GTX_1.merge_peak_1946
chr19	19431273	19431496	224	19431393	19	15.0891	7.766	10.6193	ds066_293T_FOXM1_GTX_1.merge_peak_1947
chr19	28284739	28284916	178	28284833	18	7.96729	4.11791	4.04606	ds066_293T_FOXM1_GTX_1.merge_peak_1948
chr19	28780672	28780797	126	28780704	17	8.75577	4.65912	4.75735	ds066_293T_FOXM1_GTX_1.merge_peak_1949
chr19	28782175	28782530	356	28782330	21	7.0731	3.39982	3.25053	ds066_293T_FOXM1_GTX_1.merge_peak_1950
chr19	30097098	30097264	167	30097158	21	9.49083	4.41355	5.40867	ds066_293T_FOXM1_GTX_1.merge_peak_1951
chr19	30495355	30495481	127	30495441	25	9.69464	4.01796	5.5997	ds066_293T_FOXM1_GTX_1.merge_peak_1952
chr19	30720588	30720765	178	30720670	15	6.67086	3.87761	2.93296	ds066_293T_FOXM1_GTX_1.merge_peak_1953
chr19	30883026	30883180	155	30883112	21	11.6377	5.4214	7.37976	ds066_293T_FOXM1_GTX_1.merge_peak_1954
chr19	32595400	32595669	270	32595545	62	65.301	18.995	59.8417	ds066_293T_FOXM1_GTX_1.merge_peak_1955
chr19	32836447	32836619	173	32836557	23	13.2122	5.81642	8.84734	ds066_293T_FOXM1_GTX_1.merge_peak_1956
chr19	32896545	32896728	184	32896629	21	13.3887	6.31556	9.01111	ds066_293T_FOXM1_GTX_1.merge_peak_1957
chr19	32896873	32897025	153	32896958	16	8.89751	4.90631	4.87559	ds066_293T_FOXM1_GTX_1.merge_peak_1958
chr19	33182540	33182728	189	33182624	34	20.944	7.13149	16.2361	ds066_293T_FOXM1_GTX_1.merge_peak_1959
chr19	33462831	33463047	217	33462948	22	13.6539	6.23759	9.26634	ds066_293T_FOXM1_GTX_1.merge_peak_1960
chr19	33667952	33668166	215	33668069	25	9.69464	4.01796	5.5997	ds066_293T_FOXM1_GTX_1.merge_peak_1961
chr19	33732685	33732876	192	33732798	20	11.8035	5.69519	7.5379	ds066_293T_FOXM1_GTX_1.merge_peak_1962
chr19	33784318	33784435	118	33784358	17	7.75419	4.1513	3.86153	ds066_293T_FOXM1_GTX_1.merge_peak_1963
chr19	33793198	33793322	125	33793305	17	5.64192	3.16379	2.0711	ds066_293T_FOXM1_GTX_1.merge_peak_1964
chr19	33793367	33793715	349	33793498	42	28.9848	8.76154	24.0524	ds066_293T_FOXM1_GTX_1.merge_peak_1965
chr19	33794008	33794125	118	33794056	19	9.77394	4.84702	5.67224	ds066_293T_FOXM1_GTX_1.merge_peak_1966
chr19	33864130	33864339	210	33864166	15	8.0549	4.61771	4.11668	ds066_293T_FOXM1_GTX_1.merge_peak_1967
chr19	34286315	34287024	710	34286836	19	11.9516	5.97963	7.66675	ds066_293T_FOXM1_GTX_1.merge_peak_1968
chr19	34625271	34625668	398	34625415	24	14.3287	6.16069	9.90064	ds066_293T_FOXM1_GTX_1.merge_peak_1969
chr19	34663160	34663584	425	34663220	25	12.845	5.29768	8.51007	ds066_293T_FOXM1_GTX_1.merge_peak_1970
chr19	34709253	34709436	184	34709376	15	5.43539	3.26011	1.88631	ds066_293T_FOXM1_GTX_1.merge_peak_1971
chr19	34745263	34745502	240	34745367	22	8.91999	4.04262	4.89569	ds066_293T_FOXM1_GTX_1.merge_peak_1972
chr19	35168089	35168287	199	35168194	29	16.3045	6.1127	11.7744	ds066_293T_FOXM1_GTX_1.merge_peak_1973
chr19	35225070	35225213	144	35225142	18	9.55851	4.90619	5.4715	ds066_293T_FOXM1_GTX_1.merge_peak_1974
chr19	35558149	35558371	223	35558264	31	22.38	8.46563	17.6213	ds066_293T_FOXM1_GTX_1.merge_peak_1975
[truncated: 1,995 more rows]

## Sheet: ds067_293T_FOXM1_2
# This file is generated by MACS version 2.0.10.20120913 (tag:beta)
# ARGUMENTS LIST:
# name = ds067_293T_FOXM1_GTX_2.merge
# format = AUTO
# ChIP-seq file = ['/lustre/sblab/berald01/repository/bam_clean/ds067_293T_FOXM1_GTX_2.slx-7323-merge.clean.bam']
# control file = ['/lustre/sblab/berald01/repository/bam_clean/ds065_293T_Input.slx-7323-merge.clean.bam']
# effective genome size = 2.70e+09
# band width = 300
# model fold = [5, 50]
# qvalue cutoff = 5.00e-02
# Larger dataset will be scaled towards smaller dataset.
# Range for calculating regional lambda is: 1000 bps and 10000 bps
# Broad region calling is off
# tag size is determined as 40 bps
# total tags in treatment: 30334854
# tags after filtering in treatment: 29197439
# maximum duplicate tags at the same position in treatment = 1
# Redundant rate in treatment: 0.04
# total tags in control: 37457050
# tags after filtering in control: 36619991
# maximum duplicate tags at the same position in control = 1
# Redundant rate in control: 0.02
# d = 106
# alternative fragment length(s) may be 106 bps
chr	start	end	length	abs_summit	pileup	#NAME?	fold_enrichment	#NAME?	name
chr1	875704	875884	181	875791	14	9.59098	5.70085	5.14472	ds067_293T_FOXM1_GTX_2.merge_peak_1
chr1	877145	877432	288	877280	20	16.1893	8.13887	11.3355	ds067_293T_FOXM1_GTX_2.merge_peak_2
chr1	1310596	1310794	199	1310604	15	10.7281	6.16661	6.17921	ds067_293T_FOXM1_GTX_2.merge_peak_3
chr1	1510222	1510350	129	1510282	22	19.9112	9.74857	14.9151	ds067_293T_FOXM1_GTX_2.merge_peak_4
chr1	3320357	3320648	292	3320490	30	26.2803	10.8049	21.099	ds067_293T_FOXM1_GTX_2.merge_peak_5
chr1	8761347	8761544	198	8761401	14	10.6687	6.35776	6.13006	ds067_293T_FOXM1_GTX_2.merge_peak_6
chr1	10532620	10532758	139	10532662	17	9.96968	5.30672	5.48181	ds067_293T_FOXM1_GTX_2.merge_peak_7
chr1	11968406	11968529	124	11968446	17	10.789	5.76195	6.23735	ds067_293T_FOXM1_GTX_2.merge_peak_8
chr1	11969693	11969923	231	11969821	24	16.719	7.37044	11.8393	ds067_293T_FOXM1_GTX_2.merge_peak_9
chr1	14769739	14769953	215	14769851	13	9.98142	6.15557	5.49123	ds067_293T_FOXM1_GTX_2.merge_peak_10
chr1	16840494	16840680	187	16840591	43	18.1314	4.90355	13.2027	ds067_293T_FOXM1_GTX_2.merge_peak_11
chr1	17222657	17222768	112	17222716	11	6.88474	4.62496	2.73471	ds067_293T_FOXM1_GTX_2.merge_peak_12
chr1	17231636	17231744	109	17231709	15	10.6513	6.12043	6.11503	ds067_293T_FOXM1_GTX_2.merge_peak_13
chr1	17231840	17232166	327	17231920	18	8.82539	4.53543	4.4408	ds067_293T_FOXM1_GTX_2.merge_peak_14
chr1	21112905	21113495	591	21113233	154	242.957	59.7391	235.214	ds067_293T_FOXM1_GTX_2.merge_peak_15
chr1	22778333	22778537	205	22778398	15	10.7281	6.16661	6.17921	ds067_293T_FOXM1_GTX_2.merge_peak_16
chr1	23345748	23345870	123	23345812	17	6.62611	3.60971	2.51707	ds067_293T_FOXM1_GTX_2.merge_peak_17
chr1	23670728	23670858	131	23670805	15	8.23422	4.71708	3.92095	ds067_293T_FOXM1_GTX_2.merge_peak_18
chr1	24286088	24286267	180	24286166	17	13.5257	7.36413	8.80805	ds067_293T_FOXM1_GTX_2.merge_peak_19
chr1	24513829	24514007	179	24513925	27	27.3843	12.4979	22.1805	ds067_293T_FOXM1_GTX_2.merge_peak_20
chr1	24616493	24616598	106	24616499	11	6.88474	4.62496	2.73471	ds067_293T_FOXM1_GTX_2.merge_peak_21
chr1	25071442	25071689	248	25071557	49	46.5636	14.7409	41.012	ds067_293T_FOXM1_GTX_2.merge_peak_22
chr1	26324776	26324966	191	26324864	19	8.01514	4.01079	3.72967	ds067_293T_FOXM1_GTX_2.merge_peak_23
chr1	26452762	26453318	557	26453004	82	108.46	31.9893	102.209	ds067_293T_FOXM1_GTX_2.merge_peak_24
chr1	26633103	26633263	161	26633185	27	18.4604	7.52963	13.5195	ds067_293T_FOXM1_GTX_2.merge_peak_25
chr1	26799409	26799525	117	26799484	23	18.9746	8.89168	14.0095	ds067_293T_FOXM1_GTX_2.merge_peak_26
chr1	27024637	27024777	141	27024734	14	8.54508	5.07782	4.19655	ds067_293T_FOXM1_GTX_2.merge_peak_27
chr1	27560860	27561000	141	27560944	14	9.7239	5.7812	5.25446	ds067_293T_FOXM1_GTX_2.merge_peak_28
chr1	27816764	27816888	125	27816814	13	8.14082	5.02854	3.84029	ds067_293T_FOXM1_GTX_2.merge_peak_29
chr1	28975080	28975608	529	28975449	25	21.3294	9.63266	16.2868	ds067_293T_FOXM1_GTX_2.merge_peak_30
chr1	29062884	29063084	201	29062950	18	14.2098	7.51215	9.44605	ds067_293T_FOXM1_GTX_2.merge_peak_31
chr1	29211514	29211636	123	29211572	13	9.03664	5.5727	4.64081	ds067_293T_FOXM1_GTX_2.merge_peak_32
chr1	31329241	31329346	106	31329273	12	8.01043	5.13989	3.72681	ds067_293T_FOXM1_GTX_2.merge_peak_33
chr1	32400800	32400982	183	32400890	17	12.2888	6.62704	7.64205	ds067_293T_FOXM1_GTX_2.merge_peak_34
chr1	33282938	33283058	121	33282981	16	5.96527	3.40918	1.98801	ds067_293T_FOXM1_GTX_2.merge_peak_35
chr1	35658832	35659135	304	35658968	44	40.0498	13.2668	34.6136	ds067_293T_FOXM1_GTX_2.merge_peak_36
chr1	36554406	36554513	108	36554433	17	11.0734	5.92304	6.49895	ds067_293T_FOXM1_GTX_2.merge_peak_37
chr1	38019869	38020152	284	38019977	43	47.583	17.7544	42.0202	ds067_293T_FOXM1_GTX_2.merge_peak_38
chr1	38156096	38156239	144	38156230	17	5.52426	3.11211	1.6216	ds067_293T_FOXM1_GTX_2.merge_peak_39
chr1	38158044	38158273	230	38158139	34	31.9673	12.5713	26.6734	ds067_293T_FOXM1_GTX_2.merge_peak_40
chr1	39875301	39875420	120	39875337	15	10.7281	6.16661	6.17921	ds067_293T_FOXM1_GTX_2.merge_peak_41
chr1	40042510	40042647	138	40042576	14	9.7239	5.7812	5.25446	ds067_293T_FOXM1_GTX_2.merge_peak_42
chr1	43824446	43824745	300	43824566	54	61.9911	20.8359	56.2219	ds067_293T_FOXM1_GTX_2.merge_peak_43
chr1	44412324	44412431	108	44412418	14	10.3783	6.17974	5.86775	ds067_293T_FOXM1_GTX_2.merge_peak_44
chr1	44678986	44679190	205	44679097	22	14.6947	6.78081	9.91106	ds067_293T_FOXM1_GTX_2.merge_peak_45
chr1	44733154	44733259	106	44733201	14	8.54508	5.07782	4.19655	ds067_293T_FOXM1_GTX_2.merge_peak_46
chr1	45187261	45187514	254	45187414	17	8.0461	4.29673	3.75558	ds067_293T_FOXM1_GTX_2.merge_peak_47
chr1	45196170	45196375	206	45196346	11	8.25156	5.48094	3.93554	ds067_293T_FOXM1_GTX_2.merge_peak_48
chr1	45196473	45196811	339	45196693	14	11.4697	6.85117	6.8775	ds067_293T_FOXM1_GTX_2.merge_peak_49
chr1	45205362	45205679	318	45205516	62	51.1631	12.634	45.5501	ds067_293T_FOXM1_GTX_2.merge_peak_50
chr1	45241066	45241322	257	45241223	24	11.8353	5.01349	7.20507	ds067_293T_FOXM1_GTX_2.merge_peak_51
chr1	45285414	45285632	219	45285512	21	13.7568	6.51116	9.02427	ds067_293T_FOXM1_GTX_2.merge_peak_52
chr1	45452249	45452388	140	45452302	17	8.0461	4.29673	3.75558	ds067_293T_FOXM1_GTX_2.merge_peak_53
chr1	47133997	47134140	144	47134085	19	13.8704	7.05446	9.13382	ds067_293T_FOXM1_GTX_2.merge_peak_54
chr1	47779754	47779859	106	47779792	13	8.681	5.35538	4.32365	ds067_293T_FOXM1_GTX_2.merge_peak_55
chr1	47779946	47780172	227	47780046	24	20.7893	9.63533	15.7645	ds067_293T_FOXM1_GTX_2.merge_peak_56
chr1	51750250	51750362	113	51750335	16	9.08975	5.0119	4.68122	ds067_293T_FOXM1_GTX_2.merge_peak_57
chr1	52195229	52195334	106	52195292	11	6.88474	4.62496	2.73471	ds067_293T_FOXM1_GTX_2.merge_peak_58
chr1	52344635	52344740	106	52344711	13	6.60223	4.12745	2.49576	ds067_293T_FOXM1_GTX_2.merge_peak_59
chr1	53018383	53018494	112	53018457	16	12.3882	6.93093	7.73727	ds067_293T_FOXM1_GTX_2.merge_peak_60
chr1	53421365	53421513	149	53421430	11	8.40206	5.57549	4.06045	ds067_293T_FOXM1_GTX_2.merge_peak_61
chr1	54519104	54519231	128	54519133	13	8.74731	5.39579	4.37151	ds067_293T_FOXM1_GTX_2.merge_peak_62
chr1	54954052	54954174	123	54954101	13	8.74731	5.39579	4.37151	ds067_293T_FOXM1_GTX_2.merge_peak_63
chr1	59680568	59680680	113	59680642	13	7.65598	4.7393	3.41059	ds067_293T_FOXM1_GTX_2.merge_peak_64
chr1	61542686	61543265	580	61542873	22	17.3273	8.23604	12.4299	ds067_293T_FOXM1_GTX_2.merge_peak_65
chr1	61545638	61545798	161	61545743	16	9.08975	5.0119	4.68122	ds067_293T_FOXM1_GTX_2.merge_peak_66
chr1	62209685	62209869	185	62209785	12	7.80022	5.01037	3.53145	ds067_293T_FOXM1_GTX_2.merge_peak_67
chr1	63988862	63989015	154	63988950	15	9.46173	5.41634	5.021	ds067_293T_FOXM1_GTX_2.merge_peak_68
chr1	66153560	66153800	241	66153720	11	8.40206	5.57549	4.06045	ds067_293T_FOXM1_GTX_2.merge_peak_69
chr1	67009300	67009415	116	67009347	19	14.4829	7.40973	9.70907	ds067_293T_FOXM1_GTX_2.merge_peak_70
chr1	68962697	68962901	205	68962768	25	21.3294	9.63266	16.2868	ds067_293T_FOXM1_GTX_2.merge_peak_71
chr1	77685076	77685194	119	77685114	12	7.80022	5.01037	3.53145	ds067_293T_FOXM1_GTX_2.merge_peak_72
chr1	78148320	78148433	114	78148394	15	11.584	6.68532	6.99017	ds067_293T_FOXM1_GTX_2.merge_peak_73
chr1	80869205	80869508	304	80869351	26	18.8109	7.96008	13.854	ds067_293T_FOXM1_GTX_2.merge_peak_74
chr1	82266905	82267176	272	82266988	14	10.8198	6.45067	6.2677	ds067_293T_FOXM1_GTX_2.merge_peak_75
chr1	85438395	85438531	137	85438429	13	6.60223	4.12745	2.49576	ds067_293T_FOXM1_GTX_2.merge_peak_76
chr1	87170140	87170343	204	87170278	17	13.2754	7.2137	8.56883	ds067_293T_FOXM1_GTX_2.merge_peak_77
chr1	87240300	87240570	271	87240474	19	15.195	7.82863	10.3809	ds067_293T_FOXM1_GTX_2.merge_peak_78
chr1	88318185	88318299	115	88318241	15	11.3178	6.52322	6.73481	ds067_293T_FOXM1_GTX_2.merge_peak_79
chr1	91966251	91966358	108	91966293	15	8.23422	4.71708	3.92095	ds067_293T_FOXM1_GTX_2.merge_peak_80
chr1	92553236	92553342	107	92553280	14	10.5216	6.26748	6.00208	ds067_293T_FOXM1_GTX_2.merge_peak_81
chr1	93297448	93297575	128	93297492	12	7.01331	4.53109	2.85225	ds067_293T_FOXM1_GTX_2.merge_peak_82
chr1	93544627	93544869	243	93544707	20	14.0541	6.91021	9.29555	ds067_293T_FOXM1_GTX_2.merge_peak_83
chr1	94426460	94426573	114	94426525	15	6.55769	3.81931	2.47078	ds067_293T_FOXM1_GTX_2.merge_peak_84
chr1	95322779	95322943	165	95322880	12	7.48353	4.81633	3.24758	ds067_293T_FOXM1_GTX_2.merge_peak_85
chr1	109419376	109419717	342	109419536	59	53.0607	14.3224	47.4179	ds067_293T_FOXM1_GTX_2.merge_peak_86
chr1	109618618	109618806	189	109618716	15	5.32846	3.20864	1.49708	ds067_293T_FOXM1_GTX_2.merge_peak_87
chr1	109642716	109642833	118	109642783	14	9.7239	5.7812	5.25446	ds067_293T_FOXM1_GTX_2.merge_peak_88
chr1	110026807	110026962	156	110026898	13	7.65598	4.7393	3.41059	ds067_293T_FOXM1_GTX_2.merge_peak_89
chr1	110729960	110730082	123	110730028	21	15.4605	7.44747	10.6397	ds067_293T_FOXM1_GTX_2.merge_peak_90
chr1	110881522	110881697	176	110881615	39	40.277	15.3011	34.8381	ds067_293T_FOXM1_GTX_2.merge_peak_91
chr1	115323304	115323445	142	115323401	16	13.7083	7.73465	8.98043	ds067_293T_FOXM1_GTX_2.merge_peak_92
chr1	115675713	115675818	106	115675763	15	10.888	6.26291	6.32679	ds067_293T_FOXM1_GTX_2.merge_peak_93
chr1	116185274	116185412	139	116185321	14	9.7239	5.7812	5.25446	ds067_293T_FOXM1_GTX_2.merge_peak_94
chr1	117602423	117602785	363	117602566	50	47.8929	15.0357	42.3217	ds067_293T_FOXM1_GTX_2.merge_peak_95
chr1	117882775	117882940	166	117882863	14	7.84929	4.6745	3.57769	ds067_293T_FOXM1_GTX_2.merge_peak_96
chr1	118148503	118148625	123	118148530	10	6.17755	4.34914	2.15485	ds067_293T_FOXM1_GTX_2.merge_peak_97
chr1	119683201	119683434	234	119683256	19	11.7978	5.89635	7.17065	ds067_293T_FOXM1_GTX_2.merge_peak_98
chr1	145208948	145209095	148	145209038	11	6.88474	4.62496	2.73471	ds067_293T_FOXM1_GTX_2.merge_peak_99
chr1	145382784	145383254	471	145382898	25	22.0027	10.0207	16.936	ds067_293T_FOXM1_GTX_2.merge_peak_100
chr1	145399123	145399228	106	145399163	13	6.60223	4.12745	2.49576	ds067_293T_FOXM1_GTX_2.merge_peak_101
chr1	145438268	145438488	221	145438338	24	20.7893	9.63533	15.7645	ds067_293T_FOXM1_GTX_2.merge_peak_102
chr1	146555770	146555895	126	146555807	15	8.23422	4.71708	3.92095	ds067_293T_FOXM1_GTX_2.merge_peak_103
chr1	146555987	146556310	324	146556219	21	13.7097	6.48599	8.98043	ds067_293T_FOXM1_GTX_2.merge_peak_104
chr1	147112678	147112823	146	147112725	17	13.7857	7.52098	9.05214	ds067_293T_FOXM1_GTX_2.merge_peak_105
chr1	148241508	148241672	165	148241580	29	27.0136	11.5624	21.8116	ds067_293T_FOXM1_GTX_2.merge_peak_106
chr1	149223340	149224127	788	149223872	44	20.6068	5.50406	15.5943	ds067_293T_FOXM1_GTX_2.merge_peak_107
chr1	149298566	149298675	110	149298585	12	9.4574	6.04012	5.01836	ds067_293T_FOXM1_GTX_2.merge_peak_108
chr1	149857133	149857370	238	149857275	14	9.97017	5.93064	5.48181	ds067_293T_FOXM1_GTX_2.merge_peak_109
chr1	150039750	150039877	128	150039797	10	7.38098	5.11087	3.16699	ds067_293T_FOXM1_GTX_2.merge_peak_110
chr1	150208486	150208950	465	150208658	29	27.0136	11.5624	21.8116	ds067_293T_FOXM1_GTX_2.merge_peak_111
chr1	150459659	150459771	113	150459769	18	5.18196	2.88703	1.3688	ds067_293T_FOXM1_GTX_2.merge_peak_112
chr1	151138423	151138577	155	151138494	19	12.4139	6.23267	7.762	ds067_293T_FOXM1_GTX_2.merge_peak_113
chr1	153643419	153643541	123	153643472	17	12.3596	6.66876	7.71031	ds067_293T_FOXM1_GTX_2.merge_peak_114
chr1	154973299	154973435	137	154973336	19	14.4829	7.40973	9.70907	ds067_293T_FOXM1_GTX_2.merge_peak_115
chr1	155034120	155034315	196	155034214	20	15.1667	7.54281	10.3578	ds067_293T_FOXM1_GTX_2.merge_peak_116
chr1	155214441	155214719	279	155214616	58	53.4884	14.8483	47.8365	ds067_293T_FOXM1_GTX_2.merge_peak_117
chr1	155410728	155410940	213	155410867	14	11.4697	6.85117	6.8775	ds067_293T_FOXM1_GTX_2.merge_peak_118
chr1	156163591	156163740	150	156163689	13	8.97554	5.53527	4.58073	ds067_293T_FOXM1_GTX_2.merge_peak_119
chr1	156721328	156721691	364	156721445	42	43.692	15.9812	38.1947	ds067_293T_FOXM1_GTX_2.merge_peak_120
chr1	159886112	159886374	263	159886211	23	15.6981	7.07563	10.8655	ds067_293T_FOXM1_GTX_2.merge_peak_121
chr1	160696741	160696895	155	160696834	20	17.4713	8.90086	12.569	ds067_293T_FOXM1_GTX_2.merge_peak_122
chr1	160991128	160991280	153	160991217	11	8.40206	5.57549	4.06045	ds067_293T_FOXM1_GTX_2.merge_peak_123
chr1	161509994	161510100	107	161510083	13	6.60223	4.12745	2.49576	ds067_293T_FOXM1_GTX_2.merge_peak_124
chr1	161719455	161719608	154	161719511	23	18.5014	8.62035	13.5592	ds067_293T_FOXM1_GTX_2.merge_peak_125
chr1	161735174	161735323	150	161735237	16	13.5633	7.64598	8.84492	ds067_293T_FOXM1_GTX_2.merge_peak_126
chr1	163291555	163291926	372	163291744	42	37.5095	12.6772	32.116	ds067_293T_FOXM1_GTX_2.merge_peak_127
chr1	167189390	167189509	120	167189485	13	8.74731	5.39579	4.37151	ds067_293T_FOXM1_GTX_2.merge_peak_128
chr1	167628062	167628178	117	167628130	12	7.6609	4.92484	3.41523	ds067_293T_FOXM1_GTX_2.merge_peak_129
chr1	167684015	167684157	143	167684100	16	11.0067	6.10608	6.43774	ds067_293T_FOXM1_GTX_2.merge_peak_130
chr1	167905722	167905881	160	167905806	22	16.533	7.78599	11.6641	ds067_293T_FOXM1_GTX_2.merge_peak_131
chr1	169452886	169453082	197	169452980	34	23.7301	8.35475	18.6159	ds067_293T_FOXM1_GTX_2.merge_peak_132
chr1	170043937	170044129	193	170044007	13	8.14082	5.02854	3.84029	ds067_293T_FOXM1_GTX_2.merge_peak_133
chr1	171750604	171750770	167	171750698	15	6.55769	3.81931	2.47078	ds067_293T_FOXM1_GTX_2.merge_peak_134
chr1	172328288	172328393	106	172328354	13	8.74731	5.39579	4.37151	ds067_293T_FOXM1_GTX_2.merge_peak_135
chr1	173683976	173684153	178	173684057	16	9.125	5.03135	4.71423	ds067_293T_FOXM1_GTX_2.merge_peak_136
chr1	173793377	173793652	276	173793571	21	9.48708	4.41187	5.04357	ds067_293T_FOXM1_GTX_2.merge_peak_137
chr1	174768769	174768934	166	174768858	19	15.7895	8.18237	10.9517	ds067_293T_FOXM1_GTX_2.merge_peak_138
chr1	174968728	174968835	108	174968769	12	7.01331	4.53109	2.85225	ds067_293T_FOXM1_GTX_2.merge_peak_139
chr1	174992505	174992650	146	174992595	16	9.08975	5.0119	4.68122	ds067_293T_FOXM1_GTX_2.merge_peak_140
chr1	179851788	179851965	178	179851880	24	10.1863	4.32238	5.68741	ds067_293T_FOXM1_GTX_2.merge_peak_141
chr1	179899538	179899723	186	179899654	18	14.6465	7.77325	9.86982	ds067_293T_FOXM1_GTX_2.merge_peak_142
chr1	179900210	179900380	171	179900314	19	15.195	7.82863	10.3809	ds067_293T_FOXM1_GTX_2.merge_peak_143
chr1	179923797	179923902	106	179923832	17	10.0073	5.32731	5.51636	ds067_293T_FOXM1_GTX_2.merge_peak_144
chr1	181057631	181057762	132	181057707	15	11.3178	6.52322	6.73481	ds067_293T_FOXM1_GTX_2.merge_peak_145
chr1	181064166	181064293	128	181064223	14	9.15248	5.4375	4.74144	ds067_293T_FOXM1_GTX_2.merge_peak_146
chr1	182995096	182995204	109	182995142	18	8.82539	4.53543	4.4408	ds067_293T_FOXM1_GTX_2.merge_peak_147
chr1	182995644	182995804	161	182995732	21	11.2904	5.25156	6.70845	ds067_293T_FOXM1_GTX_2.merge_peak_148
chr1	183441104	183441256	153	183441190	22	14.6947	6.78081	9.91106	ds067_293T_FOXM1_GTX_2.merge_peak_149
chr1	184739413	184739536	124	184739502	14	10.1028	6.01141	5.60769	ds067_293T_FOXM1_GTX_2.merge_peak_150
chr1	195559987	195560102	116	195560029	14	10.3081	6.13678	5.80271	ds067_293T_FOXM1_GTX_2.merge_peak_151
chr1	197115493	197116115	623	197115868	42	45.598	17.0585	40.0637	ds067_293T_FOXM1_GTX_2.merge_peak_152
chr1	198904778	198904896	119	198904822	15	8.23422	4.71708	3.92095	ds067_293T_FOXM1_GTX_2.merge_peak_153
chr1	200589780	200589991	212	200589880	20	16.4673	8.3029	11.6004	ds067_293T_FOXM1_GTX_2.merge_peak_154
chr1	202004068	202004201	134	202004111	16	12.4281	6.95502	7.77474	ds067_293T_FOXM1_GTX_2.merge_peak_155
chr1	202311025	202311344	320	202311236	39	22.7444	6.91581	17.6569	ds067_293T_FOXM1_GTX_2.merge_peak_156
chr1	202522913	202523018	106	202522951	12	5.82916	3.83263	1.87332	ds067_293T_FOXM1_GTX_2.merge_peak_157
chr1	203457015	203457120	106	203457052	16	12.4281	6.95502	7.77474	ds067_293T_FOXM1_GTX_2.merge_peak_158
chr1	204227699	204227819	121	204227724	14	9.06905	5.38772	4.66954	ds067_293T_FOXM1_GTX_2.merge_peak_159
chr1	204485713	204485819	107	204485748	13	9.52057	5.87049	5.07629	ds067_293T_FOXM1_GTX_2.merge_peak_160
chr1	205091338	205091487	150	205091438	25	14.8405	6.20638	10.0502	ds067_293T_FOXM1_GTX_2.merge_peak_161
chr1	205180740	205180960	221	205180885	27	12.4502	4.84106	7.79579	ds067_293T_FOXM1_GTX_2.merge_peak_162
chr1	205718565	205719069	505	205718659	24	21.3885	9.98502	16.3453	ds067_293T_FOXM1_GTX_2.merge_peak_163
chr1	205719194	205719831	638	205719392	137	211.387	54.1978	204.075	ds067_293T_FOXM1_GTX_2.merge_peak_164
chr1	205720515	205720717	203	205720592	15	9.73612	5.57673	5.26364	ds067_293T_FOXM1_GTX_2.merge_peak_165
chr1	210547313	210547482	170	210547395	21	17.1453	8.41559	12.2563	ds067_293T_FOXM1_GTX_2.merge_peak_166
chr1	211432324	211432475	152	211432418	14	11.6613	6.96936	7.05713	ds067_293T_FOXM1_GTX_2.merge_peak_167
chr1	211848794	211849376	583	211849038	89	105.321	26.6366	99.088	ds067_293T_FOXM1_GTX_2.merge_peak_168
chr1	212965116	212965227	112	212965161	19	11.8401	5.91924	7.20934	ds067_293T_FOXM1_GTX_2.merge_peak_169
chr1	214776192	214776760	569	214776415	117	171.444	45.4788	164.62	ds067_293T_FOXM1_GTX_2.merge_peak_170
chr1	224180272	224180383	112	224180324	15	6.55769	3.81931	2.47078	ds067_293T_FOXM1_GTX_2.merge_peak_171
chr1	224544369	224544620	252	224544472	60	53.3844	14.1422	47.7334	ds067_293T_FOXM1_GTX_2.merge_peak_172
chr1	225615712	225616038	327	225615874	72	63.5141	14.6394	57.7236	ds067_293T_FOXM1_GTX_2.merge_peak_173
chr1	225662723	225662921	199	225662819	25	13.9671	5.79935	9.21852	ds067_293T_FOXM1_GTX_2.merge_peak_174
chr1	225696243	225696398	156	225696316	22	12.1512	5.49026	7.50872	ds067_293T_FOXM1_GTX_2.merge_peak_175
chr1	226187064	226187169	106	226187084	20	9.58035	4.59698	5.13469	ds067_293T_FOXM1_GTX_2.merge_peak_176
chr1	226384767	226384964	198	226384827	20	10.4485	5.01285	5.93096	ds067_293T_FOXM1_GTX_2.merge_peak_177
chr1	226496762	226496933	172	226496859	18	8.82539	4.53543	4.4408	ds067_293T_FOXM1_GTX_2.merge_peak_178
chr1	226595720	226595862	143	226595810	17	9.08129	4.82944	4.68122	ds067_293T_FOXM1_GTX_2.merge_peak_179
chr1	226735554	226735659	106	226735597	18	8.92603	4.58557	4.53774	ds067_293T_FOXM1_GTX_2.merge_peak_180
chr1	226891264	226891471	208	226891308	15	8.22454	4.7117	3.92095	ds067_293T_FOXM1_GTX_2.merge_peak_181
chr1	227506306	227506444	139	227506389	23	16.4153	7.45945	11.5515	ds067_293T_FOXM1_GTX_2.merge_peak_182
chr1	227922933	227923121	189	227923032	21	14.2955	6.80191	9.53086	ds067_293T_FOXM1_GTX_2.merge_peak_183
chr1	228353530	228353635	106	228353565	18	9.86155	5.06312	5.38578	ds067_293T_FOXM1_GTX_2.merge_peak_184
chr1	228917019	228917227	209	228917102	35	24.6096	8.51388	19.4665	ds067_293T_FOXM1_GTX_2.merge_peak_185
chr1	229694515	229694673	159	229694603	13	6.97308	4.33989	2.81747	ds067_293T_FOXM1_GTX_2.merge_peak_186
chr1	229761822	229762022	201	229761947	17	10.3338	5.50734	5.8259	ds067_293T_FOXM1_GTX_2.merge_peak_187
chr1	231739824	231740069	246	231739949	29	12.3602	4.55847	7.71054	ds067_293T_FOXM1_GTX_2.merge_peak_188
chr1	232395952	232396082	131	232396051	16	8.5181	4.70043	4.17174	ds067_293T_FOXM1_GTX_2.merge_peak_189
chr1	232818094	232818335	242	232818195	36	29.952	10.8146	24.6947	ds067_293T_FOXM1_GTX_2.merge_peak_190
chr1	233088722	233088995	274	233088821	32	23.4243	8.71492	18.3173	ds067_293T_FOXM1_GTX_2.merge_peak_191
chr1	233377666	233377864	199	233377714	18	9.73102	4.99527	5.2608	ds067_293T_FOXM1_GTX_2.merge_peak_192
chr1	233771797	233772045	249	233771943	30	19.6404	7.39992	14.6564	ds067_293T_FOXM1_GTX_2.merge_peak_193
chr1	234626937	234627063	127	234627040	17	9.53737	5.07224	5.09216	ds067_293T_FOXM1_GTX_2.merge_peak_194
chr1	234859799	234860045	247	234859959	22	13.0159	5.91479	8.32185	ds067_293T_FOXM1_GTX_2.merge_peak_195
chr1	236228385	236228534	150	236228471	17	10.5172	5.6094	5.99808	ds067_293T_FOXM1_GTX_2.merge_peak_196
chr1	236644232	236644352	121	236644305	22	10.2519	4.61241	5.74999	ds067_293T_FOXM1_GTX_2.merge_peak_197
chr1	236958278	236958452	175	236958376	19	11.0608	5.50405	6.48757	ds067_293T_FOXM1_GTX_2.merge_peak_198
chr1	240190418	240190631	214	240190543	25	17.7568	7.66526	12.836	ds067_293T_FOXM1_GTX_2.merge_peak_199
chr1	240444010	240444124	115	240444057	15	7.85652	4.50866	3.5841	ds067_293T_FOXM1_GTX_2.merge_peak_200
chr1	241623896	241624023	128	241623930	26	12.6533	5.06297	7.99267	ds067_293T_FOXM1_GTX_2.merge_peak_201
chr1	241877730	241877868	139	241877781	18	10.8727	5.60154	6.31188	ds067_293T_FOXM1_GTX_2.merge_peak_202
chr1	244615466	244615604	139	244615571	15	8.5527	4.89541	4.20414	ds067_293T_FOXM1_GTX_2.merge_peak_203
chr1	244998559	244998838	280	244998630	16	9.35893	5.16113	4.93429	ds067_293T_FOXM1_GTX_2.merge_peak_204
chr1	245134059	245134164	106	245134147	14	7.91461	4.71193	3.63804	ds067_293T_FOXM1_GTX_2.merge_peak_205
chr1	245134523	245134735	213	245134662	23	11.0349	4.81295	6.46366	ds067_293T_FOXM1_GTX_2.merge_peak_206
chr10	711737	711901	165	711828	17	12.6509	6.84102	7.99187	ds067_293T_FOXM1_GTX_2.merge_peak_207
chr10	3827575	3827807	233	3827629	17	15.1717	8.36324	10.3578	ds067_293T_FOXM1_GTX_2.merge_peak_208
chr10	4705433	4705550	118	4705447	13	9.28887	5.72766	4.87169	ds067_293T_FOXM1_GTX_2.merge_peak_209
chr10	5726486	5726699	214	5726606	14	9.65233	5.73791	5.19505	ds067_293T_FOXM1_GTX_2.merge_peak_210
chr10	6622447	6622552	106	6622524	10	6.17755	4.34914	2.15485	ds067_293T_FOXM1_GTX_2.merge_peak_211
chr10	6690037	6690151	115	6690067	17	13.5257	7.36413	8.80805	ds067_293T_FOXM1_GTX_2.merge_peak_212
chr10	7475320	7475559	240	7475418	23	18.2289	8.46536	13.2982	ds067_293T_FOXM1_GTX_2.merge_peak_213
chr10	8314069	8314174	106	8314104	13	10.5445	6.50474	6.0136	ds067_293T_FOXM1_GTX_2.merge_peak_214
chr10	11815765	11815898	134	11815844	13	9.28887	5.72766	4.87169	ds067_293T_FOXM1_GTX_2.merge_peak_215
chr10	11815943	11816048	106	11816011	10	6.00329	4.23955	2.00092	ds067_293T_FOXM1_GTX_2.merge_peak_216
chr10	11817433	11817548	116	11817460	10	7.12297	4.9474	2.95478	ds067_293T_FOXM1_GTX_2.merge_peak_217
chr10	12238096	12238214	119	12238141	19	12.4139	6.23267	7.762	ds067_293T_FOXM1_GTX_2.merge_peak_218
chr10	13390332	13390514	183	13390414	24	13.927	5.96768	9.18032	ds067_293T_FOXM1_GTX_2.merge_peak_219
chr10	14920818	14920929	112	14920843	13	8.74731	5.39579	4.37151	ds067_293T_FOXM1_GTX_2.merge_peak_220
chr10	14996107	14996307	201	14996208	16	11.6763	6.50296	7.0698	ds067_293T_FOXM1_GTX_2.merge_peak_221
chr10	15130800	15130924	125	15130834	18	10.8727	5.60154	6.31188	ds067_293T_FOXM1_GTX_2.merge_peak_222
chr10	17291097	17291213	117	17291140	17	12.8132	6.93744	8.12335	ds067_293T_FOXM1_GTX_2.merge_peak_223
chr10	18948209	18948314	106	18948209	13	5.1719	3.3419	1.36147	ds067_293T_FOXM1_GTX_2.merge_peak_224
chr10	21784841	21784972	132	21784845	13	6.60223	4.12745	2.49576	ds067_293T_FOXM1_GTX_2.merge_peak_225
chr10	21816876	21817025	150	21816957	20	16.8045	8.50283	11.9236	ds067_293T_FOXM1_GTX_2.merge_peak_226
chr10	22016846	22016978	133	22016881	14	10.3783	6.17974	5.86775	ds067_293T_FOXM1_GTX_2.merge_peak_227
chr10	22519524	22519641	118	22519599	17	6.62611	3.60971	2.51707	ds067_293T_FOXM1_GTX_2.merge_peak_228
chr10	26805744	26805979	236	26805885	12	8.60741	5.51006	4.2554	ds067_293T_FOXM1_GTX_2.merge_peak_229
chr10	30073443	30073548	106	30073531	11	8.40206	5.57549	4.06045	ds067_293T_FOXM1_GTX_2.merge_peak_230
chr10	31607896	31608004	109	31607992	13	9.90773	6.10992	5.43096	ds067_293T_FOXM1_GTX_2.merge_peak_231
chr10	32345433	32345640	208	32345518	18	13.8912	7.32285	9.14833	ds067_293T_FOXM1_GTX_2.merge_peak_232
chr10	33798293	33798492	200	33798350	16	11.3322	6.29827	6.74712	ds067_293T_FOXM1_GTX_2.merge_peak_233
chr10	46090307	46090451	145	46090377	18	14.3813	7.61446	9.61409	ds067_293T_FOXM1_GTX_2.merge_peak_234
chr10	46951383	46951519	137	46951429	16	9.60297	5.29777	5.15569	ds067_293T_FOXM1_GTX_2.merge_peak_235
chr10	62537961	62538501	541	62538174	137	215.431	56.4584	208.071	ds067_293T_FOXM1_GTX_2.merge_peak_236
chr10	63658229	63658402	174	63658311	18	13.4102	7.03925	8.69725	ds067_293T_FOXM1_GTX_2.merge_peak_237
chr10	64028387	64028539	153	64028470	18	13.7986	7.26801	9.06337	ds067_293T_FOXM1_GTX_2.merge_peak_238
chr10	67329999	67330233	235	67330138	14	7.40452	4.42227	3.17854	ds067_293T_FOXM1_GTX_2.merge_peak_239
chr10	69609145	69609317	173	69609225	12	7.80022	5.01037	3.53145	ds067_293T_FOXM1_GTX_2.merge_peak_240
chr10	71892463	71892593	131	71892555	15	12.1557	7.03493	7.51174	ds067_293T_FOXM1_GTX_2.merge_peak_241
chr10	72972155	72972336	182	72972228	14	9.59098	5.70085	5.14472	ds067_293T_FOXM1_GTX_2.merge_peak_242
chr10	74870162	74870291	130	74870232	14	10.6687	6.35776	6.13006	ds067_293T_FOXM1_GTX_2.merge_peak_243
chr10	75012392	75012512	121	75012426	16	9.08975	5.0119	4.68122	ds067_293T_FOXM1_GTX_2.merge_peak_244
chr10	75385762	75385869	108	75385857	14	7.40452	4.42227	3.17854	ds067_293T_FOXM1_GTX_2.merge_peak_245
chr10	75490235	75490393	159	75490290	18	11.178	5.76832	6.60123	ds067_293T_FOXM1_GTX_2.merge_peak_246
chr10	76349184	76349449	266	76349318	38	28.0149	9.30958	22.7972	ds067_293T_FOXM1_GTX_2.merge_peak_247
chr10	76585745	76585885	141	76585836	18	14.4248	7.64047	9.65518	ds067_293T_FOXM1_GTX_2.merge_peak_248
chr10	77161604	77161859	256	77161801	12	7.73916	4.97285	3.48657	ds067_293T_FOXM1_GTX_2.merge_peak_249
chr10	77162299	77162425	127	77162365	15	9.46173	5.41634	5.021	ds067_293T_FOXM1_GTX_2.merge_peak_250
chr10	77373673	77373820	148	77373735	15	8.71319	4.98614	4.35248	ds067_293T_FOXM1_GTX_2.merge_peak_251
chr10	79047614	79047841	228	79047736	17	8.0461	4.29673	3.75558	ds067_293T_FOXM1_GTX_2.merge_peak_252
chr10	82204549	82204721	173	82204663	21	8.07318	3.80369	3.77875	ds067_293T_FOXM1_GTX_2.merge_peak_253
chr10	89523447	89523561	115	89523494	15	9.46173	5.41634	5.021	ds067_293T_FOXM1_GTX_2.merge_peak_254
chr10	89623249	89623432	184	89623329	13	8.40331	5.18681	4.06045	ds067_293T_FOXM1_GTX_2.merge_peak_255
chr10	90751448	90751719	272	90751561	27	26.4665	11.9539	21.2826	ds067_293T_FOXM1_GTX_2.merge_peak_256
chr10	91461271	91461550	280	91461368	48	39.4599	11.6966	34.0367	ds067_293T_FOXM1_GTX_2.merge_peak_257
chr10	94333724	94333926	203	94333901	13	6.60223	4.12745	2.49576	ds067_293T_FOXM1_GTX_2.merge_peak_258
chr10	94352701	94353193	493	94352826	54	53.2924	16.215	47.642	ds067_293T_FOXM1_GTX_2.merge_peak_259
chr10	95256265	95256498	234	95256410	29	26.2302	11.1146	21.0503	ds067_293T_FOXM1_GTX_2.merge_peak_260
chr10	95462352	95462491	140	95462425	25	22.0027	10.0207	16.936	ds067_293T_FOXM1_GTX_2.merge_peak_261
chr10	97235800	97235919	120	97235846	12	7.73916	4.97285	3.48657	ds067_293T_FOXM1_GTX_2.merge_peak_262
chr10	97889690	97889836	147	97889749	14	10.1704	6.05263	5.67291	ds067_293T_FOXM1_GTX_2.merge_peak_263
chr10	98592456	98592576	121	98592513	15	12.4636	7.22382	7.80886	ds067_293T_FOXM1_GTX_2.merge_peak_264
chr10	99052375	99052611	237	99052511	12	8.60741	5.51006	4.2554	ds067_293T_FOXM1_GTX_2.merge_peak_265
chr10	99447149	99447349	201	99447252	16	11.7584	6.55203	7.13974	ds067_293T_FOXM1_GTX_2.merge_peak_266
chr10	101190412	101190676	265	101190555	15	7.66307	4.40324	3.41681	ds067_293T_FOXM1_GTX_2.merge_peak_267
chr10	101279856	101280025	170	101279913	16	9.85793	5.44185	5.38221	ds067_293T_FOXM1_GTX_2.merge_peak_268
chr10	102106721	102106829	109	102106788	14	9.71439	5.77544	5.25446	ds067_293T_FOXM1_GTX_2.merge_peak_269
chr10	102921766	102921890	125	102921848	13	8.681	5.35538	4.32365	ds067_293T_FOXM1_GTX_2.merge_peak_270
chr10	112243605	112243749	145	112243652	16	11.9661	6.67654	7.33366	ds067_293T_FOXM1_GTX_2.merge_peak_271
chr10	112327002	112327149	148	112327087	15	10.7179	6.16047	6.17728	ds067_293T_FOXM1_GTX_2.merge_peak_272
chr10	112631377	112631502	126	112631434	15	10.0249	5.7469	5.5311	ds067_293T_FOXM1_GTX_2.merge_peak_273
chr10	115613934	115614039	106	115613993	14	9.7239	5.7812	5.25446	ds067_293T_FOXM1_GTX_2.merge_peak_274
chr10	115614185	115614346	162	115614278	12	8.32905	5.33709	4.00593	ds067_293T_FOXM1_GTX_2.merge_peak_275
chr10	118976220	118976417	198	118976291	12	8.01043	5.13989	3.72681	ds067_293T_FOXM1_GTX_2.merge_peak_276
chr10	119302104	119302209	106	119302169	11	5.08734	3.53781	1.32884	ds067_293T_FOXM1_GTX_2.merge_peak_277
chr10	122741226	122741348	123	122741304	16	7.28978	4.05802	3.10301	ds067_293T_FOXM1_GTX_2.merge_peak_278
chr10	124913755	124913958	204	124913867	18	13.8912	7.32285	9.14833	ds067_293T_FOXM1_GTX_2.merge_peak_279
chr10	126640718	126640918	201	126640823	20	18.0248	9.23335	13.0981	ds067_293T_FOXM1_GTX_2.merge_peak_280
chr10	127922458	127922567	110	127922501	16	11.0067	6.10608	6.43774	ds067_293T_FOXM1_GTX_2.merge_peak_281
chr10	127938771	127938935	165	127938863	16	9.125	5.03135	4.71423	ds067_293T_FOXM1_GTX_2.merge_peak_282
chr10	129924532	129924844	313	129924740	91	132.693	40.3003	126.278	ds067_293T_FOXM1_GTX_2.merge_peak_283
chr10	129948388	129948526	139	129948489	12	5.82916	3.83263	1.87332	ds067_293T_FOXM1_GTX_2.merge_peak_284
chr10	133795449	133795589	141	133795500	14	11.3842	6.79841	6.79606	ds067_293T_FOXM1_GTX_2.merge_peak_285
chr10	134514278	134514494	217	134514371	19	16.8066	8.79367	11.9245	ds067_293T_FOXM1_GTX_2.merge_peak_286
chr11	192092	192256	165	192179	24	16.719	7.37044	11.8393	ds067_293T_FOXM1_GTX_2.merge_peak_287
chr11	1439332	1439714	383	1439612	61	73.6146	23.8956	67.7067	ds067_293T_FOXM1_GTX_2.merge_peak_288
chr11	1439796	1439936	141	1439885	28	20.9657	8.54971	15.9321	ds067_293T_FOXM1_GTX_2.merge_peak_289
chr11	3818828	3818978	151	3818883	14	9.35254	5.5573	4.92912	ds067_293T_FOXM1_GTX_2.merge_peak_290
chr11	8008590	8008860	271	8008646	16	12.841	7.20546	8.14947	ds067_293T_FOXM1_GTX_2.merge_peak_291
chr11	8704200	8704331	132	8704283	11	8.25156	5.48094	3.93554	ds067_293T_FOXM1_GTX_2.merge_peak_292
chr11	9587792	9587918	127	9587852	14	7.40452	4.42227	3.17854	ds067_293T_FOXM1_GTX_2.merge_peak_293
chr11	9595050	9595275	226	9595136	20	18.6189	9.59164	13.6748	ds067_293T_FOXM1_GTX_2.merge_peak_294
chr11	13485235	13485381	147	13485293	17	14.4345	7.9143	9.66246	ds067_293T_FOXM1_GTX_2.merge_peak_295
chr11	19733946	19734261	316	19734100	24	24.1325	11.6156	19.0061	ds067_293T_FOXM1_GTX_2.merge_peak_296
chr11	20044229	20044417	189	20044360	22	18.8052	9.09365	13.8536	ds067_293T_FOXM1_GTX_2.merge_peak_297
chr11	27231275	27231389	115	27231340	10	7.38098	5.11087	3.16699	ds067_293T_FOXM1_GTX_2.merge_peak_298
chr11	28129585	28129844	260	28129695	40	30.2241	9.78699	24.9576	ds067_293T_FOXM1_GTX_2.merge_peak_299
chr11	28131755	28131941	187	28131814	19	17.631	9.29249	12.7187	ds067_293T_FOXM1_GTX_2.merge_peak_300
chr11	30344531	30344636	106	30344602	13	10.5445	6.50474	6.0136	ds067_293T_FOXM1_GTX_2.merge_peak_301
chr11	31832705	31833167	463	31832981	25	22.0027	10.0207	16.936	ds067_293T_FOXM1_GTX_2.merge_peak_302
chr11	32334447	32334714	268	32334618	23	21.1591	10.1724	16.1228	ds067_293T_FOXM1_GTX_2.merge_peak_303
chr11	32915753	32915872	120	32915796	13	8.74731	5.39579	4.37151	ds067_293T_FOXM1_GTX_2.merge_peak_304
chr11	36615880	36616025	146	36615954	14	9.7239	5.7812	5.25446	ds067_293T_FOXM1_GTX_2.merge_peak_305
chr11	46867733	46868040	308	46867879	48	59.599	22.3805	53.8597	ds067_293T_FOXM1_GTX_2.merge_peak_306
chr11	61891353	61891604	252	61891457	27	24.4778	10.7916	19.3366	ds067_293T_FOXM1_GTX_2.merge_peak_307
chr11	62608882	62609294	413	62609138	66	25.9273	4.87027	20.7508	ds067_293T_FOXM1_GTX_2.merge_peak_308
chr11	63741898	63742133	236	63741993	18	16.3903	8.82786	11.5266	ds067_293T_FOXM1_GTX_2.merge_peak_309
chr11	64008424	64008529	106	64008431	9	6.39704	4.64624	2.32529	ds067_293T_FOXM1_GTX_2.merge_peak_310
chr11	64863492	64863656	165	64863554	15	8.23422	4.71708	3.92095	ds067_293T_FOXM1_GTX_2.merge_peak_311
chr11	65190167	65190290	124	65190235	18	16.1438	8.67815	11.2901	ds067_293T_FOXM1_GTX_2.merge_peak_312
chr11	65686742	65686950	209	65686842	27	28.2434	13.0095	23.0175	ds067_293T_FOXM1_GTX_2.merge_peak_313
chr11	65769641	65769762	122	65769681	14	9.97017	5.93064	5.48181	ds067_293T_FOXM1_GTX_2.merge_peak_314
chr11	73000658	73000809	152	73000725	20	18.8928	9.75711	13.9307	ds067_293T_FOXM1_GTX_2.merge_peak_315
chr11	77790851	77790990	140	77790924	13	8.74731	5.39579	4.37151	ds067_293T_FOXM1_GTX_2.merge_peak_316
chr11	86645711	86645836	126	86645771	13	10.5445	6.50474	6.0136	ds067_293T_FOXM1_GTX_2.merge_peak_317
chr11	101991319	101991450	132	101991412	12	9.4574	6.04012	5.01836	ds067_293T_FOXM1_GTX_2.merge_peak_318
chr11	108464342	108464455	114	108464379	12	7.80022	5.01037	3.53145	ds067_293T_FOXM1_GTX_2.merge_peak_319
chr11	110176227	110176351	125	110176321	9	5.1587	3.85413	1.35558	ds067_293T_FOXM1_GTX_2.merge_peak_320
chr11	110176412	110176532	121	110176488	10	7.38098	5.11087	3.16699	ds067_293T_FOXM1_GTX_2.merge_peak_321
chr11	112831950	112832062	113	112832024	12	7.80022	5.01037	3.53145	ds067_293T_FOXM1_GTX_2.merge_peak_322
chr11	118306874	118307174	301	118307053	52	66.8595	24.6251	61.0318	ds067_293T_FOXM1_GTX_2.merge_peak_323
chr11	118966103	118966528	426	118966437	34	33.5941	13.4895	28.2721	ds067_293T_FOXM1_GTX_2.merge_peak_324
chr11	119204940	119205389	450	119205143	80	110.547	34.3319	104.281	ds067_293T_FOXM1_GTX_2.merge_peak_325
chr11	120206842	120206947	106	120206867	13	8.74731	5.39579	4.37151	ds067_293T_FOXM1_GTX_2.merge_peak_326
chr11	125757365	125757526	162	125757450	13	9.98142	6.15557	5.49123	ds067_293T_FOXM1_GTX_2.merge_peak_327
chr11	125921074	125921214	141	125921129	13	10.5445	6.50474	6.0136	ds067_293T_FOXM1_GTX_2.merge_peak_328
chr11	128258217	128258322	106	128258296	12	8.60741	5.51006	4.2554	ds067_293T_FOXM1_GTX_2.merge_peak_329
chr11	134142977	134143158	182	134143059	22	21.4499	10.6708	16.4062	ds067_293T_FOXM1_GTX_2.merge_peak_330
chr12	860395	860681	287	860542	26	23.2324	10.4062	18.1264	ds067_293T_FOXM1_GTX_2.merge_peak_331
chr12	1685748	1685899	152	1685832	21	11.2904	5.25156	6.70845	ds067_293T_FOXM1_GTX_2.merge_peak_332
chr12	1692693	1692860	168	1692794	16	9.08975	5.0119	4.68122	ds067_293T_FOXM1_GTX_2.merge_peak_333
chr12	1771276	1771390	115	1771307	10	7.38098	5.11087	3.16699	ds067_293T_FOXM1_GTX_2.merge_peak_334
chr12	4647593	4647730	138	4647647	20	10.4485	5.01285	5.93096	ds067_293T_FOXM1_GTX_2.merge_peak_335
chr12	6602467	6602605	139	6602566	15	10.0249	5.7469	5.5311	ds067_293T_FOXM1_GTX_2.merge_peak_336
chr12	6602946	6603340	395	6603159	34	35.2086	14.4194	29.8556	ds067_293T_FOXM1_GTX_2.merge_peak_337
chr12	6798561	6798719	159	6798639	18	13.4102	7.03925	8.69725	ds067_293T_FOXM1_GTX_2.merge_peak_338
chr12	6832992	6833172	181	6833078	13	6.60223	4.12745	2.49576	ds067_293T_FOXM1_GTX_2.merge_peak_339
chr12	6873434	6873802	369	6873604	88	92.759	21.2449	86.6481	ds067_293T_FOXM1_GTX_2.merge_peak_340
chr12	7053003	7053300	298	7053061	24	13.927	5.96768	9.18032	ds067_293T_FOXM1_GTX_2.merge_peak_341
chr12	7079829	7079950	122	7079888	13	8.82605	5.44384	4.44139	ds067_293T_FOXM1_GTX_2.merge_peak_342
chr12	10766129	10766267	139	10766190	14	9.7239	5.7812	5.25446	ds067_293T_FOXM1_GTX_2.merge_peak_343
chr12	12419878	12420109	232	12419925	13	10.248	6.32085	5.74763	ds067_293T_FOXM1_GTX_2.merge_peak_344
chr12	12764662	12764797	136	12764738	17	12.3596	6.66876	7.71031	ds067_293T_FOXM1_GTX_2.merge_peak_345
chr12	12869991	12870170	180	12870081	14	8.80034	5.22818	4.42024	ds067_293T_FOXM1_GTX_2.merge_peak_346
chr12	12878239	12878462	224	12878414	15	12.113	7.00875	7.47455	ds067_293T_FOXM1_GTX_2.merge_peak_347
chr12	12878528	12879045	518	12878702	44	47.6355	17.3436	42.0708	ds067_293T_FOXM1_GTX_2.merge_peak_348
chr12	13030261	13030451	191	13030342	13	8.14082	5.02854	3.84029	ds067_293T_FOXM1_GTX_2.merge_peak_349
chr12	14518418	14518791	374	14518582	69	74.59	20.6372	68.6729	ds067_293T_FOXM1_GTX_2.merge_peak_350
chr12	14626809	14626940	132	14626856	18	13.8912	7.32285	9.14833	ds067_293T_FOXM1_GTX_2.merge_peak_351
chr12	15942382	15942512	131	15942424	15	10.7281	6.16661	6.17921	ds067_293T_FOXM1_GTX_2.merge_peak_352
chr12	25403838	25404028	191	25403928	19	15.7895	8.18237	10.9517	ds067_293T_FOXM1_GTX_2.merge_peak_353
chr12	25539116	25539278	163	25539229	9	5.93135	4.34811	1.96428	ds067_293T_FOXM1_GTX_2.merge_peak_354
chr12	25539660	25539794	135	25539698	16	9.08975	5.0119	4.68122	ds067_293T_FOXM1_GTX_2.merge_peak_355
chr12	27856643	27856793	151	27856720	21	16.6904	8.15071	11.8186	ds067_293T_FOXM1_GTX_2.merge_peak_356
chr12	29878965	29879134	170	29879040	17	11.6841	6.27382	7.07628	ds067_293T_FOXM1_GTX_2.merge_peak_357
chr12	32112134	32112277	144	32112229	13	6.60223	4.12745	2.49576	ds067_293T_FOXM1_GTX_2.merge_peak_358
chr12	32794595	32794703	109	32794624	14	9.7239	5.7812	5.25446	ds067_293T_FOXM1_GTX_2.merge_peak_359
chr12	38710423	38710606	184	38710462	18	13.8912	7.32285	9.14833	ds067_293T_FOXM1_GTX_2.merge_peak_360
chr12	41682145	41682319	175	41682257	17	14.6821	8.06493	9.90508	ds067_293T_FOXM1_GTX_2.merge_peak_361
chr12	41759413	41759518	106	41759483	14	7.40452	4.42227	3.17854	ds067_293T_FOXM1_GTX_2.merge_peak_362
chr12	43316032	43316340	309	43316245	23	11.0349	4.81295	6.46366	ds067_293T_FOXM1_GTX_2.merge_peak_363
chr12	45342577	45342736	160	45342659	16	9.08975	5.0119	4.68122	ds067_293T_FOXM1_GTX_2.merge_peak_364
chr12	49245859	49246099	241	49245961	23	16.8253	7.68261	11.9424	ds067_293T_FOXM1_GTX_2.merge_peak_365
chr12	49454556	49454689	134	49454602	20	12.7437	6.19117	8.06982	ds067_293T_FOXM1_GTX_2.merge_peak_366
chr12	49658427	49659005	579	49658723	84	97.2828	25.0595	91.1188	ds067_293T_FOXM1_GTX_2.merge_peak_367
chr12	49716767	49717354	588	49717073	63	71.3193	21.6654	65.4399	ds067_293T_FOXM1_GTX_2.merge_peak_368
chr12	50419079	50419557	479	50419275	54	58.9613	19.17	53.2321	ds067_293T_FOXM1_GTX_2.merge_peak_369
chr12	52345032	52345137	106	52345090	12	8.01043	5.13989	3.72681	ds067_293T_FOXM1_GTX_2.merge_peak_370
chr12	53289241	53289380	140	53289301	19	12.4139	6.23267	7.762	ds067_293T_FOXM1_GTX_2.merge_peak_371
chr12	53297249	53297360	112	53297301	17	11.3714	6.09338	6.78356	ds067_293T_FOXM1_GTX_2.merge_peak_372
chr12	53374781	53374886	106	53374831	13	8.74731	5.39579	4.37151	ds067_293T_FOXM1_GTX_2.merge_peak_373
chr12	53661915	53662234	320	53662018	41	36.2542	12.3823	30.8844	ds067_293T_FOXM1_GTX_2.merge_peak_374
chr12	53845670	53845803	134	53845797	13	8.74731	5.39579	4.37151	ds067_293T_FOXM1_GTX_2.merge_peak_375
chr12	54357858	54358031	174	54357949	20	15.877	7.9555	11.0374	ds067_293T_FOXM1_GTX_2.merge_peak_376
chr12	54427396	54427545	150	54427499	16	10.7584	5.96057	6.20911	ds067_293T_FOXM1_GTX_2.merge_peak_377
chr12	54674723	54674833	111	54674787	14	7.6377	4.55393	3.39499	ds067_293T_FOXM1_GTX_2.merge_peak_378
chr12	54688049	54688197	149	54688126	20	17.6882	9.03094	12.7728	ds067_293T_FOXM1_GTX_2.merge_peak_379
chr12	54753049	54753200	152	54753144	19	12.4139	6.23267	7.762	ds067_293T_FOXM1_GTX_2.merge_peak_380
chr12	56109767	56109880	114	56109810	18	12.0453	6.25209	7.40787	ds067_293T_FOXM1_GTX_2.merge_peak_381
chr12	56862232	56862364	133	56862294	11	7.42375	4.96115	3.19662	ds067_293T_FOXM1_GTX_2.merge_peak_382
chr12	57024100	57024308	209	57024205	15	10.7281	6.16661	6.17921	ds067_293T_FOXM1_GTX_2.merge_peak_383
chr12	57030686	57030986	301	57030841	18	13.0425	6.82444	8.34252	ds067_293T_FOXM1_GTX_2.merge_peak_384
chr12	57082258	57082454	197	57082341	27	16.7156	6.6838	11.8393	ds067_293T_FOXM1_GTX_2.merge_peak_385
chr12	57119111	57119216	106	57119138	13	5.1719	3.3419	1.36147	ds067_293T_FOXM1_GTX_2.merge_peak_386
chr12	57856562	57856731	170	57856643	22	12.1512	5.49026	7.50872	ds067_293T_FOXM1_GTX_2.merge_peak_387
chr12	59318956	59319248	293	59319159	21	11.2904	5.25156	6.70845	ds067_293T_FOXM1_GTX_2.merge_peak_388
chr12	62653794	62653960	167	62653874	13	8.40331	5.18681	4.06045	ds067_293T_FOXM1_GTX_2.merge_peak_389
chr12	64943483	64943660	178	64943584	14	7.40452	4.42227	3.17854	ds067_293T_FOXM1_GTX_2.merge_peak_390
chr12	65050276	65050439	164	65050348	15	5.32846	3.20864	1.49708	ds067_293T_FOXM1_GTX_2.merge_peak_391
chr12	65575981	65576086	106	65576041	14	9.7239	5.7812	5.25446	ds067_293T_FOXM1_GTX_2.merge_peak_392
chr12	65576289	65576395	107	65576353	13	8.14082	5.02854	3.84029	ds067_293T_FOXM1_GTX_2.merge_peak_393
chr12	66216742	66216941	200	66216827	20	15.4514	7.70744	10.6315	ds067_293T_FOXM1_GTX_2.merge_peak_394
chr12	67138786	67138891	106	67138862	13	6.60223	4.12745	2.49576	ds067_293T_FOXM1_GTX_2.merge_peak_395
chr12	67145567	67145794	228	67145716	23	19.4739	9.18065	14.5001	ds067_293T_FOXM1_GTX_2.merge_peak_396
chr12	67472890	67473053	164	67472965	23	15.6981	7.07563	10.8655	ds067_293T_FOXM1_GTX_2.merge_peak_397
chr12	67662876	67662999	124	67662909	16	10.6979	5.92527	6.15764	ds067_293T_FOXM1_GTX_2.merge_peak_398
chr12	69201537	69201745	209	69201700	14	11.6613	6.96936	7.05713	ds067_293T_FOXM1_GTX_2.merge_peak_399
chr12	69202567	69202954	388	69202770	32	25.4472	9.72899	20.2865	ds067_293T_FOXM1_GTX_2.merge_peak_400
chr12	69753762	69754017	256	69753927	11	6.82892	4.59032	2.69845	ds067_293T_FOXM1_GTX_2.merge_peak_401
chr12	72233457	72233578	122	72233533	20	8.74121	4.21133	4.37151	ds067_293T_FOXM1_GTX_2.merge_peak_402
chr12	75374420	75374623	204	75374452	13	10.5445	6.50474	6.0136	ds067_293T_FOXM1_GTX_2.merge_peak_403
chr12	75905389	75905622	234	75905518	14	9.7239	5.7812	5.25446	ds067_293T_FOXM1_GTX_2.merge_peak_404
chr12	82752171	82752287	117	82752222	15	10.7281	6.16661	6.17921	ds067_293T_FOXM1_GTX_2.merge_peak_405
chr12	86207999	86208160	162	86208079	26	23.696	10.6752	18.5848	ds067_293T_FOXM1_GTX_2.merge_peak_406
chr12	86222730	86222884	155	86222824	11	7.07696	4.74451	2.91015	ds067_293T_FOXM1_GTX_2.merge_peak_407
chr12	88538021	88538126	106	88538107	14	9.7239	5.7812	5.25446	ds067_293T_FOXM1_GTX_2.merge_peak_408
chr12	89919770	89919926	157	89919856	17	14.4345	7.9143	9.66246	ds067_293T_FOXM1_GTX_2.merge_peak_409
chr12	93964628	93964733	106	93964682	13	8.74731	5.39579	4.37151	ds067_293T_FOXM1_GTX_2.merge_peak_410
chr12	95226857	95226973	117	95226919	16	10.6979	5.92527	6.15764	ds067_293T_FOXM1_GTX_2.merge_peak_411
chr12	96794240	96794345	106	96794320	12	8.83616	5.65254	4.45102	ds067_293T_FOXM1_GTX_2.merge_peak_412
chr12	98884815	98885126	312	98884956	73	71.6129	17.6643	65.7312	ds067_293T_FOXM1_GTX_2.merge_peak_413
chr12	98909224	98909335	112	98909290	12	8.60741	5.51006	4.2554	ds067_293T_FOXM1_GTX_2.merge_peak_414
chr12	98909983	98910108	126	98910060	13	10.5445	6.50474	6.0136	ds067_293T_FOXM1_GTX_2.merge_peak_415
chr12	98910220	98910485	266	98910377	28	29.6448	13.4741	24.39	ds067_293T_FOXM1_GTX_2.merge_peak_416
chr12	98960656	98960780	125	98960681	17	12.013	6.46526	7.37857	ds067_293T_FOXM1_GTX_2.merge_peak_417
chr12	100594551	100594657	107	100594615	15	9.20047	5.26492	4.78653	ds067_293T_FOXM1_GTX_2.merge_peak_418
chr12	100967314	100967606	293	100967483	40	41.8912	15.8019	36.4212	ds067_293T_FOXM1_GTX_2.merge_peak_419
chr12	101801400	101801840	441	101801482	11	8.40206	5.57549	4.06045	ds067_293T_FOXM1_GTX_2.merge_peak_420
chr12	102513789	102514244	456	102513942	63	70.1726	21.0597	64.3078	ds067_293T_FOXM1_GTX_2.merge_peak_421
chr12	104323941	104324298	358	104324138	40	39.9721	14.7264	34.5404	ds067_293T_FOXM1_GTX_2.merge_peak_422
chr12	104350913	104351074	162	104350983	22	18.3004	8.79812	13.368	ds067_293T_FOXM1_GTX_2.merge_peak_423
chr12	104458221	104458363	143	104458276	21	11.2904	5.25156	6.70845	ds067_293T_FOXM1_GTX_2.merge_peak_424
chr12	106573005	106573187	183	106573106	18	11.178	5.76832	6.60123	ds067_293T_FOXM1_GTX_2.merge_peak_425
chr12	109490276	109490419	144	109490325	22	17.3712	8.26117	12.4718	ds067_293T_FOXM1_GTX_2.merge_peak_426
chr12	109742371	109742495	125	109742465	11	7.2069	4.82556	3.03536	ds067_293T_FOXM1_GTX_2.merge_peak_427
chr12	110486469	110486592	124	110486565	15	8.23422	4.71708	3.92095	ds067_293T_FOXM1_GTX_2.merge_peak_428
chr12	110939947	110940089	143	110940029	17	9.53737	5.07224	5.09216	ds067_293T_FOXM1_GTX_2.merge_peak_429
chr12	115094046	115094357	312	115094131	18	13.7986	7.26801	9.06337	ds067_293T_FOXM1_GTX_2.merge_peak_430
chr12	115352247	115352393	147	115352323	16	10.6979	5.92527	6.15764	ds067_293T_FOXM1_GTX_2.merge_peak_431
chr12	116714036	116714141	106	116714060	17	5.52426	3.11211	1.6216	ds067_293T_FOXM1_GTX_2.merge_peak_432
chr12	117175945	117176296	352	117176061	47	43.9311	14.1512	38.4262	ds067_293T_FOXM1_GTX_2.merge_peak_433
chr12	117319564	117319676	113	117319623	11	6.68713	4.50253	2.57154	ds067_293T_FOXM1_GTX_2.merge_peak_434
chr12	120315087	120315416	330	120315304	30	28.147	11.8583	22.9268	ds067_293T_FOXM1_GTX_2.merge_peak_435
chr12	120729365	120729757	393	120729453	28	20.9657	8.54971	15.9321	ds067_293T_FOXM1_GTX_2.merge_peak_436
chr12	120730724	120731050	327	120730797	14	7.40452	4.42227	3.17854	ds067_293T_FOXM1_GTX_2.merge_peak_437
chr12	121124299	121124473	175	121124402	32	31.4952	13.0474	26.2057	ds067_293T_FOXM1_GTX_2.merge_peak_438
chr12	121124572	121124745	174	121124596	12	7.80022	5.01037	3.53145	ds067_293T_FOXM1_GTX_2.merge_peak_439
chr12	121790234	121790432	199	121790308	23	13.0304	5.72897	8.33338	ds067_293T_FOXM1_GTX_2.merge_peak_440
chr12	122750923	122751082	160	122751026	21	18.1376	9.00061	13.208	ds067_293T_FOXM1_GTX_2.merge_peak_441
chr12	122985561	122985756	196	122985655	39	29.1142	9.54828	23.8711	ds067_293T_FOXM1_GTX_2.merge_peak_442
chr12	123237200	123237427	228	123237343	26	22.5315	10.0031	17.4523	ds067_293T_FOXM1_GTX_2.merge_peak_443
chr12	123717580	123717685	106	123717660	13	7.21723	4.48152	3.04392	ds067_293T_FOXM1_GTX_2.merge_peak_444
chr12	123868405	123868589	185	123868485	25	12.6525	5.21403	7.99187	ds067_293T_FOXM1_GTX_2.merge_peak_445
chr12	124086587	124086770	184	124086687	15	12.8058	7.43399	8.1222	ds067_293T_FOXM1_GTX_2.merge_peak_446
chr12	125399242	125399405	164	125399332	14	9.97017	5.93064	5.48181	ds067_293T_FOXM1_GTX_2.merge_peak_447
chr12	125424477	125424670	194	125424512	18	9.73102	4.99527	5.2608	ds067_293T_FOXM1_GTX_2.merge_peak_448
chr12	132628897	132629013	117	132628929	17	13.5257	7.36413	8.80805	ds067_293T_FOXM1_GTX_2.merge_peak_449
chr13	20207737	20207898	162	20207841	10	7.38098	5.11087	3.16699	ds067_293T_FOXM1_GTX_2.merge_peak_450
chr13	21050604	21050772	169	21050701	14	9.7239	5.7812	5.25446	ds067_293T_FOXM1_GTX_2.merge_peak_451
chr13	21750515	21750840	326	21750756	28	29.261	13.2456	24.0163	ds067_293T_FOXM1_GTX_2.merge_peak_452
chr13	22245103	22245241	139	22245173	16	9.08975	5.0119	4.68122	ds067_293T_FOXM1_GTX_2.merge_peak_453
chr13	25861613	25861736	124	25861700	12	5.82916	3.83263	1.87332	ds067_293T_FOXM1_GTX_2.merge_peak_454
chr13	27530665	27530997	333	27530830	26	23.2324	10.4062	18.1264	ds067_293T_FOXM1_GTX_2.merge_peak_455
chr13	27557216	27557536	321	27557319	16	13.8567	7.82539	9.12033	ds067_293T_FOXM1_GTX_2.merge_peak_456
chr13	28712306	28712483	178	28712337	15	6.55769	3.81931	2.47078	ds067_293T_FOXM1_GTX_2.merge_peak_457
chr13	29233051	29233225	175	29233121	15	8.23422	4.71708	3.92095	ds067_293T_FOXM1_GTX_2.merge_peak_458
chr13	29976533	29976657	125	29976585	11	8.40206	5.57549	4.06045	ds067_293T_FOXM1_GTX_2.merge_peak_459
chr13	31038780	31038885	106	31038818	11	8.40206	5.57549	4.06045	ds067_293T_FOXM1_GTX_2.merge_peak_460
chr13	31191919	31192066	148	31191976	19	14.8934	7.65054	10.1	ds067_293T_FOXM1_GTX_2.merge_peak_461
chr13	31407238	31407456	219	31407368	18	16.3903	8.82786	11.5266	ds067_293T_FOXM1_GTX_2.merge_peak_462
chr13	31736500	31736653	154	31736579	17	9.96968	5.30672	5.48181	ds067_293T_FOXM1_GTX_2.merge_peak_463
chr13	34116967	34117072	106	34117000	15	6.55769	3.81931	2.47078	ds067_293T_FOXM1_GTX_2.merge_peak_464
chr13	34392152	34392328	177	34392230	21	15.4605	7.44747	10.6397	ds067_293T_FOXM1_GTX_2.merge_peak_465
chr13	36919998	36920106	109	36920006	13	6.60223	4.12745	2.49576	ds067_293T_FOXM1_GTX_2.merge_peak_466
chr13	39612026	39612165	140	39612156	11	5.08734	3.53781	1.32884	ds067_293T_FOXM1_GTX_2.merge_peak_467
chr13	41345287	41345423	137	41345348	17	12.013	6.46526	7.37857	ds067_293T_FOXM1_GTX_2.merge_peak_468
chr13	41885176	41885321	146	41885261	19	11.7978	5.89635	7.17065	ds067_293T_FOXM1_GTX_2.merge_peak_469
chr13	42845994	42846172	179	42846103	17	13.1537	7.14076	8.45029	ds067_293T_FOXM1_GTX_2.merge_peak_470
chr13	45492158	45492294	137	45492247	16	9.08975	5.0119	4.68122	ds067_293T_FOXM1_GTX_2.merge_peak_471
chr13	48669268	48669402	135	48669345	15	11.8223	6.8308	7.1942	ds067_293T_FOXM1_GTX_2.merge_peak_472
chr13	50698521	50698725	205	50698601	14	11.3419	6.77233	6.75669	ds067_293T_FOXM1_GTX_2.merge_peak_473
chr13	52768522	52768701	180	52768617	22	14.6947	6.78081	9.91106	ds067_293T_FOXM1_GTX_2.merge_peak_474
chr13	53029264	53029620	357	53029441	50	30.4824	7.74939	25.2139	ds067_293T_FOXM1_GTX_2.merge_peak_475
chr13	60738016	60738205	190	60738100	20	17.1566	8.71262	12.2677	ds067_293T_FOXM1_GTX_2.merge_peak_476
chr13	73301771	73302114	344	73301917	52	57.0658	19.0366	51.3611	ds067_293T_FOXM1_GTX_2.merge_peak_477
chr13	74614464	74614570	107	74614515	14	9.06905	5.38772	4.66954	ds067_293T_FOXM1_GTX_2.merge_peak_478
chr13	74708786	74708891	106	74708858	12	7.80022	5.01037	3.53145	ds067_293T_FOXM1_GTX_2.merge_peak_479
chr13	79968224	79968332	109	79968301	16	9.08975	5.0119	4.68122	ds067_293T_FOXM1_GTX_2.merge_peak_480
chr13	80915437	80915576	140	80915512	14	9.65233	5.73791	5.19505	ds067_293T_FOXM1_GTX_2.merge_peak_481
chr13	93372255	93372406	152	93372338	16	9.08975	5.0119	4.68122	ds067_293T_FOXM1_GTX_2.merge_peak_482
chr13	95201818	95201998	181	95201905	14	9.35254	5.5573	4.92912	ds067_293T_FOXM1_GTX_2.merge_peak_483
chr13	107165428	107165575	148	107165515	17	11.6841	6.27382	7.07628	ds067_293T_FOXM1_GTX_2.merge_peak_484
chr13	107181554	107181673	120	107181571	13	6.60223	4.12745	2.49576	ds067_293T_FOXM1_GTX_2.merge_peak_485
chr13	113242409	113242578	170	113242490	15	8.23422	4.71708	3.92095	ds067_293T_FOXM1_GTX_2.merge_peak_486
chr13	113862998	113863120	123	113863037	17	13.2754	7.2137	8.56883	ds067_293T_FOXM1_GTX_2.merge_peak_487
chr13	113951289	113951567	279	113951424	28	20.9657	8.54971	15.9321	ds067_293T_FOXM1_GTX_2.merge_peak_488
chr13	115000232	115000359	128	115000295	21	19.1436	9.6013	14.1761	ds067_293T_FOXM1_GTX_2.merge_peak_489
chr14	20774069	20774174	106	20774121	14	8.54508	5.07782	4.19655	ds067_293T_FOXM1_GTX_2.merge_peak_490
chr14	20811431	20811557	127	20811468	18	8.82539	4.53543	4.4408	ds067_293T_FOXM1_GTX_2.merge_peak_491
chr14	23755413	23755625	213	23755469	17	9.76769	5.19665	5.29411	ds067_293T_FOXM1_GTX_2.merge_peak_492
chr14	24835828	24836129	302	24835894	22	14.6947	6.78081	9.91106	ds067_293T_FOXM1_GTX_2.merge_peak_493
chr14	31028288	31028516	229	31028416	26	20.5356	8.88455	15.5237	ds067_293T_FOXM1_GTX_2.merge_peak_494
chr14	31343691	31343833	143	31343768	14	7.40452	4.42227	3.17854	ds067_293T_FOXM1_GTX_2.merge_peak_495
chr14	35008706	35008881	176	35008790	15	9.73612	5.57673	5.26364	ds067_293T_FOXM1_GTX_2.merge_peak_496
chr14	37304535	37304691	157	37304617	20	6.32596	3.19093	2.28959	ds067_293T_FOXM1_GTX_2.merge_peak_497
chr14	45722326	45722535	210	45722469	33	22.6885	8.11604	17.6014	ds067_293T_FOXM1_GTX_2.merge_peak_498
chr14	50061456	50061760	305	50061667	23	9.4643	4.14948	5.02285	ds067_293T_FOXM1_GTX_2.merge_peak_499
chr14	50065370	50065475	106	50065427	16	7.28978	4.05802	3.10301	ds067_293T_FOXM1_GTX_2.merge_peak_500
chr14	50359095	50359270	176	50359167	24	16.0948	7.04478	11.2502	ds067_293T_FOXM1_GTX_2.merge_peak_501
chr14	51326113	51326221	109	51326157	23	13.0304	5.72897	8.33338	ds067_293T_FOXM1_GTX_2.merge_peak_502
chr14	54863348	54863871	524	54863549	81	92.6458	24.175	86.5393	ds067_293T_FOXM1_GTX_2.merge_peak_503
chr14	55032681	55032790	110	55032729	15	9.79268	5.60995	5.31895	ds067_293T_FOXM1_GTX_2.merge_peak_504
chr14	55658215	55658529	315	55658365	24	18.4738	8.31947	13.5326	ds067_293T_FOXM1_GTX_2.merge_peak_505
chr14	58862559	58862664	106	58862614	15	9.73612	5.57673	5.26364	ds067_293T_FOXM1_GTX_2.merge_peak_506
chr14	58894192	58894493	302	58894351	27	22.6615	9.75927	17.5782	ds067_293T_FOXM1_GTX_2.merge_peak_507
chr14	59349575	59349699	125	59349663	14	7.43504	4.43943	3.20467	ds067_293T_FOXM1_GTX_2.merge_peak_508
chr14	60952797	60952915	119	60952866	19	11.7978	5.89635	7.17065	ds067_293T_FOXM1_GTX_2.merge_peak_509
chr14	61117271	61117391	121	61117324	19	13.072	6.5996	8.37175	ds067_293T_FOXM1_GTX_2.merge_peak_510
chr14	61117548	61117670	123	61117635	15	8.23422	4.71708	3.92095	ds067_293T_FOXM1_GTX_2.merge_peak_511
chr14	61201400	61201537	138	61201460	26	10.2036	4.10262	5.70449	ds067_293T_FOXM1_GTX_2.merge_peak_512
chr14	65266860	65267063	204	65266961	36	30.1357	10.9083	24.8733	ds067_293T_FOXM1_GTX_2.merge_peak_513
chr14	68442364	68442478	115	68442417	18	12.0453	6.25209	7.40787	ds067_293T_FOXM1_GTX_2.merge_peak_514
chr14	68634117	68634318	202	68634195	19	13.0392	6.58115	8.34078	ds067_293T_FOXM1_GTX_2.merge_peak_515
chr14	69414646	69414765	120	69414736	14	9.38176	5.57485	4.95681	ds067_293T_FOXM1_GTX_2.merge_peak_516
chr14	69658125	69658255	131	69658176	14	5.85122	3.58061	1.88975	ds067_293T_FOXM1_GTX_2.merge_peak_517
chr14	70233740	70233908	169	70233815	17	9.53737	5.07224	5.09216	ds067_293T_FOXM1_GTX_2.merge_peak_518
chr14	70234469	70234607	139	70234528	20	11.7107	5.64722	7.10253	ds067_293T_FOXM1_GTX_2.merge_peak_519
chr14	70346953	70347077	125	70346994	21	15.2356	7.32113	10.4198	ds067_293T_FOXM1_GTX_2.merge_peak_520
chr14	70469457	70469566	110	70469484	17	9.56	5.08441	5.11458	ds067_293T_FOXM1_GTX_2.merge_peak_521
chr14	70826416	70826622	207	70826491	34	27.3475	10.1046	22.1438	ds067_293T_FOXM1_GTX_2.merge_peak_522
chr14	71284342	71284559	218	71284503	21	11.2904	5.25156	6.70845	ds067_293T_FOXM1_GTX_2.merge_peak_523
chr14	73429710	73429819	110	73429740	12	7.80022	5.01037	3.53145	ds067_293T_FOXM1_GTX_2.merge_peak_524
chr14	73591951	73592253	303	73592080	26	23.0975	10.3282	18.0016	ds067_293T_FOXM1_GTX_2.merge_peak_525
chr14	74226482	74226679	198	74226557	30	24.5661	9.86968	19.4242	ds067_293T_FOXM1_GTX_2.merge_peak_526
chr14	74607129	74607257	129	74607206	14	8.07051	4.80163	3.77682	ds067_293T_FOXM1_GTX_2.merge_peak_527
chr14	75348527	75348632	106	75348539	15	7.12429	4.11464	2.95554	ds067_293T_FOXM1_GTX_2.merge_peak_528
chr14	75745290	75745476	187	75745339	15	8.95127	5.12174	4.5596	ds067_293T_FOXM1_GTX_2.merge_peak_529
chr14	89017828	89017972	145	89017915	19	11.7978	5.89635	7.17065	ds067_293T_FOXM1_GTX_2.merge_peak_530
chr14	90085488	90085668	181	90085531	17	9.96968	5.30672	5.48181	ds067_293T_FOXM1_GTX_2.merge_peak_531
chr14	90421132	90421238	107	90421193	18	10.8727	5.60154	6.31188	ds067_293T_FOXM1_GTX_2.merge_peak_532
chr14	90422085	90422221	137	90422163	17	8.0461	4.29673	3.75558	ds067_293T_FOXM1_GTX_2.merge_peak_533
chr14	90849613	90849893	281	90849812	20	12.1491	5.87542	7.50872	ds067_293T_FOXM1_GTX_2.merge_peak_534
chr14	90863285	90863418	134	90863354	23	13.4125	5.91355	8.69942	ds067_293T_FOXM1_GTX_2.merge_peak_535
chr14	91847137	91847278	142	91847206	21	8.07318	3.80369	3.77875	ds067_293T_FOXM1_GTX_2.merge_peak_536
chr14	91976588	91976726	139	91976692	17	8.0461	4.29673	3.75558	ds067_293T_FOXM1_GTX_2.merge_peak_537
chr14	94346465	94346652	188	94346564	24	16.0948	7.04478	11.2502	ds067_293T_FOXM1_GTX_2.merge_peak_538
chr14	95623886	95624016	131	95623944	16	9.60297	5.29777	5.15569	ds067_293T_FOXM1_GTX_2.merge_peak_539
chr14	100070662	100071023	362	100070929	35	19.1163	6.22423	14.1492	ds067_293T_FOXM1_GTX_2.merge_peak_540
chr14	100288167	100288390	224	100288239	23	11.0349	4.81295	6.46366	ds067_293T_FOXM1_GTX_2.merge_peak_541
chr14	102414399	102414571	173	102414514	26	13.2581	5.31709	8.55193	ds067_293T_FOXM1_GTX_2.merge_peak_542
chr14	102783199	102783414	216	102783330	20	13.1154	6.39199	8.41222	ds067_293T_FOXM1_GTX_2.merge_peak_543
chr14	103058382	103058525	144	103058462	24	18.8199	8.51199	13.8628	ds067_293T_FOXM1_GTX_2.merge_peak_544
chr14	105399770	105399878	109	105399800	16	10.4043	5.75486	5.89191	ds067_293T_FOXM1_GTX_2.merge_peak_545
chr14	105487406	105487619	214	105487529	33	26.0998	9.76798	20.9217	ds067_293T_FOXM1_GTX_2.merge_peak_546
chr15	30918177	30918377	201	30918270	50	63.5419	23.6958	57.751	ds067_293T_FOXM1_GTX_2.merge_peak_547
chr15	40384612	40384717	106	40384682	15	12.2421	7.08789	7.59577	ds067_293T_FOXM1_GTX_2.merge_peak_548
chr15	40384838	40385066	229	40384967	15	12.1557	7.03493	7.51174	ds067_293T_FOXM1_GTX_2.merge_peak_549
chr15	40453119	40453272	154	40453194	20	14.4072	7.10895	9.63797	ds067_293T_FOXM1_GTX_2.merge_peak_550
chr15	40675007	40675325	319	40675158	84	122.557	38.8233	116.21	ds067_293T_FOXM1_GTX_2.merge_peak_551
chr15	41624751	41625189	439	41625008	22	18.4142	8.86451	13.474	ds067_293T_FOXM1_GTX_2.merge_peak_552
chr15	41694648	41694753	106	41694696	16	13.9764	7.89861	9.22042	ds067_293T_FOXM1_GTX_2.merge_peak_553
chr15	48028440	48028545	106	48028506	10	7.38098	5.11087	3.16699	ds067_293T_FOXM1_GTX_2.merge_peak_554
chr15	48470430	48470614	185	48470521	24	20.7893	9.63533	15.7645	ds067_293T_FOXM1_GTX_2.merge_peak_555
chr15	59397050	59397515	466	59397306	36	30.1357	10.9083	24.8733	ds067_293T_FOXM1_GTX_2.merge_peak_556
chr15	60033560	60033773	214	60033639	11	8.40206	5.57549	4.06045	ds067_293T_FOXM1_GTX_2.merge_peak_557
chr15	63347327	63347526	200	63347392	13	10.5445	6.50474	6.0136	ds067_293T_FOXM1_GTX_2.merge_peak_558
chr15	64973767	64973892	126	64973845	10	6.67327	4.66236	2.55782	ds067_293T_FOXM1_GTX_2.merge_peak_559
chr15	65117708	65118047	340	65117875	46	50.5657	18.1144	44.9608	ds067_293T_FOXM1_GTX_2.merge_peak_560
chr15	65118290	65118395	106	65118316	12	9.4574	6.04012	5.01836	ds067_293T_FOXM1_GTX_2.merge_peak_561
chr15	65588420	65588658	239	65588488	25	14.8405	6.20638	10.0502	ds067_293T_FOXM1_GTX_2.merge_peak_562
chr15	65597005	65597333	329	65597100	23	9.4643	4.14948	5.02285	ds067_293T_FOXM1_GTX_2.merge_peak_563
chr15	65597464	65597585	122	65597548	19	9.62654	4.77414	5.173	ds067_293T_FOXM1_GTX_2.merge_peak_564
chr15	65903439	65903569	131	65903520	28	17.6761	6.9225	12.7608	ds067_293T_FOXM1_GTX_2.merge_peak_565
chr15	66084621	66084821	201	66084692	16	9.35893	5.16113	4.93429	ds067_293T_FOXM1_GTX_2.merge_peak_566
chr15	66125038	66125143	106	66125108	16	8.0847	4.46945	3.78977	ds067_293T_FOXM1_GTX_2.merge_peak_567
chr15	66161417	66161533	117	66161466	22	12.7615	5.78832	8.08736	ds067_293T_FOXM1_GTX_2.merge_peak_568
chr15	66994580	66994687	108	66994627	15	8.23422	4.71708	3.92095	ds067_293T_FOXM1_GTX_2.merge_peak_569
chr15	68346382	68346529	148	68346464	20	15.0873	7.49705	10.2846	ds067_293T_FOXM1_GTX_2.merge_peak_570
chr15	68852040	68852245	206	68852094	17	8.0461	4.29673	3.75558	ds067_293T_FOXM1_GTX_2.merge_peak_571
chr15	69110590	69110915	326	69110720	22	14.6947	6.78081	9.91106	ds067_293T_FOXM1_GTX_2.merge_peak_572
chr15	69706472	69706842	371	69706652	89	94.2097	21.4836	88.0811	ds067_293T_FOXM1_GTX_2.merge_peak_573
chr15	69770651	69770765	115	69770725	13	7.89212	4.87963	3.6166	ds067_293T_FOXM1_GTX_2.merge_peak_574
chr15	71407644	71407864	221	71407767	23	17.75	8.19522	12.8342	ds067_293T_FOXM1_GTX_2.merge_peak_575
chr15	71544453	71544683	231	71544596	20	15.6188	7.80479	10.7934	ds067_293T_FOXM1_GTX_2.merge_peak_576
chr15	72523557	72523771	215	72523606	17	11.402	6.11096	6.81336	ds067_293T_FOXM1_GTX_2.merge_peak_577
chr15	72668309	72668447	139	72668375	25	14.719	6.14891	9.93494	ds067_293T_FOXM1_GTX_2.merge_peak_578
chr15	72766430	72766688	259	72766642	16	9.125	5.03135	4.71423	ds067_293T_FOXM1_GTX_2.merge_peak_579
chr15	73076027	73076205	179	73076111	32	14.6432	5.01431	9.86731	ds067_293T_FOXM1_GTX_2.merge_peak_580
chr15	73260360	73260493	134	73260440	18	10.4131	5.35403	5.89991	ds067_293T_FOXM1_GTX_2.merge_peak_581
chr15	73928916	73929030	115	73928940	17	10.9581	5.85753	6.39431	ds067_293T_FOXM1_GTX_2.merge_peak_582
chr15	74215017	74215205	189	74215118	15	6.55769	3.81931	2.47078	ds067_293T_FOXM1_GTX_2.merge_peak_583
chr15	74392546	74392659	114	74392584	22	12.1512	5.49026	7.50872	ds067_293T_FOXM1_GTX_2.merge_peak_584
chr15	75315823	75316026	204	75315877	18	8.82539	4.53543	4.4408	ds067_293T_FOXM1_GTX_2.merge_peak_585
chr15	75660954	75661103	150	75661039	18	8.82539	4.53543	4.4408	ds067_293T_FOXM1_GTX_2.merge_peak_586
chr15	76196115	76196248	134	76196206	19	10.5876	5.25818	6.05534	ds067_293T_FOXM1_GTX_2.merge_peak_587
chr15	77359775	77359960	186	77359880	25	12.6525	5.21403	7.99187	ds067_293T_FOXM1_GTX_2.merge_peak_588
chr15	78730423	78730559	137	78730520	22	14.7442	6.80712	9.95885	ds067_293T_FOXM1_GTX_2.merge_peak_589
chr15	79152956	79153083	128	79153021	12	7.80022	5.01037	3.53145	ds067_293T_FOXM1_GTX_2.merge_peak_590
chr15	81035674	81035792	119	81035703	15	9.20047	5.26492	4.78653	ds067_293T_FOXM1_GTX_2.merge_peak_591
chr15	85890001	85890139	139	85890070	12	5.82916	3.83263	1.87332	ds067_293T_FOXM1_GTX_2.merge_peak_592
chr15	89129798	89129903	106	89129887	14	6.53578	3.94363	2.45417	ds067_293T_FOXM1_GTX_2.merge_peak_593
chr15	90118333	90118786	454	90118640	28	17.6761	6.9225	12.7608	ds067_293T_FOXM1_GTX_2.merge_peak_594
chr15	90437186	90437386	201	90437311	21	9.48708	4.41187	5.04357	ds067_293T_FOXM1_GTX_2.merge_peak_595
chr15	90735072	90735276	205	90735148	18	13.4102	7.03925	8.69725	ds067_293T_FOXM1_GTX_2.merge_peak_596
chr15	91249691	91249938	248	91249847	22	14.6947	6.78081	9.91106	ds067_293T_FOXM1_GTX_2.merge_peak_597
chr15	91251894	91252053	160	91251969	20	14.0541	6.91021	9.29555	ds067_293T_FOXM1_GTX_2.merge_peak_598
chr15	91498382	91498667	286	91498522	45	46.0399	16.0331	40.5002	ds067_293T_FOXM1_GTX_2.merge_peak_599
chr15	91537622	91538152	531	91537802	73	80.5169	21.8165	74.5384	ds067_293T_FOXM1_GTX_2.merge_peak_600
chr15	93352682	93352918	237	93352708	15	8.95127	5.12174	4.5596	ds067_293T_FOXM1_GTX_2.merge_peak_601
chr15	93375121	93375357	237	93375271	32	24.1689	9.08169	19.042	ds067_293T_FOXM1_GTX_2.merge_peak_602
chr15	93425986	93426091	106	93426030	19	12.7196	6.40217	8.05659	ds067_293T_FOXM1_GTX_2.merge_peak_603
chr15	99366449	99366564	116	99366461	12	6.58987	4.27775	2.49576	ds067_293T_FOXM1_GTX_2.merge_peak_604
chr16	1524975	1525098	124	1525027	12	8.83616	5.65254	4.45102	ds067_293T_FOXM1_GTX_2.merge_peak_605
chr16	1823079	1823203	125	1823151	14	10.3081	6.13678	5.80271	ds067_293T_FOXM1_GTX_2.merge_peak_606
chr16	2175078	2175349	272	2175245	30	28.303	11.9478	23.0741	ds067_293T_FOXM1_GTX_2.merge_peak_607
chr16	2264930	2265055	126	2264985	13	9.87129	6.08735	5.39534	ds067_293T_FOXM1_GTX_2.merge_peak_608
chr16	2478974	2479363	390	2479209	59	60.2167	17.6891	54.4703	ds067_293T_FOXM1_GTX_2.merge_peak_609
chr16	2518938	2519072	135	2519017	18	13.4102	7.03925	8.69725	ds067_293T_FOXM1_GTX_2.merge_peak_610
chr16	3011930	3012064	135	3011985	16	9.60297	5.29777	5.15569	ds067_293T_FOXM1_GTX_2.merge_peak_611
chr16	4323013	4323143	131	4323056	10	7.38098	5.11087	3.16699	ds067_293T_FOXM1_GTX_2.merge_peak_612
chr16	4664930	4665044	115	4665001	14	10.4495	6.2233	5.93178	ds067_293T_FOXM1_GTX_2.merge_peak_613
chr16	11836817	11837082	266	11836977	32	30.9227	12.7186	25.6468	ds067_293T_FOXM1_GTX_2.merge_peak_614
chr16	12009955	12010080	126	12010045	19	11.7978	5.89635	7.17065	ds067_293T_FOXM1_GTX_2.merge_peak_615
chr16	12214476	12214605	130	12214543	17	9.96968	5.30672	5.48181	ds067_293T_FOXM1_GTX_2.merge_peak_616
chr16	14379736	14379848	113	14379761	14	5.85122	3.58061	1.88975	ds067_293T_FOXM1_GTX_2.merge_peak_617
chr16	15238190	15238300	111	15238221	14	9.7239	5.7812	5.25446	ds067_293T_FOXM1_GTX_2.merge_peak_618
chr16	15684916	15685192	277	15685013	24	23.4403	11.2013	18.3327	ds067_293T_FOXM1_GTX_2.merge_peak_619
chr16	15743912	15744171	260	15744011	27	24.4778	10.7916	19.3366	ds067_293T_FOXM1_GTX_2.merge_peak_620
chr16	18801668	18801795	128	18801698	14	7.40452	4.42227	3.17854	ds067_293T_FOXM1_GTX_2.merge_peak_621
chr16	18812456	18813352	897	18812974	119	171.929	44.4584	165.096	ds067_293T_FOXM1_GTX_2.merge_peak_622
chr16	20817743	20817927	185	20817839	14	11.4697	6.85117	6.8775	ds067_293T_FOXM1_GTX_2.merge_peak_623
chr16	22308448	22308622	175	22308498	12	7.80022	5.01037	3.53145	ds067_293T_FOXM1_GTX_2.merge_peak_624
chr16	23160787	23160892	106	23160846	13	8.40331	5.18681	4.06045	ds067_293T_FOXM1_GTX_2.merge_peak_625
chr16	23652599	23652705	107	23652650	12	9.29322	5.93768	4.87378	ds067_293T_FOXM1_GTX_2.merge_peak_626
chr16	23689961	23690299	339	23690145	77	97.8244	28.898	91.659	ds067_293T_FOXM1_GTX_2.merge_peak_627
chr16	23746613	23746829	217	23746746	29	31.061	13.9387	25.7822	ds067_293T_FOXM1_GTX_2.merge_peak_628
chr16	24550795	24550908	114	24550851	12	8.93775	5.71588	4.54774	ds067_293T_FOXM1_GTX_2.merge_peak_629
chr16	25060867	25061113	247	25061009	23	22.2007	10.7943	17.1281	ds067_293T_FOXM1_GTX_2.merge_peak_630
chr16	28223500	28223606	107	28223534	15	10.9925	6.32602	6.4259	ds067_293T_FOXM1_GTX_2.merge_peak_631
chr16	28503417	28503530	114	28503434	12	8.01043	5.13989	3.72681	ds067_293T_FOXM1_GTX_2.merge_peak_632
chr16	28833851	28834011	161	28833918	15	9.20047	5.26492	4.78653	ds067_293T_FOXM1_GTX_2.merge_peak_633
chr16	29816800	29817136	337	29817006	23	16.7493	7.64105	11.8694	ds067_293T_FOXM1_GTX_2.merge_peak_634
chr16	29822673	29822792	120	29822695	20	9.76519	4.68409	5.29225	ds067_293T_FOXM1_GTX_2.merge_peak_635
chr16	29827695	29827854	160	29827757	22	15.1733	7.03715	10.3594	ds067_293T_FOXM1_GTX_2.merge_peak_636
chr16	30064257	30064465	209	30064330	15	10.6183	6.10061	6.08558	ds067_293T_FOXM1_GTX_2.merge_peak_637
chr16	30583325	30583644	320	30583462	21	13.7097	6.48599	8.98043	ds067_293T_FOXM1_GTX_2.merge_peak_638
chr16	30621624	30621889	266	30621769	24	11.8353	5.01349	7.20507	ds067_293T_FOXM1_GTX_2.merge_peak_639
chr16	46655185	46655335	151	46655289	10	6.17755	4.34914	2.15485	ds067_293T_FOXM1_GTX_2.merge_peak_640
chr16	67548437	67548542	106	67548461	15	10.7281	6.16661	6.17921	ds067_293T_FOXM1_GTX_2.merge_peak_641
chr16	67596157	67596291	135	67596189	12	9.4574	6.04012	5.01836	ds067_293T_FOXM1_GTX_2.merge_peak_642
chr16	67840501	67840647	147	67840563	14	9.97017	5.93064	5.48181	ds067_293T_FOXM1_GTX_2.merge_peak_643
chr16	67880556	67880756	201	67880660	11	7.07696	4.74451	2.91015	ds067_293T_FOXM1_GTX_2.merge_peak_644
chr16	68125720	68125856	137	68125755	16	11.7584	6.55203	7.13974	ds067_293T_FOXM1_GTX_2.merge_peak_645
chr16	70285789	70285956	168	70285871	24	21.2167	9.8844	16.1773	ds067_293T_FOXM1_GTX_2.merge_peak_646
chr16	70473153	70473270	118	70473186	15	11.3551	6.5459	6.7685	ds067_293T_FOXM1_GTX_2.merge_peak_647
chr16	70557543	70557748	206	70557598	13	8.681	5.35538	4.32365	ds067_293T_FOXM1_GTX_2.merge_peak_648
chr16	71842908	71843103	196	71843009	18	10.8727	5.60154	6.31188	ds067_293T_FOXM1_GTX_2.merge_peak_649
chr16	71929199	71929400	202	71929298	22	21.1744	10.5051	16.1367	ds067_293T_FOXM1_GTX_2.merge_peak_650
chr16	73129911	73130114	204	73130028	21	11.2904	5.25156	6.70845	ds067_293T_FOXM1_GTX_2.merge_peak_651
chr16	75115258	75115369	112	75115344	15	9.46173	5.41634	5.021	ds067_293T_FOXM1_GTX_2.merge_peak_652
chr16	77443257	77443504	248	77443419	16	11.0067	6.10608	6.43774	ds067_293T_FOXM1_GTX_2.merge_peak_653
chr16	85148643	85148821	179	85148728	12	9.36765	5.98412	4.94286	ds067_293T_FOXM1_GTX_2.merge_peak_654
chr16	87417567	87417672	106	87417641	11	7.80218	5.19852	3.53302	ds067_293T_FOXM1_GTX_2.merge_peak_655
chr16	87984963	87985155	193	87985090	14	10.4495	6.2233	5.93178	ds067_293T_FOXM1_GTX_2.merge_peak_656
chr16	88877895	88878000	106	88877934	13	8.14082	5.02854	3.84029	ds067_293T_FOXM1_GTX_2.merge_peak_657
chr16	90088918	90089142	225	90088996	18	10.8727	5.60154	6.31188	ds067_293T_FOXM1_GTX_2.merge_peak_658
chr17	900249	900373	125	900310	24	11.8353	5.01349	7.20507	ds067_293T_FOXM1_GTX_2.merge_peak_659
chr17	2304397	2304502	106	2304470	16	10.0975	5.57838	5.60262	ds067_293T_FOXM1_GTX_2.merge_peak_660
chr17	2513350	2513462	113	2513382	11	7.65256	5.10459	3.40952	ds067_293T_FOXM1_GTX_2.merge_peak_661
chr17	2615074	2615179	106	2615099	10	6.10862	4.30575	2.0972	ds067_293T_FOXM1_GTX_2.merge_peak_662
chr17	2878820	2878944	125	2878855	19	11.7978	5.89635	7.17065	ds067_293T_FOXM1_GTX_2.merge_peak_663
chr17	3627036	3627275	240	3627177	56	44.0742	11.4308	38.5677	ds067_293T_FOXM1_GTX_2.merge_peak_664
chr17	3793507	3793648	142	3793587	26	15.9208	6.51634	11.081	ds067_293T_FOXM1_GTX_2.merge_peak_665
chr17	4607385	4607568	184	4607476	38	32.5505	11.4979	27.2419	ds067_293T_FOXM1_GTX_2.merge_peak_666
chr17	6347166	6347289	124	6347243	16	9.60297	5.29777	5.15569	ds067_293T_FOXM1_GTX_2.merge_peak_667
chr17	6347338	6347558	221	6347439	24	17.8976	8.00271	12.9725	ds067_293T_FOXM1_GTX_2.merge_peak_668
chr17	7146225	7146376	152	7146295	19	11.5703	5.77405	6.97675	ds067_293T_FOXM1_GTX_2.merge_peak_669
chr17	7620561	7620676	116	7620619	22	15.9176	7.44347	11.0779	ds067_293T_FOXM1_GTX_2.merge_peak_670
chr17	7740250	7740393	144	7740334	20	11.9653	5.77926	7.33286	ds067_293T_FOXM1_GTX_2.merge_peak_671
chr17	7760826	7761007	182	7760923	20	8.74121	4.21133	4.37151	ds067_293T_FOXM1_GTX_2.merge_peak_672
chr17	8076481	8076875	395	8076731	36	26.467	9.11673	21.2831	ds067_293T_FOXM1_GTX_2.merge_peak_673
chr17	8090971	8091112	142	8091070	16	5.96527	3.40918	1.98801	ds067_293T_FOXM1_GTX_2.merge_peak_674
chr17	8113794	8114067	274	8113939	35	21.631	7.21943	16.5807	ds067_293T_FOXM1_GTX_2.merge_peak_675
chr17	8286558	8286722	165	8286580	19	11.5703	5.77405	6.97675	ds067_293T_FOXM1_GTX_2.merge_peak_676
chr17	9469518	9469689	172	9469593	21	17.0986	8.38833	12.2121	ds067_293T_FOXM1_GTX_2.merge_peak_677
chr17	9828133	9828325	193	9828237	21	9.48708	4.41187	5.04357	ds067_293T_FOXM1_GTX_2.merge_peak_678
chr17	16284377	16284498	122	16284449	17	9.10222	4.84048	4.69266	ds067_293T_FOXM1_GTX_2.merge_peak_679
chr17	17184665	17184828	164	17184739	12	7.01331	4.53109	2.85225	ds067_293T_FOXM1_GTX_2.merge_peak_680
chr17	17495019	17495124	106	17495093	14	7.40452	4.42227	3.17854	ds067_293T_FOXM1_GTX_2.merge_peak_681
chr17	17861641	17861885	245	17861798	23	14.2137	6.30981	9.44962	ds067_293T_FOXM1_GTX_2.merge_peak_682
chr17	17991126	17991262	137	17991227	16	11.6763	6.50296	7.0698	ds067_293T_FOXM1_GTX_2.merge_peak_683
chr17	18684472	18684606	135	18684549	15	12.8058	7.43399	8.1222	ds067_293T_FOXM1_GTX_2.merge_peak_684
chr17	18967110	18967225	116	18967147	22	14.6947	6.78081	9.91106	ds067_293T_FOXM1_GTX_2.merge_peak_685
chr17	19015278	19015383	106	19015299	12	9.4574	6.04012	5.01836	ds067_293T_FOXM1_GTX_2.merge_peak_686
chr17	19771236	19771385	150	19771258	13	6.60223	4.12745	2.49576	ds067_293T_FOXM1_GTX_2.merge_peak_687
chr17	21117457	21117613	157	21117527	19	6.75752	3.4579	2.63837	ds067_293T_FOXM1_GTX_2.merge_peak_688
chr17	26925850	26926174	325	26925978	32	18.7964	6.61781	13.8458	ds067_293T_FOXM1_GTX_2.merge_peak_689
chr17	27279343	27279522	180	27279438	25	15.8335	6.68628	10.9952	ds067_293T_FOXM1_GTX_2.merge_peak_690
chr17	27717264	27717376	113	27717326	14	9.06905	5.38772	4.66954	ds067_293T_FOXM1_GTX_2.merge_peak_691
chr17	29035791	29036040	250	29035842	15	8.23422	4.71708	3.92095	ds067_293T_FOXM1_GTX_2.merge_peak_692
chr17	29158766	29159080	315	29158840	25	19.8575	8.80155	14.8678	ds067_293T_FOXM1_GTX_2.merge_peak_693
chr17	30626093	30626218	126	30626163	17	10.5172	5.6094	5.99808	ds067_293T_FOXM1_GTX_2.merge_peak_694
chr17	30669175	30669306	132	30669213	23	9.4643	4.14948	5.02285	ds067_293T_FOXM1_GTX_2.merge_peak_695
chr17	36151456	36151667	212	36151549	37	31.3375	11.2031	26.0531	ds067_293T_FOXM1_GTX_2.merge_peak_696
chr17	36981550	36981655	106	36981609	24	10.1863	4.32238	5.68741	ds067_293T_FOXM1_GTX_2.merge_peak_697
chr17	37213173	37213293	121	37213221	18	10.658	5.48535	6.12081	ds067_293T_FOXM1_GTX_2.merge_peak_698
chr17	37617450	37617831	382	37617632	49	46.5636	14.7409	41.012	ds067_293T_FOXM1_GTX_2.merge_peak_699
chr17	38574079	38574449	371	38574257	71	68.8872	17.1869	63.0311	ds067_293T_FOXM1_GTX_2.merge_peak_700
chr17	39819077	39819224	148	39819176	12	6.83878	4.42624	2.70768	ds067_293T_FOXM1_GTX_2.merge_peak_701
chr17	41393393	41393509	117	41393442	20	12.5035	6.06276	7.848	ds067_293T_FOXM1_GTX_2.merge_peak_702
chr17	41445171	41445415	245	41445340	19	9.73339	4.82692	5.26297	ds067_293T_FOXM1_GTX_2.merge_peak_703
chr17	41561075	41561438	364	41561299	28	20.9657	8.54971	15.9321	ds067_293T_FOXM1_GTX_2.merge_peak_704
chr17	41747560	41747719	160	41747684	17	6.62611	3.60971	2.51707	ds067_293T_FOXM1_GTX_2.merge_peak_705
chr17	42092315	42092438	124	42092370	21	15.4605	7.44747	10.6397	ds067_293T_FOXM1_GTX_2.merge_peak_706
chr17	42441114	42441219	106	42441138	15	10.0249	5.7469	5.5311	ds067_293T_FOXM1_GTX_2.merge_peak_707
chr17	42785898	42786133	236	42786064	23	12.2331	5.35325	7.58699	ds067_293T_FOXM1_GTX_2.merge_peak_708
chr17	42976790	42976901	112	42976826	16	9.88406	5.45669	5.40788	ds067_293T_FOXM1_GTX_2.merge_peak_709
chr17	43024982	43025350	369	43025179	66	56.0271	13.4362	50.3387	ds067_293T_FOXM1_GTX_2.merge_peak_710
chr17	43225121	43225459	339	43225236	25	19.2827	8.48434	14.3121	ds067_293T_FOXM1_GTX_2.merge_peak_711
chr17	43238860	43239039	180	43238918	23	7.12357	3.25271	2.95527	ds067_293T_FOXM1_GTX_2.merge_peak_712
chr17	43422979	43423084	106	43423018	17	10.0073	5.32731	5.51636	ds067_293T_FOXM1_GTX_2.merge_peak_713
chr17	43661701	43661810	110	43661756	23	7.12357	3.25271	2.95527	ds067_293T_FOXM1_GTX_2.merge_peak_714
chr17	45144800	45144986	187	45144857	20	10.4485	5.01285	5.93096	ds067_293T_FOXM1_GTX_2.merge_peak_715
chr17	45727144	45727424	281	45727299	22	16.7349	7.89958	11.8551	ds067_293T_FOXM1_GTX_2.merge_peak_716
chr17	46671379	46671484	106	46671431	14	7.89274	4.69939	3.6172	ds067_293T_FOXM1_GTX_2.merge_peak_717
chr17	46682342	46682574	233	46682539	21	9.48708	4.41187	5.04357	ds067_293T_FOXM1_GTX_2.merge_peak_718
chr17	46703983	46704088	106	46704044	14	7.78483	4.63767	3.53094	ds067_293T_FOXM1_GTX_2.merge_peak_719
chr17	46806291	46806455	165	46806372	18	12.2016	6.34072	7.55701	ds067_293T_FOXM1_GTX_2.merge_peak_720
chr17	47075720	47075839	120	47075795	15	8.71319	4.98614	4.35248	ds067_293T_FOXM1_GTX_2.merge_peak_721
chr17	47269291	47269540	250	47269459	28	24.1802	10.2906	19.053	ds067_293T_FOXM1_GTX_2.merge_peak_722
chr17	47269871	47269994	124	47269952	17	9.10222	4.84048	4.69266	ds067_293T_FOXM1_GTX_2.merge_peak_723
chr17	48172471	48172576	106	48172566	17	6.62611	3.60971	2.51707	ds067_293T_FOXM1_GTX_2.merge_peak_724
chr17	48229396	48229530	135	48229449	21	11.6364	5.42076	7.04125	ds067_293T_FOXM1_GTX_2.merge_peak_725
chr17	48474869	48474974	106	48474947	14	7.24069	4.33054	3.06303	ds067_293T_FOXM1_GTX_2.merge_peak_726
chr17	48785143	48785338	196	48785291	15	8.23422	4.71708	3.92095	ds067_293T_FOXM1_GTX_2.merge_peak_727
chr17	49230831	49231019	189	49230882	30	14.8496	5.35975	10.0584	ds067_293T_FOXM1_GTX_2.merge_peak_728
chr17	53045901	53046137	237	53046072	30	14.8496	5.35975	10.0584	ds067_293T_FOXM1_GTX_2.merge_peak_729
chr17	53514821	53514978	158	53514898	15	10.7281	6.16661	6.17921	ds067_293T_FOXM1_GTX_2.merge_peak_730
chr17	55622248	55622449	202	55622350	22	14.7121	6.79005	9.92814	ds067_293T_FOXM1_GTX_2.merge_peak_731
chr17	56084557	56084668	112	56084636	17	8.0461	4.29673	3.75558	ds067_293T_FOXM1_GTX_2.merge_peak_732
chr17	56468904	56469105	202	56468966	18	6.13011	3.28501	2.11685	ds067_293T_FOXM1_GTX_2.merge_peak_733
chr17	56494889	56495072	184	56494987	30	14.8496	5.35975	10.0584	ds067_293T_FOXM1_GTX_2.merge_peak_734
chr17	56708962	56709166	205	56709099	32	24.1689	9.08169	19.042	ds067_293T_FOXM1_GTX_2.merge_peak_735
chr17	56736226	56736645	420	56736374	23	15.6981	7.07563	10.8655	ds067_293T_FOXM1_GTX_2.merge_peak_736
chr17	56756607	56757081	475	56756926	30	14.8496	5.35975	10.0584	ds067_293T_FOXM1_GTX_2.merge_peak_737
chr17	56769892	56770121	230	56770024	28	15.199	5.81565	10.3836	ds067_293T_FOXM1_GTX_2.merge_peak_738
chr17	57232533	57233266	734	57233039	54	50.3734	14.7903	44.7722	ds067_293T_FOXM1_GTX_2.merge_peak_739
chr17	57697081	57697261	181	57697186	26	15.9208	6.51634	11.081	ds067_293T_FOXM1_GTX_2.merge_peak_740
chr17	57906797	57906953	157	57906893	13	8.32303	5.13829	4.00003	ds067_293T_FOXM1_GTX_2.merge_peak_741
chr17	59940829	59941046	218	59940908	19	9.62654	4.77414	5.173	ds067_293T_FOXM1_GTX_2.merge_peak_742
chr17	61678130	61678292	163	61678204	44	41.5279	14.0235	36.0667	ds067_293T_FOXM1_GTX_2.merge_peak_743
chr17	61920055	61920253	199	61920171	21	13.7097	6.48599	8.98043	ds067_293T_FOXM1_GTX_2.merge_peak_744
chr17	61996722	61996851	130	61996778	16	11.7584	6.55203	7.13974	ds067_293T_FOXM1_GTX_2.merge_peak_745
chr17	64301109	64301228	120	64301162	18	7.30977	3.81025	3.12069	ds067_293T_FOXM1_GTX_2.merge_peak_746
chr17	65713938	65714068	131	65714013	21	12.3625	5.78399	7.71167	ds067_293T_FOXM1_GTX_2.merge_peak_747
chr17	66015911	66016037	127	66016002	21	14.0691	6.6791	9.30994	ds067_293T_FOXM1_GTX_2.merge_peak_748
chr17	66016157	66016289	133	66016164	19	8.01514	4.01079	3.72967	ds067_293T_FOXM1_GTX_2.merge_peak_749
chr17	66031503	66032134	632	66031801	122	165.761	39.3734	159.022	ds067_293T_FOXM1_GTX_2.merge_peak_750
chr17	66201527	66201632	106	66201540	11	6.88474	4.62496	2.73471	ds067_293T_FOXM1_GTX_2.merge_peak_751
chr17	72199662	72199805	144	72199750	19	9.62654	4.77414	5.173	ds067_293T_FOXM1_GTX_2.merge_peak_752
chr17	72450377	72450525	149	72450450	15	10.2056	5.85408	5.70611	ds067_293T_FOXM1_GTX_2.merge_peak_753
chr17	72510684	72510883	200	72510810	17	10.2569	5.46472	5.7541	ds067_293T_FOXM1_GTX_2.merge_peak_754
chr17	72510963	72511104	142	72511047	19	11.7978	5.89635	7.17065	ds067_293T_FOXM1_GTX_2.merge_peak_755
chr17	73008602	73008751	150	73008695	19	6.75752	3.4579	2.63837	ds067_293T_FOXM1_GTX_2.merge_peak_756
chr17	73101801	73102003	203	73101935	23	13.9378	6.17195	9.19084	ds067_293T_FOXM1_GTX_2.merge_peak_757
chr17	73150597	73150824	228	73150729	24	16.0948	7.04478	11.2502	ds067_293T_FOXM1_GTX_2.merge_peak_758
chr17	73512444	73512565	122	73512512	18	12.1701	6.3228	7.52608	ds067_293T_FOXM1_GTX_2.merge_peak_759
chr17	73901176	73901394	219	73901298	29	18.6512	7.16121	13.7042	ds067_293T_FOXM1_GTX_2.merge_peak_760
chr17	74025654	74025870	217	74025725	29	14.0356	5.18685	9.27845	ds067_293T_FOXM1_GTX_2.merge_peak_761
chr17	74260902	74261429	528	74261094	42	42.1398	15.1218	36.667	ds067_293T_FOXM1_GTX_2.merge_peak_762
chr17	74553667	74553879	213	74553788	23	15.6981	7.07563	10.8655	ds067_293T_FOXM1_GTX_2.merge_peak_763
chr17	74835911	74836054	144	74835968	17	9.96968	5.30672	5.48181	ds067_293T_FOXM1_GTX_2.merge_peak_764
chr17	75034140	75034300	161	75034240	17	10.789	5.76195	6.23735	ds067_293T_FOXM1_GTX_2.merge_peak_765
chr17	75136651	75136786	136	75136755	17	9.96968	5.30672	5.48181	ds067_293T_FOXM1_GTX_2.merge_peak_766
chr17	75417480	75417602	123	75417520	16	7.28978	4.05802	3.10301	ds067_293T_FOXM1_GTX_2.merge_peak_767
chr17	75954023	75954162	140	75954078	22	12.1512	5.49026	7.50872	ds067_293T_FOXM1_GTX_2.merge_peak_768
chr17	76183107	76183306	200	76183204	30	25.1802	10.2008	20.025	ds067_293T_FOXM1_GTX_2.merge_peak_769
chr17	76210200	76210567	368	76210327	50	56.5342	19.6561	50.8359	ds067_293T_FOXM1_GTX_2.merge_peak_770
chr17	76976029	76976237	209	76976117	22	16.1431	7.56832	11.2901	ds067_293T_FOXM1_GTX_2.merge_peak_771
chr17	78428400	78428551	152	78428482	20	13.4259	6.56168	8.7126	ds067_293T_FOXM1_GTX_2.merge_peak_772
chr17	79367772	79368107	336	79367932	35	28.5131	10.3933	23.2821	ds067_293T_FOXM1_GTX_2.merge_peak_773
chr17	79393167	79393392	226	79393255	26	13.4859	5.41457	8.76975	ds067_293T_FOXM1_GTX_2.merge_peak_774
chr17	79454916	79455021	106	79454952	15	9.46173	5.41634	5.021	ds067_293T_FOXM1_GTX_2.merge_peak_775
chr17	79551049	79551159	111	79551102	19	10.5876	5.25818	6.05534	ds067_293T_FOXM1_GTX_2.merge_peak_776
chr17	79604058	79604206	149	79604151	16	12.0408	6.7214	7.4041	ds067_293T_FOXM1_GTX_2.merge_peak_777
chr17	79935737	79935930	194	79935833	23	15.6981	7.07563	10.8655	ds067_293T_FOXM1_GTX_2.merge_peak_778
chr17	80023653	80023815	163	80023717	21	13.7097	6.48599	8.98043	ds067_293T_FOXM1_GTX_2.merge_peak_779
chr17	80170679	80170853	175	80170778	16	9.08975	5.0119	4.68122	ds067_293T_FOXM1_GTX_2.merge_peak_780
chr17	80712942	80713092	151	80713010	18	12.0453	6.25209	7.40787	ds067_293T_FOXM1_GTX_2.merge_peak_781
chr18	2571389	2571673	285	2571527	34	27.7671	10.3186	22.5537	ds067_293T_FOXM1_GTX_2.merge_peak_782
chr18	3409254	3409359	106	3409321	9	5.1587	3.85413	1.35558	ds067_293T_FOXM1_GTX_2.merge_peak_783
chr18	3448236	3448490	255	3448309	25	24.4005	11.4318	19.2656	ds067_293T_FOXM1_GTX_2.merge_peak_784
chr18	3603137	3603285	149	3603197	12	7.80022	5.01037	3.53145	ds067_293T_FOXM1_GTX_2.merge_peak_785
chr18	11689026	11689258	233	11689149	34	33.5941	13.4895	28.2721	ds067_293T_FOXM1_GTX_2.merge_peak_786
chr18	12991067	12991410	344	12991172	27	21.2136	8.96304	16.1751	ds067_293T_FOXM1_GTX_2.merge_peak_787
chr18	19192169	19192329	161	19192239	13	10.3667	6.39443	5.85636	ds067_293T_FOXM1_GTX_2.merge_peak_788
chr18	19678694	19678894	201	19678823	16	11.0067	6.10608	6.43774	ds067_293T_FOXM1_GTX_2.merge_peak_789
chr18	21264695	21264894	200	21264792	14	11.176	6.67	6.59996	ds067_293T_FOXM1_GTX_2.merge_peak_790
chr18	21451553	21451734	182	21451630	14	10.1028	6.01141	5.60769	ds067_293T_FOXM1_GTX_2.merge_peak_791
chr18	23671083	23671325	243	23671243	30	27.4921	11.4851	22.2875	ds067_293T_FOXM1_GTX_2.merge_peak_792
chr18	25373044	25373190	147	25373089	10	7.21349	5.00477	3.04168	ds067_293T_FOXM1_GTX_2.merge_peak_793
chr18	30343377	30343493	117	30343457	12	5.82916	3.83263	1.87332	ds067_293T_FOXM1_GTX_2.merge_peak_794
chr18	32870232	32870367	136	32870294	14	9.06905	5.38772	4.66954	ds067_293T_FOXM1_GTX_2.merge_peak_795
chr18	33077909	33078033	125	33077936	16	9.08975	5.0119	4.68122	ds067_293T_FOXM1_GTX_2.merge_peak_796
chr18	34091958	34092212	255	34092062	19	11.7978	5.89635	7.17065	ds067_293T_FOXM1_GTX_2.merge_peak_797
chr18	41151219	41151371	153	41151298	18	16.1438	8.67815	11.2901	ds067_293T_FOXM1_GTX_2.merge_peak_798
chr18	43355226	43355331	106	43355299	15	10.7281	6.16661	6.17921	ds067_293T_FOXM1_GTX_2.merge_peak_799
chr18	43861469	43861663	195	43861574	19	14.9914	7.70827	10.1898	ds067_293T_FOXM1_GTX_2.merge_peak_800
chr18	48155596	48155718	123	48155658	22	12.1512	5.49026	7.50872	ds067_293T_FOXM1_GTX_2.merge_peak_801
chr18	48571323	48571462	140	48571371	12	7.80022	5.01037	3.53145	ds067_293T_FOXM1_GTX_2.merge_peak_802
chr18	55810768	55810892	125	55810831	14	8.30214	4.93586	3.97989	ds067_293T_FOXM1_GTX_2.merge_peak_803
chr18	57566856	57566972	117	57566914	13	8.681	5.35538	4.32365	ds067_293T_FOXM1_GTX_2.merge_peak_804
chr18	67872888	67873030	143	67872943	17	12.8132	6.93744	8.12335	ds067_293T_FOXM1_GTX_2.merge_peak_805
chr18	71815665	71815770	106	71815751	11	7.95729	5.29598	3.67748	ds067_293T_FOXM1_GTX_2.merge_peak_806
chr18	72921163	72921438	276	72921310	48	56.1929	20.4014	50.4998	ds067_293T_FOXM1_GTX_2.merge_peak_807
chr18	74199642	74199910	269	74199774	35	33.9997	13.3375	28.6656	ds067_293T_FOXM1_GTX_2.merge_peak_808
chr18	76829441	76829546	106	76829515	15	8.23422	4.71708	3.92095	ds067_293T_FOXM1_GTX_2.merge_peak_809
chr19	1383758	1383958	201	1383835	24	19.6491	8.97953	14.6637	ds067_293T_FOXM1_GTX_2.merge_peak_810
chr19	1652814	1652935	122	1652880	13	10.2873	6.34518	5.78377	ds067_293T_FOXM1_GTX_2.merge_peak_811
chr19	2462975	2463176	202	2463098	18	10.8727	5.60154	6.31188	ds067_293T_FOXM1_GTX_2.merge_peak_812
chr19	2984127	2984343	217	2984223	22	14.6947	6.78081	9.91106	ds067_293T_FOXM1_GTX_2.merge_peak_813
chr19	3036333	3036466	134	3036391	18	15.1119	8.05316	10.3064	ds067_293T_FOXM1_GTX_2.merge_peak_814
chr19	3505785	3506264	480	3506085	174	283.275	67.4473	273.784	ds067_293T_FOXM1_GTX_2.merge_peak_815
chr19	4065646	4065772	127	4065711	13	10.5445	6.50474	6.0136	ds067_293T_FOXM1_GTX_2.merge_peak_816
chr19	4402495	4402600	106	4402547	11	7.28689	4.87553	3.10301	ds067_293T_FOXM1_GTX_2.merge_peak_817
chr19	4639305	4639487	183	4639401	37	31.3375	11.2031	26.0531	ds067_293T_FOXM1_GTX_2.merge_peak_818
chr19	4791576	4791686	111	4791621	11	6.88474	4.62496	2.73471	ds067_293T_FOXM1_GTX_2.merge_peak_819
chr19	4909967	4910094	128	4910017	11	6.82892	4.59032	2.69845	ds067_293T_FOXM1_GTX_2.merge_peak_820
chr19	5309094	5309199	106	5309160	20	7.40551	3.6308	3.17893	ds067_293T_FOXM1_GTX_2.merge_peak_821
chr19	5680494	5680670	177	5680568	14	11.0948	6.61998	6.52017	ds067_293T_FOXM1_GTX_2.merge_peak_822
chr19	7577228	7577440	213	7577338	22	18.8052	9.09365	13.8536	ds067_293T_FOXM1_GTX_2.merge_peak_823
chr19	10679642	10680105	464	10679904	30	31.9876	14.1044	26.6931	ds067_293T_FOXM1_GTX_2.merge_peak_824
chr19	12833472	12833620	149	12833525	15	12.1557	7.03493	7.51174	ds067_293T_FOXM1_GTX_2.merge_peak_825
chr19	13275355	13275466	112	13275416	13	10.0187	6.17865	5.52742	ds067_293T_FOXM1_GTX_2.merge_peak_826
chr19	14317639	14317881	243	14317813	12	7.80022	5.01037	3.53145	ds067_293T_FOXM1_GTX_2.merge_peak_827
chr19	14359574	14359679	106	14359626	13	10.5445	6.50474	6.0136	ds067_293T_FOXM1_GTX_2.merge_peak_828
chr19	19431366	19431471	106	19431397	14	10.3081	6.13678	5.80271	ds067_293T_FOXM1_GTX_2.merge_peak_829
chr19	28284714	28284851	138	28284778	17	7.79821	4.17309	3.53145	ds067_293T_FOXM1_GTX_2.merge_peak_830
chr19	28782360	28782491	132	28782438	22	12.2768	5.55095	7.63026	ds067_293T_FOXM1_GTX_2.merge_peak_831
chr19	30495367	30495534	168	30495438	32	16.5181	5.70554	11.6503	ds067_293T_FOXM1_GTX_2.merge_peak_832
chr19	30883090	30883237	148	30883183	16	8.68476	4.79045	4.32652	ds067_293T_FOXM1_GTX_2.merge_peak_833
chr19	32595412	32595664	253	32595543	63	69.0743	20.487	63.2162	ds067_293T_FOXM1_GTX_2.merge_peak_834
chr19	32836477	32836606	130	32836533	17	6.62611	3.60971	2.51707	ds067_293T_FOXM1_GTX_2.merge_peak_835
chr19	33462803	33462943	141	33462841	15	7.47683	4.30264	3.24503	ds067_293T_FOXM1_GTX_2.merge_peak_836
chr19	33793393	33793576	184	33793467	31	22.6644	8.60529	17.5806	ds067_293T_FOXM1_GTX_2.merge_peak_837
chr19	34625230	34625351	122	34625293	18	8.82539	4.53543	4.4408	ds067_293T_FOXM1_GTX_2.merge_peak_838
chr19	34992567	34992735	169	34992670	15	9.46173	5.41634	5.021	ds067_293T_FOXM1_GTX_2.merge_peak_839
chr19	35168107	35168277	171	35168184	26	13.4859	5.41457	8.76975	ds067_293T_FOXM1_GTX_2.merge_peak_840
chr19	35558147	35558324	178	35558230	23	14.4992	6.45397	9.72488	ds067_293T_FOXM1_GTX_2.merge_peak_841
chr19	35605606	35605836	231	35605686	22	15.414	7.16757	10.595	ds067_293T_FOXM1_GTX_2.merge_peak_842
chr19	35626391	35626501	111	35626490	13	6.45108	4.04184	2.3727	ds067_293T_FOXM1_GTX_2.merge_peak_843
chr19	35739733	35739894	162	35739791	18	10.1773	5.22885	5.67914	ds067_293T_FOXM1_GTX_2.merge_peak_844
chr19	36036405	36036525	121	36036442	16	8.70596	4.80194	4.34676	ds067_293T_FOXM1_GTX_2.merge_peak_845
chr19	36119806	36120008	203	36119919	46	26.6869	7.1416	21.4958	ds067_293T_FOXM1_GTX_2.merge_peak_846
chr19	36193111	36193353	243	36193255	15	8.23422	4.71708	3.92095	ds067_293T_FOXM1_GTX_2.merge_peak_847
chr19	36438407	36438522	116	36438469	20	10.4485	5.01285	5.93096	ds067_293T_FOXM1_GTX_2.merge_peak_848
chr19	36545739	36545891	153	36545812	24	10.1863	4.32238	5.68741	ds067_293T_FOXM1_GTX_2.merge_peak_849
chr19	37157687	37157846	160	37157757	31	17.8767	6.41727	12.9524	ds067_293T_FOXM1_GTX_2.merge_peak_850
chr19	37262454	37262572	119	37262524	16	7.28978	4.05802	3.10301	ds067_293T_FOXM1_GTX_2.merge_peak_851
chr19	37262669	37262872	204	37262773	13	6.11363	3.85284	2.10123	ds067_293T_FOXM1_GTX_2.merge_peak_852
chr19	37569238	37569363	126	37569297	26	10.2036	4.10262	5.70449	ds067_293T_FOXM1_GTX_2.merge_peak_853
chr19	37708995	37709144	150	37709061	18	6.13011	3.28501	2.11685	ds067_293T_FOXM1_GTX_2.merge_peak_854
chr19	37958383	37958488	106	37958458	18	8.38693	4.31985	4.06045	ds067_293T_FOXM1_GTX_2.merge_peak_855
chr19	37960138	37960299	162	37960182	14	7.40452	4.42227	3.17854	ds067_293T_FOXM1_GTX_2.merge_peak_856
chr19	38761463	38761595	133	38761543	17	6.62611	3.60971	2.51707	ds067_293T_FOXM1_GTX_2.merge_peak_857
chr19	38865052	38865160	109	38865092	22	8.75969	3.97659	4.38294	ds067_293T_FOXM1_GTX_2.merge_peak_858
chr19	39390291	39390456	166	39390393	21	9.48708	4.41187	5.04357	ds067_293T_FOXM1_GTX_2.merge_peak_859
chr19	39616091	39616500	410	39616287	50	30.4824	7.74939	25.2139	ds067_293T_FOXM1_GTX_2.merge_peak_860
chr19	39902839	39902944	106	39902859	14	6.83962	4.10883	2.7085	ds067_293T_FOXM1_GTX_2.merge_peak_861
chr19	39903162	39903307	146	39903203	16	8.43665	4.65667	4.09311	ds067_293T_FOXM1_GTX_2.merge_peak_862
chr19	39936102	39936287	186	39936199	37	26.9265	9.07087	21.7278	ds067_293T_FOXM1_GTX_2.merge_peak_863
chr19	40324125	40324395	271	40324218	32	23.7496	8.8742	18.633	ds067_293T_FOXM1_GTX_2.merge_peak_864
chr19	40333168	40333306	139	40333238	20	10.4485	5.01285	5.93096	ds067_293T_FOXM1_GTX_2.merge_peak_865
chr19	40939688	40939841	154	40939784	20	10.4485	5.01285	5.93096	ds067_293T_FOXM1_GTX_2.merge_peak_866
chr19	41168804	41168989	186	41168852	15	8.57533	4.90817	4.22653	ds067_293T_FOXM1_GTX_2.merge_peak_867
chr19	41426875	41427236	362	41427063	16	9.125	5.03135	4.71423	ds067_293T_FOXM1_GTX_2.merge_peak_868
chr19	41769628	41769754	127	41769670	15	11.3551	6.5459	6.7685	ds067_293T_FOXM1_GTX_2.merge_peak_869
chr19	41769980	41770347	368	41770149	25	17.7568	7.66526	12.836	ds067_293T_FOXM1_GTX_2.merge_peak_870
chr19	41816072	41816209	138	41816079	14	7.40452	4.42227	3.17854	ds067_293T_FOXM1_GTX_2.merge_peak_871
chr19	42364214	42364371	158	42364306	27	19.8807	8.2549	14.8861	ds067_293T_FOXM1_GTX_2.merge_peak_872
chr19	42388333	42388472	140	42388396	22	12.1512	5.49026	7.50872	ds067_293T_FOXM1_GTX_2.merge_peak_873
chr19	42681379	42681544	166	42681477	22	14.6947	6.78081	9.91106	ds067_293T_FOXM1_GTX_2.merge_peak_874
chr19	42748915	42749020	106	42748940	12	7.45877	4.80122	3.2277	ds067_293T_FOXM1_GTX_2.merge_peak_875
chr19	43695987	43696116	130	43696049	20	14.7775	7.31945	9.99086	ds067_293T_FOXM1_GTX_2.merge_peak_876
chr19	44100517	44100634	118	44100542	16	7.21558	4.02044	3.04365	ds067_293T_FOXM1_GTX_2.merge_peak_877
chr19	44289634	44289757	124	44289689	19	8.01514	4.01079	3.72967	ds067_293T_FOXM1_GTX_2.merge_peak_878
chr19	44331277	44331446	170	44331359	25	12.6525	5.21403	7.99187	ds067_293T_FOXM1_GTX_2.merge_peak_879
chr19	44455114	44455401	288	44455313	30	19.6404	7.39992	14.6564	ds067_293T_FOXM1_GTX_2.merge_peak_880
chr19	44598381	44598486	106	44598406	19	9.16079	4.54721	4.74969	ds067_293T_FOXM1_GTX_2.merge_peak_881
chr19	44716475	44716645	171	44716602	22	9.5628	4.3129	5.11727	ds067_293T_FOXM1_GTX_2.merge_peak_882
chr19	45582380	45582557	178	45582454	18	16.3903	8.82786	11.5266	ds067_293T_FOXM1_GTX_2.merge_peak_883
chr19	45596193	45596415	223	45596321	13	8.74731	5.39579	4.37151	ds067_293T_FOXM1_GTX_2.merge_peak_884
chr19	45930960	45931074	115	45931027	12	9.4574	6.04012	5.01836	ds067_293T_FOXM1_GTX_2.merge_peak_885
chr19	45946732	45946851	120	45946797	13	8.74731	5.39579	4.37151	ds067_293T_FOXM1_GTX_2.merge_peak_886
chr19	46149381	46149558	178	46149474	20	12.7437	6.19117	8.06982	ds067_293T_FOXM1_GTX_2.merge_peak_887
chr19	46234165	46234358	194	46234237	19	17.631	9.29249	12.7187	ds067_293T_FOXM1_GTX_2.merge_peak_888
chr19	46431082	46431260	179	46431186	25	22.0027	10.0207	16.936	ds067_293T_FOXM1_GTX_2.merge_peak_889
chr19	46532330	46532471	142	46532400	15	8.23422	4.71708	3.92095	ds067_293T_FOXM1_GTX_2.merge_peak_890
chr19	46544489	46544680	192	46544579	14	11.6613	6.96936	7.05713	ds067_293T_FOXM1_GTX_2.merge_peak_891
chr19	46580830	46581091	262	46580968	26	18.8109	7.96008	13.854	ds067_293T_FOXM1_GTX_2.merge_peak_892
chr19	47354225	47354413	189	47354314	12	9.4574	6.04012	5.01836	ds067_293T_FOXM1_GTX_2.merge_peak_893
chr19	47551376	47551488	113	47551453	12	7.80022	5.01037	3.53145	ds067_293T_FOXM1_GTX_2.merge_peak_894
chr19	47552010	47552146	137	47552070	11	8.40206	5.57549	4.06045	ds067_293T_FOXM1_GTX_2.merge_peak_895
chr19	48103529	48103869	341	48103590	13	10.5445	6.50474	6.0136	ds067_293T_FOXM1_GTX_2.merge_peak_896
chr19	48610813	48610938	126	48610900	10	7.38098	5.11087	3.16699	ds067_293T_FOXM1_GTX_2.merge_peak_897
chr19	48673697	48673855	159	48673772	16	13.9764	7.89861	9.22042	ds067_293T_FOXM1_GTX_2.merge_peak_898
chr19	48833492	48833607	116	48833578	11	6.88474	4.62496	2.73471	ds067_293T_FOXM1_GTX_2.merge_peak_899
chr19	49122501	49122708	208	49122547	13	9.28887	5.72766	4.87169	ds067_293T_FOXM1_GTX_2.merge_peak_900
chr19	49457916	49458166	251	49458017	25	23.7072	11.0201	18.5956	ds067_293T_FOXM1_GTX_2.merge_peak_901
chr19	49588665	49588803	139	49588716	13	8.681	5.35538	4.32365	ds067_293T_FOXM1_GTX_2.merge_peak_902
chr19	49955011	49955232	222	49955148	18	13.8912	7.32285	9.14833	ds067_293T_FOXM1_GTX_2.merge_peak_903
chr19	49999341	49999616	276	49999411	22	12.1512	5.49026	7.50872	ds067_293T_FOXM1_GTX_2.merge_peak_904
chr19	50050244	50050456	213	50050306	19	17.631	9.29249	12.7187	ds067_293T_FOXM1_GTX_2.merge_peak_905
chr19	50083772	50083984	213	50083841	12	5.82916	3.83263	1.87332	ds067_293T_FOXM1_GTX_2.merge_peak_906
chr19	50180347	50180570	224	50180438	24	24.1325	11.6156	19.0061	ds067_293T_FOXM1_GTX_2.merge_peak_907
chr19	50354314	50354476	163	50354397	12	7.80022	5.01037	3.53145	ds067_293T_FOXM1_GTX_2.merge_peak_908
chr19	50879588	50879693	106	50879649	12	5.82916	3.83263	1.87332	ds067_293T_FOXM1_GTX_2.merge_peak_909
chr19	51014742	51014861	120	51014771	13	10.5445	6.50474	6.0136	ds067_293T_FOXM1_GTX_2.merge_peak_910
chr19	51298103	51298231	129	51298188	13	10.3667	6.39443	5.85636	ds067_293T_FOXM1_GTX_2.merge_peak_911
chr19	51897634	51897879	246	51897747	26	26.5008	12.3321	21.3163	ds067_293T_FOXM1_GTX_2.merge_peak_912
chr19	54618966	54619153	188	54619052	23	19.5929	9.24992	14.6117	ds067_293T_FOXM1_GTX_2.merge_peak_913
chr19	54663707	54663833	127	54663743	9	6.27383	4.56745	2.24041	ds067_293T_FOXM1_GTX_2.merge_peak_914
chr19	55727864	55728097	234	55727951	15	8.23422	4.71708	3.92095	ds067_293T_FOXM1_GTX_2.merge_peak_915
chr19	55770602	55770747	146	55770669	14	10.3081	6.13678	5.80271	ds067_293T_FOXM1_GTX_2.merge_peak_916
chr19	55919140	55919647	508	55919496	63	81.152	27.1264	75.1712	ds067_293T_FOXM1_GTX_2.merge_peak_917
chr19	56092284	56092432	149	56092380	14	11.6613	6.96936	7.05713	ds067_293T_FOXM1_GTX_2.merge_peak_918
chr19	58790162	58790326	165	58790299	13	9.98142	6.15557	5.49123	ds067_293T_FOXM1_GTX_2.merge_peak_919
chr19	59031104	59031514	411	59031304	22	21.4758	10.6864	16.4279	ds067_293T_FOXM1_GTX_2.merge_peak_920
chr2	665603	665797	195	665700	22	14.6947	6.78081	9.91106	ds067_293T_FOXM1_GTX_2.merge_peak_921
chr2	677405	677558	154	677466	15	10.7281	6.16661	6.17921	ds067_293T_FOXM1_GTX_2.merge_peak_922
chr2	3622701	3622850	150	3622751	23	11.0349	4.81295	6.46366	ds067_293T_FOXM1_GTX_2.merge_peak_923
chr2	6913354	6913480	127	6913432	11	7.34109	4.90942	3.14781	ds067_293T_FOXM1_GTX_2.merge_peak_924
chr2	7567526	7567631	106	7567578	12	5.82916	3.83263	1.87332	ds067_293T_FOXM1_GTX_2.merge_peak_925
chr2	10262320	10262459	140	10262357	12	7.01331	4.53109	2.85225	ds067_293T_FOXM1_GTX_2.merge_peak_926
chr2	10262583	10262906	324	10262701	21	17.1453	8.41559	12.2563	ds067_293T_FOXM1_GTX_2.merge_peak_927
chr2	11606322	11606436	115	11606387	16	12.0408	6.7214	7.4041	ds067_293T_FOXM1_GTX_2.merge_peak_928
chr2	12443636	12443819	184	12443680	16	9.08975	5.0119	4.68122	ds067_293T_FOXM1_GTX_2.merge_peak_929
chr2	15399653	15399833	181	15399731	12	7.48353	4.81633	3.24758	ds067_293T_FOXM1_GTX_2.merge_peak_930
chr2	15701448	15701553	106	15701483	13	6.60223	4.12745	2.49576	ds067_293T_FOXM1_GTX_2.merge_peak_931
chr2	18365032	18365150	119	18365108	15	10.3294	5.92779	5.82153	ds067_293T_FOXM1_GTX_2.merge_peak_932
chr2	20814384	20814530	147	20814450	15	7.66307	4.40324	3.41681	ds067_293T_FOXM1_GTX_2.merge_peak_933
chr2	24299178	24299383	206	24299252	15	8.23422	4.71708	3.92095	ds067_293T_FOXM1_GTX_2.merge_peak_934
chr2	25016217	25016388	172	25016294	29	26.2302	11.1146	21.0503	ds067_293T_FOXM1_GTX_2.merge_peak_935
chr2	25194898	25195082	185	25194983	21	13.7097	6.48599	8.98043	ds067_293T_FOXM1_GTX_2.merge_peak_936
chr2	25565350	25565455	106	25565395	11	8.40206	5.57549	4.06045	ds067_293T_FOXM1_GTX_2.merge_peak_937
chr2	27008682	27009099	418	27008867	114	155.85	38.9299	149.217	ds067_293T_FOXM1_GTX_2.merge_peak_938
chr2	27593360	27593465	106	27593369	13	7.43133	4.60681	3.2022	ds067_293T_FOXM1_GTX_2.merge_peak_939
chr2	27631041	27631208	168	27631129	18	13.8912	7.32285	9.14833	ds067_293T_FOXM1_GTX_2.merge_peak_940
chr2	29093128	29093233	106	29093216	15	8.48539	4.85753	4.13966	ds067_293T_FOXM1_GTX_2.merge_peak_941
chr2	38604349	38604515	167	38604414	22	18.399	8.85568	13.4649	ds067_293T_FOXM1_GTX_2.merge_peak_942
chr2	38622065	38622297	233	38622213	30	28.147	11.8583	22.9268	ds067_293T_FOXM1_GTX_2.merge_peak_943
chr2	38667939	38668157	219	38668037	28	24.5741	10.5125	19.4315	ds067_293T_FOXM1_GTX_2.merge_peak_944
chr2	39778004	39778135	132	39778099	21	13.7097	6.48599	8.98043	ds067_293T_FOXM1_GTX_2.merge_peak_945
chr2	42368995	42369136	142	42369075	14	9.65233	5.73791	5.19505	ds067_293T_FOXM1_GTX_2.merge_peak_946
chr2	43037595	43037767	173	43037666	13	9.28887	5.72766	4.87169	ds067_293T_FOXM1_GTX_2.merge_peak_947
chr2	44223407	44223529	123	44223493	12	7.80022	5.01037	3.53145	ds067_293T_FOXM1_GTX_2.merge_peak_948
chr2	44395234	44395627	394	44395474	37	39.3564	15.6007	33.9361	ds067_293T_FOXM1_GTX_2.merge_peak_949
chr2	45878170	45878332	163	45878243	19	11.7978	5.89635	7.17065	ds067_293T_FOXM1_GTX_2.merge_peak_950
chr2	46771275	46771453	179	46771355	26	20.5356	8.88455	15.5237	ds067_293T_FOXM1_GTX_2.merge_peak_951
chr2	47403524	47404124	601	47403978	60	63.6544	19.0096	57.8626	ds067_293T_FOXM1_GTX_2.merge_peak_952
chr2	47537107	47537338	232	47537179	19	9.62654	4.77414	5.173	ds067_293T_FOXM1_GTX_2.merge_peak_953
chr2	48133811	48133928	118	48133857	12	7.80022	5.01037	3.53145	ds067_293T_FOXM1_GTX_2.merge_peak_954
chr2	48571381	48571578	198	48571486	23	11.0349	4.81295	6.46366	ds067_293T_FOXM1_GTX_2.merge_peak_955
chr2	48960421	48960541	121	48960520	17	8.0461	4.29673	3.75558	ds067_293T_FOXM1_GTX_2.merge_peak_956
chr2	58861911	58862032	122	58861971	14	11.0547	6.59525	6.48186	ds067_293T_FOXM1_GTX_2.merge_peak_957
chr2	60777588	60777696	109	60777599	12	7.24202	4.66936	3.06303	ds067_293T_FOXM1_GTX_2.merge_peak_958
chr2	61244247	61244388	142	61244332	23	9.4643	4.14948	5.02285	ds067_293T_FOXM1_GTX_2.merge_peak_959
chr2	62115808	62115913	106	62115816	11	8.3543	5.54549	4.03068	ds067_293T_FOXM1_GTX_2.merge_peak_960
chr2	63771268	63771470	203	63771357	26	24.7989	11.3217	19.6523	ds067_293T_FOXM1_GTX_2.merge_peak_961
chr2	63815848	63816115	268	63816015	36	30.1357	10.9083	24.8733	ds067_293T_FOXM1_GTX_2.merge_peak_962
chr2	65659765	65659952	188	65659869	19	14.7679	7.57667	9.98243	ds067_293T_FOXM1_GTX_2.merge_peak_963
chr2	66591706	66591858	153	66591784	26	18.8699	7.99097	13.9118	ds067_293T_FOXM1_GTX_2.merge_peak_964
chr2	66782323	66782482	160	66782385	13	9.41995	5.80841	4.99412	ds067_293T_FOXM1_GTX_2.merge_peak_965
chr2	67788726	67788924	199	67788842	14	9.90506	5.89107	5.42854	ds067_293T_FOXM1_GTX_2.merge_peak_966
chr2	68694728	68694881	154	68694857	11	7.45167	4.97864	3.22084	ds067_293T_FOXM1_GTX_2.merge_peak_967
chr2	70314207	70314331	125	70314230	14	9.65233	5.73791	5.19505	ds067_293T_FOXM1_GTX_2.merge_peak_968
chr2	70369829	70369934	106	70369875	15	10.7281	6.16661	6.17921	ds067_293T_FOXM1_GTX_2.merge_peak_969
chr2	70417778	70417903	126	70417800	14	5.85122	3.58061	1.88975	ds067_293T_FOXM1_GTX_2.merge_peak_970
chr2	70994180	70994387	208	70994284	30	23.179	9.13935	18.0784	ds067_293T_FOXM1_GTX_2.merge_peak_971
chr2	74374941	74375077	137	74375015	12	7.80022	5.01037	3.53145	ds067_293T_FOXM1_GTX_2.merge_peak_972
chr2	74685181	74685334	154	74685265	16	11.1673	6.20069	6.59173	ds067_293T_FOXM1_GTX_2.merge_peak_973
chr2	77911886	77912013	128	77911941	20	18.8928	9.75711	13.9307	ds067_293T_FOXM1_GTX_2.merge_peak_974
chr2	77912233	77912359	127	77912320	14	9.7239	5.7812	5.25446	ds067_293T_FOXM1_GTX_2.merge_peak_975
chr2	85765843	85766010	168	85765925	14	9.59098	5.70085	5.14472	ds067_293T_FOXM1_GTX_2.merge_peak_976
chr2	86116209	86116363	155	86116281	14	9.7239	5.7812	5.25446	ds067_293T_FOXM1_GTX_2.merge_peak_977
chr2	86668196	86668305	110	86668218	15	8.26711	4.73539	3.9501	ds067_293T_FOXM1_GTX_2.merge_peak_978
chr2	87333021	87333209	189	87333113	40	47.489	19.0496	41.9265	ds067_293T_FOXM1_GTX_2.merge_peak_979
chr2	88315617	88315722	106	88315669	14	9.06905	5.38772	4.66954	ds067_293T_FOXM1_GTX_2.merge_peak_980
chr2	88315832	88316022	191	88315926	18	14.6465	7.77325	9.86982	ds067_293T_FOXM1_GTX_2.merge_peak_981
chr2	96971215	96971320	106	96971267	14	9.35254	5.5573	4.92912	ds067_293T_FOXM1_GTX_2.merge_peak_982
chr2	97001417	97001680	264	97001536	32	31.7253	13.1802	26.4348	ds067_293T_FOXM1_GTX_2.merge_peak_983
chr2	97534688	97534891	204	97534827	14	9.7239	5.7812	5.25446	ds067_293T_FOXM1_GTX_2.merge_peak_984
chr2	99797533	99797645	113	99797615	15	9.73612	5.57673	5.26364	ds067_293T_FOXM1_GTX_2.merge_peak_985
chr2	109646250	109646366	117	109646303	14	9.35254	5.5573	4.92912	ds067_293T_FOXM1_GTX_2.merge_peak_986
chr2	109830661	109830849	189	109830710	22	18.4142	8.86451	13.474	ds067_293T_FOXM1_GTX_2.merge_peak_987
chr2	110962508	110962637	130	110962562	12	9.4574	6.04012	5.01836	ds067_293T_FOXM1_GTX_2.merge_peak_988
chr2	111435623	111435856	234	111435752	20	16.1125	8.09368	11.2614	ds067_293T_FOXM1_GTX_2.merge_peak_989
chr2	113033009	113033140	132	113033083	16	13.9764	7.89861	9.22042	ds067_293T_FOXM1_GTX_2.merge_peak_990
chr2	113521998	113522494	497	113522236	68	84.9325	26.5935	78.9162	ds067_293T_FOXM1_GTX_2.merge_peak_991
chr2	113626950	113627075	126	113626976	12	8.93775	5.71588	4.54774	ds067_293T_FOXM1_GTX_2.merge_peak_992
chr2	114341510	114341705	196	114341600	28	25.7384	11.177	20.5646	ds067_293T_FOXM1_GTX_2.merge_peak_993
chr2	120189099	120189303	205	120189227	16	11.7584	6.55203	7.13974	ds067_293T_FOXM1_GTX_2.merge_peak_994
chr2	120517197	120517339	143	120517284	19	14.9914	7.70827	10.1898	ds067_293T_FOXM1_GTX_2.merge_peak_995
chr2	120577999	120578180	182	120578080	13	8.74731	5.39579	4.37151	ds067_293T_FOXM1_GTX_2.merge_peak_996
chr2	121003648	121003753	106	121003668	12	8.29914	5.31854	3.97828	ds067_293T_FOXM1_GTX_2.merge_peak_997
chr2	121495257	121495391	135	121495353	14	9.7239	5.7812	5.25446	ds067_293T_FOXM1_GTX_2.merge_peak_998
chr2	121695854	121695983	130	121695915	17	12.7258	6.88549	8.06077	ds067_293T_FOXM1_GTX_2.merge_peak_999
chr2	121832644	121832865	222	121832772	16	7.28978	4.05802	3.10301	ds067_293T_FOXM1_GTX_2.merge_peak_1000
chr2	122288439	122288888	450	122288542	21	17.2538	8.47909	12.3571	ds067_293T_FOXM1_GTX_2.merge_peak_1001
chr2	128848555	128848762	208	128848566	10	7.38098	5.11087	3.16699	ds067_293T_FOXM1_GTX_2.merge_peak_1002
chr2	130939172	130939279	108	130939229	15	8.23422	4.71708	3.92095	ds067_293T_FOXM1_GTX_2.merge_peak_1003
chr2	132250556	132250702	147	132250627	12	9.4574	6.04012	5.01836	ds067_293T_FOXM1_GTX_2.merge_peak_1004
chr2	133104812	133104954	143	133104881	15	11.9451	6.90595	7.31306	ds067_293T_FOXM1_GTX_2.merge_peak_1005
chr2	134325945	134326094	150	134326037	10	7.38098	5.11087	3.16699	ds067_293T_FOXM1_GTX_2.merge_peak_1006
chr2	152266349	152266493	145	152266432	11	8.40206	5.57549	4.06045	ds067_293T_FOXM1_GTX_2.merge_peak_1007
chr2	157638411	157638548	138	157638493	12	9.4574	6.04012	5.01836	ds067_293T_FOXM1_GTX_2.merge_peak_1008
chr2	158732782	158732925	144	158732882	12	9.4574	6.04012	5.01836	ds067_293T_FOXM1_GTX_2.merge_peak_1009
chr2	160568835	160568989	155	160568925	24	16.719	7.37044	11.8393	ds067_293T_FOXM1_GTX_2.merge_peak_1010
chr2	161349249	161349384	136	161349308	15	12.8058	7.43399	8.1222	ds067_293T_FOXM1_GTX_2.merge_peak_1011
chr2	169518199	169518304	106	169518257	10	7.38098	5.11087	3.16699	ds067_293T_FOXM1_GTX_2.merge_peak_1012
chr2	169746875	169747091	217	169747007	29	27.0136	11.5624	21.8116	ds067_293T_FOXM1_GTX_2.merge_peak_1013
chr2	170681437	170681542	106	170681505	12	9.29322	5.93768	4.87378	ds067_293T_FOXM1_GTX_2.merge_peak_1014
chr2	171785384	171785615	232	171785537	15	12.8058	7.43399	8.1222	ds067_293T_FOXM1_GTX_2.merge_peak_1015
chr2	171943441	171943629	189	171943491	15	12.8058	7.43399	8.1222	ds067_293T_FOXM1_GTX_2.merge_peak_1016
chr2	174828827	174828932	106	174828891	10	7.38098	5.11087	3.16699	ds067_293T_FOXM1_GTX_2.merge_peak_1017
chr2	174945473	174945594	122	174945507	12	7.80022	5.01037	3.53145	ds067_293T_FOXM1_GTX_2.merge_peak_1018
chr2	176671779	176672023	245	176671949	14	11.176	6.67	6.59996	ds067_293T_FOXM1_GTX_2.merge_peak_1019
chr2	176672254	176672483	230	176672397	18	8.82539	4.53543	4.4408	ds067_293T_FOXM1_GTX_2.merge_peak_1020
chr2	176969090	176969211	122	176969141	13	6.60223	4.12745	2.49576	ds067_293T_FOXM1_GTX_2.merge_peak_1021
chr2	176994356	176994462	107	176994433	13	10.5445	6.50474	6.0136	ds067_293T_FOXM1_GTX_2.merge_peak_1022
chr2	178128197	178128326	130	178128247	13	10.3667	6.39443	5.85636	ds067_293T_FOXM1_GTX_2.merge_peak_1023
chr2	179180419	179180549	131	179180470	16	9.08975	5.0119	4.68122	ds067_293T_FOXM1_GTX_2.merge_peak_1024
chr2	179343364	179343469	106	179343458	12	7.80022	5.01037	3.53145	ds067_293T_FOXM1_GTX_2.merge_peak_1025
chr2	182439142	182439326	185	182439216	15	12.8058	7.43399	8.1222	ds067_293T_FOXM1_GTX_2.merge_peak_1026
chr2	183989142	183989252	111	183989219	11	6.88474	4.62496	2.73471	ds067_293T_FOXM1_GTX_2.merge_peak_1027
chr2	187350917	187351056	140	187350979	16	13.2828	7.47462	8.57449	ds067_293T_FOXM1_GTX_2.merge_peak_1028
chr2	189183184	189183289	106	189183221	10	7.38098	5.11087	3.16699	ds067_293T_FOXM1_GTX_2.merge_peak_1029
chr2	190649153	190649310	158	190649223	14	11.6613	6.96936	7.05713	ds067_293T_FOXM1_GTX_2.merge_peak_1030
chr2	191884994	191885213	220	191885126	23	15.6981	7.07563	10.8655	ds067_293T_FOXM1_GTX_2.merge_peak_1031
chr2	192186655	192186784	130	192186712	18	14.2098	7.51215	9.44605	ds067_293T_FOXM1_GTX_2.merge_peak_1032
chr2	197036158	197036371	214	197036235	16	13.9764	7.89861	9.22042	ds067_293T_FOXM1_GTX_2.merge_peak_1033
chr2	197664351	197664590	240	197664455	15	12.8058	7.43399	8.1222	ds067_293T_FOXM1_GTX_2.merge_peak_1034
chr2	197718281	197718429	149	197718338	11	8.40206	5.57549	4.06045	ds067_293T_FOXM1_GTX_2.merge_peak_1035
chr2	197791858	197791974	117	197791941	12	9.4574	6.04012	5.01836	ds067_293T_FOXM1_GTX_2.merge_peak_1036
chr2	198364628	198364837	210	198364705	17	15.1717	8.36324	10.3578	ds067_293T_FOXM1_GTX_2.merge_peak_1037
chr2	199562063	199562168	106	199562110	10	6.00329	4.23955	2.00092	ds067_293T_FOXM1_GTX_2.merge_peak_1038
chr2	200320445	200320586	142	200320522	10	7.38098	5.11087	3.16699	ds067_293T_FOXM1_GTX_2.merge_peak_1039
chr2	200775795	200775988	194	200775889	18	14.6465	7.77325	9.86982	ds067_293T_FOXM1_GTX_2.merge_peak_1040
chr2	201390735	201391046	312	201390881	23	22.7953	11.151	17.7043	ds067_293T_FOXM1_GTX_2.merge_peak_1041
chr2	201982203	201982308	106	201982256	14	11.4268	6.82469	6.83783	ds067_293T_FOXM1_GTX_2.merge_peak_1042
chr2	202047434	202047757	324	202047494	14	11.6613	6.96936	7.05713	ds067_293T_FOXM1_GTX_2.merge_peak_1043
chr2	206544883	206545007	125	206544962	18	15.1119	8.05316	10.3064	ds067_293T_FOXM1_GTX_2.merge_peak_1044
chr2	207095173	207095303	131	207095242	17	12.8132	6.93744	8.12335	ds067_293T_FOXM1_GTX_2.merge_peak_1045
chr2	208890228	208890350	123	208890266	13	8.74731	5.39579	4.37151	ds067_293T_FOXM1_GTX_2.merge_peak_1046
chr2	210338755	210338978	224	210338852	12	9.4574	6.04012	5.01836	ds067_293T_FOXM1_GTX_2.merge_peak_1047
chr2	213000697	213000843	147	213000800	11	8.40206	5.57549	4.06045	ds067_293T_FOXM1_GTX_2.merge_peak_1048
chr2	213727998	213728109	112	213728013	13	10.5445	6.50474	6.0136	ds067_293T_FOXM1_GTX_2.merge_peak_1049
chr2	214149008	214149144	137	214149107	15	11.7418	6.78161	7.13202	ds067_293T_FOXM1_GTX_2.merge_peak_1050
chr2	219137586	219137736	151	219137683	14	11.6613	6.96936	7.05713	ds067_293T_FOXM1_GTX_2.merge_peak_1051
chr2	219260647	219260863	217	219260737	12	9.4574	6.04012	5.01836	ds067_293T_FOXM1_GTX_2.merge_peak_1052
chr2	219663963	219664107	145	219664019	14	10.3081	6.13678	5.80271	ds067_293T_FOXM1_GTX_2.merge_peak_1053
chr2	219712486	219712675	190	219712584	19	17.631	9.29249	12.7187	ds067_293T_FOXM1_GTX_2.merge_peak_1054
chr2	220408568	220408754	187	220408630	12	7.80022	5.01037	3.53145	ds067_293T_FOXM1_GTX_2.merge_peak_1055
chr2	222438414	222438554	141	222438457	15	10.7281	6.16661	6.17921	ds067_293T_FOXM1_GTX_2.merge_peak_1056
chr2	224810067	224810261	195	224810198	17	15.1717	8.36324	10.3578	ds067_293T_FOXM1_GTX_2.merge_peak_1057
chr2	224822025	224822211	187	224822120	22	21.1744	10.5051	16.1367	ds067_293T_FOXM1_GTX_2.merge_peak_1058
chr2	227637457	227637562	106	227637546	11	7.62326	5.08621	3.38186	ds067_293T_FOXM1_GTX_2.merge_peak_1059
chr2	230786748	230786883	136	230786789	14	9.7239	5.7812	5.25446	ds067_293T_FOXM1_GTX_2.merge_peak_1060
chr2	231822081	231822205	125	231822124	15	10.7281	6.16661	6.17921	ds067_293T_FOXM1_GTX_2.merge_peak_1061
chr2	232108412	232108544	133	232108452	11	8.40206	5.57549	4.06045	ds067_293T_FOXM1_GTX_2.merge_peak_1062
chr2	232574970	232575221	252	232575136	12	9.4574	6.04012	5.01836	ds067_293T_FOXM1_GTX_2.merge_peak_1063
chr2	232651053	232651220	168	232651093	17	15.1717	8.36324	10.3578	ds067_293T_FOXM1_GTX_2.merge_peak_1064
chr2	234763087	234763485	399	234763271	56	65.7368	21.9686	59.9203	ds067_293T_FOXM1_GTX_2.merge_peak_1065
chr2	235065187	235065407	221	235065195	13	6.60223	4.12745	2.49576	ds067_293T_FOXM1_GTX_2.merge_peak_1066
chr2	236987116	236987227	112	236987201	16	9.08975	5.0119	4.68122	ds067_293T_FOXM1_GTX_2.merge_peak_1067
chr2	238875524	238875629	106	238875556	12	5.82916	3.83263	1.87332	ds067_293T_FOXM1_GTX_2.merge_peak_1068
chr2	240964720	240964882	163	240964813	14	11.6613	6.96936	7.05713	ds067_293T_FOXM1_GTX_2.merge_peak_1069
chr2	241949404	241949586	183	241949469	17	15.1717	8.36324	10.3578	ds067_293T_FOXM1_GTX_2.merge_peak_1070
chr2	242041697	242041839	143	242041769	18	15.6095	8.35398	10.7841	ds067_293T_FOXM1_GTX_2.merge_peak_1071
chr2	242626149	242626403	255	242626299	20	18.8928	9.75711	13.9307	ds067_293T_FOXM1_GTX_2.merge_peak_1072
chr20	388911	389038	128	388967	15	10.7281	6.16661	6.17921	ds067_293T_FOXM1_GTX_2.merge_peak_1073
chr20	633885	634040	156	633942	10	6.41714	4.5003	2.34085	ds067_293T_FOXM1_GTX_2.merge_peak_1074
chr20	796865	797005	141	796920	18	10.4131	5.35403	5.89991	ds067_293T_FOXM1_GTX_2.merge_peak_1075
chr20	814163	814507	345	814296	29	18.6512	7.16121	13.7042	ds067_293T_FOXM1_GTX_2.merge_peak_1076
chr20	1447461	1447643	183	1447599	12	7.76556	4.98906	3.51216	ds067_293T_FOXM1_GTX_2.merge_peak_1077
chr20	2632998	2633125	128	2633025	15	10.0249	5.7469	5.5311	ds067_293T_FOXM1_GTX_2.merge_peak_1078
chr20	3776704	3777044	341	3776907	98	145.532	43.2059	139.002	ds067_293T_FOXM1_GTX_2.merge_peak_1079
chr20	7075225	7075330	106	7075290	12	9.4574	6.04012	5.01836	ds067_293T_FOXM1_GTX_2.merge_peak_1080
chr20	9015776	9016021	246	9015818	14	11.6613	6.96936	7.05713	ds067_293T_FOXM1_GTX_2.merge_peak_1081
chr20	25388198	25388329	132	25388276	12	7.48353	4.81633	3.24758	ds067_293T_FOXM1_GTX_2.merge_peak_1082
chr20	30326882	30327183	302	30327026	46	37.0947	11.2192	31.7095	ds067_293T_FOXM1_GTX_2.merge_peak_1083
chr20	30945786	30946368	583	30946046	55	61.5333	20.1141	55.7719	ds067_293T_FOXM1_GTX_2.merge_peak_1084
chr20	31989299	31989413	115	31989336	14	9.65233	5.73791	5.19505	ds067_293T_FOXM1_GTX_2.merge_peak_1085
chr20	32308054	32308252	199	32308156	13	10.5445	6.50474	6.0136	ds067_293T_FOXM1_GTX_2.merge_peak_1086
chr20	32900618	32900723	106	32900662	16	7.28978	4.05802	3.10301	ds067_293T_FOXM1_GTX_2.merge_peak_1087
chr20	34330104	34330545	442	34330217	53	52.8705	16.3942	47.2311	ds067_293T_FOXM1_GTX_2.merge_peak_1088
chr20	35202381	35202581	201	35202506	19	16.9162	8.85986	12.0328	ds067_293T_FOXM1_GTX_2.merge_peak_1089
chr20	35464007	35464354	348	35464151	64	59.5403	15.516	53.8042	ds067_293T_FOXM1_GTX_2.merge_peak_1090
chr20	37554731	37555219	489	37554967	83	85.5792	20.0514	79.5555	ds067_293T_FOXM1_GTX_2.merge_peak_1091
chr20	39318623	39318807	185	39318728	26	22.5315	10.0031	17.4523	ds067_293T_FOXM1_GTX_2.merge_peak_1092
chr20	39473063	39473271	209	39473160	15	10.0249	5.7469	5.5311	ds067_293T_FOXM1_GTX_2.merge_peak_1093
chr20	44035204	44035347	144	44035258	12	8.6394	5.52997	4.28664	ds067_293T_FOXM1_GTX_2.merge_peak_1094
chr20	44440975	44441399	425	44441221	64	79.7331	25.7861	73.765	ds067_293T_FOXM1_GTX_2.merge_peak_1095
chr20	44519836	44520023	188	44519939	19	14.9914	7.70827	10.1898	ds067_293T_FOXM1_GTX_2.merge_peak_1096
chr20	45989451	45989802	352	45989651	53	51.9304	15.9202	46.303	ds067_293T_FOXM1_GTX_2.merge_peak_1097
chr20	54967140	54967453	314	54967370	26	22.5315	10.0031	17.4523	ds067_293T_FOXM1_GTX_2.merge_peak_1098
chr20	56157592	56157705	114	56157646	16	11.7584	6.55203	7.13974	ds067_293T_FOXM1_GTX_2.merge_peak_1099
chr20	57226131	57226321	191	57226226	25	25.4867	12.0802	20.3223	ds067_293T_FOXM1_GTX_2.merge_peak_1100
chr20	58713391	58713504	114	58713444	11	7.45167	4.97864	3.22084	ds067_293T_FOXM1_GTX_2.merge_peak_1101
chr20	62259726	62259912	187	62259814	19	17.631	9.29249	12.7187	ds067_293T_FOXM1_GTX_2.merge_peak_1102
chr21	9825977	9826304	328	9826135	103	9.22717	1.91107	4.81268	ds067_293T_FOXM1_GTX_2.merge_peak_1103
chr21	15755605	15755872	268	15755684	17	15.1717	8.36324	10.3578	ds067_293T_FOXM1_GTX_2.merge_peak_1104
chr21	17107831	17107995	165	17107885	12	9.18374	5.86936	4.77166	ds067_293T_FOXM1_GTX_2.merge_peak_1105
chr21	18636461	18636620	160	18636605	12	7.80022	5.01037	3.53145	ds067_293T_FOXM1_GTX_2.merge_peak_1106
chr21	18826839	18827105	267	18827025	15	11.3551	6.5459	6.7685	ds067_293T_FOXM1_GTX_2.merge_peak_1107
chr21	32776349	32776475	127	32776423	17	12.8132	6.93744	8.12335	ds067_293T_FOXM1_GTX_2.merge_peak_1108
chr21	34144266	34144475	210	34144365	32	25.4472	9.72899	20.2865	ds067_293T_FOXM1_GTX_2.merge_peak_1109
chr21	34697715	34697837	123	34697812	12	6.39327	4.16141	2.32529	ds067_293T_FOXM1_GTX_2.merge_peak_1110
chr21	35190310	35190489	180	35190384	28	22.8286	9.54267	17.7368	ds067_293T_FOXM1_GTX_2.merge_peak_1111
chr21	37513882	37513991	110	37513926	13	9.28887	5.72766	4.87169	ds067_293T_FOXM1_GTX_2.merge_peak_1112
chr21	37873127	37873232	106	37873193	20	8.74121	4.21133	4.37151	ds067_293T_FOXM1_GTX_2.merge_peak_1113
chr21	38739073	38739258	186	38739167	19	11.7978	5.89635	7.17065	ds067_293T_FOXM1_GTX_2.merge_peak_1114
chr21	44394171	44394292	122	44394202	10	5.74109	4.07535	1.80893	ds067_293T_FOXM1_GTX_2.merge_peak_1115
chr21	47743643	47743874	232	47743801	22	14.6947	6.78081	9.91106	ds067_293T_FOXM1_GTX_2.merge_peak_1116
chr22	18917052	18917275	224	18917118	17	9.96968	5.30672	5.48181	ds067_293T_FOXM1_GTX_2.merge_peak_1117
chr22	20104920	20105035	116	20104952	11	6.88474	4.62496	2.73471	ds067_293T_FOXM1_GTX_2.merge_peak_1118
chr22	22006242	22006488	247	22006386	27	16.7156	6.6838	11.8393	ds067_293T_FOXM1_GTX_2.merge_peak_1119
chr22	22337146	22337304	159	22337206	16	11.7584	6.55203	7.13974	ds067_293T_FOXM1_GTX_2.merge_peak_1120
chr22	29137724	29138045	322	29137849	34	34.2029	13.8382	28.8668	ds067_293T_FOXM1_GTX_2.merge_peak_1121
chr22	30787224	30787332	109	30787271	10	7.06379	4.90988	2.90049	ds067_293T_FOXM1_GTX_2.merge_peak_1122
chr22	30841271	30841398	128	30841331	10	7.38098	5.11087	3.16699	ds067_293T_FOXM1_GTX_2.merge_peak_1123
chr22	36052551	36052736	186	36052687	14	9.65233	5.73791	5.19505	ds067_293T_FOXM1_GTX_2.merge_peak_1124
chr22	38004583	38004688	106	38004590	11	6.88474	4.62496	2.73471	ds067_293T_FOXM1_GTX_2.merge_peak_1125
chr22	39151830	39152378	549	39152116	57	68.8759	23.2441	63.0207	ds067_293T_FOXM1_GTX_2.merge_peak_1126
chr22	41142625	41142730	106	41142647	12	9.4574	6.04012	5.01836	ds067_293T_FOXM1_GTX_2.merge_peak_1127
chr22	41418595	41418718	124	41418642	12	9.36765	5.98412	4.94286	ds067_293T_FOXM1_GTX_2.merge_peak_1128
chr22	41418931	41419091	161	41419001	14	11.4268	6.82469	6.83783	ds067_293T_FOXM1_GTX_2.merge_peak_1129
chr22	41682105	41682431	327	41682374	17	12.7258	6.88549	8.06077	ds067_293T_FOXM1_GTX_2.merge_peak_1130
chr22	43011249	43011636	388	43011514	25	21.3294	9.63266	16.2868	ds067_293T_FOXM1_GTX_2.merge_peak_1131
chr22	46692589	46692906	318	46692733	68	64.8438	16.4708	59.0379	ds067_293T_FOXM1_GTX_2.merge_peak_1132
chr22	50353904	50354231	328	50354057	21	18.6816	9.32471	13.7336	ds067_293T_FOXM1_GTX_2.merge_peak_1133
chr3	4637585	4637734	150	4637657	18	11.5974	6.00047	7.00335	ds067_293T_FOXM1_GTX_2.merge_peak_1134
chr3	5163801	5164006	206	5163918	15	10.0249	5.7469	5.5311	ds067_293T_FOXM1_GTX_2.merge_peak_1135
chr3	9690959	9691153	195	9691055	23	11.0349	4.81295	6.46366	ds067_293T_FOXM1_GTX_2.merge_peak_1136
chr3	11550670	11550775	106	11550711	15	10.0249	5.7469	5.5311	ds067_293T_FOXM1_GTX_2.merge_peak_1137
chr3	14220281	14220398	118	14220377	16	10.4043	5.75486	5.89191	ds067_293T_FOXM1_GTX_2.merge_peak_1138
chr3	14481183	14481305	123	14481266	15	7.29738	4.20654	3.1102	ds067_293T_FOXM1_GTX_2.merge_peak_1139
chr3	15140654	15140760	107	15140735	18	8.82539	4.53543	4.4408	ds067_293T_FOXM1_GTX_2.merge_peak_1140
chr3	16948775	16948966	192	16948869	13	6.60223	4.12745	2.49576	ds067_293T_FOXM1_GTX_2.merge_peak_1141
chr3	20227668	20227774	107	20227693	23	7.12357	3.25271	2.95527	ds067_293T_FOXM1_GTX_2.merge_peak_1142
chr3	23782728	23782864	137	23782793	21	9.48708	4.41187	5.04357	ds067_293T_FOXM1_GTX_2.merge_peak_1143
chr3	29268895	29269000	106	29268925	13	7.21723	4.48152	3.04392	ds067_293T_FOXM1_GTX_2.merge_peak_1144
chr3	38125871	38126027	157	38125997	20	10.4485	5.01285	5.93096	ds067_293T_FOXM1_GTX_2.merge_peak_1145
chr3	44803157	44803382	226	44803219	31	24.3064	9.43417	19.1745	ds067_293T_FOXM1_GTX_2.merge_peak_1146
chr3	48236039	48236166	128	48236096	22	12.1512	5.49026	7.50872	ds067_293T_FOXM1_GTX_2.merge_peak_1147
chr3	49037040	49037166	127	49037118	19	12.4139	6.23267	7.762	ds067_293T_FOXM1_GTX_2.merge_peak_1148
chr3	49158263	49158430	168	49158340	18	13.7192	7.22108	8.98921	ds067_293T_FOXM1_GTX_2.merge_peak_1149
chr3	49333054	49333222	169	49333145	27	23.7494	10.3736	18.633	ds067_293T_FOXM1_GTX_2.merge_peak_1150
chr3	50712836	50712969	134	50712907	13	8.6525	5.33803	4.29926	ds067_293T_FOXM1_GTX_2.merge_peak_1151
chr3	51572581	51572729	149	51572628	14	9.35254	5.5573	4.92912	ds067_293T_FOXM1_GTX_2.merge_peak_1152
chr3	53381567	53381756	190	53381652	19	14.4829	7.40973	9.70907	ds067_293T_FOXM1_GTX_2.merge_peak_1153
chr3	54158051	54158173	123	54158114	13	8.74731	5.39579	4.37151	ds067_293T_FOXM1_GTX_2.merge_peak_1154
chr3	58318495	58318646	152	58318568	14	10.6315	6.33495	6.09863	ds067_293T_FOXM1_GTX_2.merge_peak_1155
chr3	69297794	69297950	157	69297881	16	13.9764	7.89861	9.22042	ds067_293T_FOXM1_GTX_2.merge_peak_1156
chr3	73160021	73160177	157	73160106	18	8.82539	4.53543	4.4408	ds067_293T_FOXM1_GTX_2.merge_peak_1157
chr3	93781751	93781895	145	93781825	17	10.789	5.76195	6.23735	ds067_293T_FOXM1_GTX_2.merge_peak_1158
chr3	105085601	105085711	111	105085638	14	10.5216	6.26748	6.00208	ds067_293T_FOXM1_GTX_2.merge_peak_1159
chr3	108308176	108308589	414	108308324	17	9.96968	5.30672	5.48181	ds067_293T_FOXM1_GTX_2.merge_peak_1160
chr3	120136206	120136455	250	120136316	30	27.4921	11.4851	22.2875	ds067_293T_FOXM1_GTX_2.merge_peak_1161
chr3	129033770	129033969	200	129033888	14	9.06905	5.38772	4.66954	ds067_293T_FOXM1_GTX_2.merge_peak_1162
chr3	129035033	129035246	214	129035171	19	11.7978	5.89635	7.17065	ds067_293T_FOXM1_GTX_2.merge_peak_1163
chr3	130950807	130950972	166	130950871	16	11.0067	6.10608	6.43774	ds067_293T_FOXM1_GTX_2.merge_peak_1164
chr3	131221785	131221913	129	131221888	15	8.23422	4.71708	3.92095	ds067_293T_FOXM1_GTX_2.merge_peak_1165
chr3	133380277	133380398	122	133380376	14	7.40452	4.42227	3.17854	ds067_293T_FOXM1_GTX_2.merge_peak_1166
chr3	136470262	136470369	108	136470296	18	13.8912	7.32285	9.14833	ds067_293T_FOXM1_GTX_2.merge_peak_1167
chr3	138313651	138313855	205	138313773	16	11.3322	6.29827	6.74712	ds067_293T_FOXM1_GTX_2.merge_peak_1168
chr3	142297574	142297816	243	142297656	21	13.7097	6.48599	8.98043	ds067_293T_FOXM1_GTX_2.merge_peak_1169
chr3	142315120	142315243	124	142315188	18	10.8727	5.60154	6.31188	ds067_293T_FOXM1_GTX_2.merge_peak_1170
chr3	149470302	149470412	111	149470370	15	10.9925	6.32602	6.4259	ds067_293T_FOXM1_GTX_2.merge_peak_1171
chr3	155572241	155572387	147	155572307	22	14.6947	6.78081	9.91106	ds067_293T_FOXM1_GTX_2.merge_peak_1172
chr3	155860702	155860884	183	155860754	13	8.74731	5.39579	4.37151	ds067_293T_FOXM1_GTX_2.merge_peak_1173
chr3	156877950	156878071	122	156877967	14	7.84929	4.6745	3.57769	ds067_293T_FOXM1_GTX_2.merge_peak_1174
chr3	157827807	157827912	106	157827832	11	7.23339	4.8421	3.05952	ds067_293T_FOXM1_GTX_2.merge_peak_1175
chr3	159337178	159337378	201	159337249	18	7.30977	3.81025	3.12069	ds067_293T_FOXM1_GTX_2.merge_peak_1176
chr3	160117286	160117534	249	160117388	27	24.4778	10.7916	19.3366	ds067_293T_FOXM1_GTX_2.merge_peak_1177
chr3	160167466	160168064	599	160167734	139	171.988	33.419	165.149	ds067_293T_FOXM1_GTX_2.merge_peak_1178
chr3	160415975	160416105	131	160416000	12	6.79626	4.40078	2.6733	ds067_293T_FOXM1_GTX_2.merge_peak_1179
chr3	169072577	169072718	142	169072629	19	11.0608	5.50405	6.48757	ds067_293T_FOXM1_GTX_2.merge_peak_1180
chr3	169482842	169482947	106	169482929	14	9.97017	5.93064	5.48181	ds067_293T_FOXM1_GTX_2.merge_peak_1181
chr3	169684435	169684560	126	169684487	13	7.65598	4.7393	3.41059	ds067_293T_FOXM1_GTX_2.merge_peak_1182
chr3	172468259	172468609	351	172468382	47	54.1643	19.7062	48.4997	ds067_293T_FOXM1_GTX_2.merge_peak_1183
chr3	173112966	173113105	140	173113005	16	8.9005	4.90795	4.51293	ds067_293T_FOXM1_GTX_2.merge_peak_1184
chr3	179362389	179362536	148	179362466	11	7.34109	4.90942	3.14781	ds067_293T_FOXM1_GTX_2.merge_peak_1185
chr3	179370452	179370672	221	179370503	12	9.4574	6.04012	5.01836	ds067_293T_FOXM1_GTX_2.merge_peak_1186
chr3	181046935	181047067	133	181047051	14	9.97017	5.93064	5.48181	ds067_293T_FOXM1_GTX_2.merge_peak_1187
chr3	184135797	184135902	106	184135826	14	9.7239	5.7812	5.25446	ds067_293T_FOXM1_GTX_2.merge_peak_1188
chr3	189756015	189756123	109	189756068	12	8.29914	5.31854	3.97828	ds067_293T_FOXM1_GTX_2.merge_peak_1189
chr3	189838252	189838357	106	189838266	11	6.59532	4.44584	2.49576	ds067_293T_FOXM1_GTX_2.merge_peak_1190
chr3	193310926	193311031	106	193310992	15	10.3294	5.92779	5.82153	ds067_293T_FOXM1_GTX_2.merge_peak_1191
chr3	193852713	193852818	106	193852799	10	5.99657	4.23533	2.00092	ds067_293T_FOXM1_GTX_2.merge_peak_1192
chr3	193858666	193858805	140	193858708	17	11.6841	6.27382	7.07628	ds067_293T_FOXM1_GTX_2.merge_peak_1193
chr3	194189809	194189983	175	194189898	13	8.70967	5.37284	4.35026	ds067_293T_FOXM1_GTX_2.merge_peak_1194
chr3	194304625	194304737	113	194304707	13	9.72807	5.99871	5.25838	ds067_293T_FOXM1_GTX_2.merge_peak_1195
chr3	194838786	194838906	121	194838844	12	9.18374	5.86936	4.77166	ds067_293T_FOXM1_GTX_2.merge_peak_1196
chr4	2965056	2965283	228	2965186	23	19.5929	9.24992	14.6117	ds067_293T_FOXM1_GTX_2.merge_peak_1197
chr4	4543791	4543914	124	4543853	15	6.55769	3.81931	2.47078	ds067_293T_FOXM1_GTX_2.merge_peak_1198
chr4	8046568	8046710	143	8046606	14	11.6613	6.96936	7.05713	ds067_293T_FOXM1_GTX_2.merge_peak_1199
chr4	15683052	15683306	255	15683225	28	25.7384	11.177	20.5646	ds067_293T_FOXM1_GTX_2.merge_peak_1200
chr4	17812417	17812666	250	17812562	27	28.2434	13.0095	23.0175	ds067_293T_FOXM1_GTX_2.merge_peak_1201
chr4	19825447	19825570	124	19825485	15	10.9925	6.32602	6.4259	ds067_293T_FOXM1_GTX_2.merge_peak_1202
chr4	26322250	26322428	179	26322333	21	20.1747	10.2217	15.1683	ds067_293T_FOXM1_GTX_2.merge_peak_1203
chr4	26585561	26585704	144	26585622	15	12.8058	7.43399	8.1222	ds067_293T_FOXM1_GTX_2.merge_peak_1204
chr4	53102049	53102154	106	53102107	13	10.5445	6.50474	6.0136	ds067_293T_FOXM1_GTX_2.merge_peak_1205
chr4	54958058	54958177	120	54958123	15	12.8058	7.43399	8.1222	ds067_293T_FOXM1_GTX_2.merge_peak_1206
chr4	56502424	56502578	155	56502498	11	8.40206	5.57549	4.06045	ds067_293T_FOXM1_GTX_2.merge_peak_1207
chr4	68411112	68411337	226	68411185	17	15.1717	8.36324	10.3578	ds067_293T_FOXM1_GTX_2.merge_peak_1208
chr4	72723639	72723746	108	72723718	17	12.8132	6.93744	8.12335	ds067_293T_FOXM1_GTX_2.merge_peak_1209
chr4	77701336	77701441	106	77701394	13	7.65598	4.7393	3.41059	ds067_293T_FOXM1_GTX_2.merge_peak_1210
chr4	77772654	77772795	142	77772715	10	7.38098	5.11087	3.16699	ds067_293T_FOXM1_GTX_2.merge_peak_1211
chr4	78077895	78078273	379	78078085	27	14.3349	5.61511	9.56848	ds067_293T_FOXM1_GTX_2.merge_peak_1212
chr4	78783839	78783983	145	78783930	11	6.88474	4.62496	2.73471	ds067_293T_FOXM1_GTX_2.merge_peak_1213
chr4	81228770	81228914	145	81228891	16	13.9764	7.89861	9.22042	ds067_293T_FOXM1_GTX_2.merge_peak_1214
chr4	82393115	82393253	139	82393199	11	8.40206	5.57549	4.06045	ds067_293T_FOXM1_GTX_2.merge_peak_1215
chr4	83934265	83934458	194	83934424	11	8.40206	5.57549	4.06045	ds067_293T_FOXM1_GTX_2.merge_peak_1216
chr4	83956008	83956236	229	83956147	14	11.4697	6.85117	6.8775	ds067_293T_FOXM1_GTX_2.merge_peak_1217
chr4	84377019	84377127	109	84377108	13	5.1719	3.3419	1.36147	ds067_293T_FOXM1_GTX_2.merge_peak_1218
chr4	88134755	88134910	156	88134818	20	18.8928	9.75711	13.9307	ds067_293T_FOXM1_GTX_2.merge_peak_1219
chr4	88312282	88312415	134	88312370	13	8.74731	5.39579	4.37151	ds067_293T_FOXM1_GTX_2.merge_peak_1220
chr4	91985722	91985908	187	91985823	19	17.631	9.29249	12.7187	ds067_293T_FOXM1_GTX_2.merge_peak_1221
chr4	99064617	99064788	172	99064720	15	10.0249	5.7469	5.5311	ds067_293T_FOXM1_GTX_2.merge_peak_1222
chr4	104119419	104119650	232	104119541	14	11.6613	6.96936	7.05713	ds067_293T_FOXM1_GTX_2.merge_peak_1223
chr4	106629796	106629946	151	106629864	30	23.179	9.13935	18.0784	ds067_293T_FOXM1_GTX_2.merge_peak_1224
chr4	111087230	111087335	106	111087290	12	9.4574	6.04012	5.01836	ds067_293T_FOXM1_GTX_2.merge_peak_1225
chr4	111825826	111826117	292	111826030	15	12.8058	7.43399	8.1222	ds067_293T_FOXM1_GTX_2.merge_peak_1226
chr4	112713906	112714019	114	112713966	10	7.24414	5.02419	3.06303	ds067_293T_FOXM1_GTX_2.merge_peak_1227
chr4	114524115	114524220	106	114524151	13	10.5445	6.50474	6.0136	ds067_293T_FOXM1_GTX_2.merge_peak_1228
chr4	119249140	119249280	141	119249203	14	11.6613	6.96936	7.05713	ds067_293T_FOXM1_GTX_2.merge_peak_1229
chr4	119267775	119267924	150	119267851	13	10.5445	6.50474	6.0136	ds067_293T_FOXM1_GTX_2.merge_peak_1230
chr4	120375805	120375910	106	120375873	13	10.5445	6.50474	6.0136	ds067_293T_FOXM1_GTX_2.merge_peak_1231
chr4	120987885	120988014	130	120987978	13	6.60223	4.12745	2.49576	ds067_293T_FOXM1_GTX_2.merge_peak_1232
chr4	122744902	122745323	422	122745094	73	93.2062	28.5206	87.0869	ds067_293T_FOXM1_GTX_2.merge_peak_1233
chr4	128554075	128554240	166	128554168	15	11.7418	6.78161	7.13202	ds067_293T_FOXM1_GTX_2.merge_peak_1234
chr4	129733021	129733416	396	129733121	14	11.6613	6.96936	7.05713	ds067_293T_FOXM1_GTX_2.merge_peak_1235
chr4	130014706	130014865	160	130014790	22	21.4758	10.6864	16.4279	ds067_293T_FOXM1_GTX_2.merge_peak_1236
chr4	140472304	140472507	204	140472447	25	17.7568	7.66526	12.836	ds067_293T_FOXM1_GTX_2.merge_peak_1237
chr4	140476437	140476602	166	140476512	12	9.4053	6.00762	4.97997	ds067_293T_FOXM1_GTX_2.merge_peak_1238
chr4	141075267	141075416	150	141075325	17	12.8132	6.93744	8.12335	ds067_293T_FOXM1_GTX_2.merge_peak_1239
chr4	144320588	144320799	212	144320711	18	13.8912	7.32285	9.14833	ds067_293T_FOXM1_GTX_2.merge_peak_1240
chr4	148737698	148737819	122	148737734	11	8.40206	5.57549	4.06045	ds067_293T_FOXM1_GTX_2.merge_peak_1241
chr4	149194917	149195042	126	149194993	11	8.40206	5.57549	4.06045	ds067_293T_FOXM1_GTX_2.merge_peak_1242
chr4	156593700	156593850	151	156593745	11	8.40206	5.57549	4.06045	ds067_293T_FOXM1_GTX_2.merge_peak_1243
chr4	157692669	157692775	107	157692739	13	10.5445	6.50474	6.0136	ds067_293T_FOXM1_GTX_2.merge_peak_1244
chr4	159593398	159593503	106	159593432	10	6.94807	4.83652	2.79323	ds067_293T_FOXM1_GTX_2.merge_peak_1245
chr4	159644470	159644575	106	159644549	12	9.4574	6.04012	5.01836	ds067_293T_FOXM1_GTX_2.merge_peak_1246
chr4	159732177	159732347	171	159732269	15	12.8058	7.43399	8.1222	ds067_293T_FOXM1_GTX_2.merge_peak_1247
chr4	170556262	170556436	175	170556344	12	9.29322	5.93768	4.87378	ds067_293T_FOXM1_GTX_2.merge_peak_1248
chr4	174139815	174140032	218	174139940	12	9.4574	6.04012	5.01836	ds067_293T_FOXM1_GTX_2.merge_peak_1249
chr4	174255545	174256002	458	174255779	41	49.0509	19.5142	43.4667	ds067_293T_FOXM1_GTX_2.merge_peak_1250
chr4	175078478	175078651	174	175078550	22	18.4142	8.86451	13.474	ds067_293T_FOXM1_GTX_2.merge_peak_1251
chr4	178230951	178231162	212	178231122	15	10.6513	6.12043	6.11503	ds067_293T_FOXM1_GTX_2.merge_peak_1252
chr5	318504	318692	189	318592	17	12.2888	6.62704	7.64205	ds067_293T_FOXM1_GTX_2.merge_peak_1253
chr5	400100	400268	169	400187	18	10.1773	5.22885	5.67914	ds067_293T_FOXM1_GTX_2.merge_peak_1254
chr5	1634066	1634196	131	1634120	16	7.28978	4.05802	3.10301	ds067_293T_FOXM1_GTX_2.merge_peak_1255
chr5	14132117	14132298	182	14132202	26	19.668	8.4141	14.6821	ds067_293T_FOXM1_GTX_2.merge_peak_1256
chr5	14156770	14157022	253	14156866	35	28.0189	10.1445	22.8011	ds067_293T_FOXM1_GTX_2.merge_peak_1257
chr5	36606723	36606845	123	36606779	15	6.55769	3.81931	2.47078	ds067_293T_FOXM1_GTX_2.merge_peak_1258
chr5	36878841	36879100	260	36878973	29	23.8461	9.78962	18.7274	ds067_293T_FOXM1_GTX_2.merge_peak_1259
chr5	43483894	43483999	106	43483941	13	6.60223	4.12745	2.49576	ds067_293T_FOXM1_GTX_2.merge_peak_1260
chr5	56469811	56469937	127	56469883	15	11.3551	6.5459	6.7685	ds067_293T_FOXM1_GTX_2.merge_peak_1261
chr5	59995858	59996149	292	59996037	29	23.5011	9.60326	18.3928	ds067_293T_FOXM1_GTX_2.merge_peak_1262
chr5	60626336	60626540	205	60626392	14	7.40452	4.42227	3.17854	ds067_293T_FOXM1_GTX_2.merge_peak_1263
chr5	61708494	61708663	170	61708591	22	17.8233	8.52119	12.9001	ds067_293T_FOXM1_GTX_2.merge_peak_1264
chr5	64064395	64064590	196	64064494	16	12.0408	6.7214	7.4041	ds067_293T_FOXM1_GTX_2.merge_peak_1265
chr5	64399256	64399362	107	64399326	12	8.93775	5.71588	4.54774	ds067_293T_FOXM1_GTX_2.merge_peak_1266
chr5	64423127	64423254	128	64423166	11	7.07696	4.74451	2.91015	ds067_293T_FOXM1_GTX_2.merge_peak_1267
chr5	64776212	64776390	179	64776307	17	9.96968	5.30672	5.48181	ds067_293T_FOXM1_GTX_2.merge_peak_1268
chr5	65892082	65892194	113	65892111	10	5.54141	3.95099	1.62725	ds067_293T_FOXM1_GTX_2.merge_peak_1269
chr5	68462623	68463332	710	68462912	124	147.688	29.8384	141.135	ds067_293T_FOXM1_GTX_2.merge_peak_1270
chr5	68813608	68813826	219	68813679	15	10.7281	6.16661	6.17921	ds067_293T_FOXM1_GTX_2.merge_peak_1271
chr5	70883000	70883125	126	70883042	14	7.40452	4.42227	3.17854	ds067_293T_FOXM1_GTX_2.merge_peak_1272
chr5	72143821	72143962	142	72143892	16	11.7584	6.55203	7.13974	ds067_293T_FOXM1_GTX_2.merge_peak_1273
chr5	72251786	72251931	146	72251866	13	9.28887	5.72766	4.87169	ds067_293T_FOXM1_GTX_2.merge_peak_1274
chr5	73928188	73928293	106	73928248	21	11.2904	5.25156	6.70845	ds067_293T_FOXM1_GTX_2.merge_peak_1275
chr5	73937182	73937559	378	73937286	33	26.6009	10.0238	21.4104	ds067_293T_FOXM1_GTX_2.merge_peak_1276
chr5	74632769	74632907	139	74632832	15	6.55769	3.81931	2.47078	ds067_293T_FOXM1_GTX_2.merge_peak_1277
chr5	76788221	76788408	188	76788287	13	6.60223	4.12745	2.49576	ds067_293T_FOXM1_GTX_2.merge_peak_1278
chr5	77804307	77804428	122	77804360	14	9.93751	5.91079	5.46006	ds067_293T_FOXM1_GTX_2.merge_peak_1279
chr5	81047207	81047334	128	81047260	18	15.3068	8.17085	10.4905	ds067_293T_FOXM1_GTX_2.merge_peak_1280
chr5	81147779	81147891	113	81147818	14	7.40452	4.42227	3.17854	ds067_293T_FOXM1_GTX_2.merge_peak_1281
chr5	81682916	81683086	171	81682988	18	12.3616	6.4319	7.71095	ds067_293T_FOXM1_GTX_2.merge_peak_1282
chr5	81683183	81683394	212	81683350	21	9.48708	4.41187	5.04357	ds067_293T_FOXM1_GTX_2.merge_peak_1283
chr5	82547842	82547980	139	82547909	19	15.328	7.90752	10.5102	ds067_293T_FOXM1_GTX_2.merge_peak_1284
chr5	82769326	82769516	191	82769411	12	7.80022	5.01037	3.53145	ds067_293T_FOXM1_GTX_2.merge_peak_1285
chr5	89592913	89593018	106	89592987	12	8.60741	5.51006	4.2554	ds067_293T_FOXM1_GTX_2.merge_peak_1286
chr5	89826089	89826208	120	89826154	14	9.77719	5.81348	5.30358	ds067_293T_FOXM1_GTX_2.merge_peak_1287
chr5	89854504	89854645	142	89854551	19	12.7196	6.40217	8.05659	ds067_293T_FOXM1_GTX_2.merge_peak_1288
chr5	91897375	91897635	261	91897559	19	16.6451	8.69621	11.7754	ds067_293T_FOXM1_GTX_2.merge_peak_1289
chr5	92695197	92695302	106	92695278	12	8.57563	5.49029	4.22653	ds067_293T_FOXM1_GTX_2.merge_peak_1290
chr5	92917272	92917398	127	92917309	12	7.80022	5.01037	3.53145	ds067_293T_FOXM1_GTX_2.merge_peak_1291
chr5	92934521	92934626	106	92934580	17	10.789	5.76195	6.23735	ds067_293T_FOXM1_GTX_2.merge_peak_1292
chr5	96259913	96260029	117	96259941	18	8.82539	4.53543	4.4408	ds067_293T_FOXM1_GTX_2.merge_peak_1293
chr5	96271627	96271736	110	96271676	17	12.6509	6.84102	7.99187	ds067_293T_FOXM1_GTX_2.merge_peak_1294
chr5	102201507	102201681	175	102201588	12	8.29914	5.31854	3.97828	ds067_293T_FOXM1_GTX_2.merge_peak_1295
chr5	102455734	102455989	256	102455875	17	9.76769	5.19665	5.29411	ds067_293T_FOXM1_GTX_2.merge_peak_1296
chr5	102595348	102595489	142	102595411	12	8.29914	5.31854	3.97828	ds067_293T_FOXM1_GTX_2.merge_peak_1297
chr5	106907885	106908026	142	106907976	13	5.1719	3.3419	1.36147	ds067_293T_FOXM1_GTX_2.merge_peak_1298
chr5	107717982	107718118	137	107718065	10	7.12297	4.9474	2.95478	ds067_293T_FOXM1_GTX_2.merge_peak_1299
chr5	110427873	110428065	193	110427983	16	12.0408	6.7214	7.4041	ds067_293T_FOXM1_GTX_2.merge_peak_1300
chr5	111496417	111496540	124	111496504	15	9.46173	5.41634	5.021	ds067_293T_FOXM1_GTX_2.merge_peak_1301
chr5	112539024	112539293	270	112539159	14	9.35254	5.5573	4.92912	ds067_293T_FOXM1_GTX_2.merge_peak_1302
chr5	112592626	112592782	157	112592713	14	9.06905	5.38772	4.66954	ds067_293T_FOXM1_GTX_2.merge_peak_1303
chr5	115910554	115910685	132	115910622	16	12.0033	6.69889	7.37053	ds067_293T_FOXM1_GTX_2.merge_peak_1304
chr5	118660202	118660349	148	118660304	13	8.32303	5.13829	4.00003	ds067_293T_FOXM1_GTX_2.merge_peak_1305
chr5	123965064	123965170	107	123965131	17	9.96968	5.30672	5.48181	ds067_293T_FOXM1_GTX_2.merge_peak_1306
chr5	123991748	123991882	135	123991818	18	11.7433	6.08206	7.13231	ds067_293T_FOXM1_GTX_2.merge_peak_1307
chr5	123997115	123997297	183	123997259	19	15.0642	7.7513	10.262	ds067_293T_FOXM1_GTX_2.merge_peak_1308
chr5	123998031	123998171	141	123998086	15	10.7281	6.16661	6.17921	ds067_293T_FOXM1_GTX_2.merge_peak_1309
chr5	124006661	124006795	135	124006729	19	12.1211	6.07191	7.48199	ds067_293T_FOXM1_GTX_2.merge_peak_1310
chr5	124084407	124084738	332	124084607	18	12.0453	6.25209	7.40787	ds067_293T_FOXM1_GTX_2.merge_peak_1311
chr5	124610857	124610962	106	124610915	12	7.31307	4.7125	3.1239	ds067_293T_FOXM1_GTX_2.merge_peak_1312
chr5	124661948	124662108	161	124662020	18	13.8912	7.32285	9.14833	ds067_293T_FOXM1_GTX_2.merge_peak_1313
chr5	125405322	125405464	143	125405393	14	11.0547	6.59525	6.48186	ds067_293T_FOXM1_GTX_2.merge_peak_1314
chr5	125851113	125851348	236	125851202	18	10.8727	5.60154	6.31188	ds067_293T_FOXM1_GTX_2.merge_peak_1315
chr5	126112225	126112717	493	126112411	38	43.8752	17.8131	38.3755	ds067_293T_FOXM1_GTX_2.merge_peak_1316
chr5	129103666	129103813	148	129103747	15	10.7281	6.16661	6.17921	ds067_293T_FOXM1_GTX_2.merge_peak_1317
chr5	133747589	133747696	108	133747628	16	11.7584	6.55203	7.13974	ds067_293T_FOXM1_GTX_2.merge_peak_1318
chr5	133968500	133968611	112	133968564	16	10.6979	5.92527	6.15764	ds067_293T_FOXM1_GTX_2.merge_peak_1319
chr5	134241405	134241646	242	134241478	24	22.7517	10.7905	17.664	ds067_293T_FOXM1_GTX_2.merge_peak_1320
chr5	137090561	137090767	207	137090611	17	13.3165	7.23834	8.60771	ds067_293T_FOXM1_GTX_2.merge_peak_1321
chr5	137514280	137514442	163	137514403	19	8.01514	4.01079	3.72967	ds067_293T_FOXM1_GTX_2.merge_peak_1322
chr5	137514569	137514934	366	137514746	71	77.7078	21.3093	71.7598	ds067_293T_FOXM1_GTX_2.merge_peak_1323
chr5	137611302	137611497	196	137611407	26	18.8109	7.96008	13.854	ds067_293T_FOXM1_GTX_2.merge_peak_1324
chr5	137667375	137667637	263	137667502	29	18.6512	7.16121	13.7042	ds067_293T_FOXM1_GTX_2.merge_peak_1325
chr5	137688133	137688242	110	137688210	14	9.53035	5.66427	5.08604	ds067_293T_FOXM1_GTX_2.merge_peak_1326
chr5	137690743	137690924	182	137690827	16	11.3322	6.29827	6.74712	ds067_293T_FOXM1_GTX_2.merge_peak_1327
chr5	138629213	138629405	193	138629274	15	8.23422	4.71708	3.92095	ds067_293T_FOXM1_GTX_2.merge_peak_1328
chr5	139028198	139028322	125	139028200	11	5.08734	3.53781	1.32884	ds067_293T_FOXM1_GTX_2.merge_peak_1329
chr5	139493575	139493708	134	139493645	18	14.4248	7.64047	9.65518	ds067_293T_FOXM1_GTX_2.merge_peak_1330
chr5	140027289	140027526	238	140027363	25	14.8405	6.20638	10.0502	ds067_293T_FOXM1_GTX_2.merge_peak_1331
chr5	140997545	140997749	205	140997663	14	7.40452	4.42227	3.17854	ds067_293T_FOXM1_GTX_2.merge_peak_1332
chr5	142781688	142781822	135	142781759	18	12.6936	6.62236	8.03133	ds067_293T_FOXM1_GTX_2.merge_peak_1333
chr5	145148529	145148750	222	145148596	16	9.85793	5.44185	5.38221	ds067_293T_FOXM1_GTX_2.merge_peak_1334
chr5	145582785	145582890	106	145582860	10	7.24414	5.02419	3.06303	ds067_293T_FOXM1_GTX_2.merge_peak_1335
chr5	145826487	145826612	126	145826599	10	5.95271	4.2078	1.97886	ds067_293T_FOXM1_GTX_2.merge_peak_1336
chr5	147202384	147202526	143	147202469	16	12.0408	6.7214	7.4041	ds067_293T_FOXM1_GTX_2.merge_peak_1337
chr5	153900573	153900729	157	153900670	17	12.9949	7.04577	8.30129	ds067_293T_FOXM1_GTX_2.merge_peak_1338
chr5	157285646	157285808	163	157285735	11	5.08734	3.53781	1.32884	ds067_293T_FOXM1_GTX_2.merge_peak_1339
chr5	159139794	159139919	126	159139849	16	7.28978	4.05802	3.10301	ds067_293T_FOXM1_GTX_2.merge_peak_1340
chr5	159546401	159546534	134	159546423	10	7.38098	5.11087	3.16699	ds067_293T_FOXM1_GTX_2.merge_peak_1341
chr5	159546580	159546691	112	159546597	15	10.7281	6.16661	6.17921	ds067_293T_FOXM1_GTX_2.merge_peak_1342
chr5	159848661	159849010	350	159848879	74	95.8617	29.4553	89.7144	ds067_293T_FOXM1_GTX_2.merge_peak_1343
chr5	162886843	162886977	135	162886929	11	6.82892	4.59032	2.69845	ds067_293T_FOXM1_GTX_2.merge_peak_1344
chr5	162887173	162887407	235	162887328	28	20.9657	8.54971	15.9321	ds067_293T_FOXM1_GTX_2.merge_peak_1345
chr5	162887474	162887853	380	162887654	24	24.1042	11.5986	18.9811	ds067_293T_FOXM1_GTX_2.merge_peak_1346
chr5	162887898	162888018	121	162887942	13	10.5445	6.50474	6.0136	ds067_293T_FOXM1_GTX_2.merge_peak_1347
chr5	169010679	169010883	205	169010737	16	9.08975	5.0119	4.68122	ds067_293T_FOXM1_GTX_2.merge_peak_1348
chr5	170735968	170736274	307	170736111	30	19.6404	7.39992	14.6564	ds067_293T_FOXM1_GTX_2.merge_peak_1349
chr5	170814475	170814601	127	170814542	15	8.23422	4.71708	3.92095	ds067_293T_FOXM1_GTX_2.merge_peak_1350
chr5	172067855	172068275	421	172068126	81	108.794	32.7509	102.538	ds067_293T_FOXM1_GTX_2.merge_peak_1351
chr5	173739135	173739266	132	173739197	14	9.7239	5.7812	5.25446	ds067_293T_FOXM1_GTX_2.merge_peak_1352
chr5	173947601	173947770	170	173947688	19	8.01514	4.01079	3.72967	ds067_293T_FOXM1_GTX_2.merge_peak_1353
chr5	174805492	174805642	151	174805610	16	7.28978	4.05802	3.10301	ds067_293T_FOXM1_GTX_2.merge_peak_1354
chr5	175815978	175816111	134	175816032	20	16.4673	8.3029	11.6004	ds067_293T_FOXM1_GTX_2.merge_peak_1355
chr5	176433660	176433835	176	176433785	10	6.94807	4.83652	2.79323	ds067_293T_FOXM1_GTX_2.merge_peak_1356
chr5	176739330	176739551	222	176739429	35	33.9997	13.3375	28.6656	ds067_293T_FOXM1_GTX_2.merge_peak_1357
chr5	176853422	176853600	179	176853523	14	9.77719	5.81348	5.30358	ds067_293T_FOXM1_GTX_2.merge_peak_1358
chr5	176882378	176882495	118	176882459	12	8.18144	5.24561	3.87964	ds067_293T_FOXM1_GTX_2.merge_peak_1359
chr5	180611205	180611417	213	180611328	15	11.7418	6.78161	7.13202	ds067_293T_FOXM1_GTX_2.merge_peak_1360
chr5	180633801	180633938	138	180633860	14	9.97017	5.93064	5.48181	ds067_293T_FOXM1_GTX_2.merge_peak_1361
chr5	180645107	180645302	196	180645212	15	8.23422	4.71708	3.92095	ds067_293T_FOXM1_GTX_2.merge_peak_1362
chr6	686700	686819	120	686744	9	6.24624	4.54979	2.21852	ds067_293T_FOXM1_GTX_2.merge_peak_1363
chr6	693096	693233	138	693150	14	7.40452	4.42227	3.17854	ds067_293T_FOXM1_GTX_2.merge_peak_1364
chr6	1058147	1058570	424	1058251	20	16.1125	8.09368	11.2614	ds067_293T_FOXM1_GTX_2.merge_peak_1365
chr6	1597359	1597874	516	1597552	19	13.0392	6.58115	8.34078	ds067_293T_FOXM1_GTX_2.merge_peak_1366
chr6	1613856	1614232	377	1613959	18	10.8727	5.60154	6.31188	ds067_293T_FOXM1_GTX_2.merge_peak_1367
chr6	1667513	1667718	206	1667570	18	12.6936	6.62236	8.03133	ds067_293T_FOXM1_GTX_2.merge_peak_1368
chr6	1671061	1671282	222	1671205	15	8.23422	4.71708	3.92095	ds067_293T_FOXM1_GTX_2.merge_peak_1369
chr6	1851148	1851253	106	1851230	13	8.27026	5.10645	3.95288	ds067_293T_FOXM1_GTX_2.merge_peak_1370
chr6	2634689	2634913	225	2634770	15	8.23422	4.71708	3.92095	ds067_293T_FOXM1_GTX_2.merge_peak_1371
chr6	2750308	2750422	115	2750358	18	14.0012	7.38806	9.24505	ds067_293T_FOXM1_GTX_2.merge_peak_1372
chr6	3227957	3228073	117	3228015	16	11.0067	6.10608	6.43774	ds067_293T_FOXM1_GTX_2.merge_peak_1373
chr6	4074992	4075137	146	4075044	15	11.3551	6.5459	6.7685	ds067_293T_FOXM1_GTX_2.merge_peak_1374
chr6	4936840	4937092	253	4936926	20	12.7437	6.19117	8.06982	ds067_293T_FOXM1_GTX_2.merge_peak_1375
chr6	8940006	8940158	153	8940090	19	14.4829	7.40973	9.70907	ds067_293T_FOXM1_GTX_2.merge_peak_1376
chr6	10412381	10412627	247	10412543	23	21.0977	10.1359	16.0627	ds067_293T_FOXM1_GTX_2.merge_peak_1377
chr6	11270669	11270846	178	11270769	20	10.4485	5.01285	5.93096	ds067_293T_FOXM1_GTX_2.merge_peak_1378
chr6	13332091	13332249	159	13332222	19	11.7978	5.89635	7.17065	ds067_293T_FOXM1_GTX_2.merge_peak_1379
chr6	13395619	13395724	106	13395648	11	7.07696	4.74451	2.91015	ds067_293T_FOXM1_GTX_2.merge_peak_1380
chr6	13678687	13678875	189	13678767	16	9.08975	5.0119	4.68122	ds067_293T_FOXM1_GTX_2.merge_peak_1381
chr6	16129036	16129141	106	16129087	12	7.80022	5.01037	3.53145	ds067_293T_FOXM1_GTX_2.merge_peak_1382
chr6	16761940	16762045	106	16762003	12	8.18144	5.24561	3.87964	ds067_293T_FOXM1_GTX_2.merge_peak_1383
chr6	20792266	20792439	174	20792369	13	8.74731	5.39579	4.37151	ds067_293T_FOXM1_GTX_2.merge_peak_1384
chr6	21264808	21264956	149	21264818	14	7.40452	4.42227	3.17854	ds067_293T_FOXM1_GTX_2.merge_peak_1385
chr6	21593703	21593988	286	21593900	20	15.5766	7.78022	10.7525	ds067_293T_FOXM1_GTX_2.merge_peak_1386
chr6	21748961	21749136	176	21749044	17	13.9648	7.62931	9.21625	ds067_293T_FOXM1_GTX_2.merge_peak_1387
chr6	21954307	21954471	165	21954376	18	11.4546	5.92104	6.86454	ds067_293T_FOXM1_GTX_2.merge_peak_1388
chr6	24360321	24360426	106	24360405	14	8.54508	5.07782	4.19655	ds067_293T_FOXM1_GTX_2.merge_peak_1389
chr6	24584194	24584391	198	24584290	13	8.97554	5.53527	4.58073	ds067_293T_FOXM1_GTX_2.merge_peak_1390
chr6	25992299	25992404	106	25992341	12	7.80022	5.01037	3.53145	ds067_293T_FOXM1_GTX_2.merge_peak_1391
chr6	26032072	26032561	490	26032371	35	31.2926	11.8461	26.0119	ds067_293T_FOXM1_GTX_2.merge_peak_1392
chr6	26055571	26055931	361	26055744	13	8.74731	5.39579	4.37151	ds067_293T_FOXM1_GTX_2.merge_peak_1393
chr6	26056332	26056502	171	26056405	15	11.7418	6.78161	7.13202	ds067_293T_FOXM1_GTX_2.merge_peak_1394
chr6	26104049	26104257	209	26104146	16	11.7584	6.55203	7.13974	ds067_293T_FOXM1_GTX_2.merge_peak_1395
chr6	26104314	26104419	106	26104395	13	9.28887	5.72766	4.87169	ds067_293T_FOXM1_GTX_2.merge_peak_1396
chr6	26123193	26123527	335	26123392	30	19.6404	7.39992	14.6564	ds067_293T_FOXM1_GTX_2.merge_peak_1397
chr6	26156561	26156702	142	26156702	11	5.08734	3.53781	1.32884	ds067_293T_FOXM1_GTX_2.merge_peak_1398
chr6	26323188	26323293	106	26323226	17	8.0461	4.29673	3.75558	ds067_293T_FOXM1_GTX_2.merge_peak_1399
chr6	26330478	26330668	191	26330604	13	9.41995	5.80841	4.99412	ds067_293T_FOXM1_GTX_2.merge_peak_1400
chr6	26474403	26474644	242	26474503	26	18.4939	7.79497	13.5525	ds067_293T_FOXM1_GTX_2.merge_peak_1401
chr6	26521423	26521548	126	26521470	15	11.3551	6.5459	6.7685	ds067_293T_FOXM1_GTX_2.merge_peak_1402
chr6	26554203	26554337	135	26554258	13	8.681	5.35538	4.32365	ds067_293T_FOXM1_GTX_2.merge_peak_1403
chr6	26556949	26557054	106	26556983	13	8.14082	5.02854	3.84029	ds067_293T_FOXM1_GTX_2.merge_peak_1404
chr6	26572001	26572116	116	26572013	15	8.23422	4.71708	3.92095	ds067_293T_FOXM1_GTX_2.merge_peak_1405
chr6	26595203	26595323	121	26595273	12	7.73916	4.97285	3.48657	ds067_293T_FOXM1_GTX_2.merge_peak_1406
chr6	26597082	26597226	145	26597169	19	15.328	7.90752	10.5102	ds067_293T_FOXM1_GTX_2.merge_peak_1407
chr6	27099692	27099891	200	27099792	26	24.3963	11.0847	19.2623	ds067_293T_FOXM1_GTX_2.merge_peak_1408
chr6	27100662	27100961	300	27100767	29	25.6302	10.7754	20.4623	ds067_293T_FOXM1_GTX_2.merge_peak_1409
chr6	27101331	27101437	107	27101427	12	5.82916	3.83263	1.87332	ds067_293T_FOXM1_GTX_2.merge_peak_1410
chr6	27114771	27114911	141	27114825	14	8.07051	4.80163	3.77682	ds067_293T_FOXM1_GTX_2.merge_peak_1411
chr6	27205203	27205349	147	27205247	15	10.3294	5.92779	5.82153	ds067_293T_FOXM1_GTX_2.merge_peak_1412
chr6	27219569	27219788	220	27219684	21	15.7312	7.60048	10.8981	ds067_293T_FOXM1_GTX_2.merge_peak_1413
chr6	27356687	27356792	106	27356691	19	8.01514	4.01079	3.72967	ds067_293T_FOXM1_GTX_2.merge_peak_1414
chr6	27652331	27652490	160	27652424	12	7.80022	5.01037	3.53145	ds067_293T_FOXM1_GTX_2.merge_peak_1415
chr6	27656056	27656299	244	27656158	16	13.7574	7.76466	9.02427	ds067_293T_FOXM1_GTX_2.merge_peak_1416
chr6	27721030	27721264	235	27721114	21	20.1747	10.2217	15.1683	ds067_293T_FOXM1_GTX_2.merge_peak_1417
chr6	27775740	27775865	126	27775773	15	12.0706	6.98277	7.4329	ds067_293T_FOXM1_GTX_2.merge_peak_1418
chr6	27775917	27776039	123	27775996	14	9.7239	5.7812	5.25446	ds067_293T_FOXM1_GTX_2.merge_peak_1419
chr6	27806171	27806276	106	27806219	13	8.74731	5.39579	4.37151	ds067_293T_FOXM1_GTX_2.merge_peak_1420
chr6	27862113	27862440	328	27862297	46	50.3249	17.9788	44.7251	ds067_293T_FOXM1_GTX_2.merge_peak_1421
chr6	28047866	28048098	233	28047951	23	19.5929	9.24992	14.6117	ds067_293T_FOXM1_GTX_2.merge_peak_1422
chr6	28048574	28048724	151	28048628	16	7.28978	4.05802	3.10301	ds067_293T_FOXM1_GTX_2.merge_peak_1423
chr6	28104499	28104782	284	28104632	30	16.9703	6.21673	12.0846	ds067_293T_FOXM1_GTX_2.merge_peak_1424
chr6	28175507	28175641	135	28175556	19	11.7978	5.89635	7.17065	ds067_293T_FOXM1_GTX_2.merge_peak_1425
chr6	28180173	28180298	126	28180263	13	8.70967	5.37284	4.35026	ds067_293T_FOXM1_GTX_2.merge_peak_1426
chr6	28557161	28557409	249	28557327	18	13.0425	6.82444	8.34252	ds067_293T_FOXM1_GTX_2.merge_peak_1427
chr6	28616012	28616153	142	28616095	15	10.6513	6.12043	6.11503	ds067_293T_FOXM1_GTX_2.merge_peak_1428
chr6	28616554	28616743	190	28616648	21	13.7097	6.48599	8.98043	ds067_293T_FOXM1_GTX_2.merge_peak_1429
chr6	28806663	28806845	183	28806743	10	6.00329	4.23955	2.00092	ds067_293T_FOXM1_GTX_2.merge_peak_1430
chr6	28863388	28863579	192	28863475	24	20.7893	9.63533	15.7645	ds067_293T_FOXM1_GTX_2.merge_peak_1431
chr6	28863980	28864172	193	28864055	14	11.4697	6.85117	6.8775	ds067_293T_FOXM1_GTX_2.merge_peak_1432
chr6	28979287	28979400	114	28979353	14	9.71439	5.77544	5.25446	ds067_293T_FOXM1_GTX_2.merge_peak_1433
chr6	29720926	29721112	187	29721007	18	15.5072	8.29204	10.6855	ds067_293T_FOXM1_GTX_2.merge_peak_1434
chr6	30585001	30585265	265	30585149	44	27.5178	7.78028	22.3128	ds067_293T_FOXM1_GTX_2.merge_peak_1435
chr6	30684931	30685307	377	30685049	29	14.0356	5.18685	9.27845	ds067_293T_FOXM1_GTX_2.merge_peak_1436
chr6	30685359	30685470	112	30685383	22	5.69256	2.81319	1.76767	ds067_293T_FOXM1_GTX_2.merge_peak_1437
chr6	30875691	30875816	126	30875727	14	8.54508	5.07782	4.19655	ds067_293T_FOXM1_GTX_2.merge_peak_1438
chr6	31164862	31164985	124	31164908	11	7.62326	5.08621	3.38186	ds067_293T_FOXM1_GTX_2.merge_peak_1439
chr6	31940015	31940212	198	31940068	13	7.43133	4.60681	3.2022	ds067_293T_FOXM1_GTX_2.merge_peak_1440
chr6	32806492	32806631	140	32806547	18	13.8912	7.32285	9.14833	ds067_293T_FOXM1_GTX_2.merge_peak_1441
chr6	33267051	33267205	155	33267128	13	8.681	5.35538	4.32365	ds067_293T_FOXM1_GTX_2.merge_peak_1442
chr6	33280427	33280544	118	33280498	15	6.55769	3.81931	2.47078	ds067_293T_FOXM1_GTX_2.merge_peak_1443
chr6	33359436	33359757	322	33359537	53	48.3815	14.1971	42.8054	ds067_293T_FOXM1_GTX_2.merge_peak_1444
chr6	34725233	34725360	128	34725327	18	12.6936	6.62236	8.03133	ds067_293T_FOXM1_GTX_2.merge_peak_1445
chr6	35227412	35227559	148	35227505	19	15.7895	8.18237	10.9517	ds067_293T_FOXM1_GTX_2.merge_peak_1446
chr6	35436070	35436242	173	35436144	19	9.62654	4.77414	5.173	ds067_293T_FOXM1_GTX_2.merge_peak_1447
chr6	35995405	35995554	150	35995481	18	8.82539	4.53543	4.4408	ds067_293T_FOXM1_GTX_2.merge_peak_1448
chr6	36164960	36165086	127	36165046	11	7.18058	4.80913	3.01012	ds067_293T_FOXM1_GTX_2.merge_peak_1449
chr6	36410671	36410814	144	36410722	13	8.74731	5.39579	4.37151	ds067_293T_FOXM1_GTX_2.merge_peak_1450
chr6	36842525	36842653	129	36842573	14	8.30214	4.93586	3.97989	ds067_293T_FOXM1_GTX_2.merge_peak_1451
chr6	37137342	37137659	318	37137503	18	15.5581	8.32289	10.7359	ds067_293T_FOXM1_GTX_2.merge_peak_1452
chr6	37139898	37140195	298	37140036	33	34.0739	14.1561	28.7388	ds067_293T_FOXM1_GTX_2.merge_peak_1453
chr6	38942645	38942835	191	38942731	16	5.96527	3.40918	1.98801	ds067_293T_FOXM1_GTX_2.merge_peak_1454
chr6	38943537	38943663	127	38943627	13	6.60223	4.12745	2.49576	ds067_293T_FOXM1_GTX_2.merge_peak_1455
chr6	41513780	41513885	106	41513843	11	7.28689	4.87553	3.10301	ds067_293T_FOXM1_GTX_2.merge_peak_1456
chr6	42420713	42420818	106	42420739	14	9.7239	5.7812	5.25446	ds067_293T_FOXM1_GTX_2.merge_peak_1457
chr6	42847305	42847700	396	42847642	15	6.55769	3.81931	2.47078	ds067_293T_FOXM1_GTX_2.merge_peak_1458
chr6	42896970	42897201	232	42897156	12	5.82916	3.83263	1.87332	ds067_293T_FOXM1_GTX_2.merge_peak_1459
chr6	43139042	43139168	127	43139127	17	9.96968	5.30672	5.48181	ds067_293T_FOXM1_GTX_2.merge_peak_1460
chr6	43543799	43543931	133	43543861	17	12.7258	6.88549	8.06077	ds067_293T_FOXM1_GTX_2.merge_peak_1461
chr6	43597179	43597302	124	43597228	15	9.20047	5.26492	4.78653	ds067_293T_FOXM1_GTX_2.merge_peak_1462
chr6	43597658	43597936	279	43597772	46	37.0947	11.2192	31.7095	ds067_293T_FOXM1_GTX_2.merge_peak_1463
chr6	44214790	44214921	132	44214857	13	8.14082	5.02854	3.84029	ds067_293T_FOXM1_GTX_2.merge_peak_1464
chr6	44280996	44281107	112	44281033	14	8.54508	5.07782	4.19655	ds067_293T_FOXM1_GTX_2.merge_peak_1465
chr6	44355153	44355364	212	44355233	18	11.178	5.76832	6.60123	ds067_293T_FOXM1_GTX_2.merge_peak_1466
chr6	45384533	45384693	161	45384612	15	10.7281	6.16661	6.17921	ds067_293T_FOXM1_GTX_2.merge_peak_1467
chr6	47451870	47452043	174	47452003	15	8.23422	4.71708	3.92095	ds067_293T_FOXM1_GTX_2.merge_peak_1468
chr6	47690132	47690264	133	47690170	18	10.8727	5.60154	6.31188	ds067_293T_FOXM1_GTX_2.merge_peak_1469
chr6	52108191	52108433	243	52108287	27	24.4778	10.7916	19.3366	ds067_293T_FOXM1_GTX_2.merge_peak_1470
chr6	52441968	52442122	155	52442026	14	10.6315	6.33495	6.09863	ds067_293T_FOXM1_GTX_2.merge_peak_1471
chr6	52528986	52529100	115	52529024	14	9.7239	5.7812	5.25446	ds067_293T_FOXM1_GTX_2.merge_peak_1472
chr6	53036792	53036901	110	53036833	15	10.3294	5.92779	5.82153	ds067_293T_FOXM1_GTX_2.merge_peak_1473
chr6	54744063	54744225	163	54744213	15	8.23422	4.71708	3.92095	ds067_293T_FOXM1_GTX_2.merge_peak_1474
chr6	54911796	54911963	168	54911912	13	10.3667	6.39443	5.85636	ds067_293T_FOXM1_GTX_2.merge_peak_1475
chr6	56407694	56407852	159	56407758	18	13.7986	7.26801	9.06337	ds067_293T_FOXM1_GTX_2.merge_peak_1476
chr6	71085687	71085792	106	71085732	14	10.936	6.52216	6.37263	ds067_293T_FOXM1_GTX_2.merge_peak_1477
chr6	73122014	73122181	168	73122067	14	9.7239	5.7812	5.25446	ds067_293T_FOXM1_GTX_2.merge_peak_1478
chr6	74230580	74230795	216	74230666	16	12.841	7.20546	8.14947	ds067_293T_FOXM1_GTX_2.merge_peak_1479
chr6	74230916	74231037	122	74230960	11	6.88474	4.62496	2.73471	ds067_293T_FOXM1_GTX_2.merge_peak_1480
chr6	75953499	75953673	175	75953545	19	9.62654	4.77414	5.173	ds067_293T_FOXM1_GTX_2.merge_peak_1481
chr6	76123144	76123361	218	76123217	22	10.2519	4.61241	5.74999	ds067_293T_FOXM1_GTX_2.merge_peak_1482
chr6	79787885	79788035	151	79787965	15	8.22454	4.7117	3.92095	ds067_293T_FOXM1_GTX_2.merge_peak_1483
chr6	80714273	80714497	225	80714405	22	14.6947	6.78081	9.91106	ds067_293T_FOXM1_GTX_2.merge_peak_1484
chr6	82476584	82476744	161	82476655	17	14.4833	7.94397	9.70935	ds067_293T_FOXM1_GTX_2.merge_peak_1485
chr6	82969952	82970232	281	82970115	26	20.0924	8.64293	15.0927	ds067_293T_FOXM1_GTX_2.merge_peak_1486
chr6	83587026	83587131	106	83587083	17	9.96968	5.30672	5.48181	ds067_293T_FOXM1_GTX_2.merge_peak_1487
chr6	83777233	83777340	108	83777285	17	9.96968	5.30672	5.48181	ds067_293T_FOXM1_GTX_2.merge_peak_1488
chr6	85473218	85473367	150	85473244	13	8.6525	5.33803	4.29926	ds067_293T_FOXM1_GTX_2.merge_peak_1489
chr6	86388979	86389197	219	86389062	18	12.6936	6.62236	8.03133	ds067_293T_FOXM1_GTX_2.merge_peak_1490
chr6	88032192	88032327	136	88032270	20	12.2293	5.91761	7.58375	ds067_293T_FOXM1_GTX_2.merge_peak_1491
chr6	88411880	88412191	312	88411979	29	18.6512	7.16121	13.7042	ds067_293T_FOXM1_GTX_2.merge_peak_1492
chr6	89682859	89683048	190	89682918	24	21.2167	9.8844	16.1773	ds067_293T_FOXM1_GTX_2.merge_peak_1493
chr6	89855821	89855934	114	89855907	10	6.94807	4.83652	2.79323	ds067_293T_FOXM1_GTX_2.merge_peak_1494
chr6	90949386	90949506	121	90949416	13	9.41995	5.80841	4.99412	ds067_293T_FOXM1_GTX_2.merge_peak_1495
chr6	91296951	91297145	195	91297094	24	20.665	9.56318	15.6488	ds067_293T_FOXM1_GTX_2.merge_peak_1496
chr6	91387179	91387315	137	91387250	21	13.7097	6.48599	8.98043	ds067_293T_FOXM1_GTX_2.merge_peak_1497
chr6	91411179	91411284	106	91411230	11	6.82892	4.59032	2.69845	ds067_293T_FOXM1_GTX_2.merge_peak_1498
chr6	93798676	93798787	112	93798698	13	6.60223	4.12745	2.49576	ds067_293T_FOXM1_GTX_2.merge_peak_1499
chr6	93893379	93893697	319	93893445	17	6.62611	3.60971	2.51707	ds067_293T_FOXM1_GTX_2.merge_peak_1500
chr6	94051778	94052293	516	94051925	26	24.7307	11.2815	19.5867	ds067_293T_FOXM1_GTX_2.merge_peak_1501
chr6	97372170	97372275	106	97372205	12	8.32905	5.33709	4.00593	ds067_293T_FOXM1_GTX_2.merge_peak_1502
chr6	97731007	97731196	190	97731054	13	8.14082	5.02854	3.84029	ds067_293T_FOXM1_GTX_2.merge_peak_1503
chr6	99272304	99272530	227	99272382	32	31.4952	13.0474	26.2057	ds067_293T_FOXM1_GTX_2.merge_peak_1504
chr6	99873226	99873362	137	99873301	17	8.0461	4.29673	3.75558	ds067_293T_FOXM1_GTX_2.merge_peak_1505
chr6	99873568	99873733	166	99873672	12	7.73916	4.97285	3.48657	ds067_293T_FOXM1_GTX_2.merge_peak_1506
chr6	100016505	100016808	304	100016594	15	8.23422	4.71708	3.92095	ds067_293T_FOXM1_GTX_2.merge_peak_1507
chr6	100062682	100062787	106	100062742	13	8.97554	5.53527	4.58073	ds067_293T_FOXM1_GTX_2.merge_peak_1508
chr6	101040916	101041177	262	101041086	16	13.7574	7.76466	9.02427	ds067_293T_FOXM1_GTX_2.merge_peak_1509
chr6	105405383	105405504	122	105405446	15	10.7281	6.16661	6.17921	ds067_293T_FOXM1_GTX_2.merge_peak_1510
chr6	105417702	105417943	242	105417748	16	11.0067	6.10608	6.43774	ds067_293T_FOXM1_GTX_2.merge_peak_1511
chr6	107435558	107435747	190	107435656	13	10.5445	6.50474	6.0136	ds067_293T_FOXM1_GTX_2.merge_peak_1512
chr6	107811272	107811391	120	107811329	15	10.5854	6.08091	6.05362	ds067_293T_FOXM1_GTX_2.merge_peak_1513
chr6	107814520	107814690	171	107814610	17	9.96968	5.30672	5.48181	ds067_293T_FOXM1_GTX_2.merge_peak_1514
chr6	107974490	107974628	139	107974584	19	14.6444	7.50421	9.86846	ds067_293T_FOXM1_GTX_2.merge_peak_1515
chr6	108582524	108582654	131	108582568	12	7.80022	5.01037	3.53145	ds067_293T_FOXM1_GTX_2.merge_peak_1516
chr6	108879743	108879905	163	108879839	14	9.7239	5.7812	5.25446	ds067_293T_FOXM1_GTX_2.merge_peak_1517
chr6	108883936	108884188	253	108884021	16	12.0408	6.7214	7.4041	ds067_293T_FOXM1_GTX_2.merge_peak_1518
chr6	109371324	109371505	182	109371421	21	13.7097	6.48599	8.98043	ds067_293T_FOXM1_GTX_2.merge_peak_1519
chr6	110012087	110012344	258	110012187	22	18.4142	8.86451	13.474	ds067_293T_FOXM1_GTX_2.merge_peak_1520
chr6	111136604	111136812	209	111136793	12	7.73916	4.97285	3.48657	ds067_293T_FOXM1_GTX_2.merge_peak_1521
chr6	111136972	111137463	492	111137224	37	20.9079	6.57002	15.8801	ds067_293T_FOXM1_GTX_2.merge_peak_1522
chr6	111198679	111198806	128	111198751	11	7.36846	4.92655	3.16699	ds067_293T_FOXM1_GTX_2.merge_peak_1523
chr6	111800084	111800208	125	111800182	14	7.40452	4.42227	3.17854	ds067_293T_FOXM1_GTX_2.merge_peak_1524
chr6	111804328	111804448	121	111804404	15	10.7281	6.16661	6.17921	ds067_293T_FOXM1_GTX_2.merge_peak_1525
chr6	112194704	112194844	141	112194785	18	10.8727	5.60154	6.31188	ds067_293T_FOXM1_GTX_2.merge_peak_1526
chr6	114180060	114180196	137	114180097	13	9.87129	6.08735	5.39534	ds067_293T_FOXM1_GTX_2.merge_peak_1527
chr6	114180324	114180437	114	114180337	13	9.90773	6.10992	5.43096	ds067_293T_FOXM1_GTX_2.merge_peak_1528
chr6	114292547	114292718	172	114292692	12	8.29914	5.31854	3.97828	ds067_293T_FOXM1_GTX_2.merge_peak_1529
chr6	115806684	115806805	122	115806732	12	9.11213	5.82467	4.70242	ds067_293T_FOXM1_GTX_2.merge_peak_1530
chr6	116565615	116565746	132	116565696	14	11.4697	6.85117	6.8775	ds067_293T_FOXM1_GTX_2.merge_peak_1531
chr6	117397376	117397500	125	117397454	16	12.6311	7.07802	7.97261	ds067_293T_FOXM1_GTX_2.merge_peak_1532
chr6	117923706	117923923	218	117923788	11	7.68206	5.1231	3.43557	ds067_293T_FOXM1_GTX_2.merge_peak_1533
chr6	119397337	119397446	110	119397378	14	9.97017	5.93064	5.48181	ds067_293T_FOXM1_GTX_2.merge_peak_1534
chr6	123627629	123627759	131	123627711	15	6.55769	3.81931	2.47078	ds067_293T_FOXM1_GTX_2.merge_peak_1535
chr6	124162475	124162804	330	124162671	16	11.3322	6.29827	6.74712	ds067_293T_FOXM1_GTX_2.merge_peak_1536
chr6	124378040	124378391	352	124378243	43	45.0156	16.3014	39.4935	ds067_293T_FOXM1_GTX_2.merge_peak_1537
chr6	125143266	125143597	332	125143493	19	9.62654	4.77414	5.173	ds067_293T_FOXM1_GTX_2.merge_peak_1538
chr6	125367275	125367380	106	125367349	12	7.48353	4.81633	3.24758	ds067_293T_FOXM1_GTX_2.merge_peak_1539
chr6	125371956	125372205	250	125372060	15	8.23422	4.71708	3.92095	ds067_293T_FOXM1_GTX_2.merge_peak_1540
chr6	125420953	125421143	191	125421046	21	17.8273	8.81674	12.904	ds067_293T_FOXM1_GTX_2.merge_peak_1541
chr6	126068077	126068259	183	126068163	14	9.7239	5.7812	5.25446	ds067_293T_FOXM1_GTX_2.merge_peak_1542
chr6	126167588	126167751	164	126167715	17	13.9648	7.62931	9.21625	ds067_293T_FOXM1_GTX_2.merge_peak_1543
chr6	126661157	126661425	269	126661274	20	8.74121	4.21133	4.37151	ds067_293T_FOXM1_GTX_2.merge_peak_1544
chr6	127442655	127442783	129	127442701	19	9.62654	4.77414	5.173	ds067_293T_FOXM1_GTX_2.merge_peak_1545
chr6	127664472	127664620	149	127664532	15	10.7281	6.16661	6.17921	ds067_293T_FOXM1_GTX_2.merge_peak_1546
chr6	128602286	128602424	139	128602360	13	10.3667	6.39443	5.85636	ds067_293T_FOXM1_GTX_2.merge_peak_1547
chr6	128815562	128815803	242	128815670	28	20.9657	8.54971	15.9321	ds067_293T_FOXM1_GTX_2.merge_peak_1548
chr6	131949355	131949514	160	131949433	19	14.8934	7.65054	10.1	ds067_293T_FOXM1_GTX_2.merge_peak_1549
chr6	132849001	132849174	174	132849106	16	9.08975	5.0119	4.68122	ds067_293T_FOXM1_GTX_2.merge_peak_1550
chr6	136547512	136547638	127	136547565	12	5.82916	3.83263	1.87332	ds067_293T_FOXM1_GTX_2.merge_peak_1551
chr6	139473598	139473743	146	139473661	13	5.1719	3.3419	1.36147	ds067_293T_FOXM1_GTX_2.merge_peak_1552
chr6	139695775	139695880	106	139695855	15	8.26711	4.73539	3.9501	ds067_293T_FOXM1_GTX_2.merge_peak_1553
chr6	139696545	139696684	140	139696623	14	9.65233	5.73791	5.19505	ds067_293T_FOXM1_GTX_2.merge_peak_1554
chr6	142468187	142468346	160	142468264	15	10.0249	5.7469	5.5311	ds067_293T_FOXM1_GTX_2.merge_peak_1555
chr6	142699338	142699457	120	142699399	14	7.40452	4.42227	3.17854	ds067_293T_FOXM1_GTX_2.merge_peak_1556
chr6	142721834	142721939	106	142721857	12	8.15249	5.22769	3.85112	ds067_293T_FOXM1_GTX_2.merge_peak_1557
chr6	143771736	143771982	247	143771843	29	23.5011	9.60326	18.3928	ds067_293T_FOXM1_GTX_2.merge_peak_1558
chr6	144076588	144076694	107	144076615	16	11.3322	6.29827	6.74712	ds067_293T_FOXM1_GTX_2.merge_peak_1559
chr6	151773287	151773392	106	151773386	13	5.1719	3.3419	1.36147	ds067_293T_FOXM1_GTX_2.merge_peak_1560
chr6	151773435	151773545	111	151773454	13	8.74731	5.39579	4.37151	ds067_293T_FOXM1_GTX_2.merge_peak_1561
chr6	153303998	153304330	333	153304217	33	36.4105	15.5293	31.0378	ds067_293T_FOXM1_GTX_2.merge_peak_1562
chr6	153323884	153324050	167	153323970	15	12.2857	7.11466	7.63901	ds067_293T_FOXM1_GTX_2.merge_peak_1563
chr6	155337201	155337343	143	155337290	11	5.08734	3.53781	1.32884	ds067_293T_FOXM1_GTX_2.merge_peak_1564
chr6	157101546	157101742	197	157101650	16	12.7142	7.12845	8.05191	ds067_293T_FOXM1_GTX_2.merge_peak_1565
chr6	157254492	157254607	116	157254572	12	7.73916	4.97285	3.48657	ds067_293T_FOXM1_GTX_2.merge_peak_1566
chr6	157744528	157744669	142	157744588	22	19.1227	9.2807	14.1556	ds067_293T_FOXM1_GTX_2.merge_peak_1567
chr6	161413190	161413370	181	161413265	13	10.3667	6.39443	5.85636	ds067_293T_FOXM1_GTX_2.merge_peak_1568
chr6	167764987	167765131	145	167765074	16	11.6763	6.50296	7.0698	ds067_293T_FOXM1_GTX_2.merge_peak_1569
chr7	1544045	1544150	106	1544094	11	8.40206	5.57549	4.06045	ds067_293T_FOXM1_GTX_2.merge_peak_1570
chr7	5013422	5013573	152	5013507	16	13.9764	7.89861	9.22042	ds067_293T_FOXM1_GTX_2.merge_peak_1571
chr7	5465948	5466177	230	5466084	12	9.4574	6.04012	5.01836	ds067_293T_FOXM1_GTX_2.merge_peak_1572
chr7	5821358	5821519	162	5821441	19	17.631	9.29249	12.7187	ds067_293T_FOXM1_GTX_2.merge_peak_1573
chr7	6486827	6486945	119	6486879	14	9.97017	5.93064	5.48181	ds067_293T_FOXM1_GTX_2.merge_peak_1574
chr7	8330667	8330807	141	8330751	14	11.6613	6.96936	7.05713	ds067_293T_FOXM1_GTX_2.merge_peak_1575
chr7	21405968	21406103	136	21406033	12	9.4574	6.04012	5.01836	ds067_293T_FOXM1_GTX_2.merge_peak_1576
chr7	22585327	22585469	143	22585408	14	10.6687	6.35776	6.13006	ds067_293T_FOXM1_GTX_2.merge_peak_1577
chr7	23510141	23510407	267	23510315	16	13.9764	7.89861	9.22042	ds067_293T_FOXM1_GTX_2.merge_peak_1578
chr7	25896580	25896692	113	25896657	13	10.5445	6.50474	6.0136	ds067_293T_FOXM1_GTX_2.merge_peak_1579
chr7	26240544	26240775	232	26240675	28	20.9657	8.54971	15.9321	ds067_293T_FOXM1_GTX_2.merge_peak_1580
chr7	26241109	26241346	238	26241199	10	7.38098	5.11087	3.16699	ds067_293T_FOXM1_GTX_2.merge_peak_1581
chr7	27212463	27212634	172	27212543	14	11.6613	6.96936	7.05713	ds067_293T_FOXM1_GTX_2.merge_peak_1582
chr7	28961552	28961812	261	28961630	20	18.6189	9.59164	13.6748	ds067_293T_FOXM1_GTX_2.merge_peak_1583
chr7	32930929	32931233	305	32931007	16	11.7584	6.55203	7.13974	ds067_293T_FOXM1_GTX_2.merge_peak_1584
chr7	33773804	33774043	240	33773954	19	16.332	8.50765	11.4746	ds067_293T_FOXM1_GTX_2.merge_peak_1585
chr7	35840420	35840580	161	35840497	9	6.39704	4.64624	2.32529	ds067_293T_FOXM1_GTX_2.merge_peak_1586
chr7	36429401	36429621	221	36429495	19	14.9914	7.70827	10.1898	ds067_293T_FOXM1_GTX_2.merge_peak_1587
chr7	40174196	40174324	129	40174259	14	11.6613	6.96936	7.05713	ds067_293T_FOXM1_GTX_2.merge_peak_1588
chr7	44530221	44530355	135	44530259	10	6.91968	4.81852	2.76836	ds067_293T_FOXM1_GTX_2.merge_peak_1589
chr7	72395474	72395587	114	72395527	16	13.9764	7.89861	9.22042	ds067_293T_FOXM1_GTX_2.merge_peak_1590
chr7	73226093	73226220	128	73226125	16	13.9764	7.89861	9.22042	ds067_293T_FOXM1_GTX_2.merge_peak_1591
chr7	76751562	76751797	236	76751700	21	20.1747	10.2217	15.1683	ds067_293T_FOXM1_GTX_2.merge_peak_1592
chr7	80506299	80506421	123	80506321	11	6.88474	4.62496	2.73471	ds067_293T_FOXM1_GTX_2.merge_peak_1593
chr7	80548550	80548696	147	80548639	13	10.5445	6.50474	6.0136	ds067_293T_FOXM1_GTX_2.merge_peak_1594
chr7	80928808	80928933	126	80928861	14	9.65233	5.73791	5.19505	ds067_293T_FOXM1_GTX_2.merge_peak_1595
chr7	81681015	81681249	235	81681097	22	21.4758	10.6864	16.4279	ds067_293T_FOXM1_GTX_2.merge_peak_1596
chr7	83824286	83824391	106	83824292	10	6.00329	4.23955	2.00092	ds067_293T_FOXM1_GTX_2.merge_peak_1597
chr7	87505732	87505995	264	87505845	15	12.8058	7.43399	8.1222	ds067_293T_FOXM1_GTX_2.merge_peak_1598
chr7	92158004	92158109	106	92158070	12	9.4574	6.04012	5.01836	ds067_293T_FOXM1_GTX_2.merge_peak_1599
chr7	104584116	104584253	138	104584171	15	10.9925	6.32602	6.4259	ds067_293T_FOXM1_GTX_2.merge_peak_1600
chr7	104585576	104585747	172	104585747	15	5.32846	3.20864	1.49708	ds067_293T_FOXM1_GTX_2.merge_peak_1601
chr7	111791124	111791266	143	111791219	16	8.0847	4.46945	3.78977	ds067_293T_FOXM1_GTX_2.merge_peak_1602
chr7	114562777	114562915	139	114562853	16	12.0408	6.7214	7.4041	ds067_293T_FOXM1_GTX_2.merge_peak_1603
chr7	115858346	115858513	168	115858391	18	13.7986	7.26801	9.06337	ds067_293T_FOXM1_GTX_2.merge_peak_1604
chr7	117475448	117475559	112	117475529	15	10.9925	6.32602	6.4259	ds067_293T_FOXM1_GTX_2.merge_peak_1605
chr7	133177059	133177224	166	133177164	12	8.21058	5.26366	3.90764	ds067_293T_FOXM1_GTX_2.merge_peak_1606
chr7	133998500	133998605	106	133998548	12	8.54407	5.47066	4.19655	ds067_293T_FOXM1_GTX_2.merge_peak_1607
chr7	139025503	139025608	106	139025578	12	6.79626	4.40078	2.6733	ds067_293T_FOXM1_GTX_2.merge_peak_1608
chr7	139044439	139044615	177	139044502	19	9.62654	4.77414	5.173	ds067_293T_FOXM1_GTX_2.merge_peak_1609
chr7	140771219	140771332	114	140771277	17	13.5257	7.36413	8.80805	ds067_293T_FOXM1_GTX_2.merge_peak_1610
chr7	141437997	141438189	193	141438143	15	10.3294	5.92779	5.82153	ds067_293T_FOXM1_GTX_2.merge_peak_1611
chr7	148581768	148582013	246	148581919	30	30.5977	13.2829	25.3279	ds067_293T_FOXM1_GTX_2.merge_peak_1612
chr7	148638642	148638756	115	148638711	10	6.41714	4.5003	2.34085	ds067_293T_FOXM1_GTX_2.merge_peak_1613
chr7	150102425	150102558	134	150102497	14	9.7239	5.7812	5.25446	ds067_293T_FOXM1_GTX_2.merge_peak_1614
chr7	151451279	151451418	140	151451370	19	16.9716	8.89333	12.0857	ds067_293T_FOXM1_GTX_2.merge_peak_1615
chr7	158497415	158497531	117	158497494	15	11.2073	6.45614	6.63015	ds067_293T_FOXM1_GTX_2.merge_peak_1616
chr8	8264871	8264976	106	8264912	14	9.97017	5.93064	5.48181	ds067_293T_FOXM1_GTX_2.merge_peak_1617
chr8	8729960	8730094	135	8730015	13	7.89212	4.87963	3.6166	ds067_293T_FOXM1_GTX_2.merge_peak_1618
chr8	12916876	12916981	106	12916921	13	9.28887	5.72766	4.87169	ds067_293T_FOXM1_GTX_2.merge_peak_1619
chr8	12951583	12951699	117	12951635	13	10.5445	6.50474	6.0136	ds067_293T_FOXM1_GTX_2.merge_peak_1620
chr8	17468596	17468701	106	17468649	13	8.40331	5.18681	4.06045	ds067_293T_FOXM1_GTX_2.merge_peak_1621
chr8	23145534	23145669	136	23145636	16	11.3322	6.29827	6.74712	ds067_293T_FOXM1_GTX_2.merge_peak_1622
chr8	25316291	25316744	454	25316523	61	71.9496	22.9702	66.0605	ds067_293T_FOXM1_GTX_2.merge_peak_1623
chr8	26724794	26724935	142	26724863	17	15.1717	8.36324	10.3578	ds067_293T_FOXM1_GTX_2.merge_peak_1624
chr8	27695240	27695440	201	27695373	21	11.2904	5.25156	6.70845	ds067_293T_FOXM1_GTX_2.merge_peak_1625
chr8	30239851	30239982	132	30239906	13	8.74731	5.39579	4.37151	ds067_293T_FOXM1_GTX_2.merge_peak_1626
chr8	33371151	33371269	119	33371171	17	8.0461	4.29673	3.75558	ds067_293T_FOXM1_GTX_2.merge_peak_1627
chr8	37160185	37160392	208	37160281	23	15.6981	7.07563	10.8655	ds067_293T_FOXM1_GTX_2.merge_peak_1628
chr8	37962940	37963058	119	37962998	13	9.98142	6.15557	5.49123	ds067_293T_FOXM1_GTX_2.merge_peak_1629
chr8	41676225	41676415	191	41676279	12	8.83616	5.65254	4.45102	ds067_293T_FOXM1_GTX_2.merge_peak_1630
chr8	62722695	62722827	133	62722744	11	8.40206	5.57549	4.06045	ds067_293T_FOXM1_GTX_2.merge_peak_1631
chr8	67579413	67579548	136	67579517	12	8.01043	5.13989	3.72681	ds067_293T_FOXM1_GTX_2.merge_peak_1632
chr8	71520610	71520785	176	71520629	9	6.39704	4.64624	2.32529	ds067_293T_FOXM1_GTX_2.merge_peak_1633
chr8	72267720	72267833	114	72267755	14	9.7239	5.7812	5.25446	ds067_293T_FOXM1_GTX_2.merge_peak_1634
chr8	74884544	74884770	227	74884621	15	12.1557	7.03493	7.51174	ds067_293T_FOXM1_GTX_2.merge_peak_1635
chr8	95731946	95732131	186	95732043	15	10.7281	6.16661	6.17921	ds067_293T_FOXM1_GTX_2.merge_peak_1636
chr8	100336142	100336323	182	100336245	13	5.1719	3.3419	1.36147	ds067_293T_FOXM1_GTX_2.merge_peak_1637
chr8	101446030	101446156	127	101446061	14	11.6613	6.96936	7.05713	ds067_293T_FOXM1_GTX_2.merge_peak_1638
chr8	103365009	103365114	106	103365035	9	6.39704	4.64624	2.32529	ds067_293T_FOXM1_GTX_2.merge_peak_1639
chr8	106334335	106334486	152	106334415	18	15.6095	8.35398	10.7841	ds067_293T_FOXM1_GTX_2.merge_peak_1640
chr8	106570861	106570966	106	106570891	11	8.40206	5.57549	4.06045	ds067_293T_FOXM1_GTX_2.merge_peak_1641
chr8	109260903	109261016	114	109260996	12	9.4574	6.04012	5.01836	ds067_293T_FOXM1_GTX_2.merge_peak_1642
chr8	110623632	110623843	212	110623711	18	16.3903	8.82786	11.5266	ds067_293T_FOXM1_GTX_2.merge_peak_1643
chr8	116675526	116675672	147	116675571	13	10.5445	6.50474	6.0136	ds067_293T_FOXM1_GTX_2.merge_peak_1644
chr8	117886962	117887270	309	117887067	37	42.8668	17.6557	37.3802	ds067_293T_FOXM1_GTX_2.merge_peak_1645
chr8	119036168	119036273	106	119036185	11	8.40206	5.57549	4.06045	ds067_293T_FOXM1_GTX_2.merge_peak_1646
chr8	119099013	119099316	304	119099180	46	57.0094	21.8373	51.3061	ds067_293T_FOXM1_GTX_2.merge_peak_1647
chr8	120653898	120654047	150	120653932	18	15.6095	8.35398	10.7841	ds067_293T_FOXM1_GTX_2.merge_peak_1648
chr8	120926959	120927069	111	120926994	14	11.6613	6.96936	7.05713	ds067_293T_FOXM1_GTX_2.merge_peak_1649
chr8	123160402	123160530	129	123160436	16	13.7574	7.76466	9.02427	ds067_293T_FOXM1_GTX_2.merge_peak_1650
chr8	123981947	123982151	205	123982056	24	24.1325	11.6156	19.0061	ds067_293T_FOXM1_GTX_2.merge_peak_1651
chr8	124169350	124169565	216	124169466	17	13.1137	7.11677	8.41057	ds067_293T_FOXM1_GTX_2.merge_peak_1652
chr8	124300052	124300157	106	124300122	10	7.38098	5.11087	3.16699	ds067_293T_FOXM1_GTX_2.merge_peak_1653
chr8	124408624	124409138	515	124409052	23	15.6981	7.07563	10.8655	ds067_293T_FOXM1_GTX_2.merge_peak_1654
chr8	125538207	125538434	228	125538291	20	12.7437	6.19117	8.06982	ds067_293T_FOXM1_GTX_2.merge_peak_1655
chr8	126103995	126104139	145	126104065	13	10.5445	6.50474	6.0136	ds067_293T_FOXM1_GTX_2.merge_peak_1656
chr8	126442430	126442579	150	126442500	15	12.8058	7.43399	8.1222	ds067_293T_FOXM1_GTX_2.merge_peak_1657
chr8	130958803	130958967	165	130958945	10	6.00329	4.23955	2.00092	ds067_293T_FOXM1_GTX_2.merge_peak_1658
chr8	135724819	135724945	127	135724898	12	9.4574	6.04012	5.01836	ds067_293T_FOXM1_GTX_2.merge_peak_1659
chr8	141109309	141109414	106	141109392	12	7.80022	5.01037	3.53145	ds067_293T_FOXM1_GTX_2.merge_peak_1660
chr8	142138246	142138418	173	142138357	12	9.4574	6.04012	5.01836	ds067_293T_FOXM1_GTX_2.merge_peak_1661
chr8	143751384	143751497	114	143751410	15	12.8058	7.43399	8.1222	ds067_293T_FOXM1_GTX_2.merge_peak_1662
chr8	144349706	144349811	106	144349745	9	6.39704	4.64624	2.32529	ds067_293T_FOXM1_GTX_2.merge_peak_1663
chr8	144679670	144679791	122	144679723	11	8.40206	5.57549	4.06045	ds067_293T_FOXM1_GTX_2.merge_peak_1664
chr8	144911522	144911627	106	144911574	15	10.7281	6.16661	6.17921	ds067_293T_FOXM1_GTX_2.merge_peak_1665
chr8	145634680	145634833	154	145634763	11	8.40206	5.57549	4.06045	ds067_293T_FOXM1_GTX_2.merge_peak_1666
chr8	145743223	145743372	150	145743306	10	7.38098	5.11087	3.16699	ds067_293T_FOXM1_GTX_2.merge_peak_1667
chr9	2728144	2728282	139	2728180	14	10.3081	6.13678	5.80271	ds067_293T_FOXM1_GTX_2.merge_peak_1668
chr9	2771196	2771412	217	2771296	17	12.8132	6.93744	8.12335	ds067_293T_FOXM1_GTX_2.merge_peak_1669
chr9	2844200	2844322	123	2844246	12	7.80022	5.01037	3.53145	ds067_293T_FOXM1_GTX_2.merge_peak_1670
chr9	4555355	4555551	197	4555459	22	19.9112	9.74857	14.9151	ds067_293T_FOXM1_GTX_2.merge_peak_1671
chr9	6413134	6413239	106	6413223	10	7.38098	5.11087	3.16699	ds067_293T_FOXM1_GTX_2.merge_peak_1672
chr9	18976591	18976842	252	18976808	12	9.33029	5.96081	4.90963	ds067_293T_FOXM1_GTX_2.merge_peak_1673
chr9	19202360	19202541	182	19202482	12	5.82916	3.83263	1.87332	ds067_293T_FOXM1_GTX_2.merge_peak_1674
chr9	20495244	20495407	164	20495303	10	7.38098	5.11087	3.16699	ds067_293T_FOXM1_GTX_2.merge_peak_1675
chr9	21994768	21994873	106	21994790	14	11.6613	6.96936	7.05713	ds067_293T_FOXM1_GTX_2.merge_peak_1676
chr9	33813760	33813971	212	33813859	16	11.7584	6.55203	7.13974	ds067_293T_FOXM1_GTX_2.merge_peak_1677
chr9	35665179	35665356	178	35665276	17	14.4345	7.9143	9.66246	ds067_293T_FOXM1_GTX_2.merge_peak_1678
chr9	36928774	36928888	115	36928824	15	10.6513	6.12043	6.11503	ds067_293T_FOXM1_GTX_2.merge_peak_1679
chr9	37197173	37197287	115	37197234	13	10.5445	6.50474	6.0136	ds067_293T_FOXM1_GTX_2.merge_peak_1680
chr9	73033177	73033321	145	73033250	11	8.40206	5.57549	4.06045	ds067_293T_FOXM1_GTX_2.merge_peak_1681
chr9	85573016	85573131	116	85573084	10	7.38098	5.11087	3.16699	ds067_293T_FOXM1_GTX_2.merge_peak_1682
chr9	86595500	86595605	106	86595543	12	7.80022	5.01037	3.53145	ds067_293T_FOXM1_GTX_2.merge_peak_1683
chr9	88756852	88757086	235	88757034	14	10.6687	6.35776	6.13006	ds067_293T_FOXM1_GTX_2.merge_peak_1684
chr9	89562567	89562706	140	89562633	20	16.1125	8.09368	11.2614	ds067_293T_FOXM1_GTX_2.merge_peak_1685
chr9	91926051	91926226	176	91926128	16	13.9764	7.89861	9.22042	ds067_293T_FOXM1_GTX_2.merge_peak_1686
chr9	98637772	98637966	195	98637871	24	21.8018	10.228	16.7456	ds067_293T_FOXM1_GTX_2.merge_peak_1687
chr9	100684524	100684629	106	100684606	13	10.5445	6.50474	6.0136	ds067_293T_FOXM1_GTX_2.merge_peak_1688
chr9	100807666	100807931	266	100807774	31	29.6062	12.3332	24.3551	ds067_293T_FOXM1_GTX_2.merge_peak_1689
chr9	108006677	108006851	175	108006768	19	17.3708	9.1349	12.4718	ds067_293T_FOXM1_GTX_2.merge_peak_1690
chr9	111882324	111882544	221	111882400	11	6.88474	4.62496	2.73471	ds067_293T_FOXM1_GTX_2.merge_peak_1691
chr9	114393400	114393542	143	114393442	14	11.6613	6.96936	7.05713	ds067_293T_FOXM1_GTX_2.merge_peak_1692
chr9	116173010	116173136	127	116173043	11	8.40206	5.57549	4.06045	ds067_293T_FOXM1_GTX_2.merge_peak_1693
chr9	116225818	116226080	263	116225949	31	33.9354	14.868	28.6031	ds067_293T_FOXM1_GTX_2.merge_peak_1694
chr9	123638614	123638944	331	123638840	28	29.6448	13.4741	24.39	ds067_293T_FOXM1_GTX_2.merge_peak_1695
chr9	123883853	123884194	342	123883996	36	41.3482	17.1911	35.8887	ds067_293T_FOXM1_GTX_2.merge_peak_1696
chr9	126440928	126441110	183	126441085	10	7.38098	5.11087	3.16699	ds067_293T_FOXM1_GTX_2.merge_peak_1697
chr9	128908715	128908820	106	128908739	11	7.07696	4.74451	2.91015	ds067_293T_FOXM1_GTX_2.merge_peak_1698
chr9	131534192	131534298	107	131534207	13	10.3667	6.39443	5.85636	ds067_293T_FOXM1_GTX_2.merge_peak_1699
chr9	131549467	131549602	136	131549501	14	7.40452	4.42227	3.17854	ds067_293T_FOXM1_GTX_2.merge_peak_1700
chr9	139964969	139965152	184	139965060	17	15.1717	8.36324	10.3578	ds067_293T_FOXM1_GTX_2.merge_peak_1701
chr9	140083006	140083131	126	140083050	18	10.8727	5.60154	6.31188	ds067_293T_FOXM1_GTX_2.merge_peak_1702
chr9	140135304	140135835	532	140135513	44	34.7658	10.7418	29.4231	ds067_293T_FOXM1_GTX_2.merge_peak_1703
chrX	12247144	12247249	106	12247183	12	8.73674	5.59058	4.37151	ds067_293T_FOXM1_GTX_2.merge_peak_1704
chrX	16789526	16789705	180	16789592	10	7.24414	5.02419	3.06303	ds067_293T_FOXM1_GTX_2.merge_peak_1705
chrX	16789755	16789907	153	16789871	10	7.24414	5.02419	3.06303	ds067_293T_FOXM1_GTX_2.merge_peak_1706
chrX	21857623	21857784	162	21857715	16	13.7083	7.73465	8.98043	ds067_293T_FOXM1_GTX_2.merge_peak_1707
chrX	24043690	24043959	270	24043754	28	25.5929	11.0933	20.4262	ds067_293T_FOXM1_GTX_2.merge_peak_1708
chrX	30907434	30907590	157	30907491	10	6.13146	4.32012	2.11792	ds067_293T_FOXM1_GTX_2.merge_peak_1709
chrX	40028723	40029038	316	40028940	29	27.0136	11.5624	21.8116	ds067_293T_FOXM1_GTX_2.merge_peak_1710
chrX	44402337	44402453	117	44402423	14	9.35254	5.5573	4.92912	ds067_293T_FOXM1_GTX_2.merge_peak_1711
chrX	53254352	53254612	261	53254437	24	16.719	7.37044	11.8393	ds067_293T_FOXM1_GTX_2.merge_peak_1712
chrX	69509807	69510033	227	69509892	19	8.01514	4.01079	3.72967	ds067_293T_FOXM1_GTX_2.merge_peak_1713
chrX	70288292	70288436	145	70288345	19	13.3739	6.77042	8.66352	ds067_293T_FOXM1_GTX_2.merge_peak_1714
chrX	73163938	73164215	278	73164089	50	39.5344	11.1641	34.1095	ds067_293T_FOXM1_GTX_2.merge_peak_1715
chrX	113579427	113579532	106	113579457	12	6.2057	4.05124	2.18036	ds067_293T_FOXM1_GTX_2.merge_peak_1716
chrX	119077721	119077862	142	119077772	20	10.4485	5.01285	5.93096	ds067_293T_FOXM1_GTX_2.merge_peak_1717
chrX	119379041	119379237	197	119379145	33	28.8096	11.188	23.5755	ds067_293T_FOXM1_GTX_2.merge_peak_1718
chrX	133931383	133931495	113	133931451	16	7.28978	4.05802	3.10301	ds067_293T_FOXM1_GTX_2.merge_peak_1719
chrX	135139893	135140018	126	135139949	18	8.82539	4.53543	4.4408	ds067_293T_FOXM1_GTX_2.merge_peak_1720
chrX	150151545	150151817	273	150151560	17	9.96968	5.30672	5.48181	ds067_293T_FOXM1_GTX_2.merge_peak_1721
chrX	153990583	153990816	234	153990653	26	18.8109	7.96008	13.854	ds067_293T_FOXM1_GTX_2.merge_peak_1722

## Sheet: ds068_GFP-FOXM1_1
# This file is generated by MACS version 2.0.10.20120913 (tag:beta)
# ARGUMENTS LIST:
# name = ds068_293T_GFP_1.merge
# format = AUTO
# ChIP-seq file = ['/lustre/sblab/berald01/repository/bam_clean/ds068_293T_GFP_1.slx-7323-merge.clean.bam']
# control file = ['/lustre/sblab/berald01/repository/bam_clean/ds065_293T_Input.slx-7323-merge.clean.bam']
# effective genome size = 2.70e+09
# band width = 300
# model fold = [5, 50]
# qvalue cutoff = 5.00e-02
# Larger dataset will be scaled towards smaller dataset.
# Range for calculating regional lambda is: 1000 bps and 10000 bps
# Broad region calling is off
# tag size is determined as 40 bps
# total tags in treatment: 31719620
# tags after filtering in treatment: 30957194
# maximum duplicate tags at the same position in treatment = 1
# Redundant rate in treatment: 0.02
# total tags in control: 37457050
# tags after filtering in control: 36619991
# maximum duplicate tags at the same position in control = 1
# Redundant rate in control: 0.02
# d = 111
# alternative fragment length(s) may be 111 bps
chr	start	end	length	abs_summit	pileup	#NAME?	fold_enrichment	#NAME?	name
chr1	713939	714280	342	714063	26	22.5863	10.0345	18.3148	ds068_293T_GFP_1.merge_peak_1
chr1	762806	762956	151	762881	15	12.1318	7.02031	8.45149	ds068_293T_GFP_1.merge_peak_2
chr1	805241	805351	111	805263	13	9.96077	6.14277	6.46065	ds068_293T_GFP_1.merge_peak_3
chr1	840022	840242	221	840127	12	4.26711	2.96705	1.46662	ds068_293T_GFP_1.merge_peak_4
chr1	856604	856714	111	856676	12	6.7309	4.36172	3.57202	ds068_293T_GFP_1.merge_peak_5
chr1	859160	859344	185	859254	19	11.607	5.79371	7.9659	ds068_293T_GFP_1.merge_peak_6
chr1	870471	870646	176	870522	12	5.55609	3.67638	2.55341	ds068_293T_GFP_1.merge_peak_7
chr1	875698	875840	143	875790	20	15.0427	7.47139	11.1664	ds068_293T_GFP_1.merge_peak_8
chr1	877071	877412	342	877248	15	10.097	5.78962	6.5809	ds068_293T_GFP_1.merge_peak_9
chr1	895870	896038	169	895967	19	15.4358	7.97151	11.5303	ds068_293T_GFP_1.merge_peak_10
chr1	935362	935740	379	935559	21	16.7344	8.17623	12.7529	ds068_293T_GFP_1.merge_peak_11
chr1	936229	936434	206	936261	18	10.4199	5.35766	6.87773	ds068_293T_GFP_1.merge_peak_12
chr1	937262	937483	222	937405	22	17.4783	8.32258	13.4567	ds068_293T_GFP_1.merge_peak_13
chr1	948532	948676	145	948602	10	5.98092	4.2255	2.92083	ds068_293T_GFP_1.merge_peak_14
chr1	954896	955010	115	954980	10	6.79697	4.74073	3.63438	ds068_293T_GFP_1.merge_peak_15
chr1	1051262	1051447	186	1051361	11	7.75947	5.17171	4.48179	ds068_293T_GFP_1.merge_peak_16
chr1	1051669	1051906	238	1051778	21	18.9436	9.48146	14.8489	ds068_293T_GFP_1.merge_peak_17
chr1	1167279	1167531	253	1167425	21	16.7344	8.17623	12.7529	ds068_293T_GFP_1.merge_peak_18
chr1	1209191	1209317	127	1209247	18	13.4478	7.06129	9.65994	ds068_293T_GFP_1.merge_peak_19
chr1	1243363	1243627	265	1243447	25	20.1759	8.97914	16.0201	ds068_293T_GFP_1.merge_peak_20
chr1	1243766	1243877	112	1243781	14	8.83494	5.24865	5.44046	ds068_293T_GFP_1.merge_peak_21
chr1	1243996	1244178	183	1244076	16	10.8053	5.98799	7.23491	ds068_293T_GFP_1.merge_peak_22
chr1	1259953	1260069	117	1260041	13	9.04863	5.58006	5.62964	ds068_293T_GFP_1.merge_peak_23
chr1	1310457	1310978	522	1310672	47	54.4648	19.8788	49.3272	ds068_293T_GFP_1.merge_peak_24
chr1	1334700	1334923	224	1334833	16	4.62505	2.79965	1.78509	ds068_293T_GFP_1.merge_peak_25
chr1	1342608	1342779	172	1342694	20	8.30611	4.01774	4.97143	ds068_293T_GFP_1.merge_peak_26
chr1	1446361	1446695	335	1446471	25	21.9454	9.98754	17.7021	ds068_293T_GFP_1.merge_peak_27
chr1	1447204	1447508	305	1447441	16	8.71632	4.80757	5.33292	ds068_293T_GFP_1.merge_peak_28
chr1	1510175	1510490	316	1510284	55	65.49	22.3202	60.1465	ds068_293T_GFP_1.merge_peak_29
chr1	1550503	1550850	348	1550761	14	9.38152	5.5747	5.92948	ds068_293T_GFP_1.merge_peak_30
chr1	1551117	1551328	212	1551158	11	6.61789	4.45976	3.46749	ds068_293T_GFP_1.merge_peak_31
chr1	1590387	1590555	169	1590429	13	8.43014	5.20306	5.07031	ds068_293T_GFP_1.merge_peak_32
chr1	1655699	1655993	295	1655828	16	11.3655	6.318	7.73334	ds068_293T_GFP_1.merge_peak_33
chr1	1709831	1710044	214	1709938	11	6.62489	4.46409	3.47405	ds068_293T_GFP_1.merge_peak_34
chr1	1710518	1710628	111	1710558	12	7.4607	4.8024	4.22215	ds068_293T_GFP_1.merge_peak_35
chr1	1790161	1790377	217	1790330	16	8.71632	4.80757	5.33292	ds068_293T_GFP_1.merge_peak_36
chr1	1822441	1822700	260	1822591	35	34.0969	13.3923	29.4134	ds068_293T_GFP_1.merge_peak_37
chr1	1840252	1840588	337	1840508	15	11.0771	6.37721	7.47817	ds068_293T_GFP_1.merge_peak_38
chr1	1875499	1875609	111	1875560	16	4.62505	2.79965	1.78509	ds068_293T_GFP_1.merge_peak_39
chr1	1891612	1891763	152	1891713	16	10.6376	5.89016	7.0757	ds068_293T_GFP_1.merge_peak_40
chr1	1976333	1976534	202	1976441	21	16.7344	8.17623	12.7529	ds068_293T_GFP_1.merge_peak_41
chr1	2064672	2064879	208	2064719	12	6.29251	4.10212	3.19145	ds068_293T_GFP_1.merge_peak_42
chr1	2126730	2126862	133	2126808	10	5.76152	4.08812	2.72387	ds068_293T_GFP_1.merge_peak_43
chr1	2322987	2323171	185	2323064	18	13.0099	6.8055	9.26712	ds068_293T_GFP_1.merge_peak_44
chr1	2343975	2344159	185	2344062	15	10.3605	5.94635	6.82158	ds068_293T_GFP_1.merge_peak_45
chr1	2477740	2477885	146	2477807	21	16.2212	7.88005	12.2646	ds068_293T_GFP_1.merge_peak_46
chr1	2517921	2518034	114	2517966	13	8.20297	5.06592	4.8749	ds068_293T_GFP_1.merge_peak_47
chr1	3238825	3239030	206	3238922	19	7.60513	3.82642	4.34238	ds068_293T_GFP_1.merge_peak_48
chr1	3269077	3269318	242	3269155	16	11.3385	6.30201	7.72361	ds068_293T_GFP_1.merge_peak_49
chr1	3309424	3309607	184	3309508	13	8.20297	5.06592	4.8749	ds068_293T_GFP_1.merge_peak_50
chr1	3309671	3309782	112	3309748	18	6.92482	3.6351	3.74307	ds068_293T_GFP_1.merge_peak_51
chr1	3320379	3320657	279	3320551	24	18.5972	8.38792	14.5152	ds068_293T_GFP_1.merge_peak_52
chr1	3370949	3371061	113	3370968	12	8.54189	5.4693	5.17574	ds068_293T_GFP_1.merge_peak_53
chr1	3448138	3448320	183	3448223	14	7.08136	4.24197	3.8677	ds068_293T_GFP_1.merge_peak_54
chr1	3541270	3541474	205	3541379	25	21.382	9.66282	17.1609	ds068_293T_GFP_1.merge_peak_55
chr1	3713093	3713208	116	3713110	15	6.2286	3.65176	3.13817	ds068_293T_GFP_1.merge_peak_56
chr1	3773718	3773828	111	3773733	10	5.74496	4.07777	2.72155	ds068_293T_GFP_1.merge_peak_57
chr1	3773888	3774004	117	3773916	14	10.7159	6.38676	7.1479	ds068_293T_GFP_1.merge_peak_58
chr1	3816738	3816878	141	3816786	13	8.40839	5.18989	5.06399	ds068_293T_GFP_1.merge_peak_59
chr1	3816950	3817346	397	3817058	23	16.6248	7.57314	12.6546	ds068_293T_GFP_1.merge_peak_60
chr1	3817867	3817988	122	3817901	11	6.61789	4.45976	3.46749	ds068_293T_GFP_1.merge_peak_61
chr1	6052375	6052853	479	6052757	18	13.8503	7.29859	10.0441	ds068_293T_GFP_1.merge_peak_62
chr1	6094128	6094511	384	6094259	70	59.2921	13.5838	54.0559	ds068_293T_GFP_1.merge_peak_63
chr1	6094633	6094760	128	6094663	16	8.02788	4.43951	4.71169	ds068_293T_GFP_1.merge_peak_64
chr1	6151126	6151332	207	6151223	12	7.50823	4.83141	4.25252	ds068_293T_GFP_1.merge_peak_65
chr1	6259633	6260007	375	6259788	54	58.751	19.0564	53.5263	ds068_293T_GFP_1.merge_peak_66
chr1	6265318	6265513	196	6265405	26	18.1849	7.63555	14.117	ds068_293T_GFP_1.merge_peak_67
chr1	6295918	6296076	159	6295924	11	4.83922	3.39358	1.96452	ds068_293T_GFP_1.merge_peak_68
chr1	6305209	6305380	172	6305288	20	16.0669	8.06686	12.1277	ds068_293T_GFP_1.merge_peak_69
chr1	6423308	6423424	117	6423378	12	5.55609	3.67638	2.55341	ds068_293T_GFP_1.merge_peak_70
chr1	6453250	6453441	192	6453438	8	4.96225	3.86308	2.05153	ds068_293T_GFP_1.merge_peak_71
chr1	6453656	6453909	254	6453828	16	12.8474	7.20937	9.11617	ds068_293T_GFP_1.merge_peak_72
chr1	6454114	6454251	138	6454179	15	11.4872	6.62628	7.85098	ds068_293T_GFP_1.merge_peak_73
chr1	6483635	6483800	166	6483691	16	8.71632	4.80757	5.33292	ds068_293T_GFP_1.merge_peak_74
chr1	6546665	6546821	157	6546738	20	14.7015	7.27608	10.8366	ds068_293T_GFP_1.merge_peak_75
chr1	6550552	6550675	124	6550638	14	9.04395	5.37276	5.62699	ds068_293T_GFP_1.merge_peak_76
chr1	6614524	6614723	200	6614623	24	13.3714	5.70587	9.59566	ds068_293T_GFP_1.merge_peak_77
chr1	6639827	6640151	325	6640080	16	9.4452	5.20929	5.98834	ds068_293T_GFP_1.merge_peak_78
chr1	6662730	6662952	223	6662855	19	11.3487	5.65596	7.72509	ds068_293T_GFP_1.merge_peak_79
chr1	6663060	6663201	142	6663139	15	9.09404	5.20362	5.67135	ds068_293T_GFP_1.merge_peak_80
chr1	6673168	6673278	111	6673248	10	6.93222	4.82646	3.74307	ds068_293T_GFP_1.merge_peak_81
chr1	6673524	6673674	151	6673620	18	15.5808	8.33662	11.6659	ds068_293T_GFP_1.merge_peak_82
chr1	6685321	6685476	156	6685471	13	4.8927	3.19529	2.00908	ds068_293T_GFP_1.merge_peak_83
chr1	6761735	6762168	434	6761925	26	22.5863	10.0345	18.3148	ds068_293T_GFP_1.merge_peak_84
chr1	6780149	6780369	221	6780191	11	6.61789	4.45976	3.46749	ds068_293T_GFP_1.merge_peak_85
chr1	6787635	6787751	117	6787705	13	8.71798	5.37791	5.33292	ds068_293T_GFP_1.merge_peak_86
chr1	6844593	6844844	252	6844771	16	10.9778	6.08913	7.39163	ds068_293T_GFP_1.merge_peak_87
chr1	6844926	6845126	201	6845029	25	17.1561	7.35275	13.146	ds068_293T_GFP_1.merge_peak_88
chr1	6845230	6845503	274	6845289	21	16.7344	8.17623	12.7529	ds068_293T_GFP_1.merge_peak_89
chr1	6855799	6855967	169	6855945	10	6.88929	4.79925	3.71869	ds068_293T_GFP_1.merge_peak_90
chr1	7023407	7023548	142	7023498	19	14.4462	7.3883	10.6003	ds068_293T_GFP_1.merge_peak_91
chr1	7727731	7727867	137	7727830	14	6.66967	4.01612	3.51709	ds068_293T_GFP_1.merge_peak_92
chr1	7729646	7729853	208	7729770	30	18.933	7.07528	14.8396	ds068_293T_GFP_1.merge_peak_93
chr1	7844126	7844327	202	7844252	16	8.71632	4.80757	5.33292	ds068_293T_GFP_1.merge_peak_94
chr1	7962949	7963065	117	7962990	12	8.9187	5.704	5.51202	ds068_293T_GFP_1.merge_peak_95
chr1	8021381	8021791	411	8021518	17	7.66689	4.10823	4.39495	ds068_293T_GFP_1.merge_peak_96
chr1	8021834	8021958	125	8021867	10	5.31576	3.81128	2.35257	ds068_293T_GFP_1.merge_peak_97
chr1	8075152	8075339	188	8075218	17	11.6199	6.23664	7.97576	ds068_293T_GFP_1.merge_peak_98
chr1	8086338	8086586	249	8086441	25	22.9986	10.6021	18.7118	ds068_293T_GFP_1.merge_peak_99
chr1	8469334	8469444	111	8469379	15	5.01839	3.06114	2.09896	ds068_293T_GFP_1.merge_peak_100
chr1	8495709	8495826	118	8495804	15	10.4761	6.01543	6.92236	ds068_293T_GFP_1.merge_peak_101
chr1	8499199	8499753	555	8499459	31	23.502	9.02342	19.1977	ds068_293T_GFP_1.merge_peak_102
chr1	8523548	8523720	173	8523614	16	8.69074	4.79369	5.31797	ds068_293T_GFP_1.merge_peak_103
chr1	8585977	8586279	303	8586141	33	31.4285	12.636	26.8326	ds068_293T_GFP_1.merge_peak_104
chr1	8621252	8621422	171	8621356	15	7.88595	4.52477	4.58751	ds068_293T_GFP_1.merge_peak_105
chr1	8681454	8681564	111	8681510	11	4.83922	3.39358	1.96452	ds068_293T_GFP_1.merge_peak_106
chr1	8682103	8682242	140	8682171	11	6.61789	4.45976	3.46749	ds068_293T_GFP_1.merge_peak_107
chr1	8731521	8731661	141	8731576	16	10.9778	6.08913	7.39163	ds068_293T_GFP_1.merge_peak_108
chr1	8761107	8761328	222	8761243	18	13.4174	7.04342	9.63745	ds068_293T_GFP_1.merge_peak_109
chr1	8761386	8761785	400	8761480	25	21.9454	9.98754	17.7021	ds068_293T_GFP_1.merge_peak_110
chr1	8763355	8763755	401	8763525	28	20.2889	8.20115	16.1167	ds068_293T_GFP_1.merge_peak_111
chr1	8767089	8767330	242	8767210	53	59.6765	20.0181	54.4363	ds068_293T_GFP_1.merge_peak_112
chr1	8772944	8773064	121	8772987	13	9.59019	5.91348	6.11951	ds068_293T_GFP_1.merge_peak_113
chr1	8878046	8878193	148	8878120	15	9.67978	5.54368	6.20302	ds068_293T_GFP_1.merge_peak_114
chr1	8882837	8883140	304	8883042	21	14.1842	6.74143	10.3564	ds068_293T_GFP_1.merge_peak_115
chr1	8909055	8909167	113	8909131	14	7.08136	4.24197	3.8677	ds068_293T_GFP_1.merge_peak_116
chr1	8919558	8919704	147	8919647	17	7.66689	4.10823	4.39495	ds068_293T_GFP_1.merge_peak_117
chr1	8938685	8938936	252	8938816	15	10.6942	6.14618	7.12654	ds068_293T_GFP_1.merge_peak_118
chr1	8939154	8939394	241	8939311	17	13.3462	7.25619	9.57481	ds068_293T_GFP_1.merge_peak_119
chr1	8978323	8978438	116	8978355	12	8.54189	5.4693	5.17574	ds068_293T_GFP_1.merge_peak_120
chr1	9246707	9246856	150	9246791	10	4.15585	3.11078	1.40672	ds068_293T_GFP_1.merge_peak_121
chr1	9294574	9294709	136	9294649	19	11.3487	5.65596	7.72509	ds068_293T_GFP_1.merge_peak_122
chr1	9354121	9354235	115	9354136	14	9.38152	5.5747	5.92948	ds068_293T_GFP_1.merge_peak_123
chr1	9488977	9489237	261	9489196	23	14.7703	6.59226	10.9028	ds068_293T_GFP_1.merge_peak_124
chr1	9599401	9599512	112	9599452	11	7.72613	5.15077	4.45091	ds068_293T_GFP_1.merge_peak_125
chr1	9687070	9687345	276	9687249	22	16.4096	7.71689	12.4459	ds068_293T_GFP_1.merge_peak_126
chr1	9712191	9712309	119	9712228	10	6.2334	4.38433	3.1403	ds068_293T_GFP_1.merge_peak_127
chr1	9749316	9749426	111	9749379	13	8.75006	5.39746	5.36137	ds068_293T_GFP_1.merge_peak_128
chr1	9785191	9785316	126	9785234	12	8.68362	5.5575	5.31243	ds068_293T_GFP_1.merge_peak_129
chr1	9883912	9884022	111	9883973	12	7.50823	4.83141	4.25252	ds068_293T_GFP_1.merge_peak_130
chr1	9884200	9884378	179	9884269	12	7.50823	4.83141	4.25252	ds068_293T_GFP_1.merge_peak_131
chr1	9935013	9935238	226	9935061	14	9.38152	5.5747	5.92948	ds068_293T_GFP_1.merge_peak_132
chr1	10003329	10003565	237	10003458	30	14.1823	5.10525	10.3558	ds068_293T_GFP_1.merge_peak_133
chr1	10092489	10093075	587	10092648	16	8.71632	4.80757	5.33292	ds068_293T_GFP_1.merge_peak_134
chr1	10213097	10213219	123	10213137	10	5.76152	4.08812	2.72387	ds068_293T_GFP_1.merge_peak_135
chr1	10270341	10270646	306	10270559	21	13.2101	6.22156	9.45017	ds068_293T_GFP_1.merge_peak_136
chr1	10458763	10459101	339	10458980	19	12.5555	6.31095	8.83568	ds068_293T_GFP_1.merge_peak_137
chr1	10490417	10490549	133	10490454	17	8.408	4.47999	5.06399	ds068_293T_GFP_1.merge_peak_138
chr1	10532478	10532830	353	10532753	32	24.6691	9.33234	20.3097	ds068_293T_GFP_1.merge_peak_139
chr1	10534857	10535076	220	10534967	29	26.2914	11.1494	21.8695	ds068_293T_GFP_1.merge_peak_140
chr1	10567638	10567760	123	10567706	18	14.1701	7.48849	10.3455	ds068_293T_GFP_1.merge_peak_141
chr1	10739744	10739886	143	10739818	23	15.834	7.14773	11.9028	ds068_293T_GFP_1.merge_peak_142
chr1	10746686	10746796	111	10746754	15	8.08615	4.63497	4.76593	ds068_293T_GFP_1.merge_peak_143
chr1	10854011	10854215	205	10854091	11	4.83922	3.39358	1.96452	ds068_293T_GFP_1.merge_peak_144
chr1	10856725	10856877	153	10856830	25	18.7681	8.20424	14.6825	ds068_293T_GFP_1.merge_peak_145
chr1	10927245	10927385	141	10927333	14	7.08136	4.24197	3.8677	ds068_293T_GFP_1.merge_peak_146
chr1	11018825	11018986	162	11018897	13	8.43014	5.20306	5.07031	ds068_293T_GFP_1.merge_peak_147
chr1	11021131	11021344	214	11021224	22	11.6462	5.2494	7.99704	ds068_293T_GFP_1.merge_peak_148
chr1	11072517	11072761	245	11072657	22	17.832	8.52625	13.7971	ds068_293T_GFP_1.merge_peak_149
chr1	11120104	11120269	166	11120166	12	5.55609	3.67638	2.55341	ds068_293T_GFP_1.merge_peak_150
chr1	11159877	11160056	180	11159963	14	6.66967	4.01612	3.51709	ds068_293T_GFP_1.merge_peak_151
chr1	11238447	11238580	134	11238484	11	5.90838	4.0262	2.85796	ds068_293T_GFP_1.merge_peak_152
chr1	11322700	11322995	296	11322855	26	18.1849	7.63555	14.117	ds068_293T_GFP_1.merge_peak_153
chr1	11333262	11333372	111	11333327	10	5.98092	4.2255	2.92083	ds068_293T_GFP_1.merge_peak_154
chr1	11380284	11380488	205	11380416	15	7.88595	4.52477	4.58751	ds068_293T_GFP_1.merge_peak_155
chr1	11435959	11436168	210	11436118	14	10.1987	6.0699	6.67942	ds068_293T_GFP_1.merge_peak_156
chr1	11538878	11539282	405	11539148	16	6.93565	3.87999	3.74307	ds068_293T_GFP_1.merge_peak_157
chr1	11710438	11710650	213	11710570	14	5.54711	3.42352	2.55341	ds068_293T_GFP_1.merge_peak_158
chr1	11741235	11741350	116	11741253	13	8.11758	5.01458	4.79307	ds068_293T_GFP_1.merge_peak_159
chr1	11865989	11866425	437	11866239	19	9.19706	4.5647	5.76607	ds068_293T_GFP_1.merge_peak_160
[truncated: 20,903 more rows]

## Sheet: ds069_GFP-FOXM1_2
# This file is generated by MACS version 2.0.10.20120913 (tag:beta)
[truncated: 15,630 more rows]

[truncated: 8 more sheets: ds071_GFP-FOXM1_WT_1, ds072_GFP-FOXM1_H287A_1, ds076_GFP-FOXM1_WT_2, ds077_GFP-FOXM1_WT_3, ds078_GFP-FOXM1_H287A_2, ds079_GFP-FOXM1_H287A_3, ds080_GFP-FOXM1_R286A_1, ds081_GFP-FOXM1_R286A_2]
