# Supplementary material for: FOXM1 binds directly to non-consensus sequences in the human genome
Source: Genome Biol. 2015 Jun 23;16(1):130. doi: 10.1186/s13059-015-0696-z (PMC4492089; doi:10.1186/s13059-015-0696-z)
Supplement: Additional file 3: — Differential binding data. Excel spreadsheet with output from DBA. Differential bound peaks (FDR <0.05) were identified using edgeR. [file 13059_2015_696_MOESM3_ESM.xlsx]

## Sheet: peaks_genes_diff_binding_inters
peak_ID	closest_gene	gene_distance	start_gene	end_gene	location	FC.WT_HA	P.Value.WT_HA	adj.P.Val.WT_HA	FC.WT_RA	P.Value.WT_RA	adj.P.Val.WT_RA	FC.HA_RA	P.Value.HA_RA	adj.P.Val.HA_RA	WT_1	HA_1	input	WT_2	WT_3	HA_2	HA_3	RA_1	RA_2
chr1_10003334_10003637	gene_id chr1_NMNAT1+	0	10003486	10045556	up_in	-0.719577	0.00211901	0.00335806	-0.772665	0.00261104	0.0036012	-0.0529137	0.898537	1	94	44	5	73	78	39	70	68	65
chr1_100435383_100435578	gene_id chr1_SLC35A3+	0	100435540	100489006	up_in	-0.832585	0.000342772	0.000670042	-0.494396	0.0323041	0.0369346	0.3386	0.192878	0.486	42	21	6	46	44	23	32	43	44
chr1_100598427_100598700	gene_id chr1_SASS6-	0	100549102	100598511	up_in	-0.831418	0.00251931	0.00390503	-1.18408	0.000118535	0.000230136	-0.352339	0.300266	0.614345	57	16	8	46	44	28	42	20	41
chr1_100715331_100715545	gene_id chr1_DBT-	0	100652478	100715409	up_in	-1.01604	0.000316663	0.000625417	-1.73511	2.82e-07	1.19e-06	-0.71848	0.0651535	0.25832	26	11	4	30	45	15	25	9	19
chr1_100816804_100816959	gene_id chr1_CDC14A+	1064	100818023	100985833	up	-1.06528	0.00125846	0.00212725	-1.58729	1.51e-05	3.76e-05	-0.521149	0.273357	0.582774	32	15	0	24	22	8	15	12	12
chr1_100820620_100820803	gene_id chr1_CDC14A+	0	100818023	100985833	in	-1.07706	2.52e-05	6.77e-05	-1.62718	1.84e-08	1.12e-07	-0.549426	0.126777	0.382358	33	11	4	31	33	13	23	12	17
chr1_10092598_10092835	gene_id chr1_UBE4B+	206	10093041	10241296	up	-1.59941	1.97e-06	7.33e-06	-1.18608	0.000632455	0.0010027	0.414713	0.322559	0.636218	39	13	6	35	27	8	13	25	16
chr1_10092876_10093124	gene_id chr1_UBE4B+	0	10093041	10241296	up_in	-1.68908	1.77e-07	9.21e-07	-1.93229	4.37e-08	2.39e-07	-0.241904	0.604093	0.863715	48	14	3	30	33	9	12	11	16
chr1_101748100_101748171	gene_id chr1_S1PR1+	-41025	101702305	101707076	down	-0.700678	0.0535372	0.0629541	-1.71104	0.000145884	0.000276236	-1.00964	0.0411085	0.192686	12	7	2	12	19	7	13	6	6
chr1_101754198_101754394	gene_id chr1_S1PR1+	-47123	101702305	101707076	down	-1.17243	6.48e-06	2.09e-05	-2.35504	2.68e-13	6.45e-12	-1.18199	0.00263894	0.0269847	29	17	2	38	39	16	15	12	7
chr1_10270503_10270728	gene_id chr1_KIF1B+	36	10270764	10441661	up	-1.10028	4.55e-05	0.00011339	-1.27913	9.02e-06	2.42e-05	-0.177967	0.650708	0.895886	28	10	4	27	29	13	17	14	18
chr1_10458834_10459147	gene_id chr1_PGD+	0	10459085	10480201	up_in	-0.89892	7.51e-05	0.000175322	-1.27297	3.13e-07	1.32e-06	-0.373677	0.206718	0.504014	52	28	5	44	50	23	29	27	29
chr1_10532549_10532841	gene_id chr1_DFFA-	0	10520603	10532613	up_in	-1.217	1.38e-07	7.46e-07	-1.65728	2.35e-10	2.46e-09	-0.43978	0.149329	0.422416	60	23	9	43	61	22	27	25	23
chr1_10534876_10535039	gene_id chr1_PEX14+	0	10535003	10690815	up_in	-0.434467	0.240352	0.258361	-0.799138	0.034791	0.0395771	-0.364332	0.371073	0.681692	24	22	5	19	21	16	10	18	16
chr1_10567617_10567750	gene_id chr1_PEX14+	0	10535003	10690815	in	1.33457	0.00104905	0.0018128	-0.410601	0.542557	0.549955	-1.74715	0.000177318	0.00352922	14	21	0	5	4	18	21	10	6
chr1_107973384_107973548	gene_id chr1_NTNG1+	0	107682629	108024475	in	-0.458961	0.0730326	0.0843181	-2.0063	1.28e-08	8.13e-08	-1.54724	3.14e-05	0.000835555	23	15	2	33	27	27	20	9	10
chr1_108309977_108310188	gene_id chr1_VAV3-	0	108113782	108507545	in	-1.30477	8.29e-06	2.59e-05	-1.74346	6.89e-08	3.55e-07	-0.437535	0.336242	0.650098	25	13	3	28	27	12	8	11	11
chr1_10854029_10854131	gene_id chr1_CASZ1-	0	10696666	10856707	in	-1.33853	0.00127556	0.00215072	-1.49489	0.00093413	0.00142243	-0.153868	0.980113	1	17	5	1	12	11	4	7	5	8
chr1_10856717_10856857	gene_id chr1_CASZ1-	-11	10696666	10856707	up	-0.11425	0.8498	0.861622	-0.594085	0.0746165	0.0812508	-0.479785	0.160098	0.43944	18	19	2	17	22	14	21	18	17
chr1_109104481_109104592	gene_id chr1_FAM102B+	0	109102971	109181949	in	-1.20749	0.00382444	0.00565677	-0.99305	0.0172654	0.0205559	0.216609	0.806509	0.983045	11	9	3	14	16	2	7	7	12
chr1_109234763_109234975	gene_id chr1_PRPF38B+	0	109234932	109244422	up_in	-1.71903	3.44e-11	5.52e-10	-1.7986	9.51e-11	1.12e-09	-0.0784574	0.918991	1	49	7	8	41	45	15	20	13	23
chr1_109289090_109289303	gene_id chr1_STXBP3+	0	109289285	109352148	up_in	-1.44886	6.93e-09	5.63e-08	-1.44698	5.38e-08	2.86e-07	0.00287661	0.975861	1	41	10	1	33	41	17	16	22	17
chr1_109419393_109419746	gene_id chr1_GPSM2+	0	109419603	109473044	up_in	-2.13051	8.12e-14	2.92e-12	-2.54292	1.34e-14	4.53e-13	-0.411797	0.277621	0.586316	147	31	9	100	106	17	34	31	25
chr1_109505762_109505888	gene_id chr1_CLCC1-	0	109472130	109506111	in	-0.721974	0.105078	0.118734	-0.652347	0.153442	0.16196	0.0709054	0.966066	1	9	9	2	13	12	6	6	11	9
chr1_109506085_109506210	gene_id chr1_CLCC1-	0	109472130	109506111	up_in	0.00339909	1	1	-0.266434	0.555616	0.562885	-0.269874	0.555616	0.829241	15	8	1	10	10	12	16	13	14
chr1_109584623_109584744	gene_id chr1_WDR47-	0	109512838	109584850	in	-1.15405	0.00309478	0.00468565	-0.414846	0.27729	0.286381	0.741094	0.0838499	0.300116	15	8	3	16	15	3	10	18	14
chr1_109618552_109618866	gene_id chr1_TAF13-	0	109606998	109618624	up_in	-0.712988	0.00434427	0.00632868	-1.29326	8.46e-06	2.3e-05	-0.58004	0.056868	0.236045	55	32	4	61	45	28	41	33	28
chr1_109633229_109633392	gene_id chr1_TMEM167B+	11	109633403	109639554	up	-0.486373	0.0881787	0.100787	-0.590791	0.0659006	0.0723534	-0.104198	0.848821	1	44	28	4	44	29	25	33	42	30
chr1_109642659_109642926	gene_id chr1_SCARNA2+	0	109642815	109643234	up_in	-0.686494	0.00766768	0.0105833	-0.643546	0.0187486	0.0221445	0.0432486	0.922094	1	59	21	4	36	39	31	34	37	43
chr1_109756452_109756580	gene_id chr1_SARS+	0	109756515	109780804	up_in	-1.62932	4.29e-05	0.000107609	-1.3156	0.00134593	0.00198682	0.31682	0.679975	0.912642	15	3	1	15	16	3	9	9	8
chr1_109825729_109825879	gene_id chr1_PSRC1-	0	109822176	109825790	up_in	-1.12819	0.000110085	0.000245022	-1.25686	4.15e-05	9.1e-05	-0.127641	0.864085	1	20	10	1	27	28	10	15	14	15
chr1_109940583_109940793	gene_id chr1_SORT1-	-21	109852188	109940563	up	-1.46753	7.52e-07	3.17e-06	-1.80006	1.95e-08	1.18e-07	-0.331228	0.436331	0.742092	26	15	5	27	34	9	8	12	11
chr1_110036550_110036687	gene_id chr1_CYB561D1+	0	110036658	110043063	up_in	-1.801	1.25e-06	4.94e-06	-1.46924	0.000119752	0.000232196	0.334105	0.579223	0.845601	31	7	4	22	19	7	7	14	10
chr1_110091114_110091243	gene_id chr1_GNAI3+	0	110091186	110138452	up_in	-1.45311	7.62e-05	0.000177072	-1.46523	7.07e-05	0.000146078	-0.00998934	1	1	22	7	3	17	15	4	9	7	11
chr1_11021167_11021285	gene_id chr1_C1orf127-	0	11006530	11042094	in	-0.290592	0.50041	0.519488	-0.31826	0.411659	0.420136	-0.0273267	1	1	14	15	3	14	15	9	12	17	15
chr1_110881048_110881211	gene_id chr1_LOC440600-	0	110828999	110881793	in	-1.23871	1e-05	3.05e-05	-1.36745	5.35e-06	1.54e-05	-0.127637	0.864085	1	29	11	0	25	27	12	12	15	14
chr1_110881504_110881771	gene_id chr1_LOC440600-	0	110828999	110881793	in	-0.309219	0.22365	0.241414	-0.471202	0.0968053	0.104358	-0.161876	0.590148	0.854864	53	33	4	40	47	27	56	43	51
chr1_110950277_110950425	gene_id chr1_HBXIP-	0	110943877	110950546	in	-0.89559	0.00206472	0.00328113	-1.10774	0.000372661	0.000630464	-0.211485	0.631677	0.88252	27	19	4	27	30	17	10	20	16
chr1_111162077_111162245	gene_id chr1_KCNA2-	0	111136202	111174096	in	-1.51066	8.79e-06	2.72e-05	-1.37241	0.000127466	0.000245297	0.140367	0.818102	0.988103	18	5	2	21	20	10	6	11	10
chr1_111506773_111506943	gene_id chr1_LRIF1-	-208	111489812	111506566	up	-0.792721	0.00223823	0.00352373	-2.65477	2.31e-13	5.71e-12	-1.8618	6e-06	0.000206669	27	16	2	28	28	14	19	3	9
chr1_111573241_111573373	gene_id chr1_LRIF1-	-66676	111489812	111506566	up	-1.11536	0.00262559	0.00404867	-2.9481	2.61e-09	2.02e-08	-1.83209	0.00170435	0.0196436	21	13	3	29	18	13	6	3	5
chr1_11159921_11160040	gene_id chr1_EXOSC10-	0	11126676	11159938	up_in	-2.00808	1.73e-07	9.07e-07	-1.367	0.000152578	0.0002873	0.644833	0.242477	0.548846	17	2	4	20	19	6	6	7	13
chr1_111682697_111682794	gene_id chr1_DRAM2-	0	111659954	111682838	in	-0.821117	0.0706144	0.0817675	-0.926398	0.0343193	0.0390704	-0.103769	0.981606	1	10	6	2	11	12	7	6	4	12
chr1_112050930_112051066	gene_id chr1_ADORA3-	0	112025970	112106597	in	-0.911765	0.00466555	0.00674518	-2.05182	1.93e-07	8.66e-07	-1.1393	0.0142596	0.0943111	22	10	5	17	20	9	13	6	7
chr1_112289993_112290129	gene_id chr1_FAM212B-	0	112264686	112298419	in	0.463918	0.115032	0.129177	-0.988403	0.0104607	0.0129028	-1.45293	4.41e-05	0.00111021	10	17	2	18	15	22	22	7	13
chr1_112298095_112298274	gene_id chr1_FAM212B-	0	112264686	112298419	in	-2.38412	2.41e-14	9.63e-13	-1.59505	5.3e-08	2.82e-07	0.792069	0.0739195	0.276139	31	1	4	35	32	7	11	12	18
chr1_112298365_112298574	gene_id chr1_FAM212B-	0	112264686	112298419	up_in	-0.764346	0.00517554	0.00741757	-0.482027	0.0928849	0.100204	0.282687	0.386974	0.696394	58	21	5	36	36	23	35	40	47
chr1_112938672_112938844	gene_id chr1_CTTNBP2NL+	0	112938800	113003786	up_in	-2.17962	6.82e-11	9.86e-10	-2.28597	2.2e-10	2.34e-09	-0.103621	0.982712	1	33	5	0	28	24	9	5	7	9
chr1_113161672_113161804	gene_id chr1_ST7L-	0	113066141	113162040	in	-1.02607	0.00397102	0.00584219	-0.997755	0.00476027	0.00625669	0.0295974	1	1	13	11	4	20	21	8	8	8	17
chr1_11322746_11322981	gene_id chr1_MTOR-	-139	11166588	11322608	up	-0.17939	0.398519	0.418386	-0.762567	0.00148314	0.00216529	-0.583141	0.0175266	0.109398	52	42	4	48	48	41	51	40	41
chr1_113498992_113499114	gene_id chr1_SLC16A1-	-18	113454470	113498975	up	-0.993291	0.00262106	0.00404453	-1.29983	0.000592009	0.000946858	-0.305568	0.632471	0.8828	21	5	4	24	19	10	18	13	11
chr1_113615595_113615708	gene_id chr1_LRIG2+	123	113615831	113667342	up	-0.850952	0.0106449	0.0142404	-1.51543	5.71e-05	0.000120924	-0.663714	0.121322	0.371614	24	16	0	19	19	10	9	9	11
chr1_114354987_114355293	gene_id chr1_RSBN1-	0	114304454	114355070	up_in	-0.985606	7.12e-06	2.27e-05	-1.23335	3.72e-07	1.54e-06	-0.247428	0.403041	0.70952	64	33	9	71	66	37	34	45	34
chr1_114447581_114448036	gene_id chr1_AP4B1-	0	114437371	114447741	up_in	-0.795937	0.000538565	0.00100494	-0.816184	0.00102348	0.00154834	-0.0200132	0.999104	1	62	45	5	71	79	48	31	59	52
chr1_114889201_114889391	gene_id chr1_TRIM33-	46008	114935399	115053781	down	-0.750796	0.0238149	0.0297246	-1.71454	1.89e-05	4.57e-05	-0.963442	0.026742	0.145855	33	19	9	45	38	19	33	25	7
chr1_115053827_115053971	gene_id chr1_TRIM33-	-47	114935399	115053781	up	-1.05602	0.00179029	0.00288199	-1.7482	9.97e-06	2.65e-05	-0.691261	0.139397	0.407206	30	10	2	21	18	8	16	8	11
chr1_115124207_115124348	gene_id chr1_BCAS2-	0	115110181	115124265	up_in	-0.266903	0.418687	0.438253	-1.42366	0.000354689	0.000603791	-1.15668	0.0068417	0.0548158	17	16	2	25	19	11	25	10	11
chr1_115300612_115300874	gene_id chr1_CSDE1-	0	115259534	115300671	up_in	-1.1637	1.15e-06	4.61e-06	-1.887	1.73e-11	2.51e-10	-0.722856	0.0244584	0.137122	47	23	6	63	54	22	30	22	19
chr1_11539051_11539266	gene_id chr1_PTCHD2+	29	11539295	11597640	up	-1.14848	6.11e-05	0.000146564	-1.20231	5.11e-05	0.000109478	-0.0528985	0.916258	1	32	17	3	26	29	12	11	16	19
chr1_116185251_116185419	gene_id chr1_VANGL1+	0	116184574	116240845	in	-1.9744	5.98e-11	8.88e-10	-0.844936	0.00111882	0.00167756	1.1317	0.00176243	0.0201878	33	9	3	29	31	9	6	23	25
chr1_117015168_117015218	gene_id chr1_CD58-	41938	117057156	117113715	down	0.0584461	0.897515	0.907402	-0.930698	0.0556582	0.0616728	-0.989435	0.0335636	0.169851	9	13	0	10	10	8	10	6	8
chr1_117602422_117602863	gene_id chr1_TTF2+	86	117602949	117645491	up	-0.750204	8.41e-05	0.000193395	-1.29655	2e-09	1.61e-08	-0.546193	0.019962	0.119214	92	48	11	87	83	52	60	51	48
chr1_117664320_117664512	gene_id chr1_TRIM45-	0	117653677	117664411	up_in	-1.05154	0.000988147	0.00171753	-1.23021	0.000281646	0.000495096	-0.177524	0.76701	0.962908	21	9	3	18	22	13	8	9	15
chr1_117664775_117664830	gene_id chr1_TRIM45-	-365	117653677	117664411	up	-0.0318797	1	1	-0.686438	0.232204	0.241259	-0.654655	0.400312	0.707206	8	7	0	5	6	2	10	1	10
chr1_117882636_117882785	gene_id chr1_MAN1A2+	27300	117910085	118068320	up	-0.648826	0.0250942	0.0311436	-1.58991	1.16e-05	3.01e-05	-0.940686	0.0236082	0.133796	30	13	4	17	25	18	16	13	9
chr1_118400122_118400319	gene_id chr1_GDAP2-	5788	118406107	118472302	down	-0.92019	0.00161686	0.0026388	-1.05248	0.00084639	0.00130649	-0.131676	0.814332	0.986076	26	14	5	39	29	23	14	22	20
chr1_11866234_11866342	gene_id chr1_NPPA-AS1++chr1_CLCN6+	0	11866207	11907673	in	-0.681873	0.0570799	0.0668345	-0.8857	0.0177955	0.0211228	-0.202951	0.755719	0.957554	19	8	0	11	14	11	9	11	11
chr1_11968199_11968815	gene_id chr1_KIAA2013-	10830	11979645	11986485	down	-1.16479	3.36e-13	9.76e-12	-1.52352	2.84e-17	1.61e-15	-0.358532	0.0838427	0.300116	126	56	12	140	143	64	67	65	67
chr1_119682859_119683000	gene_id chr1_WARS2-	0	119573839	119683295	in	-1.41518	3.56e-05	9.15e-05	-1.94387	4.02e-07	1.64e-06	-0.52705	0.311093	0.625045	19	10	0	21	23	8	6	6	9
chr1_119683192_119683516	gene_id chr1_WARS2-	0	119573839	119683295	up_in	-1.48752	2.36e-12	5.34e-11	-2.34476	1.84e-20	1.93e-18	-0.856745	0.00562351	0.047452	67	22	7	66	81	22	34	14	25
chr1_11969001_11969140	gene_id chr1_KIAA2013-	10505	11979645	11986485	down	-0.829209	0.0318137	0.0386885	-0.741468	0.0693294	0.0758491	0.0888161	0.888279	1	14	13	5	16	19	9	6	17	10
chr1_11969615_11969978	gene_id chr1_KIAA2013-	9667	11979645	11986485	down	-0.975852	1.48e-06	5.72e-06	-1.15973	1.61e-07	7.43e-07	-0.183589	0.476559	0.772512	82	30	9	65	71	45	39	38	53
chr1_12178755_12178873	gene_id chr1_TNFRSF8+	0	12123434	12204264	in	-1.21507	0.000925348	0.00162127	-1.37649	0.000547373	0.00088441	-0.159628	0.928984	1	14	2	1	16	18	9	10	12	5
chr1_12289935_12290138	gene_id chr1_VPS13D+	0	12290113	12572098	up_in	-1.09537	3.34e-06	1.17e-05	-0.728613	0.00224024	0.00314048	0.367325	0.181909	0.471516	45	21	3	43	50	24	21	43	34
chr1_1243385_1243528	gene_id chr1_ACAP3-	-117	1227764	1243269	up	-1.18345	0.00121136	0.00205646	-1.27189	0.00135775	0.00200251	-0.0873614	0.925609	1	37	14	4	21	20	11	10	15	15
chr1_12538343_12538504	gene_id chr1_VPS13D+	0	12290113	12572098	in	-0.765059	0.0278588	0.0342261	-1.55338	3.95e-05	8.75e-05	-0.787734	0.0592657	0.242027	21	19	2	20	26	9	12	10	11
chr1_12610043_12610160	gene_id chr1_DHRS3-	17779	12627939	12677820	down	-1.26429	0.00157894	0.00258258	-0.984194	0.00837437	0.0105107	0.282223	0.76155	0.960387	17	8	2	14	14	6	5	6	15
chr1_1310517_1310879	gene_id chr1_AURKAIP1-	0	1309110	1310818	up_in	-0.922459	3.82e-05	9.73e-05	-0.764708	0.0015072	0.00219782	0.157936	0.561441	0.833749	135	63	11	85	112	52	63	83	99
chr1_1334703_1334896	gene_id chr1_CCNL2-	0	1321091	1334718	up_in	-1.69269	7.29e-06	2.31e-05	-1.40511	0.000489059	0.000798697	0.289231	0.579659	0.845601	42	11	2	26	24	11	7	20	12
chr1_14075749_14075919	gene_id chr1_PRDM2+	0	14026735	14151574	in	-1.53528	1.1e-06	4.42e-06	-1.56451	1.72e-06	5.79e-06	-0.0276009	1	1	21	11	1	22	34	7	9	9	15
chr1_14133837_14133983	gene_id chr1_PRDM2+	0	14026735	14151574	in	-1.20067	0.000456259	0.000864821	-2.736	2.3e-08	1.36e-07	-1.53419	0.0113591	0.0798141	16	5	4	19	17	12	6	5	2
chr1_143913402_143913555	gene_id chr1_FLJ39739-+chr1_LOC100286793-	0	143718513	147931980	in	-0.628182	0.0242138	0.0301568	-0.970941	0.00156813	0.00227696	-0.342303	0.308973	0.623498	18	13	2	28	28	16	20	12	23
chr1_1446460_1446557	gene_id chr1_ATAD3A+	966	1447523	1470067	up	-0.888306	0.0205299	0.0259778	-1.86358	5.92e-05	0.000124674	-0.974136	0.115179	0.359228	16	3	1	11	13	9	10	5	5
chr1_1447338_1447499	gene_id chr1_ATAD3A+	24	1447523	1470067	up	-0.924851	0.00041092	0.00078772	-1.35401	2.77e-06	8.74e-06	-0.428615	0.206672	0.504014	39	18	5	33	30	16	21	17	20
chr1_144931915_144932224	gene_id chr1_PPIAL4C-+chr1_PPIAL4B-+chr1_PPIAL4A-	0	144363462	147955419	in	-1.75945	1.85e-15	9.61e-14	-1.63998	1.99e-12	3.77e-11	0.120166	0.739865	0.94814	75	20	8	83	73	23	27	31	38
chr1_144932375_144932624	gene_id chr1_PPIAL4C-+chr1_PPIAL4B-+chr1_PPIAL4A-	0	144363462	147955419	in	-0.960035	8.34e-06	2.6e-05	-0.903742	8.79e-05	0.000177463	0.0566766	0.871602	1	60	24	7	50	55	28	35	37	45
chr1_145075893_145076012	gene_id chr1_PPIAL4C-+chr1_PPIAL4B-+chr1_PPIAL4A-	0	144363462	147955419	in	-0.909064	0.00034255	0.000669928	-0.710753	0.00782945	0.00988147	0.198977	0.49481	0.787189	31	13	8	26	33	17	19	27	24
chr1_145096259_145096515	gene_id chr1_PPIAL4C-+chr1_PPIAL4B-+chr1_PPIAL4A-	0	144363462	147955419	in	-0.625383	0.00346193	0.00517515	-0.747237	0.0013348	0.00197274	-0.121671	0.610267	0.86794	58	45	11	69	68	49	35	50	58
chr1_145208926_145209149	gene_id chr1_PPIAL4C-+chr1_PPIAL4B-+chr1_PPIAL4A-	0	144363462	147955419	in	-1.25483	1.87e-08	1.31e-07	-1.25301	1.45e-07	6.78e-07	0.0024315	1	1	50	16	2	51	48	22	26	28	30
chr1_145382776_145383262	gene_id chr1_PPIAL4C-+chr1_PPIAL4B-+chr1_PPIAL4A-	0	144363462	147955419	in	-1.10303	5.2e-09	4.42e-08	-1.20667	4.87e-09	3.45e-08	-0.103405	0.641482	0.889365	94	42	12	112	112	49	61	48	81
chr1_145395479_145395705	gene_id chr1_PPIAL4C-+chr1_PPIAL4B-+chr1_PPIAL4A-	0	144363462	147955419	in	-0.997251	0.000102409	0.000230143	-1.19752	2.82e-05	6.48e-05	-0.199722	0.68518	0.915076	35	17	6	41	41	21	22	30	17
chr1_145396908_145397023	gene_id chr1_PPIAL4C-+chr1_PPIAL4B-+chr1_PPIAL4A-	0	144363462	147955419	in	-0.842784	0.036509	0.0440382	-0.773346	0.068552	0.0750649	0.0708732	1	1	16	7	2	11	10	4	10	8	12
chr1_145397752_145398021	gene_id chr1_PPIAL4C-+chr1_PPIAL4B-+chr1_PPIAL4A-	0	144363462	147955419	in	-0.858002	0.000192678	0.000403371	-0.900516	0.00031753	0.000550109	-0.0420988	0.992934	1	44	17	8	39	46	23	33	33	31
chr1_145438171_145438519	gene_id chr1_PPIAL4C-+chr1_PPIAL4B-+chr1_PPIAL4A-	0	144363462	147955419	in	-2.83433	4.19e-67	3.11e-63	-3.66214	1e-74	7.45e-71	-0.827331	0.00143193	0.0173089	249	27	5	259	269	44	41	24	33
chr1_145455328_145455642	gene_id chr1_PPIAL4C-+chr1_PPIAL4B-+chr1_PPIAL4A-	0	144363462	147955419	in	-0.0163501	0.930001	0.937441	-1.13923	2.57e-06	8.2e-06	-1.12292	3.93e-06	0.000149693	60	44	10	50	55	66	58	24	46
chr1_145507495_145507616	gene_id chr1_PPIAL4C-+chr1_PPIAL4B-+chr1_PPIAL4A-	0	144363462	147955419	in	-1.10025	4.55e-05	0.00011339	-1.27908	9.02e-06	2.42e-05	-0.177941	0.650708	0.895886	31	11	7	24	29	12	17	16	16
chr1_145542921_145543030	gene_id chr1_PPIAL4C-+chr1_PPIAL4B-+chr1_PPIAL4A-	0	144363462	147955419	in	-0.565531	0.0817355	0.0938267	-1.12651	0.00275036	0.00378493	-0.560452	0.221037	0.523141	22	9	1	16	14	10	17	11	11
chr1_145589366_145589556	gene_id chr1_PPIAL4C-+chr1_PPIAL4B-+chr1_PPIAL4A-	0	144363462	147955419	in	-0.958417	0.000727473	0.00130629	-0.889826	0.00140289	0.00206231	0.0694019	1	1	29	14	2	23	26	10	17	17	22
chr1_145611057_145611200	gene_id chr1_PPIAL4C-+chr1_PPIAL4B-+chr1_PPIAL4A-	0	144363462	147955419	in	-1.28459	0.000234743	0.000480208	-1.33176	0.000349749	0.000598397	-0.0455743	0.939396	1	16	12	4	23	21	8	5	9	13
chr1_146555829_146556332	gene_id chr1_NBPF11-+chr1_NBPF24-	0	146032542	147624601	in	-0.846018	2.01e-05	5.58e-05	-1.27195	1.45e-08	9.14e-08	-0.425783	0.0687999	0.266286	92	66	13	117	131	55	71	65	65
chr1_146643997_146644384	gene_id chr1_NBPF11-+chr1_NBPF24-	0	146032542	147624601	in	-1.08353	2.94e-07	1.42e-06	-0.859476	0.000104514	0.000206199	0.224413	0.365506	0.677261	71	27	3	75	66	32	44	49	60
chr1_146714173_146714310	gene_id chr1_NBPF11-+chr1_NBPF24-	0	146032542	147624601	in	-1.02723	0.00263821	0.00406729	-0.742033	0.0359818	0.0408255	0.286472	0.540206	0.820239	19	10	1	20	17	5	13	17	14
chr1_147012810_147013042	gene_id chr1_NBPF11-+chr1_NBPF24-	0	146032542	147624601	in	-0.571324	0.0192413	0.0244932	-0.296587	0.272127	0.281322	0.275044	0.279153	0.58893	39	19	3	33	38	22	35	43	40
chr1_147400477_147400577	gene_id chr1_NBPF11-+chr1_NBPF24-	0	146032542	147624601	in	-1.56955	0.00032893	0.000645871	-1.74992	0.000273561	0.000482938	-0.177472	0.921312	1	11	4	2	20	13	8	3	4	8
chr1_147727246_147727392	gene_id chr1_PPIAL4C-+chr1_PPIAL4B-+chr1_PPIAL4A-	0	144363462	147955419	in	-0.432177	0.202084	0.219473	-1.61035	3.25e-05	7.35e-05	-1.17799	0.00289597	0.028984	18	21	4	26	29	23	11	10	12
chr1_147735800_147736145	gene_id chr1_PPIAL4C-+chr1_PPIAL4B-+chr1_PPIAL4A-	0	144363462	147955419	in	-0.702787	0.00177899	0.00286939	-0.523098	0.0234038	0.0272232	0.179975	0.532504	0.814347	46	30	3	54	51	27	38	41	57
chr1_147737242_147737464	gene_id chr1_PPIAL4C-+chr1_PPIAL4B-+chr1_PPIAL4A-	0	144363462	147955419	in	-0.251909	0.516988	0.53565	-0.137739	0.777449	0.78229	0.114379	0.87037	1	24	29	3	21	24	11	18	30	28
chr1_147806437_147806868	gene_id chr1_PPIAL4C-+chr1_PPIAL4B-+chr1_PPIAL4A-	0	144363462	147955419	in	-0.589463	0.000185951	0.000390607	-1.27419	3.18e-12	5.7e-11	-0.684649	0.000437468	0.00703925	120	67	19	105	115	80	85	56	75
chr1_148241484_148242093	gene_id chr1_PPIAL4F-+chr1_PPIAL4D-	-38949	148201752	148202536	up	-1.14403	9.9e-11	1.38e-09	-1.16885	1.11e-09	9.51e-09	-0.0245645	0.980555	1	103	42	8	109	102	52	52	61	69
chr1_149204386_149204508	gene_id chr1_LOC388692+	74968	149279476	149291742	up	-0.536739	0.0883738	0.100995	-1.60161	2.34e-05	5.5e-05	-1.06465	0.00876246	0.0659313	41	22	3	26	25	17	26	16	12
chr1_149223420_149224118	gene_id chr1_LOC388692+	55358	149279476	149291742	up	-0.605761	9.22e-06	2.84e-05	-1.04255	1.49e-11	2.2e-10	-0.43675	0.00578728	0.0485583	248	158	44	260	281	163	210	158	199
chr1_149230546_149230702	gene_id chr1_LOC388692+	48774	149279476	149291742	up	-0.39332	0.202883	0.220238	-1.06822	0.00162976	0.00235805	-0.674628	0.0757265	0.280803	19	14	0	17	23	15	17	11	15
chr1_149294559_149294764	gene_id chr1_LOC388692+	-2818	149279476	149291742	down	-1.30476	3.03e-06	1.07e-05	-0.548046	0.0477091	0.0532937	0.757609	0.0120251	0.0831465	35	7	5	43	37	17	24	37	36
chr1_149298530_149298660	gene_id chr1_LOC388692+	-6789	149279476	149291742	down	-0.959882	0.00357772	0.00533239	-0.962023	0.00398352	0.00531374	-0.00113997	0.948326	1	16	13	2	25	22	10	10	10	20
chr1_149605984_149606109	gene_id chr1_HIST2H2BF-	0	149397114	149783928	in	-1.41879	5.69e-07	2.51e-06	-1.81363	1.18e-08	7.58e-08	-0.393575	0.391189	0.699734	25	10	0	31	28	12	10	9	13
chr1_149680109_149680289	gene_id chr1_HIST2H2BF-	0	149397114	149783928	in	-1.08106	0.00169941	0.00275598	-0.540032	0.138461	0.146899	0.54217	0.132305	0.39358	16	4	4	25	27	12	17	25	18
chr1_149857239_149857365	gene_id chr1_HIST2H2BE-	0	149856010	149858232	in	-1.03336	0.0188807	0.024067	-0.662413	0.145473	0.15403	0.372503	0.460908	0.762097	23	8	2	14	9	8	7	15	12
chr1_149858350_149858658	gene_id chr1_HIST2H2AC+	0	149858525	149858961	up_in	-0.677873	0.00470483	0.00679536	-1.50736	1.43e-07	6.71e-07	-0.829261	0.00935612	0.0691978	52	22	7	46	40	29	38	24	21
chr1_149982614_149982843	gene_id chr1_OTUD7B-	0	149912232	149982686	up_in	-0.917089	0.00166863	0.00271021	-0.777737	0.0162155	0.0194085	0.13978	0.717482	0.936076	61	22	2	42	36	25	29	44	31
chr1_150039627_150039904	gene_id chr1_VPS45+	0	150039342	150117505	in	-0.84308	0.00331795	0.00498699	-0.742332	0.0137301	0.0166237	0.101148	0.824586	0.993002	46	34	2	43	48	15	28	36	40
chr1_150208356_150208966	gene_id chr1_ANP32E-	0	150190717	150208504	up_in	-0.939824	4.73e-07	2.14e-06	-1.22926	4.35e-09	3.13e-08	-0.289294	0.193778	0.486467	146	61	13	132	120	67	86	70	89
chr1_150241367_150241569	gene_id chr1_APH1A-	0	150237799	150241609	in	-0.706842	0.0107537	0.014355	-0.908653	0.00203851	0.00288544	-0.201272	0.549289	0.824673	26	13	3	21	28	19	15	15	22
chr1_150254692_150254826	gene_id chr1_C1orf51+	403	150255229	150259501	up	0.0188547	1	1	-1.04442	0.00827337	0.0103927	-1.0634	0.00553622	0.0469509	16	22	5	22	18	16	20	16	9
chr1_150266138_150266306	gene_id chr1_MRPS21+	0	150266269	150280819	up_in	-1.0561	0.00145686	0.00241101	-1.155	0.00204637	0.00289546	-0.0980881	0.930741	1	35	4	5	24	25	19	19	17	18
chr1_150459576_150459899	gene_id chr1_TARS2+	21	150459920	150479749	up	-0.223297	0.195097	0.212288	-0.493026	0.00934839	0.0116233	-0.269697	0.170404	0.454533	100	80	6	98	98	87	93	100	95
chr1_150552011_150552158	gene_id chr1_MCL1-	0	150547027	150552214	in	-1.48786	2.27e-06	8.31e-06	-0.67718	0.0232957	0.0271145	0.812527	0.0257101	0.141787	23	4	4	23	23	10	11	23	17
chr1_150601724_150601857	gene_id chr1_ENSA-	0	150594599	150602098	in	-2.07598	1.17e-08	8.76e-08	-1.39402	3.97e-05	8.77e-05	0.685109	0.203131	0.499198	28	7	4	23	20	5	5	9	16
chr1_150602175_150602306	gene_id chr1_ENSA-	-78	150594599	150602098	up	-0.813987	0.00649908	0.00913536	-1.42618	6.91e-05	0.000143254	-0.611533	0.178768	0.465765	27	11	4	22	18	14	14	13	10
chr1_150669556_150669970	gene_id chr1_GOLPH3L-	0	150618701	150669672	up_in	-0.309737	0.0388821	0.0467416	-2.04782	8.15e-25	1.68e-22	-1.73809	2.85e-17	1.25e-14	104	74	7	105	112	91	101	34	38
chr1_150849206_150849462	gene_id chr1_ARNT-	0	150782181	150849244	up_in	-1.03043	0.000206084	0.000428061	-1.15946	9.43e-05	0.000188574	-0.128204	0.804819	0.982273	29	13	0	26	27	9	19	13	21
chr1_150898839_150898989	gene_id chr1_SETDB1+	0	150898815	150937220	in	-0.656942	0.0561074	0.0657994	-0.398916	0.205683	0.214634	0.258765	0.513797	0.801879	19	12	2	14	21	8	15	17	21
chr1_1510131_1510395	gene_id chr1_SSU72-	0	1477053	1510262	up_in	-1.98201	5.26e-23	1.06e-20	-2.27048	5.75e-24	1.02e-21	-0.28783	0.361199	0.672971	92	22	6	103	102	27	28	29	28
chr1_151042897_151043339	gene_id chr1_GABPB2+	0	151043080	151091007	up_in	-0.880473	1.65e-06	6.3e-06	-1.5195	1.15e-12	2.29e-11	-0.63886	0.00605314	0.0502148	105	39	11	90	94	59	64	40	54
chr1_151138346_151138645	gene_id chr1_SCNM1++chr1_TNFAIP8L2-SCNM1++chr1_TNFAIP8L2+	0	151129105	151142773	in	-2.05268	8.45e-23	1.65e-20	-1.81487	9.09e-17	4.53e-15	0.238445	0.398136	0.705339	112	24	10	111	113	21	38	38	51
chr1_151162591_151162839	gene_id chr1_VPS72-	0	151148934	151162640	up_in	-0.699763	0.00133923	0.00224382	-0.693699	0.00270275	0.00372217	0.00634993	1	1	50	31	4	48	48	31	30	37	47
chr1_151253733_151254003	gene_id chr1_ZNF687+	788	151254791	151264381	up	-1.33903	1.34e-06	5.23e-06	-1.19975	2.18e-05	5.17e-05	0.140183	0.760879	0.960387	44	16	3	34	36	11	19	23	23
chr1_151254336_151254606	gene_id chr1_ZNF687+	185	151254791	151264381	up	-1.22824	4.19e-07	1.94e-06	-1.11639	9.2e-06	2.47e-05	0.112625	0.851681	1	34	16	4	39	44	13	22	23	27
chr1_151371819_151372011	gene_id chr1_PSMB4+	30	151372041	151374412	up	-1.47345	2.55e-06	9.17e-06	-1.33885	2.86e-05	6.55e-05	0.136069	0.891604	1	25	14	2	30	27	6	10	13	17
chr1_151430654_151430846	gene_id chr1_POGZ-	0	151375200	151431941	in	-1.22915	1.17e-05	3.48e-05	-1.16906	7.43e-05	0.000152558	0.0611458	0.974214	1	24	11	4	33	28	11	15	15	20
chr1_151512679_151512809	gene_id chr1_TUFT1+	0	151512781	151556059	up_in	-1.6593	0.000594306	0.00109602	-0.701027	0.146685	0.155247	0.961528	0.0990121	0.328411	25	7	3	11	11	4	4	12	15
chr1_151689381_151689590	gene_id chr1_CELF3-	-92	151672534	151689290	up	-0.841796	0.00163283	0.0026602	-1.33801	5.91e-06	1.68e-05	-0.495695	0.157683	0.435606	32	20	1	29	32	13	20	18	16
chr1_151762985_151763288	gene_id chr1_TDRKH-	0	151744041	151763010	up_in	-0.1778	0.41874	0.438253	-1.33179	3.22e-07	1.35e-06	-1.15399	1.47e-05	0.000437949	53	33	5	42	49	43	55	26	27
chr1_151881930_151882215	gene_id chr1_THEM4-	0	151843343	151882361	in	-0.987505	3.42e-05	8.83e-05	-0.773863	0.00190577	0.00272294	0.214	0.459177	0.76042	60	31	8	65	63	22	44	51	51
chr1_153643351_153643849	gene_id chr1_ILF2-	0	153634514	153643479	up_in	-1.22929	1.5e-11	2.68e-10	-0.816265	1.02e-05	2.7e-05	0.413348	0.0493652	0.216764	99	34	8	87	102	39	53	70	82
chr1_153769795_153769930	gene_id chr1_GATAD2B-	7273	153777203	153895451	down	-0.209234	0.581584	0.599071	-1.63127	0.000252358	0.000449887	-1.42207	0.00176073	0.0201878	14	12	3	14	16	10	17	6	7
chr1_153853533_153853741	gene_id chr1_GATAD2B-	0	153777203	153895451	in	-0.88115	0.000275485	0.000552009	-1.34633	1.33e-06	4.63e-06	-0.464661	0.168361	0.451675	35	12	1	26	38	19	24	17	19
chr1_153895440_153895685	gene_id chr1_GATAD2B-	0	153777203	153895451	up_in	-1.3269	6.31e-07	2.73e-06	-1.73116	1.9e-08	1.16e-07	-0.403481	0.362716	0.674613	34	16	5	43	46	19	15	23	11
chr1_153919162_153919358	gene_id chr1_DENND4B-	-9	153901977	153919154	up	-1.77816	3.41e-08	2.21e-07	-1.13887	0.000357005	0.00060704	0.641375	0.111105	0.352371	22	6	2	32	27	11	7	19	15
chr1_153939864_153939985	gene_id chr1_SLC39A1-	0	153931588	153940188	in	-0.601817	0.0751437	0.0866209	-0.748041	0.0342442	0.0390028	-0.145544	0.776872	0.96825	18	9	0	15	16	8	16	14	13
chr1_153940233_153940394	gene_id chr1_CREB3L4+	0	153940315	153946840	up_in	-1.15695	0.000218145	0.000450595	-1.76001	4.71e-07	1.88e-06	-0.601992	0.221772	0.524215	25	11	4	20	25	6	15	11	8
chr1_153963090_153963310	gene_id chr1_RPS27+	0	153963239	153964631	up_in	-1.18739	1.38e-06	5.37e-06	-1.34415	1.9e-07	8.56e-07	-0.155978	0.682888	0.914469	29	12	5	38	40	18	18	17	22
chr1_154155655_154155865	gene_id chr1_TPM3-	0	154127780	154164609	in	-1.21635	1.23e-05	3.64e-05	-0.98229	0.000851899	0.00131381	0.23478	0.439706	0.744425	42	16	2	39	44	17	22	38	20
chr1_154171634_154171794	gene_id chr1_C1orf189-	54	154171848	154178809	down	-0.0594393	0.929195	0.936755	-2.40351	7.55e-09	5.12e-08	-2.34443	1.7e-08	1.33e-06	18	17	5	18	28	21	25	7	4
chr1_154193027_154193370	gene_id chr1_UBAP2L+	0	154192655	154243329	in	-1.70656	6.59e-11	9.58e-10	-1.27699	1.87e-06	6.21e-06	0.430496	0.196155	0.489334	69	15	9	45	55	16	22	27	38
chr1_154244776_154244884	gene_id chr1_HAX1+	155	154245039	154248355	up	-1.3018	0.000542324	0.00100993	-1.46346	0.000216385	0.00039177	-0.159788	0.825483	0.993627	18	7	1	16	17	4	10	10	7
chr1_154297181_154297319	gene_id chr1_AQP10+	0	154293592	154297801	in	-1.24084	0.00245454	0.00382298	-0.750445	0.0742471	0.080884	0.492096	0.348589	0.664465	27	11	1	14	15	5	8	14	17
chr1_154307628_154307761	gene_id chr1_ATP8B2+	0	154298036	154323780	in	-1.27575	0.00188593	0.00301765	-1.96719	1.91e-05	4.61e-05	-0.689469	0.297219	0.610365	17	5	0	13	13	8	5	2	8
chr1_154531270_154531562	gene_id chr1_UBE2Q1-	-151	154521051	154531120	up	-1.98031	9.86e-15	4.39e-13	-1.79124	2.39e-11	3.3e-10	0.190043	0.611069	0.868416	63	10	9	74	66	22	21	17	38
chr1_154946843_154947170	gene_id chr1_SHC1-	0	154934774	154946959	up_in	-0.8554	3.63e-05	9.31e-05	-1.07393	1.88e-06	6.22e-06	-0.218228	0.400035	0.707152	48	27	9	58	69	35	37	36	41
chr1_154955403_154955755	gene_id chr1_FLAD1+	15	154955770	154965587	up	1.27491	1.29e-09	1.33e-08	-1.31694	2.24e-05	5.3e-05	-2.59245	1.55e-22	1.65e-19	32	62	6	25	29	69	83	12	20
chr1_154973282_154973478	gene_id chr1_ZBTB7B+	1628	154975106	154991001	up	-0.936154	0.00254479	0.00394043	-0.392426	0.192126	0.200966	0.544477	0.12398	0.377268	27	16	3	35	24	11	19	30	31
chr1_155034135_155034256	gene_id chr1_ADAM15+	0	155023762	155035252	in	-2.00592	2.86e-07	1.38e-06	-1.66863	2.9e-05	6.65e-05	0.341239	0.65278	0.896667	16	1	1	20	16	4	8	6	9
chr1_155057277_155057385	gene_id chr1_EFNA3+	0	155051348	155060014	in	-1.29102	0.000179239	0.000377682	-0.298705	0.361627	0.370498	0.994271	0.00936413	0.0691978	20	5	3	16	17	10	7	19	21
chr1_1550701_1550846	gene_id chr1_MIB2+	0	1550795	1565990	up_in	-1.24393	0.00425083	0.00620351	-1.64951	0.000464827	0.000763989	-0.404337	0.457614	0.758844	17	14	6	27	27	2	14	7	14
chr1_155112921_155113087	gene_id chr1_DPM3-	0	155112367	155112996	up_in	-1.5761	5.09e-08	3.15e-07	-1.4366	1.59e-06	5.39e-06	0.141067	0.641361	0.889364	28	6	5	27	30	11	12	19	10
chr1_155145726_155145960	gene_id chr1_KRTCAP2-	0	155141884	155145804	up_in	-0.931486	0.000266619	0.000538306	-1.18852	2.48e-05	5.81e-05	-0.25662	0.430195	0.737414	58	24	5	34	48	23	28	26	31
chr1_155176737_155176848	gene_id chr1_THBS3-	0	155165379	155177772	in	-1.40992	0.000122756	0.000270071	-1.20545	0.000801649	0.00124233	0.206516	0.68	0.912642	15	9	5	20	20	7	5	13	9
chr1_155197159_155197357	gene_id chr1_GBAP1-	0	155183616	155197325	up_in	-1.05531	0.000689751	0.0012479	-0.954062	0.00342287	0.00463322	0.102163	0.906654	1	33	11	4	26	20	16	12	16	22
chr1_155214343_155214785	gene_id chr1_GBA-	0	155204239	155214653	up_in	-1.20667	3.77e-19	4.12e-17	-0.196495	0.162491	0.171171	1.01027	3.44e-12	6.24e-10	325	120	18	313	352	152	169	407	391
chr1_155246956_155247214	gene_id chr1_HCN3+	160	155247374	155259638	up	-1.49866	1.81e-07	9.42e-07	-1.48981	1.92e-06	6.35e-06	0.00986907	1	1	32	13	3	46	41	12	18	24	15
chr1_15527157_15527337	gene_id chr1_TMEM51+	0	15479028	15546974	in	-1.15693	0.000133888	0.000291541	-1.15778	0.000219729	0.000397433	0.000320566	1	1	19	9	6	21	30	13	10	11	18
chr1_155826937_155827122	gene_id chr1_GON4L-	0	155719510	155826972	up_in	-0.747465	0.0254033	0.0314957	-1.67757	1.86e-05	4.51e-05	-0.92956	0.0348891	0.173258	28	17	3	17	21	12	11	9	10
chr1_155904189_155904451	gene_id chr1_KIAA0907-	-2	155882836	155904188	up	-0.6256	0.00843278	0.0115407	-1.30648	1.24e-06	4.35e-06	-0.680643	0.023015	0.131408	51	25	7	33	44	31	29	21	27
chr1_155946498_155946648	gene_id chr1_ARHGEF2-	0	155916630	155948336	in	-1.6039	2.81e-06	9.97e-06	-1.14837	0.000699242	0.00109851	0.457883	0.304821	0.619645	18	4	3	23	19	7	9	9	16
chr1_156024374_156024543	gene_id chr1_LAMTOR2+	0	156024517	156028301	up_in	-0.91468	0.00628752	0.00887039	-1.1631	0.00147266	0.00215253	-0.247611	0.607376	0.866814	31	13	3	21	18	13	12	14	15
chr1_156052217_156052373	gene_id chr1_MEX3A-	-429	156041804	156051789	up	-1.99413	9.66e-07	3.95e-06	-1.13539	0.00442873	0.00584781	0.861855	0.101074	0.332014	28	6	2	19	20	7	4	19	9
chr1_156163490_156163759	gene_id chr1_SLC25A44+	0	156163730	156182587	up_in	-1.60341	1.31e-09	1.34e-08	-1.04245	6.95e-05	0.000143902	0.561856	0.0697037	0.268098	64	16	4	48	45	18	19	34	37
chr1_156186236_156186630	gene_id chr1_BGLAP++chr1_PMF1++chr1_PMF1-BGLAP+	0	156182779	156213123	in	-0.368145	0.0456974	0.0543978	-0.0204163	0.933476	0.9365	0.347744	0.0847929	0.301027	460	338	179	406	514	294	455	637	615
chr1_156252617_156252901	gene_id chr1_SMG5-	0	156219015	156252620	up_in	-0.126864	0.506535	0.525332	-0.445281	0.0228682	0.0266461	-0.318397	0.104611	0.339747	68	61	7	68	87	65	83	69	83
chr1_156308075_156308211	gene_id chr1_CCT3-	0	156278752	156308206	up_in	-1.24297	6.3e-05	0.000150019	-1.23536	0.000122628	0.000237277	0.00876708	1	1	28	14	3	27	24	9	11	18	13
chr1_156427152_156427318	gene_id chr1_MEF2D-	6201	156433519	156470529	down	-1.28782	5.45e-05	0.000132827	-1.24673	0.000173939	0.000323104	0.0424274	0.929475	1	24	13	5	20	28	8	9	17	11
chr1_156542334_156542423	gene_id chr1_IQGAP3-	0	156495197	156542396	up_in	-1.26433	0.000908023	0.00159392	-0.679915	0.052299	0.0581848	0.586596	0.182989	0.473326	14	4	2	14	17	4	11	10	16
chr1_156629884_156630070	gene_id chr1_BCAN+	-561	156611740	156629324	down	-1.04983	0.000546705	0.00101581	-1.04823	0.000693606	0.00109081	0.00240276	1	1	37	15	4	28	24	16	13	19	21
chr1_156698501_156698747	gene_id chr1_RRNAD1+	0	156698263	156706752	in	-0.66783	0.121584	0.136061	-1.02454	0.0382983	0.0433611	-0.356334	0.533367	0.814661	38	33	7	34	29	12	18	32	13
chr1_156710872_156711110	gene_id chr1_MRPL24-	0	156707094	156710923	up_in	-1.52898	1.75e-10	2.28e-09	-1.7125	4.06e-11	5.37e-10	-0.182794	0.559205	0.831593	57	19	4	61	51	22	19	20	28
chr1_156721414_156721804	gene_id chr1_HDGF-	0	156711899	156722240	in	-1.04591	1.55e-05	4.43e-05	-1.90458	4.71e-11	6.07e-10	-0.858389	0.00645499	0.0526745	90	36	4	58	66	37	33	27	26
chr1_156736915_156737191	gene_id chr1_PRCC+	83	156737274	156770609	up	-0.750789	0.00473146	0.00683117	-0.80734	0.00314639	0.00428864	-0.0561827	0.836209	0.995577	45	30	6	39	40	18	27	29	37
chr1_156737232_156737411	gene_id chr1_PRCC+	0	156737274	156770609	up_in	-1.01649	0.032312	0.0392559	-1.2645	0.0160172	0.0191866	-0.24695	0.773677	0.966479	25	9	0	20	16	5	17	18	5
chr1_156862230_156862331	gene_id chr1_PEAR1+	1192	156863523	156886226	up	-0.304154	0.489177	0.508536	-1.06974	0.0101002	0.0124912	-0.765338	0.106024	0.342453	11	11	2	17	13	9	14	11	7
chr1_157108349_157108507	gene_id chr1_ETV3-	0	157094459	157108383	up_in	-0.981103	0.00234696	0.00367158	-1.39659	9.42e-05	0.000188306	-0.414481	0.351425	0.665094	17	12	2	24	19	10	9	9	12
chr1_157243348_157243506	gene_id chr1_ETV3-	-134966	157094459	157108383	up	-0.210641	0.668303	0.684131	-1.13893	0.00605302	0.00778515	-0.92821	0.0309784	0.16026	27	23	3	11	24	15	16	11	15
chr1_157465972_157466111	gene_id chr1_FCRL5-	17056	157483167	157522310	down	-2.36693	5.65e-13	1.56e-11	-2.92541	7.58e-15	2.77e-13	-0.555637	0.432222	0.738952	30	7	4	34	28	5	6	7	4
chr1_15851146_15851268	gene_id chr1_CASP9-	0	15818769	15851285	in	-2.76129	5.76e-10	6.59e-09	-2.18623	4.07e-07	1.66e-06	0.582304	0.526444	0.808925	21	3	2	18	16	1	4	5	6
chr1_159886089_159886366	gene_id chr1_TAGLN2-	1537	159887903	159895284	down	-1.1391	5.95e-06	1.93e-05	-1.19434	6.59e-06	1.85e-05	-0.0546572	0.913484	1	47	24	7	45	44	18	21	30	25
chr1_160001724_160001833	gene_id chr1_PIGM-	0	159997462	160001783	up_in	0.0849906	0.91804	0.926766	-0.475597	0.193184	0.202044	-0.560733	0.118736	0.366563	14	12	1	16	15	20	17	16	14
chr1_160232275_160232447	gene_id chr1_DCAF8-	0	160185505	160232350	up_in	-1.54656	8.04e-06	2.52e-05	-1.61421	1.34e-05	3.39e-05	-0.0661747	1	1	38	11	3	24	24	12	7	13	13
chr1_160313056_160313177	gene_id chr1_COPA-	0	160258377	160313354	in	0.0195741	1	1	-0.625563	0.087199	0.0944539	-0.645224	0.0848716	0.301163	18	16	4	14	18	15	21	19	11
chr1_160370117_160370256	gene_id chr1_VANGL2+	108	160370364	160398468	up	-0.434144	0.145015	0.160471	-0.557682	0.0859763	0.0931975	-0.123214	0.804369	0.982068	27	17	3	17	26	19	17	25	19
chr1_160991088_160991219	gene_id chr1_F11R-	0	160965001	160991133	up_in	-0.662388	0.0266691	0.0328983	-1.05147	0.000823309	0.0012743	-0.388534	0.271973	0.580656	23	14	3	22	20	14	14	12	17
chr1_161067441_161067651	gene_id chr1_KLHDC9+	500	161068151	161070138	up	-1.04475	4.66e-05	0.000115532	-0.25549	0.3112	0.320558	0.789945	0.00434709	0.0390765	35	15	5	34	42	16	24	47	39
chr1_161102559_161102840	gene_id chr1_DEDD-	-82	161090769	161102478	up	-0.902341	0.000263743	0.00053308	-0.668197	0.00941321	0.0117	0.234605	0.465855	0.767263	33	24	5	49	48	27	20	34	42
chr1_161123681_161123792	gene_id chr1_UFC1+	0	161123534	161128646	in	-0.283641	0.344571	0.363907	-1.49171	5.44e-05	0.000116085	-1.208	0.00236809	0.0251132	26	16	5	22	16	21	17	11	10
chr1_161171938_161172217	gene_id chr1_NDUFS2+	0	161169105	161184184	in	-1.26413	2.45e-07	1.21e-06	-1.12354	9.62e-06	2.56e-05	0.14127	0.659691	0.899757	46	15	4	51	41	22	22	25	34
chr1_161195549_161195805	gene_id chr1_TOMM40L+	28	161195833	161200407	up	0.471108	0.0214699	0.0270521	-1.34104	9.14e-07	3.34e-06	-1.81239	9.04e-13	1.77e-10	38	54	4	45	40	61	60	22	23
chr1_161369385_161369608	gene_id chr1_C1orf192-	-31722	161334521	161337664	up	-0.288028	0.252399	0.270794	-0.646296	0.0170797	0.0203642	-0.358113	0.215473	0.517554	26	20	5	25	30	22	26	24	24
chr1_161391855_161392043	gene_id chr1_C1orf192-	-54192	161334521	161337664	up	-0.817302	0.00246409	0.00383624	-1.09864	0.000133524	0.000255434	-0.280736	0.459903	0.761113	30	15	3	21	30	15	17	18	17
chr1_161397854_161398041	gene_id chr1_C1orf192-	-60191	161334521	161337664	up	-1.02407	1.13e-05	3.39e-05	-1.70237	5.23e-10	4.94e-09	-0.677802	0.0377929	0.18211	39	15	2	44	40	27	20	14	21
chr1_161493681_161493804	gene_id chr1_HSPA6+	232	161494036	161496687	up	-0.85177	0.0189921	0.0242049	-0.825151	0.0312917	0.0358488	0.0277828	1	1	14	6	2	17	15	5	15	13	11
chr1_161500770_161501071	gene_id chr1_HSPA6+	-4084	161494036	161496687	down	-1.22915	1.16e-07	6.38e-07	-1.23294	4.16e-07	1.69e-06	-0.00327603	1	1	46	27	5	61	68	24	25	31	38
chr1_161509934_161510186	gene_id chr1_FCGR3A-	1365	161511551	161520413	down	-0.765501	0.00614581	0.00868427	-1.15212	0.000340155	0.000583729	-0.38632	0.280058	0.590121	48	22	9	50	47	21	45	36	24
chr1_161582464_161582648	gene_id chr1_HSPA7+	-4124	161575849	161578341	down	-1.10453	2.63e-05	7e-05	-1.0228	0.000147531	0.000278999	0.0824422	0.885694	1	41	14	5	35	31	19	18	20	29
chr1_161591422_161591558	gene_id chr1_FCGR3B-	1430	161592988	161601753	down	-0.393409	0.202883	0.220238	-0.962385	0.00464372	0.00611432	-0.56869	0.145257	0.416604	18	10	4	18	23	18	18	16	12
chr1_16161051_16161143	gene_id chr1_FLJ37453-	0	16160710	16174642	in	-0.270778	0.609252	0.62627	-0.130456	0.902349	0.905516	0.140756	0.883631	1	10	9	1	10	13	7	12	11	17
chr1_16161375_16161648	gene_id chr1_FLJ37453-	0	16160710	16174642	in	-0.783813	0.00224486	0.00353267	-1.4273	8.25e-07	3.07e-06	-0.643049	0.0595149	0.242429	34	21	5	28	34	16	20	15	18
chr1_16162211_16162535	gene_id chr1_FLJ37453-	0	16160710	16174642	in	-0.845083	0.000541035	0.00100854	-1.11785	3.78e-05	8.39e-05	-0.272396	0.39403	0.702869	44	25	7	43	52	20	34	34	25
chr1_161735095_161735305	gene_id chr1_ATF6+	729	161736034	161933860	up	-0.38825	0.175405	0.192098	-1.10746	0.000629089	0.000997791	-0.719019	0.0382646	0.184116	22	21	5	27	33	20	23	23	12
chr1_161735951_161736160	gene_id chr1_ATF6+	0	161736034	161933860	up_in	-1.00722	1.22e-05	3.6e-05	-1.07919	5.06e-06	1.47e-05	-0.0713933	0.802877	0.981837	38	19	5	33	43	20	19	22	28
chr1_16174039_16174203	gene_id chr1_FLJ37453-	0	16160710	16174642	in	-0.990277	0.000515754	0.000967722	-1.87738	8.5e-08	4.27e-07	-0.886338	0.0352098	0.174305	27	11	3	21	24	11	15	5	13
chr1_16175897_16176208	gene_id chr1_SPEN+	0	16174359	16266950	in	-1.03538	5.02e-05	0.000123499	-1.71086	9.32e-09	6.14e-08	-0.675085	0.0474943	0.211168	65	23	5	40	51	24	31	24	20
chr1_16212823_16213029	gene_id chr1_SPEN+	0	16174359	16266950	in	-1.15361	0.000127147	0.000278988	-1.69865	1.46e-06	5.01e-06	-0.54403	0.265656	0.574409	22	6	1	28	24	18	10	10	11
chr1_162531090_162531390	gene_id chr1_UAP1+	0	162531296	162569633	up_in	-1.95656	5.63e-12	1.13e-10	-2.22924	4.03e-13	9.14e-12	-0.271146	0.623916	0.876453	47	11	3	37	38	12	9	11	13
chr1_162666190_162666283	gene_id chr1_DDR2+	0	162602228	162750247	in	-0.706749	0.0819809	0.0940649	-1.39026	0.00093413	0.00142243	-0.682617	0.176742	0.462805	10	7	2	16	14	11	7	6	8
chr1_16302467_16302701	gene_id chr1_ZBTB17-	0	16268364	16302627	up_in	-1.18973	8.52e-05	0.000195745	-2.18154	2.5e-09	1.95e-08	-0.991077	0.0164187	0.104713	40	10	3	23	35	17	17	4	16
chr1_163291472_163292024	gene_id chr1_NUF2+	0	163291723	163325553	up_in	-1.29152	4.61e-09	3.99e-08	-1.24307	5.23e-07	2.06e-06	0.0486077	0.8513	1	233	71	17	175	178	84	92	131	97
chr1_16359446_16359575	gene_id chr1_CLCNKA+	0	16348486	16360545	in	-1.45273	1.5e-05	4.32e-05	-1.31415	0.000106202	0.000208918	0.140463	0.871496	1	18	6	3	21	23	8	9	9	14
chr1_16382640_16382870	gene_id chr1_CLCNKB+	0	16370247	16383803	in	-2.4426	1.28e-16	8.96e-15	-1.89204	1.03e-10	1.19e-09	0.552353	0.211816	0.51203	65	16	3	52	55	8	8	20	23
chr1_164581137_164581331	gene_id chr1_PBX1+	0	164528597	164821060	in	-1.04587	0.000289111	0.000577912	-1.42776	5.02e-06	1.46e-05	-0.381174	0.31133	0.625352	36	15	5	26	31	10	21	14	18
chr1_165567418_165567590	gene_id chr1_LOC400794-	-16078	165446079	165551341	up	-0.737072	0.00566364	0.00806271	-1.8699	6.47e-09	4.46e-08	-1.13248	0.00241029	0.025345	30	13	3	31	30	16	27	7	16
chr1_165599956_165600170	gene_id chr1_MGST3+	0	165600110	165625372	up_in	0.224732	0.404121	0.423848	-0.300774	0.274053	0.283196	-0.52569	0.0454703	0.205769	20	22	4	21	24	26	30	20	29
chr1_165667674_165667814	gene_id chr1_ALDH9A1-	0	165631449	165667900	in	-1.76001	3.48e-06	1.21e-05	-1.32293	0.000231769	0.000416981	0.439962	0.36428	0.676036	18	5	2	18	21	7	5	10	11
chr1_16678975_16679104	gene_id chr1_FBXO42-	-28	16576559	16678948	up	-1.1462	0.000226935	0.000466032	-1.60889	7.26e-06	2.01e-05	-0.461495	0.326431	0.639106	22	5	4	20	21	8	16	6	13
chr1_166845437_166845786	gene_id chr1_TADA1-	0	166825749	166845654	up_in	-0.827882	0.0019077	0.0030479	-0.880036	0.00261533	0.00360578	-0.0518682	0.901815	1	75	34	4	55	48	27	42	47	43
chr1_16693529_16693688	gene_id chr1_C1orf144+	0	16693583	16724640	up_in	-1.58672	1.51e-06	5.82e-06	-0.68298	0.0160402	0.0192079	0.905735	0.0180712	0.111191	26	8	5	18	27	11	5	16	25
chr1_167189344_167189492	gene_id chr1_POU2F1+	574	167190066	167396582	up	-0.35874	0.297166	0.31645	-0.583684	0.129119	0.137242	-0.22463	0.647674	0.893782	21	12	3	16	18	8	24	17	17
chr1_167627979_167628145	gene_id chr1_RCSD1+	0	167599474	167675486	in	-0.716962	0.00391474	0.00576966	-1.96662	2.29e-10	2.41e-09	-1.24939	0.000396298	0.00651787	41	22	1	31	34	24	20	13	12
chr1_16767112_16767267	gene_id chr1_NECAP2+	0	16767167	16786584	up_in	-1.42976	6.83e-06	2.19e-05	-1.23241	0.000333232	0.00057357	0.198491	0.608854	0.867923	42	6	4	30	27	15	17	22	17
chr1_167683552_167683763	gene_id chr1_MPZL1+	7424	167691187	167761156	up	-1.66373	1.68e-07	8.84e-07	-1.04442	0.000368822	0.000624703	0.621244	0.119501	0.367854	29	8	2	21	28	5	12	18	17
chr1_167684000_167684168	gene_id chr1_MPZL1+	7019	167691187	167761156	up	-1.29466	1.72e-06	6.52e-06	-1.31825	4.21e-06	1.24e-05	-0.0225056	0.987044	1	31	10	3	25	33	11	16	13	20
chr1_167684296_167684460	gene_id chr1_MPZL1+	6727	167691187	167761156	up	-1.49305	3.81e-06	1.31e-05	-1.40994	1.65e-05	4.06e-05	0.0848	0.878013	1	22	8	3	22	28	10	8	13	12
chr1_167684755_167684892	gene_id chr1_MPZL1+	6295	167691187	167761156	up	-0.456004	0.128656	0.143436	-0.85316	0.0088039	0.0110201	-0.396869	0.258323	0.565149	32	22	3	19	27	19	17	19	21
chr1_167895883_167896040	gene_id chr1_BRP44-	0	167885913	167906307	in	-0.187986	0.488897	0.508388	-1.01717	0.00118131	0.00176201	-0.829131	0.00753719	0.0590849	22	21	4	22	26	19	23	14	18
chr1_167905360_167905880	gene_id chr1_DCAF6+	0	167905797	168045083	up_in	-1.60199	2.94e-12	6.44e-11	-1.11202	1.94e-06	6.41e-06	0.490587	0.0734368	0.274889	90	23	7	65	73	29	25	48	50
chr1_168148005_168148253	gene_id chr1_TIPRL+	0	168148171	168171351	up_in	-1.23586	1.67e-06	6.38e-06	-0.623089	0.0155192	0.018629	0.613465	0.0362762	0.17777	55	18	1	39	44	18	24	44	39
chr1_16840077_16840303	gene_id chr1_CROCCP3-	-20882	16793931	16819196	up	-0.845046	0.000506737	0.000952727	-1.73973	1.6e-09	1.32e-08	-0.894346	0.00607003	0.0502148	44	25	8	43	43	18	31	18	18
chr1_16840463_16840703	gene_id chr1_CROCCP3-	-21268	16793931	16819196	up	-0.830956	6.95e-06	2.22e-05	-1.01364	9.85e-07	3.58e-06	-0.182558	0.406531	0.714119	118	53	9	144	131	87	89	70	113
chr1_16872400_16872543	gene_id chr1_MIR3675+	2866	16875409	17007823	up	-0.22247	0.357326	0.376736	-0.811835	0.00318559	0.0043373	-0.5893	0.0402345	0.190391	33	24	5	40	37	41	32	32	26
chr1_169452855_169453086	gene_id chr1_SLC19A2-	0	169433149	169455208	in	-0.602123	0.0129118	0.0169798	-0.885515	0.000591347	0.000946003	-0.283114	0.320225	0.633439	41	25	1	39	37	32	22	23	36
chr1_169455353_169455536	gene_id chr1_SLC19A2-	-146	169433149	169455208	up	-1.16836	0.00104007	0.00179854	-1.22884	0.00147208	0.00215244	-0.0595057	0.930554	1	38	10	2	23	22	8	20	15	18
chr1_16970999_16971369	gene_id chr1_MIR3675+	0	16875409	17007823	in	-0.979615	2.93e-05	7.73e-05	-1.21415	4.11e-06	1.22e-05	-0.234372	0.390244	0.699729	149	73	15	117	122	61	66	88	66
chr1_169764004_169764201	gene_id chr1_METTL18-	0	169761673	169764031	up_in	-0.431313	0.172522	0.189108	-0.290868	0.383897	0.392504	0.140832	0.787639	0.974014	24	18	3	17	21	14	15	25	22
chr1_169863029_169863235	gene_id chr1_SCYL3-	0	169821804	169863076	up_in	-0.425215	0.157265	0.173355	-0.950765	0.00492488	0.00644569	-0.52536	0.135193	0.398977	43	29	2	25	35	24	25	29	20
chr1_169903656_169903776	gene_id chr1_KIFAP3-	0	169890470	170043879	in	-1.02682	0.00363701	0.00540643	-1.72261	1.45e-05	3.63e-05	-0.694653	0.172237	0.456801	13	8	3	21	20	10	9	10	5
chr1_170043915_170044068	gene_id chr1_KIFAP3-	-37	169890470	170043879	up	-0.7976	0.0177928	0.0228331	-1.10995	0.00224004	0.00314048	-0.31161	0.465194	0.767261	26	14	2	19	18	8	15	14	13
chr1_17004588_17004876	gene_id chr1_MIR3675+	0	16875409	17007823	in	-0.59055	0.00681173	0.00951492	-0.706795	0.00401628	0.0053536	-0.116033	0.759569	0.960312	49	26	6	47	58	44	35	49	38
chr1_170501082_170501256	gene_id chr1_GORAB+	7	170501263	170522974	up	-0.802361	0.00533116	0.00761858	-0.740158	0.0170758	0.0203627	0.0627864	0.828801	0.993798	29	12	5	28	28	14	24	28	19
chr1_17053750_17053976	gene_id chr1_ESPNP-	-7099	17017713	17046652	up	-0.605983	0.00449601	0.00652252	-0.766155	0.000751975	0.00117416	-0.15999	0.545919	0.824673	60	41	12	63	63	34	50	43	59
chr1_171283078_171283287	gene_id chr1_FMO4+	199	171283486	171311223	up	-0.194776	0.584566	0.601892	-2.00908	2.62e-07	1.12e-06	-1.8144	2.84e-06	0.000112852	26	27	2	20	33	16	27	7	11
chr1_171711108_171711326	gene_id chr1_VAMP4-	0	171669296	171711379	in	-0.741943	0.00534634	0.00763733	-0.690171	0.0172064	0.020512	0.0521306	0.916808	1	52	24	3	30	44	25	28	40	32
chr1_171750572_171750865	gene_id chr1_METTL13+	0	171750761	171766856	up_in	-0.580186	0.0104072	0.013945	-0.994494	0.000142567	0.000271198	-0.414196	0.131271	0.3916	114	48	7	66	82	71	62	62	60
chr1_17222616_17222871	gene_id chr1_CROCC+	25574	17248445	17299474	up	-0.697894	0.00125849	0.00212725	-1.74305	2.78e-11	3.81e-10	-1.04498	0.000220057	0.00419463	68	38	5	54	62	33	45	23	28
chr1_17222926_17223101	gene_id chr1_CROCC+	25344	17248445	17299474	up	-0.622829	0.0457291	0.0544269	-1.21012	0.000748981	0.00116973	-0.587007	0.125577	0.380297	29	22	4	41	40	13	38	21	23
chr1_17231324_17231435	gene_id chr1_CROCC+	17010	17248445	17299474	up	-1.215	0.00156764	0.00256919	-0.47595	0.159099	0.167741	0.740992	0.0838499	0.300116	18	6	2	13	17	6	9	12	20
chr1_17231697_17232171	gene_id chr1_CROCC+	16274	17248445	17299474	up	-0.703693	0.00030269	0.000601577	-1.60832	3.11e-12	5.62e-11	-0.904502	0.000281597	0.00504431	94	43	7	73	93	50	71	38	41
chr1_172501484_172501803	gene_id chr1_C1orf9+	457	172502260	172580973	up	-0.169142	0.372177	0.391615	-1.87298	2.87e-14	8.92e-13	-1.70388	9.71e-12	1.68e-09	66	46	6	56	64	66	58	23	24
chr1_172502099_172502257	gene_id chr1_C1orf9+	3	172502260	172580973	up	-1.9759	1.02e-07	5.7e-07	-1.44469	0.000116056	0.000225912	0.533293	0.2755	0.584859	45	10	5	24	28	6	9	17	16
chr1_17287275_17287420	gene_id chr1_CROCC+	0	17248445	17299474	in	-1.28636	0.000818577	0.00145256	-1.38953	0.00102884	0.00155614	-0.101593	0.945582	1	23	10	0	20	17	5	10	15	6
chr1_173683878_173684175	gene_id chr1_KLHL20+	0	173684080	173755840	up_in	-0.821114	0.000216024	0.000446461	-1.28536	2.28e-07	1e-06	-0.464047	0.0795568	0.290657	74	49	5	87	78	37	52	46	45
chr1_173793337_173793821	gene_id chr1_DARS2+	0	173793797	173827682	up_in	-1.08337	6.66e-09	5.44e-08	-0.744395	0.000145086	0.000275285	0.339215	0.104977	0.340488	113	46	10	98	105	60	47	88	87
chr1_173793931_173794052	gene_id chr1_DARS2+	0	173793797	173827682	in	-0.887519	0.00449845	0.00652262	-1.21754	0.000717904	0.00112569	-0.329095	0.497721	0.788757	19	8	4	19	20	11	13	17	6
chr1_173837107_173837339	gene_id chr1_GAS5-	0	173833039	173837125	up_in	-1.35199	1.73e-07	9.07e-07	-1.69241	3.17e-09	2.38e-08	-0.339472	0.353095	0.665714	40	10	4	29	36	16	16	14	16
chr1_174128399_174128546	gene_id chr1_RABGAP1L+	6	174128552	174964445	up	-1.44665	3.26e-06	1.14e-05	-1.41145	1.51e-05	3.76e-05	0.0367356	0.92616	1	19	5	1	26	30	9	14	15	11
chr1_174768806_174769013	gene_id chr1_RABGAP1L+	0	174128552	174964445	in	-0.0340608	1	1	-1.50357	1.88e-06	6.22e-06	-1.46959	1.88e-06	7.76e-05	38	47	7	41	40	36	35	16	23
chr1_174968561_174968923	gene_id chr1_CACYBP+	0	174968571	174981163	up_in	-1.26094	3.12e-09	2.85e-08	-1.70379	7.98e-13	1.66e-11	-0.442514	0.100626	0.331731	82	40	9	88	96	28	45	31	45
chr1_174992481_174992710	gene_id chr1_MRPS14-	0	174982094	174992591	up_in	-0.0349886	0.923002	0.931397	-0.812775	0.0014483	0.00212361	-0.777807	0.0021911	0.0237791	44	42	3	46	50	38	60	34	40
chr1_176176335_176176434	gene_id chr1_RFWD2-	0	175913967	176176370	up_in	-0.765788	0.034614	0.0419157	-1.12632	0.00478308	0.00628091	-0.359571	0.572943	0.841418	18	9	2	15	12	7	11	11	8
chr1_177953412_177953512	gene_id chr1_SEC16B-	-14363	177898242	177939050	up	0.235239	0.494262	0.513392	-0.649239	0.136555	0.144939	-0.884781	0.0246998	0.138141	15	24	2	14	17	18	13	16	11
chr1_178062745_178062928	gene_id chr1_RASAL2+	0	178062864	178448648	up_in	-0.840865	0.0411514	0.0492624	-0.445042	0.325162	0.334245	0.396688	0.422779	0.731767	23	20	0	14	30	9	8	24	21
chr1_178545291_178545414	gene_id chr1_C1orf220+	-27268	178511931	178518024	down	-1.32281	0.000870629	0.00153772	-2.08078	8.73e-06	2.36e-05	-0.755859	0.243341	0.548846	10	4	0	18	14	8	5	3	6
chr1_17864965_17865160	gene_id chr1_ARHGEF10L+	1170	17866330	18024370	up	-2.59531	7.89e-19	7.82e-17	-3.15909	5.29e-21	6.05e-19	-0.561465	0.33645	0.650243	37	3	4	50	50	11	9	6	8
chr1_178995293_178995378	gene_id chr1_FAM20B+	0	178995074	179045702	in	-1.51024	0.00165347	0.00268969	-0.725303	0.106024	0.113833	0.788752	0.194355	0.48673	13	6	0	9	12	0	6	7	12
chr1_17923672_17923790	gene_id chr1_ARHGEF10L+	0	17866330	18024370	in	-0.499243	0.181332	0.198297	-0.634932	0.091813	0.0991053	-0.135231	0.744129	0.950606	13	17	3	21	26	16	10	11	25
chr1_179334972_179335162	gene_id chr1_AXDND1+	0	179334855	179523870	in	1.28352	8.49e-06	2.64e-05	-0.843773	0.0474029	0.0529596	-2.12865	3.72e-10	4.69e-08	17	26	4	10	8	33	29	10	8
chr1_179851602_179852043	gene_id chr1_TOR1AIP1+	0	179851420	179889211	in	-1.12854	2.52e-06	9.09e-06	-0.481037	0.0563341	0.062366	0.64777	0.0145836	0.0959421	119	47	7	98	101	35	67	110	101
chr1_179900184_179900275	gene_id chr1_TOR1AIP1+	-10974	179851420	179889211	down	0.477334	0.160173	0.176299	-0.881469	0.0710595	0.0775365	-1.35965	0.00163721	0.0189875	10	16	2	9	11	11	16	10	5
chr1_179923590_179923922	gene_id chr1_CEP350+	0	179923908	180084015	up_in	-0.808556	0.000532439	0.00099501	-1.15411	8.32e-06	2.26e-05	-0.345274	0.245083	0.550937	66	27	6	50	49	40	30	33	36
chr1_180471615_180472123	gene_id chr1_ACBD6-	0	180257352	180472022	up_in	-0.971565	1.6e-06	6.14e-06	-1.00558	5.04e-06	1.46e-05	-0.0337695	0.918896	1	99	39	8	82	80	44	54	59	62
chr1_180992048_180992359	gene_id chr1_STX6-	-3	180942176	180992046	up	-1.24267	7.02e-07	2.99e-06	0.190794	0.395861	0.40418	1.43426	1.21e-08	9.86e-07	35	16	5	46	44	17	21	57	76
chr1_181007652_181007742	gene_id chr1_MR1+	0	181002561	181031074	in	-1.75707	2.76e-05	7.33e-05	-1.18869	0.00147512	0.00215528	0.571888	0.329869	0.642864	18	4	1	13	16	7	3	6	13
chr1_181057595_181057955	gene_id chr1_IER5+	0	181057638	181059979	up_in	-0.997562	8.6e-07	3.57e-06	-1.47799	1.56e-10	1.73e-09	-0.480137	0.0659607	0.259867	72	32	9	72	66	37	39	35	35
chr1_18114224_18114492	gene_id chr1_ACTL8+	0	18081808	18153558	in	0.173894	0.450001	0.469517	-1.50095	1.54e-07	7.15e-07	-1.67505	3.11e-09	3.12e-07	28	32	6	32	35	39	39	17	14
chr1_1822473_1822678	gene_id chr1_GNB1-	0	1716725	1822526	up_in	-1.48333	2.02e-05	5.62e-05	-1.27497	0.000710011	0.00111355	0.209413	0.611352	0.868652	52	11	5	31	31	8	23	20	24
chr1_182360663_182360726	gene_id chr1_GLUL-	0	182350839	182361341	in	-0.586929	0.243296	0.261254	-1.50125	0.00794571	0.0100184	-0.913432	0.148225	0.420575	11	6	0	7	10	5	8	5	4
chr1_182365906_182366068	gene_id chr1_TEDDM1-	1184	182367252	182369751	down	-1.87935	1.8e-07	9.39e-07	-2.3282	8.57e-09	5.7e-08	-0.446891	0.463506	0.765202	33	11	3	32	22	5	8	7	9
chr1_182586873_182587083	gene_id chr1_LOC284648+	-1110	182584275	182585764	down	0.0427618	1	1	-1.06225	0.00272027	0.00374421	-1.10514	0.00159075	0.0186525	31	20	3	27	16	30	29	16	17
chr1_182995638_182995829	gene_id chr1_LAMC1+	0	182992595	183114727	in	-1.15648	7.19e-06	2.29e-05	-1.98212	8.25e-11	9.89e-10	-0.825046	0.0255283	0.141309	43	19	4	38	39	14	22	16	12
chr1_183385986_183386141	gene_id chr1_NMNAT2-	0	183217372	183387634	in	-1.34794	1.36e-05	3.96e-05	-1.4127	4.81e-06	1.4e-05	-0.0634041	0.898027	1	21	10	2	24	30	7	13	11	15
chr1_183440452_183440572	gene_id chr1_DKFZP564C196-	0	183430011	183441117	in	-1.2808	0.00135062	0.00226137	-0.885506	0.0233179	0.0271319	0.397353	0.482515	0.779108	18	11	1	14	16	3	6	13	11
chr1_183441013_183441277	gene_id chr1_DKFZP564C196-	0	183430011	183441117	up_in	-0.66279	0.000768904	0.00137306	-0.449102	0.0360511	0.0408871	0.213837	0.332644	0.645322	94	49	11	84	90	63	62	101	80
chr1_183604862_183605008	gene_id chr1_ARPC5-	0	183595332	183604985	up_in	-1.30959	0.000435824	0.00083096	-1.05767	0.00715027	0.00910814	0.253578	0.650982	0.89602	25	10	2	18	18	5	10	17	10
chr1_184020749_184020956	gene_id chr1_TSEN15+	0	184020811	184043344	up_in	-0.558101	0.0281932	0.0346256	-0.723422	0.00833141	0.0104621	-0.165031	0.6709	0.907148	42	16	4	28	33	25	31	26	32
chr1_184724316_184724409	gene_id chr1_EDEM3-	-276	184659625	184724041	up	-0.989422	0.0152283	0.0197846	-2.39553	5.44e-06	1.56e-05	-1.405	0.0223497	0.128897	12	8	1	14	15	6	7	3	4
chr1_185126072_185126352	gene_id chr1_SWT1+	0	185126192	185260913	up_in	-1.26522	4.34e-06	1.47e-05	-1.25154	1.81e-05	4.41e-05	0.0145089	1	1	26	13	8	43	44	15	20	18	26
chr1_186344547_186345033	gene_id chr1_C1orf27+	0	186344890	186390503	up_in	-1.52507	2.05e-11	3.46e-10	-0.871548	9.39e-05	0.000187931	0.654311	0.015418	0.100103	55	15	6	51	60	25	19	44	40
chr1_19229252_19229522	gene_id chr1_ALDH4A1-+chr1_MIR4695-	0	19197924	19229293	up_in	-1.7309	2.93e-09	2.71e-08	-1.4003	2.8e-06	8.79e-06	0.331946	0.379538	0.687992	36	11	7	45	36	9	16	23	18
chr1_193028389_193028769	gene_id chr1_TROVE2+	0	193028552	193060906	up_in	-0.62153	0.0105545	0.0141272	-0.900116	0.000922646	0.00140957	-0.27841	0.347984	0.663651	69	46	5	60	66	37	46	57	39
chr1_193074628_193074766	gene_id chr1_GLRX2-	0	193065595	193075244	in	-1.72339	1.82e-06	6.85e-06	-1.66251	1.01e-05	2.68e-05	0.0633565	1	1	20	7	0	19	23	5	7	11	7
chr1_193090940_193091240	gene_id chr1_CDC73+	0	193091088	193223942	up_in	-0.817372	0.000930425	0.00162824	-0.992619	0.000211325	0.000384294	-0.174895	0.60182	0.862196	40	31	5	50	52	22	29	34	32
chr1_19536766_19536968	gene_id chr1_UBR4-	-21	19401000	19536746	up	-0.960523	0.000713741	0.00128411	-1.19946	0.000111671	0.000219156	-0.238378	0.546276	0.824673	43	19	1	38	27	20	18	18	26
chr1_19578184_19578272	gene_id chr1_MRTO4+	0	19578075	19586622	in	-1.05665	0.00679664	0.00950098	-1.66345	0.000180511	0.000333517	-0.605357	0.324338	0.63719	17	8	5	13	15	5	9	7	6
chr1_197115669_197116037	gene_id chr1_ASPM-	0	197053257	197115824	up_in	-0.794841	8.54e-05	0.000196045	-1.87118	3.09e-14	9.49e-13	-1.07623	4.12e-05	0.00104997	125	47	7	92	93	69	69	37	42
chr1_197170590_197170741	gene_id chr1_ZBTB41-	-919	197122814	197169672	up	-0.674665	0.010235	0.0137366	-0.716926	0.0104459	0.0128952	-0.041757	0.954912	1	27	12	4	25	26	18	20	18	26
chr1_198126100_198126240	gene_id chr1_NEK7+	0	198126108	198291548	up_in	-1.52548	3.44e-05	8.88e-05	-2.60504	9.7e-09	6.35e-08	-1.07762	0.0843341	0.300835	21	5	4	19	14	8	6	3	5
chr1_198904703_198904958	gene_id chr1_LOC100131234-	0	198777132	198906558	in	-1.54022	1.88e-09	1.84e-08	-1.59033	7.63e-09	5.16e-08	-0.0491787	0.991085	1	45	16	8	41	51	23	9	22	20
chr1_198906536_198906693	gene_id chr1_LOC100131234-	0	198777132	198906558	up_in	0.0367201	1	1	-1.70894	3.54e-06	1.08e-05	-1.74594	3.25e-06	0.000127308	20	21	2	17	20	21	18	6	10
chr1_199747524_199747649	gene_id chr1_NR5A2+	249121	199996770	200146550	up	-1.07613	0.00135511	0.00226583	-1.46587	4.41e-05	9.6e-05	-0.388579	0.367554	0.677857	18	9	1	21	21	8	12	11	9
chr1_199998296_199998424	gene_id chr1_NR5A2+	0	199996770	200146550	in	-1.20674	0.00152501	0.00250847	-1.6127	7.29e-05	0.000150106	-0.404309	0.447909	0.750622	21	10	2	13	16	6	6	7	8
chr1_20042162_20042366	gene_id chr1_TMCO4-	0	20008706	20126410	in	-1.15185	0.000102181	0.0002297	-1.23872	8.82e-05	0.000177946	-0.0857906	0.94657	1	28	6	5	20	26	17	11	11	18
chr1_200589755_200590124	gene_id chr1_KIF14-	0	200520625	200589862	up_in	-1.39979	9.67e-10	1.02e-08	-1.08203	6.69e-06	1.87e-05	0.318296	0.259769	0.567123	75	19	5	65	65	24	37	44	46
chr1_200638563_200638837	gene_id chr1_DDX59-	0	200613165	200639126	in	-1.1344	5.4e-06	1.77e-05	-0.768125	0.00208877	0.00294815	0.367097	0.229174	0.533065	34	14	2	31	36	14	19	29	26
chr1_200639225_200639364	gene_id chr1_DDX59-	-100	200613165	200639126	up	-1.32963	0.000376791	0.000729064	-0.886955	0.0180777	0.0213997	0.444683	0.350599	0.665094	14	6	1	19	19	9	6	17	9
chr1_201404905_201405138	gene_id chr1_TNNI1-	-14032	201372895	201390874	up	-0.824927	0.000342624	0.000669928	-1.116	9.23e-06	2.47e-05	-0.290704	0.359684	0.671727	50	21	4	39	44	23	33	25	32
chr1_201438270_201438468	gene_id chr1_PHLDA3-	0	201434622	201438299	up_in	-0.915039	0.00172526	0.00279243	-0.668604	0.0189874	0.0224087	0.247278	0.503505	0.79263	23	13	2	24	25	10	16	16	26
chr1_201689054_201689219	gene_id chr1_NAV1+	0	201617450	201796102	in	-1.41893	1.3e-05	3.82e-05	-1.66756	6.19e-06	1.75e-05	-0.247208	0.689494	0.916956	21	8	5	31	24	13	8	14	8
chr1_201690351_201690490	gene_id chr1_NAV1+	0	201617450	201796102	in	-0.962026	0.00144712	0.00239757	-1.94381	4.02e-07	1.64e-06	-0.980973	0.0439882	0.201509	18	7	2	23	22	16	10	9	6
chr1_201865126_201865266	gene_id chr1_LMOD1-	318	201865584	201915716	down	-0.907964	0.00385134	0.00569041	-0.849901	0.0110278	0.0135461	0.0589484	1	1	29	10	2	19	18	12	14	15	19
chr1_201924385_201924674	gene_id chr1_TIMM17A+	0	201924619	201939789	up_in	-0.830703	0.000302731	0.000601577	-0.732444	0.00221422	0.00310635	0.0987033	0.7185	0.936477	41	17	3	37	40	21	30	28	38
chr1_201952405_201952483	gene_id chr1_RNPEP+	0	201951766	201975275	in	-1.35607	0.00220779	0.00348169	-0.612596	0.119692	0.127678	0.746361	0.165564	0.447566	9	6	2	17	12	6	3	11	12
chr1_202310911_202311358	gene_id chr1_UBE2T-	0	202300785	202311094	up_in	-1.15522	6.19e-13	1.67e-11	-1.88842	2.38e-23	3.85e-21	-0.733102	0.000235985	0.00440782	250	90	10	211	225	105	122	87	85
chr1_202317585_202317743	gene_id chr1_PPP1R12B+	87	202317830	202557697	up	-0.833565	0.0316079	0.0384761	-0.548625	0.215618	0.224528	0.285962	0.546067	0.824673	24	7	2	14	14	6	17	17	16
chr1_202777526_202777654	gene_id chr1_KDM5B-	0	202696532	202777549	up_in	-1.00264	0.00304165	0.00461367	-1.17008	0.00149274	0.00217887	-0.166377	0.821838	0.991165	17	13	1	24	20	10	8	15	10
chr1_202779799_202780088	gene_id chr1_KDM5B-AS1+	0	202780074	202781041	in	-1.71147	7.25e-10	8.02e-09	-1.63645	4.59e-08	2.51e-07	0.0759157	0.951521	1	43	21	8	68	60	13	19	24	27
chr1_202830703_202830870	gene_id chr1_LOC148709+	12	202830882	202844369	up	-0.674639	0.010235	0.0137366	-2.07327	2.05e-09	1.64e-08	-1.39833	0.000824185	0.0117375	26	14	1	27	25	18	18	12	5
chr1_202896306_202896518	gene_id chr1_KLHL12-	0	202860230	202896371	up_in	-0.571209	0.0271087	0.0333487	-0.811735	0.00332991	0.00451725	-0.240175	0.505916	0.795133	29	17	6	30	28	16	27	20	26
chr1_202927354_202927522	gene_id chr1_ADIPOR1-	0	202909960	202927700	in	-1.48775	4.4e-06	1.49e-05	-2.27652	2.52e-09	1.95e-08	-0.787214	0.176742	0.462805	21	9	2	25	23	8	8	8	5
chr1_202976348_202976538	gene_id chr1_TMEM183A++chr1_TMEM183B+	0	202976534	202993197	up_in	-0.696462	0.00837645	0.01147	-0.315576	0.257774	0.266967	0.381386	0.231464	0.535405	32	17	1	30	25	21	17	31	34
chr1_203296541_203296693	gene_id chr1_FMOD-	13059	203309752	203320289	down	-0.91006	0.013082	0.0171881	-0.397815	0.308479	0.317931	0.513327	0.193898	0.486467	25	10	0	16	16	12	9	24	16
chr1_203456950_203457105	gene_id chr1_PRELP+	0	203444883	203460479	in	-0.993689	0.000611311	0.00112265	-1.41511	8.61e-06	2.33e-05	-0.420628	0.283474	0.59496	22	14	4	24	32	15	11	15	12
chr1_203651940_203652174	gene_id chr1_ATP2B4+	0	203595915	203713209	in	-0.472594	0.019884	0.0252378	-0.534374	0.0159698	0.019136	-0.0616812	0.809115	0.984866	102	60	2	76	79	59	71	73	93
chr1_203764550_203764757	gene_id chr1_ZC3H11A+	0	203764751	203823256	up_in	-0.961859	0.00124798	0.0021114	-0.857453	0.00479616	0.00629273	0.10517	0.816343	0.987388	28	18	4	31	25	14	12	22	21
chr1_203830503_203830752	gene_id chr1_SNRPE+	0	203830740	203840280	up_in	-1.1699	1.36e-05	3.98e-05	-1.16747	7.14e-05	0.00014733	0.00303961	1	1	55	18	9	39	42	17	27	31	25
chr1_204367728_204367847	gene_id chr1_PPP1R15B-	4645	204372492	204380944	down	-1.04953	0.000290881	0.000580379	-2.11551	4.08e-09	2.96e-08	-1.06518	0.020563	0.121322	23	11	2	24	24	14	10	7	8
chr1_204380948_204381077	gene_id chr1_PPP1R15B-	-5	204372492	204380944	up	-1.51413	7.17e-06	2.28e-05	-2.87575	6.81e-11	8.35e-10	-1.36031	0.0180027	0.111064	19	8	2	30	24	6	12	4	5
chr1_204475633_204475813	gene_id chr1_MDM4+	9694	204485507	204527248	up	-0.734301	0.00695701	0.00970874	-0.592828	0.0374676	0.042453	0.141988	0.696123	0.921781	23	18	2	31	34	13	23	28	26
chr1_204476074_204476357	gene_id chr1_MDM4+	9150	204485507	204527248	up	-1.08199	6.68e-06	2.14e-05	-1.63828	2e-09	1.61e-08	-0.555893	0.0827338	0.298565	69	24	2	50	52	33	26	25	26
chr1_204485446_204485682	gene_id chr1_MDM4+	0	204485507	204527248	up_in	-0.999667	3.24e-05	8.44e-05	-0.644043	0.00626126	0.00803907	0.356196	0.209482	0.507922	43	18	5	41	37	21	23	33	39
chr1_205091280_205091587	gene_id chr1_RBBP5-	-131	205055270	205091150	up	-0.345383	0.0816222	0.0937112	-1.73521	6.82e-13	1.46e-11	-1.38981	9.94e-09	8.5e-07	204	124	10	156	153	132	160	76	67
chr1_205180497_205180628	gene_id chr1_DSTYK-	0	205111631	205180727	in	-0.488362	0.176217	0.19293	-0.496682	0.205791	0.214716	-0.00785024	1	1	18	18	3	21	19	7	17	21	17
chr1_205180716_205180980	gene_id chr1_DSTYK-	0	205111631	205180727	up_in	-0.69344	0.00328346	0.00493814	-0.996523	0.000170344	0.000317219	-0.302962	0.282393	0.593631	108	71	9	113	101	52	80	83	66
chr1_205196904_205197070	gene_id chr1_TMCC2+	0	205197038	205242471	up_in	-1.33686	4.52e-05	0.000112932	-1.30731	0.000104716	0.000206542	0.0310669	1	1	23	9	2	25	19	6	12	13	12
chr1_205400040_205400204	gene_id chr1_LEMD1-	-8827	205350506	205391214	up	-1.62536	1.69e-08	1.2e-07	-2.11189	4.34e-11	5.65e-10	-0.485139	0.267917	0.576634	33	13	3	31	30	9	9	7	13
chr1_205649459_205649600	gene_id chr1_SLC45A3-	0	205626981	205649630	in	-2.54557	1.08e-08	8.21e-08	-1.79338	7.84e-06	2.15e-05	0.758545	0.241597	0.548156	22	2	1	14	17	5	2	8	6
chr1_205718640_205718848	gene_id chr1_NUCKS1-	0	205681947	205719372	in	-1.03289	0.000707543	0.00127605	-0.961078	0.00203449	0.00288029	0.0725403	0.947986	1	38	16	3	30	28	10	22	19	27
chr1_205719231_205719717	gene_id chr1_NUCKS1-	0	205681947	205719372	up_in	-1.45345	6.41e-27	2.38e-24	-1.11998	5.92e-15	2.19e-13	0.333619	0.0358205	0.176118	291	89	8	271	279	110	117	164	197
chr1_205908993_205909104	gene_id chr1_SLC26A9-	0	205882177	205912588	in	-0.865213	0.0120337	0.0159038	-0.830831	0.0185057	0.0218645	0.0354771	0.925796	1	15	4	1	18	17	8	16	13	13
chr1_206785689_206786039	gene_id chr1_EIF2D-	0	206764974	206785904	up_in	-0.709718	0.00385632	0.00569598	-0.450639	0.0817631	0.0888116	0.259304	0.361325	0.673037	75	44	7	63	59	31	48	68	66
chr1_206808735_206808902	gene_id chr1_DYRK3+	0	206808881	206822542	up_in	-1.42405	7.56e-06	2.39e-05	-1.22922	0.000189564	0.000349076	0.196551	0.659991	0.899757	20	7	3	26	20	8	10	11	15
chr1_207494701_207494879	gene_id chr1_CD55+	0	207494817	207534311	up_in	-1.13357	0.000112302	0.000249656	-1.33392	4.54e-05	9.87e-05	-0.19926	0.858394	1	25	6	4	22	24	12	15	16	10
chr1_208195362_208195457	gene_id chr1_PLXNA2-	131	208195588	208417665	down	-0.180702	0.579469	0.597058	-1.80025	8.65e-05	0.000174713	-1.61969	0.000494981	0.00766601	18	8	3	14	10	14	16	5	6
chr1_20834631_20834751	gene_id chr1_MUL1-	0	20825941	20834674	up_in	-1.28097	0.00026803	0.000539584	-1.34114	0.000206771	0.000376841	-0.0584488	0.933319	1	16	8	2	21	18	7	8	8	12
chr1_20959811_20960026	gene_id chr1_PINK1+	0	20959948	20978004	up_in	-0.694803	0.00736234	0.0102092	-1.28549	7.49e-06	2.07e-05	-0.590268	0.0768774	0.284049	29	20	4	26	32	17	18	17	16
chr1_20987904_20988086	gene_id chr1_DDOST-	0	20978260	20988037	up_in	-1.44989	1.99e-05	5.53e-05	-1.11231	0.00137394	0.00202456	0.338887	0.438614	0.743762	42	11	3	22	27	11	12	20	19
chr1_209979564_209979710	gene_id chr1_IRF6-	-45	209958968	209979520	up	-2.39151	8.25e-09	6.56e-08	-1.39927	0.000172236	0.000320261	0.996626	0.0757078	0.280803	28	6	2	21	19	2	5	7	17
chr1_210001183_210001349	gene_id chr1_DIEXF+	0	210001312	210030910	up_in	-1.08051	0.000171713	0.000364368	-1.27683	7.47e-05	0.000153326	-0.195565	0.79642	0.978766	28	11	4	33	34	18	17	25	11
chr1_210111535_210111659	gene_id chr1_SYT14+	0	210111519	210337633	in	-1.09702	0.0159684	0.0206522	-1.68812	0.00104396	0.00157675	-0.589468	0.388133	0.697355	22	7	0	10	10	5	8	5	7
chr1_21023430_21023612	gene_id chr1_KIF17-	0	20990507	21044317	in	-0.447731	0.202466	0.219856	-1.43057	0.000241672	0.000433434	-0.982601	0.0160769	0.103566	25	26	4	23	25	13	15	12	13
chr1_210254973_210255104	gene_id chr1_SYT14+	0	210111519	210337633	in	-1.02862	0.00434554	0.0063293	-1.82357	1.06e-05	2.77e-05	-0.793849	0.125357	0.379904	21	10	1	20	13	10	7	7	7
chr1_210547161_210547508	gene_id chr1_HHAT+	0	210501596	210849638	in	-0.580707	0.0009683	0.00168738	-1.54058	3.94e-13	8.99e-12	-0.959767	3.1e-05	0.000829436	73	41	7	69	81	54	58	35	36
chr1_210547807_210547976	gene_id chr1_HHAT+	0	210501596	210849638	in	0.798563	0.000203715	0.000423732	-1.70758	8.5e-07	3.15e-06	-2.50678	5.89e-18	2.92e-15	23	35	3	25	23	46	46	10	10
chr1_21113088_21113488	gene_id chr1_HP1BP3-	0	21069171	21113181	up_in	-1.92296	1.52e-17	1.2e-15	-3.14192	7.75e-29	2.51e-26	-1.21866	5.69e-05	0.00138767	191	58	9	164	178	37	47	27	29
chr1_211432263_211432513	gene_id chr1_RCOR3+	195	211432708	211489725	up	-1.36714	3.12e-07	1.49e-06	-0.984326	0.000387574	0.000652598	0.383518	0.248298	0.553311	66	15	3	39	48	20	26	33	39
chr1_211432569_211432702	gene_id chr1_RCOR3+	6	211432708	211489725	up	-1.53843	0.000178732	0.000377149	-0.886136	0.0179523	0.0212851	0.655183	0.216264	0.518075	19	5	1	13	14	4	7	10	13
chr1_211556122_211556183	gene_id chr1_LINC00467+	0	211556097	211605877	in	-1.11074	0.0187067	0.0238698	-1.41094	0.00347232	0.0046882	-0.297904	0.728508	0.941702	11	6	1	11	10	2	7	3	8
chr1_211848840_211849464	gene_id chr1_NEK2-	0	211831599	211848972	up_in	-0.719461	6.13e-08	3.72e-07	-2.1284	5.55e-37	4.06e-34	-1.4089	5.41e-16	1.83e-13	264	132	13	247	248	168	175	72	90
chr1_212458528_212458675	gene_id chr1_PPP2R5A+	204	212458879	212535205	up	-1.45524	8.91e-05	0.000203516	-1.59318	7.57e-05	0.000155192	-0.136105	0.797515	0.978766	16	5	3	23	23	4	14	5	14
chr1_212458760_212458901	gene_id chr1_PPP2R5A+	0	212458879	212535205	up_in	-0.503953	0.160173	0.176299	-0.149857	0.699955	0.70565	0.354785	0.375203	0.683936	11	9	3	14	18	10	12	16	20
chr1_212464955_212465088	gene_id chr1_PPP2R5A+	0	212458879	212535205	in	-0.269827	0.413146	0.432703	-1.66458	5.25e-05	0.000112322	-1.39473	0.000844502	0.0118741	27	14	1	20	15	17	22	11	7
chr1_212781720_212782161	gene_id chr1_ATF3+	0	212738676	212794119	in	-1.30087	4.19e-08	2.65e-07	-1.82414	4.37e-11	5.68e-10	-0.522804	0.132538	0.394114	64	20	7	70	62	28	34	32	19
chr1_212965081_212965288	gene_id chr1_TATDN3+	0	212965170	212990167	up_in	-0.444782	0.109052	0.123	-0.395998	0.173113	0.181743	0.0489669	0.882453	1	57	36	4	40	36	32	32	49	45
chr1_213031457_213031696	gene_id chr1_FLVCR1+	0	213031597	213072705	up_in	-1.4079	1.09e-08	8.28e-08	-1.11601	6.76e-06	1.89e-05	0.292858	0.369269	0.679992	41	12	6	31	45	17	16	24	26
chr1_213189141_213189260	gene_id chr1_ANGEL2-	0	213165524	213189168	up_in	-0.447059	0.234579	0.252587	-1.46237	0.000389418	0.000654962	-1.01498	0.0220397	0.128404	18	15	1	11	19	10	11	7	9
chr1_214687446_214687651	gene_id chr1_PTPN14-	0	214522039	214725024	in	-0.822043	0.00231238	0.00362358	-1.50457	6.69e-07	2.54e-06	-0.681991	0.0617087	0.248727	26	17	6	26	31	20	11	11	16
chr1_214776228_214776762	gene_id chr1_CENPF+	0	214776532	214837914	up_in	-1.17785	2.07e-10	2.65e-09	-1.25871	1.16e-09	9.85e-09	-0.0807463	0.699664	0.922871	260	116	8	240	235	98	117	139	147
chr1_215741355_215741464	gene_id chr1_KCTD3+	0	215740735	215795149	in	-1.37226	0.00034101	0.000667651	-2.77286	9.77e-08	4.82e-07	-1.39888	0.0269609	0.146271	12	4	1	19	15	7	7	2	4
chr1_21671951_21672218	gene_id chr1_ECE1-	0	21543740	21672034	up_in	-1.56115	4.08e-12	8.56e-11	-1.62102	2.9e-11	3.96e-10	-0.0591226	0.933721	1	60	15	8	52	61	26	19	28	24
chr1_218458507_218458719	gene_id chr1_RRP15+	0	218458629	218511325	up_in	-0.388996	0.135429	0.150602	-0.448042	0.0880192	0.0952314	-0.0588446	0.853687	1	38	28	2	34	29	26	25	31	38
chr1_21985677_21985846	gene_id chr1_RAP1GAP-	0	21922708	21995856	in	-0.977684	0.000622914	0.00114142	-0.977905	0.000555131	0.000895777	0.000558373	1	1	27	17	2	22	34	12	14	19	20
chr1_220219647_220220149	gene_id chr1_EPRS-	0	220141942	220220000	up_in	-1.05584	4.15e-06	1.42e-05	-1.58441	2.04e-09	1.63e-08	-0.528288	0.0757346	0.280803	98	35	7	73	67	43	40	36	38
chr1_220292476_220292590	gene_id chr1_RNU5F-1+	0	220046619	220292777	in	0.268802	0.407585	0.42724	-1.9333	2.79e-05	6.43e-05	-2.20281	5.73e-07	2.78e-05	12	11	1	12	18	17	24	7	3
chr1_220701244_220701414	gene_id chr1_MARK1+	154	220701568	220837799	up	-1.55675	2.63e-07	1.28e-06	-2.40228	1.23e-11	1.86e-10	-0.844114	0.0901218	0.309558	26	9	1	26	29	12	7	7	7
chr1_220960012_220960206	gene_id chr1_MARC1+	0	220960039	220987741	up_in	-1.87208	5.46e-09	4.58e-08	-1.09485	0.000215847	0.00039175	0.779481	0.0586896	0.241047	32	7	5	25	26	5	11	15	21
chr1_221091990_221092195	gene_id chr1_HLX+	-33591	221052743	221058400	down	-0.871802	0.00152519	0.00250847	-2.10421	1.57e-09	1.3e-08	-1.23208	0.00138044	0.0168487	26	21	4	48	48	22	25	15	11
chr1_22109623_22109806	gene_id chr1_USP48-	0	22004792	22109688	up_in	-0.929076	0.0100751	0.013544	-0.676212	0.072677	0.0792549	0.253907	0.631353	0.882233	26	14	2	15	19	11	7	13	22
chr1_221475757_221475883	gene_id chr1_C1orf140-	27387	221503270	221509638	down	-1.08062	0.00934936	0.0126738	-1.8336	0.00011194	0.000219511	-0.751662	0.18591	0.476429	23	10	2	13	14	7	7	2	11
chr1_221915632_221915889	gene_id chr1_DUSP10-	-117	221874764	221915516	up	-1.15321	2.07e-07	1.05e-06	-1.45009	2.77e-09	2.12e-08	-0.296244	0.374523	0.683936	43	14	3	37	44	21	22	19	23
chr1_222886510_222886769	gene_id chr1_BROX+	0	222885906	222906106	in	-1.28324	2.25e-07	1.13e-06	-1.38557	2.32e-07	1.02e-06	-0.101711	0.835839	0.995577	50	21	5	57	45	20	23	28	26
chr1_223254871_223255020	gene_id chr1_TLR5-	27728	223282748	223316624	down	-1.49359	4.45e-07	2.04e-06	-2.16262	2.01e-10	2.17e-09	-0.667699	0.162881	0.445003	30	10	4	28	25	11	9	10	7
chr1_223307103_223307228	gene_id chr1_TLR5-	0	223282748	223316624	in	-0.622265	0.0296516	0.0362824	-1.49419	2.19e-05	5.21e-05	-0.871585	0.0302208	0.15749	27	9	3	30	22	21	23	11	15
chr1_223316505_223316680	gene_id chr1_TLR5-	0	223282748	223316624	up_in	-1.46825	6.21e-07	2.7e-06	-1.96701	3.94e-09	2.87e-08	-0.497627	0.257744	0.564545	34	14	5	28	36	7	15	15	8
chr1_22379074_22379278	gene_id chr1_CDC42+	0	22379120	22419436	up_in	-1.47443	3.58e-07	1.69e-06	-1.89654	1.25e-08	7.95e-08	-0.421458	0.284411	0.595917	73	15	7	57	41	21	28	20	23
chr1_223816026_223816136	gene_id chr1_CAPN8-	0	223714972	223853436	in	-0.477638	0.156182	0.172187	-1.58329	0.000112329	0.000219924	-1.10533	0.0157979	0.102034	17	8	5	12	20	14	14	9	6
chr1_224033785_224033925	gene_id chr1_TP53BP2-	-112	223967595	224033674	up	-1.43422	0.00044068	0.000839142	-1.00788	0.015191	0.0182587	0.427989	0.446249	0.748636	28	16	1	22	23	7	4	12	22
chr1_224180250_224180451	gene_id chr1_FBXO28+	121340	224301791	224349749	up	-1.27365	1.88e-07	9.71e-07	-1.7803	3.02e-10	3.09e-09	-0.506195	0.115388	0.359228	54	19	5	77	61	26	37	24	28
chr1_224301729_224301851	gene_id chr1_FBXO28+	0	224301791	224349749	up_in	-0.387497	0.122685	0.137211	-0.4896	0.0519864	0.0578803	-0.101904	0.707077	0.928695	33	27	7	34	34	21	31	27	40
chr1_2243073_2243196	gene_id chr1_SKI+	-1422	2160134	2241652	down	-1.19172	0.00157894	0.00258258	-1.36999	0.00089374	0.00136991	-0.176421	0.872383	1	13	5	1	14	18	6	9	8	8
chr1_224518057_224518273	gene_id chr1_NVL-	-167	224415036	224517891	up	-0.849073	2.11e-05	5.83e-05	-1.11154	4.55e-07	1.83e-06	-0.262206	0.297177	0.610365	67	33	8	63	65	35	43	36	48
chr1_224544395_224544658	gene_id chr1_CNIH4+	0	224544595	224563695	up_in	-1.87479	1.33e-13	4.5e-12	-2.27659	1.33e-15	5.51e-14	-0.401078	0.213586	0.514362	80	29	10	79	80	15	22	17	29
chr1_224620856_224620962	gene_id chr1_WDR26-	0	224572845	224622001	in	-1.05537	0.0034183	0.00511713	-1.30004	0.000526053	0.000853301	-0.243539	0.666811	0.905401	28	9	1	16	17	12	9	8	15
chr1_224622437_224622626	gene_id chr1_WDR26-	-437	224572845	224622001	up	-0.787435	0.00822247	0.0112716	-1.16875	0.000366526	0.000621806	-0.380823	0.273572	0.582898	33	17	4	30	28	15	22	9	29
chr1_224803655_224803856	gene_id chr1_CNIH3+	323	224804179	224928249	up	-0.707713	0.00157335	0.00257741	-0.667817	0.00429744	0.00568674	0.0402028	0.915133	1	44	28	7	43	52	26	33	42	39
chr1_225117198_225117409	gene_id chr1_DNAH14+	0	225117356	225586996	up_in	-1.44243	3e-08	1.97e-07	-1.27487	1.49e-06	5.09e-06	0.168483	0.643984	0.891094	42	16	6	45	38	13	18	21	27
chr1_225615722_225616083	gene_id chr1_LBR-	0	225589204	225616557	in	-1.48609	2.72e-21	4.31e-19	-0.9069	2.12e-08	1.27e-07	0.579399	0.00112109	0.0145195	209	67	14	181	212	67	86	143	155
chr1_225650779_225650873	gene_id chr1_ENAH-	23661	225674534	225840845	down	0.954842	0.00195308	0.00311704	-1.07112	0.0258472	0.0299203	-2.02727	1.33e-07	8.18e-06	11	18	4	8	13	24	22	9	5
chr1_225696273_225696402	gene_id chr1_ENAH-	0	225674534	225840845	in	-1.54224	4.15e-05	0.000104678	-1.52155	0.000142472	0.000271087	0.022047	1	1	40	16	6	30	25	12	5	12	19
chr1_225965294_225965539	gene_id chr1_SRP9+	0	225965515	225978168	up_in	-0.972894	2.32e-06	8.46e-06	-0.934114	1.56e-05	3.87e-05	0.0390836	0.928598	1	66	37	8	75	72	34	40	43	61
chr1_225965893_225966044	gene_id chr1_SRP9+	0	225965515	225978168	in	-0.609692	0.024958	0.0309901	-0.982264	0.000959663	0.00145743	-0.372165	0.339604	0.653877	23	12	3	25	31	17	24	21	16
chr1_226111857_226112129	gene_id chr1_PYCR2-	0	226107580	226111965	up_in	-0.661357	0.00286785	0.00437684	-0.797899	0.000863611	0.00132784	-0.136305	0.624139	0.876601	52	32	14	54	53	28	43	40	45
chr1_226186995_226187233	gene_id chr1_C1orf55-	0	226170403	226187066	up_in	-1.21715	4.76e-07	2.15e-06	-1.12278	7.76e-06	2.13e-05	0.0949886	0.797996	0.978766	45	24	6	48	53	17	23	33	29
chr1_226249750_226249960	gene_id chr1_H3F3A++chr1_H3F3AP4+	448	226250408	226259703	up	-1.67951	7.47e-09	5.99e-08	-2.11555	5.89e-11	7.33e-10	-0.435063	0.24602	0.551375	51	20	4	50	44	9	17	15	16
chr1_226297854_226297977	gene_id chr1_ACBD3-	34403	226332380	226374423	down	-1.41709	0.000122828	0.000270149	-1.27955	0.000818745	0.0012675	0.13978	0.808615	0.984642	21	3	2	14	15	6	10	6	13
chr1_226312980_226313121	gene_id chr1_ACBD3-	19259	226332380	226374423	down	-1.58158	1.2e-08	8.98e-08	-1.48587	1.32e-07	6.25e-07	0.0970916	0.892877	1	30	12	5	32	35	8	13	18	14
chr1_226369819_226369983	gene_id chr1_ACBD3-	0	226332380	226374423	in	1.17775	1.93e-06	7.2e-06	-1.21891	0.00130644	0.00193274	-2.39767	3.19e-14	8.79e-12	17	26	0	13	18	39	47	8	11
chr1_226384760_226384959	gene_id chr1_ACBD3-	-10338	226332380	226374423	up	-1.85813	1.68e-09	1.67e-08	-2.13914	1.43e-09	1.2e-08	-0.279991	0.50338	0.79263	67	19	5	48	53	9	19	22	13
chr1_226496739_226496950	gene_id chr1_LIN9-	0	226418861	226497198	in	-0.80996	0.000316766	0.000625455	-1.21756	1.17e-06	4.15e-06	-0.407204	0.164903	0.447241	39	16	5	40	39	27	26	24	23
chr1_226595624_226595920	gene_id chr1_PARP1-	0	226548392	226595801	up_in	-1.30286	8.59e-08	4.95e-07	-1.2223	2.8e-06	8.79e-06	0.0811463	0.789366	0.9751	47	18	4	60	59	34	17	31	35
chr1_226735452_226735717	gene_id chr1_C1orf95+	784	226736501	226796915	up	-0.52293	0.00918625	0.0124686	-1.18989	2.71e-07	1.16e-06	-0.666836	0.00713005	0.0566291	70	35	14	61	60	55	47	34	44
chr1_226891233_226891396	gene_id chr1_ITPKB-	0	226819391	226926876	in	-1.07319	1.25e-05	3.69e-05	-1.20424	3.95e-06	1.19e-05	-0.130372	0.82602	0.993791	39	15	12	33	35	18	19	22	21
chr1_226898966_226899235	gene_id chr1_ITPKB-	0	226819391	226926876	in	-0.652463	0.00159704	0.00260875	-0.545217	0.0129148	0.0157107	0.107412	0.663039	0.901597	84	51	10	66	86	41	61	71	79
chr1_226911466_226911789	gene_id chr1_ITPKB-	0	226819391	226926876	in	-0.956106	7.53e-06	2.39e-05	-0.985676	2.35e-05	5.53e-05	-0.0292216	0.995272	1	63	21	6	57	57	38	35	41	42
chr1_227127369_227127426	gene_id chr1_ADCK3+	512	227127938	227175246	up	-1.15414	0.00187747	0.00300736	-1.40148	0.000656973	0.00103766	-0.245632	0.768126	0.962908	15	2	0	13	18	6	13	8	8
chr1_227127475_227128014	gene_id chr1_ADCK3+	0	227127938	227175246	up_in	-0.695999	0.000162174	0.000345446	-1.22336	4.55e-09	3.24e-08	-0.527247	0.0164396	0.104713	114	75	19	109	119	62	78	65	71
chr1_227504729_227504929	gene_id chr1_CDC42BPA-	0	227177566	227505826	in	-1.17155	6.29e-05	0.000150014	-1.58065	1.11e-06	3.96e-06	-0.408283	0.327376	0.640114	39	15	4	29	29	11	18	15	15
chr1_227505288_227505487	gene_id chr1_CDC42BPA-	0	227177566	227505826	in	-0.900135	0.000144266	0.000311493	-1.45802	5.21e-08	2.79e-07	-0.557381	0.0746165	0.277905	32	20	1	34	38	16	21	16	19
chr1_227506061_227506191	gene_id chr1_CDC42BPA-	-236	227177566	227505826	up	-0.967951	0.00175086	0.00282843	-1.13676	0.000303066	0.000528128	-0.167911	0.711003	0.931383	22	12	3	17	30	15	9	15	14
chr1_22778282_22778543	gene_id chr1_ZBTB40+	0	22778344	22857650	up_in	-1.5328	2.27e-12	5.17e-11	-0.684253	0.00160964	0.00233302	0.849059	0.000608596	0.00915851	102	31	5	77	84	29	33	66	87
chr1_227922911_227923206	gene_id chr1_SNAP47+	0	227922697	227968932	in	-1.50017	9.23e-09	7.18e-08	-0.765966	0.00566578	0.0073289	0.73457	0.0118836	0.0826406	148	47	9	99	106	34	46	104	88
chr1_228270308_228270442	gene_id chr1_ARF1+	0	228270361	228286913	up_in	-1.27994	0.0004499	0.000854966	-1.66568	4.92e-05	0.00010611	-0.384291	0.549288	0.824673	22	9	4	22	18	3	14	9	9
chr1_228290980_228291220	gene_id chr1_C1orf35-	0	228288428	228291022	up_in	-0.80164	0.00115987	0.001979	-0.963184	0.000220469	0.000398485	-0.161194	0.577416	0.844816	50	29	4	47	41	23	29	29	37
chr1_228296933_228297102	gene_id chr1_MRPL55-	0	228294380	228297013	up_in	-0.175464	0.546924	0.564777	-0.341458	0.329071	0.337888	-0.165928	0.669824	0.907148	52	30	6	29	33	30	44	48	35
chr1_228327579_228328047	gene_id chr1_GUK1+	0	228327785	228336655	up_in	-1.14342	6.24e-07	2.71e-06	-1.05321	1.81e-05	4.4e-05	0.0905264	0.773054	0.966025	97	44	9	82	81	30	46	53	64
chr1_228353344_228353904	gene_id chr1_IBA57+	0	228353429	228369958	up_in	-0.562599	0.00287976	0.00439142	-1.29512	3.8e-09	2.78e-08	-0.732442	0.00130918	0.0161943	128	66	15	106	101	78	90	64	63
chr1_228566353_228566592	gene_id chr1_OBSCN+	0	228395861	228566575	in	-1.21216	1.99e-07	1.02e-06	-1.48352	5.13e-09	3.61e-08	-0.270732	0.435243	0.741716	49	18	10	38	49	24	18	22	23
chr1_228645155_228645654	gene_id chr1_HIST3H2A-	0	228645065	228645560	up_in	-1.28349	9.52e-11	1.34e-09	-1.30878	4.21e-10	4.13e-09	-0.0249468	0.941373	1	94	42	13	86	97	34	40	46	58
chr1_228646292_228646418	gene_id chr1_HIST3H2BB+	-34	228645808	228646259	down	-0.900589	0.00243048	0.00378868	-0.888466	0.00482877	0.00633217	0.013024	1	1	19	11	6	23	22	10	14	17	15
chr1_228647062_228647262	gene_id chr1_HIST3H2BB+	-804	228645808	228646259	down	-0.86447	0.00141621	0.00235212	-1.74549	3.67e-08	2.06e-07	-0.880634	0.0138484	0.0924966	41	27	6	38	41	15	25	18	15
chr1_228674732_228674941	gene_id chr1_RNF187+	127	228675068	228683889	up	-0.739715	0.0102533	0.0137586	-0.613483	0.062397	0.0687402	0.126626	0.689494	0.916956	48	13	1	26	39	26	31	38	30
chr1_228688708_228688848	gene_id chr1_RNF187+	-4820	228675068	228683889	down	-0.161453	0.602126	0.619373	-0.986452	0.00506467	0.0066086	-0.824956	0.0257013	0.141787	26	18	2	16	18	21	16	15	13
chr1_228783428_228783612	gene_id chr1_DUSP5P++chr1_RHOU+	0	228780394	228882416	in	-0.246822	0.296499	0.315784	-0.879398	0.0011447	0.00171262	-0.632508	0.0227647	0.130411	41	31	9	36	47	34	42	38	24
chr1_228916899_228917214	gene_id chr1_DUSP5P++chr1_RHOU+	-34484	228780394	228882416	down	-0.408329	0.119439	0.133761	-1.25388	2.76e-05	6.37e-05	-0.845444	0.00665623	0.0537268	55	50	6	46	53	32	35	27	33
chr1_229356997_229357638	gene_id chr1_SPHAR++chr1_RAB4A+	49241	229406879	229441250	up	-1.38856	1.44e-14	6.12e-13	-1.81678	1.41e-18	1.04e-16	-0.427979	0.0705313	0.269163	152	45	27	136	131	64	56	50	61
chr1_229367259_229367392	gene_id chr1_SPHAR++chr1_RAB4A+	39487	229406879	229441250	up	-0.870718	0.00294154	0.00448011	-1.39786	1.32e-05	3.35e-05	-0.526486	0.163228	0.445789	21	16	5	30	26	12	15	12	15
chr1_229477845_229477968	gene_id chr1_C1orf96-	0	229456752	229478688	in	-1.53036	1e-05	3.04e-05	-2.51843	1.24e-08	7.92e-08	-0.98618	0.114163	0.357511	22	4	1	17	18	10	6	4	5
chr1_229478145_229478328	gene_id chr1_C1orf96-	0	229456752	229478688	in	-1.26774	4.16e-06	1.42e-05	-2.03907	3.1e-10	3.17e-09	-0.770356	0.0694657	0.267708	25	11	4	31	29	16	9	7	12
chr1_229644053_229644197	gene_id chr1_NUP133-	0	229577044	229644088	up_in	-0.406835	0.238284	0.256317	-0.782394	0.0383839	0.0434449	-0.375366	0.375365	0.683937	42	22	3	26	30	20	34	35	17
chr1_229694446_229695008	gene_id chr1_ABCB10-	-5	229652329	229694442	up	-1.16389	1.63e-10	2.16e-09	-1.02217	1.24e-07	5.95e-07	0.141955	0.539724	0.819675	116	48	20	119	121	48	67	66	98
chr1_229761801_229762045	gene_id chr1_URB2+	0	229761981	229795946	up_in	-1.4727	1.23e-09	1.28e-08	-1.47585	4.59e-08	2.51e-07	-0.00256272	1	1	76	15	5	58	65	29	30	38	28
chr1_230562386_230562507	gene_id chr1_PGBD5-	-48996	230457392	230513391	up	-0.866823	0.0123289	0.0162621	-0.562275	0.115526	0.123446	0.305513	0.504326	0.793473	23	13	0	19	17	13	7	21	16
chr1_230778076_230778316	gene_id chr1_COG2+	0	230778202	230829731	up_in	-1.01681	0.000201808	0.000420471	-1.10457	0.000260034	0.000461139	-0.0873551	0.811048	0.985616	69	28	6	49	52	18	40	31	43
chr1_231114486_231114717	gene_id chr1_TTC13-	0	231041987	231114618	up_in	-0.756912	0.0179583	0.0230334	-1.03041	0.00308667	0.00421265	-0.273121	0.501862	0.791176	49	27	5	35	32	30	13	25	28
chr1_231376875_231377004	gene_id chr1_GNPAT+	0	231376919	231413719	up_in	-0.617176	0.0398915	0.0478775	-0.476553	0.113918	0.121833	0.14126	0.751163	0.955153	20	8	1	19	18	13	17	16	22
chr1_231473843_231474013	gene_id chr1_C1orf124+	0	231473682	231489989	in	-0.0771198	0.841947	0.854593	-1.12733	0.000660769	0.0010427	-1.05025	0.00141045	0.0171328	34	23	5	28	23	27	33	21	15
chr1_231558206_231558481	gene_id chr1_EGLN1-	0	231499497	231560790	in	-1.10369	9.65e-05	0.000218162	-1.40289	1.06e-05	2.78e-05	-0.298712	0.436218	0.742092	54	26	4	46	50	16	29	33	19
chr1_231664236_231664370	gene_id chr1_DISC1++chr1_TSNAX-DISC1++chr1_TSNAX+	29	231664399	232177019	down	-0.873188	0.00093493	0.00163382	-1.31277	9.97e-06	2.65e-05	-0.438982	0.208127	0.50604	24	15	9	28	34	17	16	19	13
chr1_231739826_231740111	gene_id chr1_LOC100287814-	0	231727038	231747836	in	-1.88755	2.69e-13	8.06e-12	-2.31575	3.11e-15	1.2e-13	-0.42734	0.268582	0.577732	80	15	7	60	58	22	18	16	21
chr1_231762295_231762536	gene_id chr1_DISC1++chr1_TSNAX-DISC1++chr1_TSNAX+	0	231664399	232177019	in	-0.61802	0.00438732	0.00638765	-1.33399	1.69e-07	7.72e-07	-0.715785	0.00984953	0.0719129	61	33	7	51	51	34	42	30	30
chr1_2323012_2323235	gene_id chr1_RER1+	0	2323214	2336885	up_in	-0.635156	0.0375399	0.0451645	-0.854337	0.00952849	0.0118354	-0.218751	0.598404	0.859621	21	18	6	34	27	14	22	22	20
chr1_232756388_232756540	gene_id chr1_SIPA1L2-	-105146	232533712	232651243	up	0.0200322	1	1	-1.50926	5.99e-06	1.7e-05	-1.52947	9.66e-06	0.000306137	28	17	5	22	21	29	28	12	11
chr1_232758836_232758951	gene_id chr1_SIPA1L2-	-107594	232533712	232651243	up	0.42848	0.197114	0.214419	-0.457924	0.328885	0.337744	-0.88692	0.0237373	0.133989	10	22	2	15	15	21	12	12	15
chr1_232765905_232766168	gene_id chr1_SIPA1L2-	-114663	232533712	232651243	up	-1.54889	1.17e-07	6.45e-07	-1.44848	2.04e-06	6.68e-06	0.101595	0.836073	0.995577	41	14	4	36	32	9	15	19	18
chr1_232766504_232766651	gene_id chr1_SIPA1L2-	-115262	232533712	232651243	up	-1.03024	0.00020937	0.000433916	-0.925246	0.000843389	0.0013024	0.105854	0.903372	1	25	16	5	28	29	14	11	18	22
chr1_232818133_232818326	gene_id chr1_KIAA1383+	122312	232940638	232946092	up	-0.888055	0.000618077	0.00113396	-1.35174	2.67e-06	8.44e-06	-0.463267	0.166774	0.448718	36	26	7	48	43	21	23	25	21
chr1_232900527_232900693	gene_id chr1_KIAA1383+	39945	232940638	232946092	up	0.792699	0.003092	0.00468527	-0.754382	0.0304829	0.0349437	-1.54777	3.03e-07	1.67e-05	19	25	4	18	14	38	28	13	15
chr1_233088796_233088890	gene_id chr1_NTPCR+	0	233086370	233114219	in	0.268162	0.375418	0.394746	-0.803961	0.0342184	0.0389914	-1.07245	0.00221438	0.0239617	18	23	4	17	16	18	22	16	11
chr1_23345731_23345972	gene_id chr1_KDM1A+	0	23345941	23410184	up_in	-0.936996	5.37e-05	0.000131069	-0.998536	6.62e-05	0.000137953	-0.0612755	0.812861	0.985616	80	46	8	71	81	32	45	39	70
chr1_233462808_233462911	gene_id chr1_KIAA1804+	603	233463514	233520894	up	-0.79494	0.0184562	0.0235867	-1.23284	0.000905006	0.00138489	-0.437018	0.31263	0.626211	16	9	2	17	18	9	12	8	12
chr1_233771778_233772125	gene_id chr1_KCNK1+	0	233749750	233808258	in	-0.759601	5.93e-05	0.000142788	-1.19293	1.52e-08	9.5e-08	-0.433157	0.0576504	0.238228	80	50	16	89	84	49	54	47	56
chr1_233926934_233927111	gene_id chr1_SLC35F3+	113568	234040679	234460262	up	0.554141	0.0246947	0.0307144	-1.92974	1.65e-07	7.56e-07	-2.48435	1.96e-13	4.55e-11	36	42	6	24	27	38	51	12	9
chr1_234250525_234250658	gene_id chr1_SLC35F3+	0	234040679	234460262	in	-1.39528	7.15e-05	0.000167711	-1.70897	9.23e-06	2.47e-05	-0.311865	0.579638	0.845601	22	7	5	19	16	5	10	7	9
chr1_2343890_2344100	gene_id chr1_PEX10-	0	2336241	2344010	up_in	-1.99985	2.42e-07	1.19e-06	-1.08354	0.00515362	0.00671787	0.919437	0.0516668	0.223438	19	2	4	25	23	9	6	20	9
chr1_234462437_234462576	gene_id chr1_SLC35F3+	-2176	234040679	234460262	down	-0.717781	0.00552364	0.00787397	-1.05892	0.000277178	0.000488743	-0.340689	0.303584	0.618821	27	12	8	24	39	24	20	15	25
chr1_234508971_234509265	gene_id chr1_C1orf31+	0	234509214	234519795	up_in	-0.143919	0.523849	0.542154	-0.923326	0.000165661	0.00030904	-0.779393	0.00153211	0.0181076	43	45	6	54	52	44	49	33	40
chr1_234509357_234509557	gene_id chr1_C1orf31+	0	234509214	234519795	in	-0.638473	0.00590677	0.00838474	-0.584122	0.0191317	0.0225718	0.0546095	0.884061	1	57	27	7	41	46	31	37	47	42
chr1_234659393_234659575	gene_id chr1_LOC100506795-	4062	234663637	234667525	down	-0.618043	0.0229553	0.0287434	-1.56404	2.82e-06	8.83e-06	-0.945704	0.010906	0.0775837	34	20	9	27	29	21	19	19	9
chr1_234680046_234680189	gene_id chr1_LOC100506795-	-12522	234663637	234667525	up	-1.00636	0.000232434	0.000475879	-1.76751	6.37e-08	3.31e-07	-0.760544	0.0543933	0.230667	28	12	7	38	30	17	20	15	11
chr1_234746714_234746847	gene_id chr1_IRF2BP2-	-1444	234740015	234745271	up	-0.942379	0.000510359	0.000958568	-1.54324	1.36e-06	4.71e-06	-0.600162	0.112944	0.355922	24	11	4	27	28	15	16	14	11
chr1_234748394_234748552	gene_id chr1_IRF2BP2-	-3124	234740015	234745271	up	-0.477785	0.0484334	0.0573974	-1.40612	1.57e-06	5.33e-06	-0.928199	0.00256322	0.0264454	55	26	5	39	37	35	36	21	25
chr1_234812041_234812204	gene_id chr1_LINC00184+	-41516	234765057	234770526	down	-1.18612	7.6e-06	2.4e-05	-1.52405	2.34e-07	1.02e-06	-0.337231	0.391181	0.699734	37	9	5	41	37	17	26	19	18
chr1_234859779_234860468	gene_id chr1_LOC100506810+	0	234859789	234867390	up_in	-0.946316	4.06e-08	2.58e-07	-1.31074	2.18e-11	3.07e-10	-0.364329	0.0714074	0.270838	217	104	27	213	189	105	121	103	131
chr1_234881747_234881890	gene_id chr1_LOC100506810+	-14358	234859789	234867390	down	-1.03039	0.000135743	0.000294718	-1.38518	1.87e-06	6.22e-06	-0.353985	0.361124	0.672971	30	9	6	23	29	18	14	10	19
chr1_235105831_235105984	gene_id chr1_TOMM20-	166674	235272658	235292256	down	-1.28938	2.79e-05	7.4e-05	-1.65834	6.04e-07	2.32e-06	-0.367693	0.409572	0.717257	23	10	3	23	26	7	13	7	14
chr1_235267598_235267775	gene_id chr1_TOMM20-	4883	235272658	235292256	down	-1.33118	1.85e-07	9.57e-07	-1.56589	2.75e-08	1.6e-07	-0.23395	0.517759	0.80404	37	17	8	49	42	19	16	21	19
chr1_235292173_235292446	gene_id chr1_TOMM20-	0	235272658	235292256	up_in	-0.732021	0.00145066	0.0024019	-0.717727	0.00294313	0.00403229	0.014566	1	1	54	39	11	51	60	29	33	45	48
chr1_235324475_235324671	gene_id chr1_RBM34-	0	235294498	235324571	up_in	-0.48219	0.0914768	0.104205	-0.769289	0.00959471	0.0119156	-0.286813	0.365775	0.677355	27	22	4	32	27	16	25	18	29
chr1_235491469_235491899	gene_id chr1_ARID4B-	0	235330210	235491532	up_in	-1.88521	1.21e-20	1.73e-18	-2.59762	5.38e-27	1.48e-24	-0.712049	0.00989605	0.0719649	166	43	13	149	147	35	50	34	37
chr1_235492099_235492355	gene_id chr1_GGPS1+	0	235491753	235507844	in	-0.753922	0.00449736	0.00652252	-0.879358	0.00211071	0.00297372	-0.125116	0.69895	0.922871	46	26	9	47	47	17	42	30	41
chr1_235667769_235667952	gene_id chr1_B3GALNT2-	0	235610533	235667781	up_in	-0.940845	0.000233802	0.000478547	-1.06388	0.000121633	0.000235536	-0.122538	0.783089	0.972192	48	21	8	34	40	19	25	29	25
chr1_235668008_235668192	gene_id chr1_B3GALNT2-	-228	235610533	235667781	up	-0.950273	0.00117044	0.00199565	-0.551568	0.0790514	0.0859541	0.399436	0.233581	0.538029	34	14	2	21	34	15	18	32	24
chr1_236030328_236030494	gene_id chr1_LYST-	-109	235824345	236030220	up	-1.42415	1.24e-05	3.67e-05	-1.14298	0.000455262	0.000751091	0.282728	0.548965	0.824673	26	12	4	22	26	3	13	14	17
chr1_236644188_236644358	gene_id chr1_EDARADD+	0	236557680	236648008	in	-1.00118	0.000135835	0.000294832	-1.10443	7.7e-05	0.000157496	-0.102589	0.829486	0.993798	28	18	7	34	38	15	18	24	19
chr1_236687784_236687949	gene_id chr1_LGALS8+	0	236681514	236716279	in	0.521755	0.0235827	0.0294545	-1.19004	0.000266077	0.000470956	-1.71218	4.11e-09	4.07e-07	23	40	7	24	32	42	34	14	18
chr1_23670687_23671035	gene_id chr1_HNRNPR-	0	23636276	23670853	up_in	-1.23866	8.67e-08	4.98e-07	-1.36374	5.5e-08	2.92e-07	-0.124702	0.687296	0.916312	70	37	5	85	79	25	39	34	51
chr1_236767713_236767942	gene_id chr1_HEATR1-	0	236712305	236767841	up_in	-0.797663	0.00333174	0.00500568	-1.61293	3.06e-07	1.29e-06	-0.81502	0.0129355	0.0882224	50	36	9	64	55	23	40	16	36
chr1_23695366_23695599	gene_id chr1_ZNF436-	0	23685941	23696357	in	-1.3762	9.08e-08	5.18e-07	-1.63006	3.15e-09	2.37e-08	-0.252981	0.441703	0.747126	38	17	5	41	38	13	16	14	21
chr1_236958215_236958597	gene_id chr1_MTR+	0	236958581	237067281	up_in	-0.840666	4.24e-08	2.68e-07	-0.942077	1.57e-08	9.77e-08	-0.101277	0.606812	0.866342	128	67	12	121	141	76	80	95	93
chr1_23730522_23730594	gene_id chr1_TCEA3-	0	23707555	23751261	in	0.197465	0.699144	0.714719	-0.691743	0.167593	0.176097	-0.889673	0.0561947	0.234046	7	9	2	11	10	12	12	9	7
chr1_240139790_240139948	gene_id chr1_RPS7P5+	30876	240170824	240176560	up	-0.932519	0.000606967	0.00111578	-1.88079	1.16e-08	7.48e-08	-0.947679	0.0202019	0.120241	27	13	3	29	28	22	10	9	12
chr1_24018112_24018306	gene_id chr1_RPL11+	0	24018269	24022915	up_in	-0.582919	0.0547335	0.0642591	-1.09115	0.0012054	0.0017929	-0.507896	0.153852	0.429815	30	25	3	29	31	12	24	21	18
chr1_240190428_240190617	gene_id chr1_RPS7P5+	-13869	240170824	240176560	down	-1.38181	1.06e-06	4.29e-06	-1.99605	1.02e-09	8.84e-09	-0.61337	0.140634	0.409348	44	13	6	35	33	11	20	11	15
chr1_240255118_240255289	gene_id chr1_FMN2+	0	240255185	240638489	up_in	-0.845845	0.00801279	0.0110126	-1.54516	3.27e-05	7.39e-05	-0.698831	0.0956714	0.321778	37	18	4	28	30	10	26	17	13
chr1_240775475_240775618	gene_id chr1_GREM2-	-14	240652873	240775462	up	-0.733516	0.0223336	0.0280452	-1.52029	3.25e-05	7.36e-05	-0.786345	0.0474021	0.210884	24	24	5	33	30	14	15	14	14
chr1_24104668_24104788	gene_id chr1_LOC100506963-	0	24086872	24104787	up_in	-2.42044	1.43e-09	1.45e-08	-1.84981	6.02e-07	2.32e-06	0.575728	0.426237	0.734827	16	2	1	23	20	6	3	4	11
chr1_241520435_241520558	gene_id chr1_RGS7-	0	240938817	241520478	up_in	-1.77659	5.83e-07	2.56e-06	-1.35407	0.000142923	0.000271666	0.425254	0.444193	0.747427	21	3	4	18	22	7	8	10	12
chr1_241803770_241803946	gene_id chr1_OPN3-	-70	241756452	241803701	up	-1.22824	0.000171966	0.000364736	-1.39921	7.76e-05	0.000158613	-0.170136	0.762857	0.961055	46	16	4	34	25	16	14	20	17
chr1_24285623_24285807	gene_id chr1_PNRC2+	494	24286301	24289949	up	-0.504809	0.0789587	0.0908074	-0.536643	0.080237	0.0871922	-0.0313811	0.952239	1	21	13	0	22	18	15	16	19	20
chr1_24286122_24286292	gene_id chr1_PNRC2+	9	24286301	24289949	up	-0.36637	0.225649	0.243324	-0.439836	0.163905	0.172539	-0.0732565	0.83548	0.995577	38	19	2	23	28	18	34	29	32
chr1_24306836_24306969	gene_id chr1_SRSF10-	0	24292937	24306953	up_in	-0.628391	0.0316796	0.0385444	-0.889165	0.00255631	0.00353753	-0.260268	0.481138	0.77773	23	16	6	24	21	12	17	14	20
chr1_243419256_243419435	gene_id chr1_SDCCAG8+	0	243419307	243663393	up_in	-0.313377	0.238446	0.256454	-0.254199	0.376016	0.384763	0.0593729	0.930168	1	29	24	7	27	29	22	24	37	29
chr1_243596413_243596502	gene_id chr1_SDCCAG8+	0	243419307	243663393	in	-1.4332	0.000154325	0.000330525	-2.12464	2.78e-06	8.74e-06	-0.689308	0.297219	0.610365	15	2	3	16	17	7	9	6	4
chr1_244211745_244211851	gene_id chr1_LOC339529+	-1127	244080704	244210619	down	-1.37593	0.0014139	0.00234881	-1.57924	0.000923818	0.0014102	-0.200442	0.97819	1	12	1	2	13	11	5	8	4	7
chr1_244462891_244463018	gene_id chr1_C1orf100+	52919	244515937	244552393	up	-1.04868	0.0003552	0.000691608	-1.0291	0.000863431	0.00132783	0.0205317	0.974218	1	22	13	5	27	26	11	13	20	14
chr1_244615323_244615682	gene_id chr1_ADSS-	0	244571794	244615436	up_in	-0.828147	0.000478248	0.000902589	-0.415538	0.103249	0.111015	0.412906	0.128006	0.384745	61	36	6	65	58	26	44	66	62
chr1_244816093_244816274	gene_id chr1_PPPDE1+	78	244816352	244872334	up	-1.74325	2.54e-07	1.24e-06	-1.18816	0.000607405	0.000968565	0.556552	0.169577	0.452977	35	8	4	41	35	5	21	25	20
chr1_244998096_244998311	gene_id chr1_COX20+	328	244998639	245008359	up	-0.921722	0.000694174	0.00125407	-1.22395	6.63e-05	0.000138011	-0.301679	0.401097	0.707919	43	12	5	30	30	21	23	18	23
chr1_244998585_244998869	gene_id chr1_COX20+	0	244998639	245008359	up_in	-1.05084	0.000369674	0.000717348	-0.789795	0.010974	0.0134955	0.261667	0.499282	0.789742	44	22	3	37	37	12	24	36	27
chr1_245026248_245026401	gene_id chr1_HNRNPU-	0	245013602	245027827	in	-1.95327	3.45e-08	2.24e-07	-1.08872	0.000515148	0.000837257	0.867478	0.0689178	0.266286	26	8	0	19	24	5	5	14	16
chr1_245026515_245026754	gene_id chr1_HNRNPU-	0	245013602	245027827	in	-1.0114	0.000933704	0.00163206	-1.37369	5.5e-05	0.00011715	-0.361718	0.394788	0.703081	47	21	3	28	38	16	20	25	15
chr1_245027714_245028094	gene_id chr1_HNRNPU-	0	245013602	245027827	up_in	-1.1711	1.66e-08	1.18e-07	-1.25731	1.62e-08	1e-07	-0.0858287	0.76516	0.962517	71	26	12	67	75	28	43	33	50
chr1_245038379_245038518	gene_id chr1_HNRNPU-	-10553	245013602	245027827	up	-0.36661	0.220106	0.237795	-1.55146	1.6e-05	3.96e-05	-1.18474	0.00204838	0.0227108	23	18	7	33	23	17	28	10	15
chr1_245133117_245133416	gene_id chr1_EFCAB2+	0	245133171	245288530	up_in	-0.365352	0.068278	0.0791731	-1.69401	6.43e-11	7.93e-10	-1.32861	2.12e-06	8.58e-05	42	26	7	44	47	42	38	19	19
chr1_245134235_245134390	gene_id chr1_EFCAB2+	0	245133171	245288530	in	-1.2256	0.000166782	0.00035465	-1.38568	7.6e-05	0.000155763	-0.159189	0.743014	0.950329	39	19	5	31	29	11	13	20	15
chr1_24513729_24513918	gene_id chr1_IL28RA-	0	24480647	24513765	up_in	-1.23861	0.000384665	0.000742336	-0.747245	0.0216602	0.0253767	0.492995	0.264621	0.573191	18	9	2	17	23	12	4	13	19
chr1_24740197_24740393	gene_id chr1_C1orf201-	0	24683489	24741587	in	-0.294795	0.454226	0.473792	-1.24285	0.00429756	0.00568674	-0.947947	0.0372352	0.180095	33	30	3	23	27	13	25	21	11
chr1_24742008_24742219	gene_id chr1_NIPAL3+	26	24742245	24799473	up	-1.11381	5.47e-06	1.79e-05	-1.745	4.26e-10	4.17e-09	-0.630716	0.0627394	0.25089	45	28	9	49	55	24	18	22	19
chr1_24969611_24969751	gene_id chr1_SRRM1+	0	24969594	24999772	in	-1.58306	6.36e-05	0.000151442	-1.43736	0.000550559	0.000889172	0.148093	0.814074	0.985961	23	5	1	18	15	9	5	13	6
chr1_25558916_25559087	gene_id chr1_SYF2-	0	25548767	25559013	up_in	-0.815579	0.00448125	0.00650783	-2.09324	1.17e-08	7.55e-08	-1.27722	0.00212553	0.0231689	25	12	5	30	24	12	22	9	8
chr1_25566237_25566474	gene_id chr1_C1orf63-	2266	25568740	25573985	down	-1.04707	3.12e-05	8.15e-05	-0.982801	0.000210592	0.000383147	0.0649032	0.890708	1	35	14	7	39	39	15	27	26	27
chr1_25566589_25566673	gene_id chr1_C1orf63-	2067	25568740	25573985	down	-1.25307	0.00127556	0.00215072	-1.11554	0.00738949	0.00938713	0.139852	0.905957	1	18	4	1	11	11	7	6	8	9
chr1_25573861_25574081	gene_id chr1_C1orf63-	0	25568740	25573985	up_in	-1.1579	3.75e-05	9.58e-05	-1.47649	1.65e-06	5.56e-06	-0.317887	0.402645	0.709304	29	14	4	46	36	15	22	17	20
chr1_25756612_25756740	gene_id chr1_TMEM57+	648	25757388	25826698	up	-0.835926	0.0169817	0.021845	-0.857875	0.0225514	0.0263058	-0.0208897	1	1	17	10	0	19	13	7	11	12	13
chr1_26185897_26186074	gene_id chr1_C1orf135-	-50	26160497	26185848	up	-1.68822	2.11e-06	7.76e-06	-2.00793	1.89e-07	8.52e-07	-0.317969	0.603088	0.862515	25	14	2	31	27	4	8	9	10
chr1_26232779_26233004	gene_id chr1_MIR3917-+chr1_STMN1-	0	26210677	26233368	in	-1.01912	0.000483803	0.00091284	-1.50734	4.62e-06	1.35e-05	-0.487593	0.229845	0.533792	36	14	3	30	35	10	27	12	21
chr1_26324563_26324985	gene_id chr1_PAFAH2-	0	26286258	26324648	up_in	-1.1582	7.33e-09	5.92e-08	-0.892315	3.56e-05	7.99e-05	0.266112	0.245971	0.551375	122	44	5	123	132	48	82	95	93
chr1_26452931_26453100	gene_id chr1_PDIK1L+	-893	26437656	26452039	down	0.72186	0.0334807	0.0406294	0.40627	0.307417	0.316924	-0.316206	0.375563	0.68413	12	16	6	13	19	31	28	14	41
chr1_26633062_26633283	gene_id chr1_UBXN11-	0	26608773	26644756	in	-0.964864	0.000275608	0.000552107	-1.56736	2.42e-07	1.05e-06	-0.602144	0.0720775	0.271854	69	26	6	50	42	28	31	20	31
chr1_26690427_26690530	gene_id chr1_ZNF683-	0	26688125	26699266	in	-0.435938	0.194991	0.212204	-2.21041	3.61e-06	1.1e-05	-1.7744	0.00119858	0.0151535	15	8	1	14	12	12	11	2	6
chr1_26735112_26735306	gene_id chr1_LIN28A+	1963	26737269	26756219	up	-1.00733	2.01e-05	5.58e-05	-1.48305	5.08e-08	2.74e-07	-0.475165	0.165141	0.447561	38	13	4	31	43	20	24	21	16
chr1_26758577_26758907	gene_id chr1_DHDDS+	0	26758773	26797795	up_in	-0.773128	0.00175732	0.00283752	-0.823814	0.00138258	0.00203607	-0.0503585	0.847819	1	49	33	5	51	44	27	26	32	44
chr1_26799454_26799631	gene_id chr1_HMGN2+	0	26798902	26803133	in	-1.0963	0.000323836	0.00063671	-0.39143	0.181866	0.190637	0.706113	0.0370742	0.17955	23	6	1	23	19	10	15	22	24
chr1_26947031_26947470	gene_id chr1_RPS6KA1+	-45512	26856249	26901520	down	-0.759882	7.38e-05	0.000172707	-0.915553	1.26e-05	3.21e-05	-0.155488	0.503577	0.79263	84	46	6	82	80	47	56	62	59
chr1_27018733_27018897	gene_id chr1_ARID1A+	3625	27022522	27108601	up	-0.191962	0.440284	0.45983	-1.30206	4.21e-06	1.24e-05	-1.11009	0.000212647	0.00407427	30	22	1	29	29	27	30	13	20
chr1_27019004_27019133	gene_id chr1_ARID1A+	3389	27022522	27108601	up	-0.551393	0.179588	0.196564	-0.778236	0.0684383	0.0749625	-0.226334	0.721976	0.937597	29	14	2	17	11	12	14	16	15
chr1_27019361_27019786	gene_id chr1_ARID1A+	2736	27022522	27108601	up	-0.707513	0.00020036	0.000417804	-0.69985	0.000703987	0.0011048	0.00780931	0.987687	1	97	53	10	94	97	50	78	77	88
chr1_27021977_27022239	gene_id chr1_ARID1A+	283	27022522	27108601	up	-0.861426	0.00482699	0.00696233	-1.23248	0.000384292	0.000647953	-0.370772	0.327297	0.640114	79	28	5	53	45	22	51	30	41
chr1_27024551_27024814	gene_id chr1_ARID1A+	0	27022522	27108601	in	-1.6479	3.52e-10	4.3e-09	-1.34238	7.06e-07	2.67e-06	0.306488	0.356575	0.667987	58	14	4	45	47	12	23	25	30
chr1_27191699_27191812	gene_id chr1_SFN+	-753	27189633	27190947	down	-1.14026	0.000775135	0.00138319	-1.06185	0.00418608	0.00555602	0.0799608	0.967965	1	22	5	2	14	16	10	9	10	13
chr1_27481585_27481771	gene_id chr1_SLC9A1-	-135	27425300	27481451	up	-1.08504	1.68e-05	4.76e-05	-0.822911	0.00110633	0.0016605	0.262779	0.371107	0.681692	43	16	0	39	36	16	25	29	33
chr1_27560794_27561212	gene_id chr1_WDTC1+	0	27561007	27635110	up_in	-1.30664	1.02e-08	7.84e-08	-1.61683	2.35e-10	2.45e-09	-0.309795	0.301595	0.61578	71	30	4	92	78	27	43	36	37
chr1_27648476_27648825	gene_id chr1_TMEM222+	0	27648636	27662891	up_in	-1.00973	9.63e-06	2.95e-05	-0.851656	0.000530042	0.000859021	0.158352	0.570919	0.839503	95	40	6	80	74	33	54	59	70
chr1_27718860_27719087	gene_id chr1_GPR3+	65	27719152	27722317	up	-1.10375	2.31e-06	8.42e-06	-1.63325	3.75e-10	3.72e-09	-0.528932	0.106283	0.342931	41	18	6	40	43	16	25	14	23
chr1_27816657_27817017	gene_id chr1_WASF2-	0	27730734	27816678	up_in	-1.24438	6.12e-09	5.06e-08	-1.92816	2.03e-14	6.46e-13	-0.683375	0.0240747	0.135434	66	24	4	63	77	24	41	25	25
chr1_28052109_28052240	gene_id chr1_FAM76A+	250	28052490	28089423	up	-1.5179	5.45e-07	2.42e-06	-1.41537	6.7e-06	1.88e-05	0.103831	0.898139	1	36	6	7	31	28	10	18	16	17
chr1_28099413_28099571	gene_id chr1_STX12+	123	28099694	28150963	up	-1.86926	4.62e-07	2.1e-06	-1.38468	8.07e-05	0.000164115	0.487393	0.430334	0.737414	27	6	3	19	19	9	3	10	13
chr1_28157202_28157329	gene_id chr1_PPP1R8+	0	28157252	28178183	up_in	-0.927303	0.00176761	0.00285288	-0.672743	0.026338	0.0304505	0.255482	0.518732	0.804896	24	7	6	22	21	12	17	14	25
chr1_28240938_28241453	gene_id chr1_RPA2-	0	28218049	28241236	up_in	-1.33519	3.1e-12	6.75e-11	-1.66413	1.84e-14	5.94e-13	-0.328706	0.169506	0.45295	146	46	8	136	124	52	68	51	69
chr1_28573893_28574030	gene_id chr1_ATPIF1+	-9278	28562602	28564616	down	-0.0366651	1	1	-2.1138	8.48e-06	2.3e-05	-2.07749	1.14e-05	0.000354851	23	19	2	17	12	14	19	5	6
chr1_28585964_28586165	gene_id chr1_SESN2+	0	28585963	28609002	in	-1.57069	7.72e-07	3.24e-06	-1.22746	6e-05	0.000126211	0.345	0.489077	0.785127	21	8	3	27	28	8	10	15	15
chr1_28655398_28655622	gene_id chr1_MED18+	0	28655513	28662478	up_in	-0.633251	0.00567586	0.00807857	-0.203536	0.376652	0.385361	0.42999	0.0856571	0.302794	50	29	7	50	42	31	34	53	62
chr1_28832492_28832650	gene_id chr1_SNHG3++chr1_RCC1+	0	28832455	28865708	in	-0.792945	0.02442	0.0303982	-1.958	8.05e-06	2.2e-05	-1.16455	0.0108041	0.0770019	16	18	1	29	27	8	16	8	9
chr1_28844699_28844833	gene_id chr1_SNHG3++chr1_RCC1+	0	28832455	28865708	in	-1.9035	2.34e-07	1.16e-06	-1.21823	0.000231159	0.000416086	0.688308	0.193364	0.486223	22	6	2	19	22	5	6	14	11
chr1_28879344_28879517	gene_id chr1_TRNAU1AP+	12	28879529	28905057	up	-1.21056	2.26e-07	1.13e-06	-0.96516	2.69e-05	6.22e-05	0.246147	0.467489	0.768194	40	13	3	38	42	17	23	26	31
chr1_28908360_28908529	gene_id chr1_SNHG12-	0	28905050	28908366	up_in	-0.799382	0.0029668	0.00451488	-1.32245	8.73e-06	2.36e-05	-0.52258	0.138163	0.404901	33	19	6	26	33	13	22	17	17
chr1_28969574_28969742	gene_id chr1_TAF12-	0	28929609	28969604	up_in	-0.890475	0.000623356	0.00114195	-1.28595	7.16e-06	1.99e-05	-0.39486	0.270147	0.579201	32	13	5	29	26	16	19	16	17
chr1_28975129_28975817	gene_id chr1_RNU11+	0	28975112	28975246	in	-0.786499	5.19e-08	3.21e-07	-1.16966	9.82e-13	2.01e-11	-0.383083	0.0285914	0.152037	178	88	11	175	194	109	129	116	109
chr1_29063101_29063558	gene_id chr1_YTHDF2+	0	29063133	29096287	up_in	-0.997396	3.2e-06	1.13e-05	-0.742276	0.000935172	0.00142373	0.255431	0.303099	0.618172	72	39	10	73	76	36	38	67	55
chr1_29211510_29211640	gene_id chr1_EPB41+	1963	29213603	29446558	up	-0.729946	0.0563123	0.0660293	-0.593921	0.150733	0.159237	0.137044	0.804078	0.982068	18	13	2	13	13	7	7	14	13
chr1_29240913_29241064	gene_id chr1_EPB41+	0	29213603	29446558	in	-0.692538	0.015157	0.0197161	-1.4486	1.47e-05	3.66e-05	-0.755581	0.0484277	0.213657	24	11	2	26	21	13	21	13	11
chr1_29508482_29508780	gene_id chr1_SRSF4-	0	29474250	29508637	up_in	-0.41227	0.159058	0.175176	-1.1249	0.00035033	0.000599252	-0.712486	0.0276536	0.148929	41	36	2	38	39	21	33	27	23
chr1_29529463_29529552	gene_id chr1_MECR-	0	29519385	29557454	in	-0.466958	0.335123	0.354433	-2.34109	6.86e-05	0.000142352	-1.87405	0.00229053	0.0245654	15	12	1	8	11	8	5	3	3
chr1_29706075_29706217	gene_id chr1_PTPRU+	-52751	29563028	29653325	down	-0.24951	0.440181	0.45983	-0.619005	0.0628356	0.0691619	-0.369317	0.319863	0.633439	20	14	3	17	21	15	21	20	15
chr1_31280473_31280539	gene_id chr1_LAPTM5-	-49791	31205315	31230683	up	-1.53281	0.00031059	0.000614893	-1.83342	5.55e-05	0.000117854	-0.297785	0.728508	0.941702	12	4	4	16	15	5	6	6	5
chr1_31538526_31538876	gene_id chr1_PUM1-	0	31404353	31538564	up_in	-1.48186	1.22e-07	6.69e-07	-1.28383	1.12e-05	2.92e-05	0.198971	0.588615	0.853308	47	13	2	43	38	10	24	21	28
chr1_31769631_31769764	gene_id chr1_SNRNP40-	0	31732415	31769644	up_in	-0.823635	0.0086053	0.0117552	-1.50301	2.19e-05	5.2e-05	-0.678822	0.0811077	0.294223	32	10	4	25	22	21	15	7	19
chr1_32110665_32110844	gene_id chr1_PEF1-	0	32095463	32110838	up_in	-0.228465	0.405282	0.424886	-0.587332	0.0555125	0.0615341	-0.358756	0.23897	0.544545	29	22	2	32	21	21	29	21	30
chr1_32228382_32228508	gene_id chr1_BAI2-	0	32192718	32229648	in	-1.415	0.000253362	0.000514054	-1.13502	0.00229577	0.00320925	0.282249	0.623544	0.876262	14	9	2	19	17	2	8	11	10
chr1_32281614_32281804	gene_id chr1_SPOCD1-	-35	32256025	32281580	up	-1.33363	4.61e-06	1.55e-05	-2.0462	1.14e-09	9.66e-09	-0.711593	0.065492	0.259248	26	13	1	34	34	9	16	5	16
chr1_32404088_32404240	gene_id chr1_PTP4A2-	-101	32372022	32403988	up	-1.19092	0.000190328	0.000398788	-1.20724	0.000250452	0.000447348	-0.0150105	1	1	23	11	3	22	20	7	11	13	13
chr1_32575082_32575185	gene_id chr1_KPNA6+	0	32573644	32642168	in	-1.0576	0.00519436	0.00743739	-1.71114	0.000145884	0.000276236	-0.652045	0.23138	0.535405	13	5	2	14	16	9	7	4	8
chr1_3269100_3269263	gene_id chr1_PRDM16+	0	2985742	3355185	in	-1.20441	0.000711839	0.00128224	-1.11447	0.00345768	0.00467183	0.0913235	0.929386	1	23	5	2	20	20	5	18	11	16
chr1_32757409_32757588	gene_id chr1_HDAC1+	120	32757708	32799224	up	-1.47933	6.08e-06	1.97e-05	-0.8723	0.00579586	0.00748419	0.608662	0.148922	0.421587	21	13	1	28	28	4	11	17	22
chr1_32860015_32860300	gene_id chr1_BSDC1-	0	32830705	32860062	up_in	-1.5956	8.66e-10	9.28e-09	-1.42203	2.03e-07	9.02e-07	0.1746	0.613805	0.869976	50	14	7	43	40	14	17	24	22
chr1_33077861_33078101	gene_id chr1_ZBTB8A+	-6320	33004772	33071542	down	-1.66079	1.79e-08	1.26e-07	-0.959789	0.000529863	0.000858918	0.702802	0.0599083	0.243444	26	7	6	29	29	9	11	22	18
chr1_3309648_3309742	gene_id chr1_PRDM16+	0	2985742	3355185	in	-0.679454	0.0986399	0.111987	-1.73577	0.00106109	0.00159905	-1.05543	0.0872169	0.30598	10	5	1	11	12	6	10	6	3
chr1_33116563_33116844	gene_id chr1_RBBP4+	0	33116749	33151812	up_in	-0.696514	0.00704906	0.00982428	-1.2884	8.9e-06	2.39e-05	-0.591656	0.0585289	0.240788	63	35	3	47	47	25	39	26	34
chr1_3320403_3320645	gene_id chr1_PRDM16+	0	2985742	3355185	in	-1.32116	6.81e-08	4.03e-07	-1.68787	3.99e-10	3.94e-09	-0.365878	0.310289	0.624736	35	15	3	41	39	15	17	12	21
chr1_33282856_33283163	gene_id chr1_S100PBP+	0	33283043	33324480	up_in	-1.13409	2.24e-07	1.13e-06	-0.853102	0.000173485	0.000322342	0.281347	0.289144	0.599847	77	40	9	74	82	26	42	54	66
chr1_33352258_33352414	gene_id chr1_HPCA+	0	33352098	33360247	in	-0.860477	0.00356713	0.0053185	-1.4892	1.99e-05	4.78e-05	-0.627973	0.148782	0.42156	26	7	1	17	21	14	15	9	12
chr1_33502517_33502790	gene_id chr1_AK2-	-6	33473541	33502512	up	-1.19652	7.34e-07	3.11e-06	-1.25467	9.02e-07	3.3e-06	-0.0575441	0.883462	1	55	19	5	41	45	23	21	22	33
chr1_33592813_33593234	gene_id chr1_ADC+	-6819	33546714	33585995	down	-0.648945	0.000494513	0.000931394	-0.713126	0.000401569	0.00067357	-0.0639989	0.833524	0.995577	69	37	11	60	76	45	52	55	61
chr1_33722617_33722802	gene_id chr1_ZNF362+	0	33722174	33766320	in	-1.52476	1.43e-05	4.16e-05	-1.78048	3.56e-06	1.09e-05	-0.254008	0.757468	0.95848	28	10	2	18	25	3	12	9	10
chr1_33921500_33921620	gene_id chr1_ZSCAN20+	16612	33938232	33961995	up	-1.25468	0.000546714	0.00101581	-0.887447	0.00921987	0.0114866	0.368996	0.495355	0.787189	19	7	2	16	19	9	7	9	18
chr1_33937924_33938142	gene_id chr1_ZSCAN20+	90	33938232	33961995	up	0.412175	0.122347	0.136853	-1.52425	1.24e-05	3.18e-05	-1.93679	2.04e-09	2.15e-07	18	27	4	32	31	37	47	11	15
chr1_33938217_33938361	gene_id chr1_ZSCAN20+	0	33938232	33961995	up_in	-0.967163	0.00168067	0.00272798	-0.388987	0.182092	0.190847	0.579156	0.113257	0.356307	22	14	1	23	24	9	13	17	32
chr1_35325344_35325561	gene_id chr1_C1orf212-	0	35315963	35325417	up_in	-0.857741	0.0013223	0.00221695	-0.538696	0.0397536	0.0449131	0.319552	0.340967	0.654967	40	24	2	34	38	16	23	27	45
chr1_3541308_3541433	gene_id chr1_TPRG1L+	123	3541556	3546694	up	-1.81308	3.14e-07	1.5e-06	-2.01068	4.22e-08	2.33e-07	-0.195114	0.708535	0.92946	24	7	5	19	23	5	7	5	10
chr1_35497539_35497671	gene_id chr1_ZMYM6-	0	35451767	35497569	up_in	-0.977145	0.00456285	0.00660917	-1.3669	0.000152578	0.0002873	-0.388669	0.367554	0.677857	14	12	4	21	21	7	10	10	10
chr1_35544896_35545064	gene_id chr1_ZMYM1+	0	35544972	35581455	up_in	-0.778835	0.00272732	0.00417838	-0.77806	0.00544419	0.00706319	0.0013189	1	1	31	10	4	27	29	18	24	25	22
chr1_35658686_35659124	gene_id chr1_SFPQ-	0	35649201	35658743	up_in	-0.951272	2.67e-07	1.3e-06	-0.53005	0.0070931	0.00903686	0.421361	0.0436878	0.200698	174	77	16	147	146	84	87	119	186
chr1_35667782_35667928	gene_id chr1_SFPQ-	-9040	35649201	35658743	up	-0.125373	0.762379	0.777118	-1.43519	0.00029572	0.000517023	-1.30989	0.00100049	0.0134254	17	17	2	17	16	16	14	6	11
chr1_35734189_35734345	gene_id chr1_ZMYM4+	223	35734568	35887545	up	-0.684752	0.0187857	0.02395	-0.725567	0.0167466	0.0200023	-0.0402077	1	1	25	13	1	21	20	10	19	18	19
chr1_36023217_36023403	gene_id chr1_NCDN+	0	36023393	36032380	up_in	-0.836403	0.000601589	0.00110726	-1.61162	3.54e-08	1.99e-07	-0.774758	0.0221303	0.12873	29	14	11	33	34	18	23	16	13
chr1_36235500_36235755	gene_id chr1_CLSPN-	0	36197713	36235551	up_in	-0.0352772	0.848934	0.860861	-0.698149	0.0262887	0.0303982	-0.662902	0.0340454	0.171705	36	18	5	26	23	34	34	19	30
chr1_36348619_36348821	gene_id chr1_EIF2C1+	0	36348810	36389899	up_in	-0.809835	0.00242021	0.00377583	-1.32452	4.49e-06	1.32e-05	-0.514145	0.135493	0.399544	28	19	3	26	30	16	14	12	19
chr1_36396658_36396917	gene_id chr1_EIF2C3+	0	36396683	36522063	up_in	-1.03295	3.38e-06	1.18e-05	-1.07266	3.3e-06	1.02e-05	-0.0392013	0.935291	1	40	19	4	45	51	27	22	24	36
chr1_36554315_36554549	gene_id chr1_ADPRHL2+	0	36554453	36559533	up_in	-0.902081	0.0011212	0.00191962	-0.878431	0.00289208	0.00396674	0.0240722	0.981145	1	54	21	3	44	38	18	36	33	36
chr1_36615176_36615324	gene_id chr1_TRAPPC3-	-110	36602173	36615067	up	0.0449832	1	1	-0.915216	0.0114994	0.0140719	-0.96035	0.00720288	0.0570855	17	17	0	20	14	21	16	12	13
chr1_36689747_36689988	gene_id chr1_THRAP3+	29	36690017	36770957	up	-0.996859	1.93e-05	5.39e-05	-1.19951	1.47e-06	5.04e-06	-0.202108	0.558992	0.831456	41	19	12	38	40	19	23	24	24
chr1_36851687_36851805	gene_id chr1_STK40-	-203	36805225	36851485	up	-1.2957	0.00110222	0.00189148	-0.657503	0.0625062	0.0688299	0.640416	0.173254	0.458353	13	7	4	14	19	7	5	12	15
chr1_36929897_36930126	gene_id chr1_MRPS15-	0	36921362	36930040	up_in	-0.59189	0.0196765	0.0250001	-0.753921	0.00595626	0.00766998	-0.161795	0.615254	0.871017	52	28	5	43	43	23	43	38	38
chr1_3713126_3713241	gene_id chr1_LRRC47-	-59	3696784	3713068	up	-0.754601	0.0417033	0.0498749	-0.414163	0.301027	0.31038	0.341345	0.459683	0.761088	21	12	2	15	17	4	16	16	21
chr1_37980383_37980511	gene_id chr1_MEAF6-	-20	37958176	37980364	up	-1.40999	6.62e-05	0.000156587	-2.31981	1.15e-07	5.55e-07	-0.908082	0.14786	0.420282	19	5	1	15	21	5	11	5	5
chr1_38019909_38020114	gene_id chr1_SNIP1-	-7	38002142	38019903	up	-1.98071	1.38e-13	4.64e-12	-1.42927	7.95e-08	4.03e-07	0.552617	0.124797	0.378711	67	15	5	52	55	10	20	29	31
chr1_38061470_38061634	gene_id chr1_GNL2-	0	38032413	38061586	up_in	-2.50111	2.08e-14	8.34e-13	-1.73072	1.02e-08	6.61e-08	0.773999	0.112015	0.353932	29	2	7	28	33	5	9	8	17
chr1_38156222_38156369	gene_id chr1_C1orf109-	-31	38147242	38156192	up	-0.571343	0.048582	0.0575644	-1.01033	0.00225307	0.00315374	-0.43851	0.271973	0.580656	18	11	0	23	20	18	13	14	14
chr1_38157914_38158302	gene_id chr1_CDCA8+	0	38158159	38175391	up_in	-1.11781	4.76e-08	2.98e-07	-0.473455	0.0234911	0.0273163	0.644638	0.00419288	0.0381296	114	44	5	76	101	48	45	89	106
chr1_3816706_3816895	gene_id chr1_C1orf174-	0	3805697	3816857	up_in	-1.54117	3.05e-05	7.98e-05	-1.94569	2.07e-06	6.78e-06	-0.402601	0.464064	0.765614	21	8	0	25	17	4	10	9	6
chr1_3817013_3817305	gene_id chr1_LOC100133612+	0	3816968	3832011	in	-0.65936	0.00890801	0.0121242	-1.37382	2.27e-06	7.35e-06	-0.714231	0.0258639	0.142318	51	18	7	41	47	28	45	19	31
chr1_3817952_3818078	gene_id chr1_LOC100133612+	0	3816968	3832011	in	-0.967602	0.00636622	0.00896504	-1.37657	0.000741231	0.00115933	-0.407734	0.550155	0.824673	15	4	2	14	19	6	15	8	9
chr1_38259633_38259776	gene_id chr1_MANEAL+	0	38259774	38267278	up_in	-0.631206	0.0891584	0.101766	-1.11573	0.00278482	0.00382739	-0.483831	0.264159	0.573191	19	12	3	12	16	8	11	10	10
chr1_38412754_38412839	gene_id chr1_INPP5B-	-26	38326369	38412729	up	-1.71394	1.44e-05	4.16e-05	-0.833207	0.0180777	0.0213997	0.88383	0.0542083	0.230383	17	4	4	15	20	3	9	13	14
chr1_38455622_38455990	gene_id chr1_SF3A3-	0	38422652	38455761	up_in	-0.373674	0.0277801	0.034135	-0.928636	1.33e-06	4.61e-06	-0.554924	0.00471032	0.0417222	159	97	8	123	134	108	125	92	112
chr1_38478104_38478369	gene_id chr1_UTP11L+	15	38478384	38490497	up	-0.648469	0.0133344	0.0175014	-1.02516	0.000361014	0.000613215	-0.376342	0.271028	0.580144	33	22	6	37	31	27	17	24	22
chr1_39875297_39875486	gene_id chr1_MACF1+	0	39547089	39952810	in	-1.59781	2.75e-09	2.57e-08	-2.4058	2.93e-14	9.03e-13	-0.806829	0.0560817	0.233957	31	12	9	36	37	9	14	9	9
chr1_40042429_40042679	gene_id chr1_PABPC4-	0	40026485	40042521	up_in	-0.955066	7.57e-05	0.000176138	-1.6412	5.25e-09	3.68e-08	-0.685621	0.0503445	0.220024	31	16	6	40	37	22	19	14	18
chr1_40204454_40204616	gene_id chr1_PPIE+	0	40204517	40229586	up_in	-1.58948	3.41e-07	1.62e-06	-1.62531	4.81e-07	1.92e-06	-0.0340968	1	1	26	9	1	26	25	7	10	10	13
chr1_40367604_40367683	gene_id chr1_MYCL1-	0	40361096	40367687	in	-0.934334	0.0445408	0.0531145	-1.85591	0.000581051	0.000930733	-0.920017	0.147314	0.420195	8	6	0	11	13	6	5	5	3
chr1_40420652_40420870	gene_id chr1_MFSD2A+	0	40420784	40435628	up_in	-0.228631	0.313753	0.333206	-1.11225	3.23e-05	7.33e-05	-0.883567	0.00154566	0.0182387	36	24	3	34	35	29	39	22	23
chr1_40506310_40506523	gene_id chr1_CAP1+	0	40506255	40538321	in	-0.768725	0.00768569	0.0105944	-0.436584	0.146475	0.155047	0.332841	0.304568	0.619645	21	11	4	23	26	14	17	26	22
chr1_40626798_40627056	gene_id chr1_RLF+	0	40627041	40706593	up_in	-0.978497	1.54e-05	4.42e-05	-1.13903	3.72e-06	1.13e-05	-0.160144	0.615717	0.871192	46	20	5	59	56	38	26	29	39
chr1_40723513_40724004	gene_id chr1_ZMPSTE24+	0	40723733	40759856	up_in	-1.47362	1.13e-10	1.56e-09	-1.11385	9.28e-06	2.49e-05	0.359971	0.156068	0.432913	225	76	11	201	199	66	88	155	110
chr1_40840189_40840357	gene_id chr1_SMAP2+	0	40839378	40888998	in	-1.41405	8.5e-09	6.71e-08	-1.62475	1.12e-09	9.56e-09	-0.209795	0.521404	0.805944	40	13	1	42	38	15	18	16	20
chr1_40915589_40915739	gene_id chr1_ZNF643+	598	40916337	40929390	up	-0.730268	0.0184334	0.0235818	-0.886197	0.0102046	0.0126078	-0.155222	0.833609	0.995577	24	10	3	18	18	13	14	19	11
chr1_40974322_40974454	gene_id chr1_DEM1+	0	40974433	40982214	up_in	-1.43588	2.99e-05	7.85e-05	-0.837535	0.0144821	0.0174631	0.60047	0.207156	0.5045	22	4	2	16	18	6	11	14	15
chr1_40997188_40997441	gene_id chr1_ZNF684+	0	40997233	41013841	up_in	-1.00409	5.72e-05	0.000138448	-1.13203	1.98e-05	4.74e-05	-0.127304	0.705949	0.927541	37	16	3	29	38	22	15	16	28
chr1_41157279_41157356	gene_id chr1_LOC100130557-	0	41154752	41157933	in	-1.05934	0.00662312	0.00928286	-1.12694	0.00663393	0.00848531	-0.0660181	1	1	20	6	0	14	11	7	9	11	8
chr1_41157734_41157984	gene_id chr1_LOC100130557-	0	41154752	41157933	up_in	-1.14337	6.35e-07	2.74e-06	-1.55833	7.71e-10	6.95e-09	-0.414329	0.199395	0.4937	38	17	4	42	41	19	20	17	21
chr1_41174852_41175038	gene_id chr1_NFYC+	0	41157242	41237275	in	-0.627154	0.00525597	0.0075227	-1.53875	1.68e-08	1.04e-07	-0.911346	0.00322844	0.0312667	41	18	2	31	38	27	28	17	18
chr1_41826702_41826983	gene_id chr1_EDN2-	117463	41944446	41950344	down	-0.565088	0.0178483	0.0229003	-1.26541	3.99e-06	1.19e-05	-0.700075	0.0282924	0.150987	31	22	1	37	36	23	27	23	17
chr1_42384006_42384102	gene_id chr1_HIVEP3-	0	41972036	42501596	in	-0.580846	0.114626	0.128799	-1.53011	0.000676795	0.00106595	-0.948668	0.0549007	0.232157	15	8	1	11	15	12	8	8	5
chr1_42385832_42385982	gene_id chr1_HIVEP3-	0	41972036	42501596	in	-1.11785	0.000311701	0.000616437	-1.53341	4.57e-06	1.34e-05	-0.414443	0.351425	0.665094	25	8	4	18	23	12	11	7	14
chr1_42800909_42801146	gene_id chr1_FOXJ3-	0	42642210	42801548	in	-1.87059	1.32e-14	5.67e-13	-1.57436	8.97e-10	7.93e-09	0.29689	0.340314	0.654735	104	28	4	85	87	18	31	44	42
chr1_42928641_42928964	gene_id chr1_PPCS+	-2556	42922173	42926086	down	-0.682479	0.00152283	0.00250569	-1.65654	1.39e-10	1.56e-09	-0.973879	0.000556166	0.00847684	57	30	4	61	52	37	42	26	24
chr1_43389868_43390008	gene_id chr1_SLC2A1-	1038	43391046	43424847	down	-1.84533	4.8e-08	2.99e-07	-1.63823	8.5e-07	3.15e-06	0.209571	0.863811	1	26	6	2	21	24	9	5	9	12
chr1_43424508_43424633	gene_id chr1_SLC2A1-	0	43391046	43424847	in	-1.35528	0.000350703	0.000683567	-0.80757	0.0260333	0.0301216	0.549759	0.22427	0.527937	17	10	2	20	16	8	3	16	12
chr1_43824443_43824692	gene_id chr1_CDC20+	0	43824626	43828873	up_in	-0.827095	0.000879108	0.00155122	-0.624432	0.0218261	0.025556	0.202883	0.485361	0.782515	98	45	6	74	68	52	42	81	63
chr1_44115587_44115854	gene_id chr1_KDM4A+	0	44115797	44171189	up_in	-0.766995	0.00562259	0.0080104	-1.19399	9.93e-05	0.000197068	-0.426601	0.191709	0.484584	31	18	5	38	39	15	32	15	29
chr1_44173157_44173259	gene_id chr1_ST3GAL3+	0	44173218	44396831	up_in	-1.49156	0.000132875	0.00028976	-1.61232	5.74e-05	0.000121319	-0.118379	1	1	17	7	5	17	16	4	7	9	6
chr1_44678923_44679215	gene_id chr1_DMAP1+	0	44679125	44686351	up_in	-0.515366	0.023966	0.0298882	-0.788823	0.00192153	0.00274283	-0.273388	0.286594	0.598109	143	107	9	128	120	88	82	109	101
chr1_44703811_44704062	gene_id chr1_ERI3-	0	44686742	44820939	in	-0.617749	0.00147218	0.00243258	-1.85111	9.74e-14	2.66e-12	-1.23325	5.23e-06	0.000187845	64	33	6	72	71	52	54	30	23
chr1_44733163_44733305	gene_id chr1_ERI3-	0	44686742	44820939	in	-0.346533	0.25131	0.269664	-1.19276	0.000555025	0.000895777	-0.846064	0.0251507	0.139887	23	15	2	20	29	16	27	18	11
chr1_44793688_44793822	gene_id chr1_ERI3-	0	44686742	44820939	in	-0.793085	0.0150023	0.0195319	-1.29755	0.000311238	0.000540216	-0.503679	0.253778	0.561274	22	12	2	18	16	10	11	12	9
chr1_44820900_44821045	gene_id chr1_ERI3-	0	44686742	44820939	up_in	-0.933151	0.0155389	0.0201563	-1.28416	0.00180438	0.00258853	-0.349736	0.550155	0.824673	15	7	2	12	18	7	10	6	11
chr1_45142924_45143041	gene_id chr1_C1orf228+	0	45140394	45191263	in	-0.813824	0.0329352	0.0399935	-1.95309	1.07e-05	2.81e-05	-1.13862	0.0213516	0.125377	19	17	3	22	18	7	10	6	8
chr1_45187040_45187551	gene_id chr1_C1orf228+	0	45140394	45191263	in	-1.20618	1.39e-12	3.38e-11	-1.18011	1.88e-10	2.06e-09	0.0262868	0.887667	1	136	41	15	111	141	60	72	73	86
chr1_45196195_45196580	gene_id chr1_C1orf228+	-4933	45140394	45191263	down	-1.19868	4.7e-10	5.49e-09	-1.43258	1.41e-11	2.11e-10	-0.233555	0.369763	0.680232	75	29	4	81	88	34	46	36	48
chr1_45196633_45196788	gene_id chr1_C1orf228+	-5371	45140394	45191263	down	-0.861949	0.00180205	0.0029003	-0.459392	0.0988901	0.106512	0.40327	0.221029	0.523141	20	12	3	30	30	13	20	25	29
chr1_45196898_45197135	gene_id chr1_C1orf228+	-5636	45140394	45191263	down	-1.167	7.63e-05	0.000177206	-1.82194	2.14e-07	9.45e-07	-0.653964	0.189047	0.481458	30	9	3	21	26	12	14	14	6
chr1_45205251_45205623	gene_id chr1_KIF2C+	0	45205490	45233438	up_in	-1.55366	2.9e-19	3.31e-17	-2.58167	3.75e-34	1.99e-31	-1.02775	2.03e-05	0.000577406	136	51	11	136	154	44	53	29	37
chr1_45241107_45241307	gene_id chr1_RPS8+	0	45241246	45244412	up_in	-0.972726	9.3e-06	2.86e-05	-1.5627	4.24e-10	4.16e-09	-0.589692	0.0359772	0.176654	75	35	8	66	62	31	40	29	35
chr1_45251905_45252043	gene_id chr1_BEST4-	0	45249257	45253426	in	-1.36574	3.3e-05	8.57e-05	-1.17849	0.000280313	0.000493101	0.188762	0.762728	0.961055	17	9	6	23	31	12	7	10	19
chr1_45285010_45285653	gene_id chr1_PTCH2-	0	45285516	45308616	in	-1.2559	5.25e-11	7.9e-10	-1.64811	1.67e-14	5.5e-13	-0.391951	0.0957025	0.321778	109	49	13	122	112	44	54	46	56
chr1_45452210_45452462	gene_id chr1_EIF2B3-	0	45316194	45452361	up_in	-0.675046	0.00102769	0.00178002	-1.00381	1.2e-05	3.09e-05	-0.328608	0.195941	0.489158	97	42	6	71	75	63	52	52	61
chr1_45477718_45477887	gene_id chr1_UROD+	0	45477805	45481341	up_in	-1.14266	0.000311701	0.000616437	-0.956198	0.00237132	0.00330925	0.18772	0.687782	0.916349	25	11	3	21	19	9	10	14	17
chr1_45956833_45957298	gene_id chr1_TESK2-	0	45809555	45956840	up_in	-2.2155	7.19e-32	4.45e-29	-2.8302	6.01e-37	4.06e-34	-0.614216	0.0268248	0.146092	145	27	9	160	156	42	33	32	28
chr1_45965804_45966031	gene_id chr1_MMACHC+	0	45965856	45976739	up_in	-0.35851	0.183948	0.200981	-0.73098	0.0154509	0.0185561	-0.372324	0.258495	0.565357	27	23	5	44	40	24	42	30	32
chr1_45987452_45987681	gene_id chr1_PRDX1-	0	45976707	45988562	in	-1.06745	8.67e-06	2.69e-05	-1.20579	2.91e-06	9.09e-06	-0.137871	0.664143	0.902438	42	25	6	56	56	19	31	27	35
chr1_46152175_46152319	gene_id chr1_GPBP1L1-	0	46092976	46152302	up_in	-0.477698	0.128887	0.143607	-0.976534	0.00881833	0.0110344	-0.498377	0.275515	0.584859	18	8	3	15	16	13	15	15	8
chr1_46153730_46154080	gene_id chr1_TMEM69+	0	46153847	46160108	up_in	-1.14212	3.25e-08	2.12e-07	-1.0934	1.02e-06	3.68e-06	0.0490819	0.886521	1	76	27	7	74	71	36	40	51	45
chr1_46216200_46216328	gene_id chr1_IPP-	0	46159998	46216485	in	-1.35663	0.00350748	0.00524008	-1.214	0.00975999	0.0121007	0.145076	0.910196	1	13	5	3	15	15	0	12	10	7
chr1_46598222_46598403	gene_id chr1_PIK3R3-	0	46505812	46598708	in	-1.36543	2.32e-07	1.16e-06	-1.51644	8.13e-08	4.11e-07	-0.149936	0.793348	0.977036	30	10	7	34	32	12	16	15	16
chr1_46598452_46598919	gene_id chr1_PIK3R3-	0	46505812	46598708	up_in	-1.12134	8.05e-06	2.52e-05	-1.65856	1.15e-08	7.4e-08	-0.536946	0.076331	0.282592	92	37	11	88	87	26	63	34	45
chr1_46713260_46713469	gene_id chr1_RAD54L+	0	46713367	46744145	up_in	-0.935631	0.000122729	0.000270071	-0.723915	0.00506534	0.0066086	0.21202	0.468958	0.769079	78	41	8	60	69	27	42	60	56
chr1_46806359_46806587	gene_id chr1_NSUN4+	0	46805849	46830824	in	-1.0853	1.68e-05	4.76e-05	-0.928135	0.000486342	0.000795307	0.157637	0.653629	0.896804	62	22	4	49	50	37	19	34	45
chr1_46859857_46859989	gene_id chr1_FAAH+	0	46859939	46879520	up_in	-0.996474	0.00109954	0.00188863	-0.644477	0.0315684	0.0361324	0.352817	0.32297	0.636667	35	16	6	25	24	12	15	23	27
chr1_47133982_47134180	gene_id chr1_ATPAF1-	0	47100711	47134099	up_in	-1.01493	0.00680881	0.00951442	-1.08685	0.00759666	0.00961743	-0.071413	0.881216	1	68	32	3	32	37	15	21	23	38
chr1_47489171_47489289	gene_id chr1_CYP4X1+	0	47489240	47516423	up_in	-0.616742	0.0514183	0.0606351	-2.0785	6.18e-07	2.37e-06	-1.46139	0.00256485	0.0264454	14	8	2	20	17	12	14	0	11
chr1_47779737_47780191	gene_id chr1_STIL-	0	47715811	47779819	up_in	-0.340535	0.0751836	0.0866535	-0.724192	0.000611847	0.000974812	-0.383597	0.0731574	0.274288	85	60	6	82	91	59	90	69	76
chr1_47974050_47974240	gene_id chr1_FOXD2+	-67688	47901689	47906363	down	-1.16746	0.000775135	0.00138319	-1.15232	0.00182387	0.00261397	0.0167011	1	1	14	5	2	16	23	9	10	11	11
chr1_48174827_48174918	gene_id chr1_LOC388630-	51282	48226200	48462562	down	-1.42607	5.16e-05	0.000126474	-2.01078	8.87e-07	3.26e-06	-0.582748	0.409463	0.717235	14	5	2	22	17	6	9	5	7
chr1_50745751_50745921	gene_id chr1_ELAVL4+	-78212	50513686	50667540	down	-1.5543	4.51e-07	2.06e-06	-2.07339	2.05e-09	1.64e-08	-0.517542	0.286481	0.598109	26	11	0	27	25	8	8	7	10
chr1_50798733_50798880	gene_id chr1_DMRTA2-	84343	50883223	50889119	down	-1.69643	4.9e-07	2.21e-06	-1.42293	4.29e-05	9.39e-05	0.275874	0.587916	0.852627	21	5	5	22	21	4	11	13	9
chr1_50889121_50889343	gene_id chr1_DMRTA2-	-3	50883223	50889119	up	-1.24806	7.61e-07	3.2e-06	-1.27054	2.25e-06	7.3e-06	-0.0216296	1	1	32	13	5	35	40	16	17	25	16
chr1_51425902_51426197	gene_id chr1_FAF1-	0	50906935	51425936	up_in	-0.685676	0.00371172	0.00550977	-1.05314	5.74e-05	0.000121365	-0.367198	0.185943	0.476429	52	30	3	42	46	25	34	23	40
chr1_51434306_51434566	gene_id chr1_CDKN2C+	0	51434367	51440309	up_in	-0.442294	0.0994282	0.112727	-1.35074	1.34e-05	3.38e-05	-0.908296	0.00514474	0.0446277	48	26	3	28	34	29	28	19	21
chr1_51701812_51702065	gene_id chr1_RNF11+	0	51701945	51739119	up_in	-1.32657	8.26e-07	3.45e-06	-1.48638	2.44e-07	1.06e-06	-0.158731	0.638522	0.887275	29	11	2	28	34	16	10	12	18
chr1_51985140_51985238	gene_id chr1_EPS15-	-146	51819935	51984995	up	-0.304895	0.446072	0.465678	0.00374246	1	1	0.309052	0.425516	0.734622	15	8	0	10	16	9	17	23	15
chr1_52114173_52114340	gene_id chr1_OSBPL9+	0	52082546	52254891	in	-0.228451	0.360223	0.379629	-0.569302	0.0660885	0.072549	-0.340704	0.347259	0.662779	24	12	2	19	21	21	23	18	22
chr1_52344295_52344756	gene_id chr1_MIR761-+chr1_NRD1-	0	52254866	52344609	up_in	-1.13185	2.05e-07	1.04e-06	-0.923347	7.08e-05	0.000146298	0.208821	0.414177	0.722598	81	35	7	88	83	29	54	55	69
chr1_52607531_52607768	gene_id chr1_ZFYVE9+	278	52608046	52812358	up	-1.15331	8.72e-06	2.7e-05	-0.723886	0.00566673	0.0073289	0.430288	0.176278	0.462805	36	13	4	27	35	15	17	29	26
chr1_52870128_52870243	gene_id chr1_PRPF38A+	0	52870219	52883992	up_in	0.139896	0.737861	0.753159	-1.0421	0.0126233	0.0153738	-1.18234	0.00425366	0.0384692	14	11	2	10	14	16	16	8	9
chr1_53308377_53308559	gene_id chr1_ZYG11A+	0	53308183	53360247	in	-1.6807	1.55e-09	1.56e-08	-1.30449	9.52e-07	3.47e-06	0.377669	0.399287	0.706401	31	13	3	34	39	8	12	13	26
chr1_53480541_53480668	gene_id chr1_SCP2+	0	53392901	53517289	in	-0.362254	0.224028	0.241752	-0.980629	0.00300468	0.00410679	-0.618145	0.0701231	0.268098	17	17	4	23	24	18	16	17	13
chr1_53704170_53704325	gene_id chr1_LOC100507564+	0	53704282	53708455	up_in	-0.521327	0.135593	0.15074	-1.32447	0.000925018	0.00141174	-0.80284	0.0492094	0.216335	17	13	4	25	31	11	28	9	18
chr1_54873274_54873519	gene_id chr1_SSBP3-	-1183	54692195	54872092	up	-1.80032	8.28e-15	3.73e-13	-2.23259	3e-17	1.69e-15	-0.431477	0.209262	0.50788	61	14	4	70	66	24	20	12	27
chr1_54953919_54954204	gene_id chr1_ACOT11+	59603	55013807	55100417	up	-1.89073	1.75e-08	1.24e-07	-1.63002	4.95e-06	1.44e-05	0.261741	0.537109	0.816872	62	18	1	59	58	4	27	23	31
chr1_55181394_55181601	gene_id chr1_HEATR8++chr1_TTC4++chr1_HEATR8-TTC4+	0	55107427	55208328	in	-0.610084	0.0326432	0.0396454	-0.518592	0.10213	0.109843	0.0917498	0.765718	0.962908	52	22	2	39	45	25	45	53	34
chr1_57045211_57045359	gene_id chr1_PPAP2B-	0	56960419	57045257	up_in	-0.564702	0.150221	0.165911	-0.768154	0.0617695	0.0680894	-0.202809	0.720242	0.936717	17	15	0	14	17	6	12	15	11
chr1_57890289_57890427	gene_id chr1_DAB1-	0	57463579	58716211	in	-1.46942	3.01e-05	7.89e-05	-1.39864	9.39e-05	0.000188003	0.0727524	1	1	23	8	1	21	16	7	7	7	14
chr1_59245736_59245873	gene_id chr1_JUN-	590	59246463	59249785	down	-0.12902	0.790388	0.804345	-1.0862	0.0110809	0.013609	-0.957177	0.0242471	0.136174	18	14	3	15	15	8	23	7	14
chr1_59247470_59247665	gene_id chr1_JUN-	0	59246463	59249785	in	-1.32269	4.72e-06	1.58e-05	-2.1275	6.46e-10	5.96e-09	-0.803726	0.108227	0.346643	22	7	1	28	31	13	13	9	8
chr1_59249964_59250131	gene_id chr1_JUN-	-180	59246463	59249785	up	-1.11711	0.00195609	0.00312051	-1.2092	0.00198002	0.00281175	-0.0910491	0.889604	1	33	9	2	19	22	8	18	9	21
chr1_59680458_59680722	gene_id chr1_HSD52-	-67980	59597608	59612479	up	-0.868789	0.000204176	0.000424453	-1.8633	1.02e-10	1.18e-09	-0.994173	0.00322808	0.0312667	45	22	4	45	40	28	23	19	14
chr1_59756015_59756122	gene_id chr1_FGGY+	6503	59762625	60228402	up	-0.0815889	0.827032	0.839912	-1.21931	0.00984806	0.0122017	-1.13784	0.0207248	0.122083	17	6	3	11	10	15	16	9	6
chr1_59762188_59762347	gene_id chr1_FGGY+	278	59762625	60228402	up	-1.3573	2.8e-05	7.41e-05	-1.21727	0.000253814	0.00045205	0.14158	0.797817	0.978766	26	9	0	19	23	7	11	17	10
chr1_6052596_6052908	gene_id chr1_KCNAB2+	0	6052358	6161253	in	-0.859235	0.000165558	0.000352149	-1.58797	3.7e-09	2.72e-08	-0.728412	0.0193305	0.11638	50	19	5	45	48	25	37	23	21
chr1_6094107_6094398	gene_id chr1_KCNAB2+	0	6052358	6161253	in	-1.84003	2.64e-15	1.32e-13	-2.80745	3.58e-23	5.66e-21	-0.966858	0.00382364	0.0358448	93	33	7	85	94	23	21	15	21
chr1_6094492_6094765	gene_id chr1_KCNAB2+	0	6052358	6161253	in	-1.10126	1.08e-05	3.26e-05	-1.42223	4.62e-07	1.85e-06	-0.320398	0.376456	0.685085	46	19	3	38	44	21	21	28	16
chr1_61515602_61515810	gene_id chr1_NFIA+	27136	61542946	61928460	up	-0.915318	0.00531216	0.00759289	-1.81785	2.15e-06	6.99e-06	-0.902094	0.0282141	0.150786	45	29	4	37	32	17	15	15	15
chr1_61542775_61543221	gene_id chr1_NFIA+	0	61542946	61928460	up_in	-0.80824	0.000409666	0.000785722	-0.908864	0.000320007	0.000554142	-0.100391	0.716015	0.935509	53	42	6	83	77	39	43	53	52
chr1_61545658_61545791	gene_id chr1_NFIA+	0	61542946	61928460	in	-1.1231	0.000717194	0.0012897	-1.31413	0.000106202	0.000208918	-0.189802	0.719732	0.936477	21	10	4	17	24	13	6	9	14
chr1_62209614_62209718	gene_id chr1_INADL+	0	62208149	62629591	in	0.512503	0.141006	0.156384	-1.41094	0.00347232	0.0046882	-1.92444	1.27e-05	0.000385953	12	15	3	10	10	13	19	3	8
chr1_62353073_62353457	gene_id chr1_INADL+	0	62208149	62629591	in	-1.45296	4.46e-09	3.88e-08	-1.24454	1.05e-06	3.76e-06	0.209177	0.531149	0.812964	42	19	7	51	63	26	13	26	35
chr1_6259619_6259941	gene_id chr1_RPL22-	0	6245080	6259679	up_in	-1.61309	1.89e-13	5.99e-12	-1.5526	4.08e-11	5.39e-10	0.0610511	0.872075	1	87	19	5	74	83	25	38	40	37
chr1_6265324_6265508	gene_id chr1_RNF207+	681	6266189	6281359	up	-0.785753	0.0167191	0.0215295	-0.921057	0.00895535	0.0111965	-0.134773	0.787616	0.974014	37	22	3	25	28	21	10	23	21
chr1_62901906_62902614	gene_id chr1_USP1+	0	62901975	62917475	up_in	-0.657857	0.00407355	0.0059871	-1.37812	1.68e-07	7.68e-07	-0.720165	0.00716996	0.0568853	114	70	7	108	107	51	92	46	73
chr1_6295965_6296091	gene_id chr1_ICMT-	0	6281253	6296044	up_in	-0.700645	0.0725391	0.0838134	-1.83346	5.55e-05	0.000117854	-1.13213	0.0221636	0.128757	16	11	0	12	15	4	12	4	7
chr1_6305207_6305328	gene_id chr1_HES3+	0	6304252	6305638	in	-0.953774	0.00714479	0.00994465	-1.08174	0.00346209	0.00467693	-0.126893	0.780941	0.970795	25	11	4	15	17	10	9	8	17
chr1_63154119_63154244	gene_id chr1_DOCK7-	-151	62920397	63153969	up	-0.630691	0.0633062	0.0737415	-1.61234	5.74e-05	0.000121319	-0.98111	0.0343193	0.172036	18	12	1	16	16	10	11	8	7
chr1_63249627_63249872	gene_id chr1_ATG4C+	0	63249777	63330941	up_in	-0.00127945	1	1	-0.938619	0.000604092	0.000964524	-0.937388	0.000738951	0.0106996	37	38	6	45	33	39	41	23	33
chr1_63988813_63989255	gene_id chr1_ITGB3BP-	0	63906441	63988944	up_in	-0.773585	1.84e-05	5.16e-05	-0.862342	1.44e-05	3.62e-05	-0.0886471	0.682371	0.914008	156	76	11	142	125	84	95	98	120
chr1_64239446_64239721	gene_id chr1_ROR1+	0	64239690	64644707	up_in	-1.71209	2.87e-11	4.63e-10	-1.83615	1.83e-11	2.63e-10	-0.122949	0.777862	0.969169	44	16	5	47	44	11	15	15	20
chr1_64935743_64935881	gene_id chr1_CACHD1+	595	64936476	65158741	up	-1.19607	0.000226935	0.000466032	-1.68559	2.95e-06	9.18e-06	-0.488241	0.326431	0.639106	25	10	5	19	19	9	9	9	9
chr1_64937091_64937231	gene_id chr1_CACHD1+	0	64936476	65158741	in	-1.83639	6.28e-09	5.17e-08	-2.87572	9.83e-14	2.68e-12	-1.0375	0.0683103	0.265041	30	8	2	26	25	5	10	3	7
chr1_65532424_65532555	gene_id chr1_MIR101-1-	-8234	65524117	65524191	up	-1.60183	1.73e-05	4.87e-05	-1.63133	3.6e-05	8.04e-05	-0.0270078	0.981606	1	21	7	1	17	16	5	6	10	6
chr1_65533347_65533507	gene_id chr1_MIR101-1-	-9157	65524117	65524191	up	-1.20736	0.000113537	0.000252101	-1.64561	2.35e-06	7.56e-06	-0.437041	0.31263	0.626211	20	10	4	24	24	7	13	8	12
chr1_65730256_65730515	gene_id chr1_DNAJC6+	0	65730430	65881552	up_in	-0.983357	7.98e-06	2.51e-05	-1.80567	2.22e-12	4.13e-11	-0.822035	0.00417037	0.0380869	70	40	5	63	71	35	30	27	27
chr1_65731403_65731576	gene_id chr1_DNAJC6+	0	65730430	65881552	in	-1.5727	1.49e-07	8e-07	-1.38163	6.37e-06	1.79e-05	0.192764	0.710019	0.930749	24	5	2	28	27	13	9	14	14
chr1_65935724_65935919	gene_id chr1_LEPROT++chr1_LEPR+	0	65886131	66103176	in	-1.41392	5.03e-06	1.67e-05	-1.46284	1.01e-05	2.67e-05	-0.0476386	1	1	26	9	3	35	25	10	14	10	19
chr1_6662816_6662958	gene_id chr1_KLHL21-	0	6650784	6662929	up_in	-1.11201	0.00198366	0.00316177	-1.55009	0.000114309	0.000223037	-0.436665	0.425832	0.734827	19	10	0	16	16	3	11	6	10
chr1_66736966_66737183	gene_id chr1_PDE4B+	0	66258193	66840262	in	0.407767	0.108535	0.122454	-1.79222	2.74e-07	1.17e-06	-2.20038	1.6e-11	2.64e-09	33	26	4	26	27	41	51	7	16
chr1_67008559_67008688	gene_id chr1_SGIP1+	0	66999825	67210768	in	-1.23437	9.56e-05	0.00021639	-2.23425	8.36e-09	5.6e-08	-0.998757	0.0556582	0.2335	20	11	3	24	23	7	11	9	4
chr1_6761809_6762029	gene_id chr1_DNAJC11-	0	6694228	6761966	up_in	-1.31595	2.14e-07	1.08e-06	-1.19387	7.79e-06	2.14e-05	0.122768	0.723132	0.938657	54	15	4	51	40	24	21	29	30
chr1_67896217_67896342	gene_id chr1_SERBP1-	-95	67873493	67896123	up	-1.29102	0.000260498	0.000527381	-1.28801	0.00050593	0.000822633	0.00482031	1	1	22	5	2	14	17	9	8	8	12
chr1_68185615_68185725	gene_id chr1_GNG12-	0	68167149	68299155	in	-0.580837	0.148455	0.164033	-1.32808	0.00146338	0.00214064	-0.746593	0.139405	0.407206	15	9	1	12	14	8	11	7	8
chr1_68297732_68298003	gene_id chr1_LOC100289178+	0	68297971	68668670	up_in	-0.607433	0.00921607	0.0125045	-1.70555	3.83e-09	2.8e-08	-1.09792	0.000682431	0.0099866	47	23	3	40	36	26	34	15	20
chr1_6845021_6845428	gene_id chr1_CAMTA1+	0	6845384	7829766	up_in	-1.2168	5.24e-07	2.34e-06	-1.97023	6.17e-12	1.02e-10	-0.753118	0.0203774	0.120995	97	28	11	76	72	31	50	31	27
chr1_68682785_68683184	gene_id chr1_WLS-	0	68564142	68698284	in	-1.37773	8.05e-09	6.4e-08	-1.70745	3.33e-10	3.36e-09	-0.32928	0.306647	0.621318	92	24	5	71	66	34	33	36	29
chr1_68962618_68963018	gene_id chr1_DEPDC1-	0	68939835	68962799	up_in	-1.5249	1.79e-15	9.38e-14	-1.0401	1.12e-07	5.44e-07	0.485204	0.0313602	0.161614	105	31	3	110	107	34	50	65	81
chr1_70671246_70671467	gene_id chr1_LRRC40-	0	70610485	70671361	up_in	-0.943136	0.00070957	0.00127908	-0.834443	0.00403437	0.00537097	0.109175	0.779826	0.970572	39	23	5	46	45	13	33	28	40
chr1_70686938_70687250	gene_id chr1_SRSF11+	0	70671365	70717701	in	-1.24944	4.07e-08	2.58e-07	-1.73633	1.54e-11	2.27e-10	-0.48629	0.154248	0.430215	45	17	5	51	48	20	25	19	21
chr1_70820369_70820832	gene_id chr1_ANKRD13C-	0	70724685	70820417	up_in	-1.25592	1.17e-07	6.45e-07	-1.39678	5.07e-08	2.74e-07	-0.140374	0.659776	0.899757	67	28	9	55	63	20	31	34	31
chr1_70876760_70877055	gene_id chr1_CTH+	0	70876901	70905534	up_in	-0.555239	0.046736	0.0555718	-2.07221	4.8e-09	3.41e-08	-1.51684	4.98e-05	0.00125011	40	30	7	31	39	18	28	14	10
chr1_713982_714209	gene_id chr1_LOC100288069-	0	700245	714068	up_in	-1.22567	5.53e-05	0.000134472	-0.939307	0.00247216	0.00343737	0.287382	0.466819	0.767263	38	10	4	25	26	16	13	23	20
chr1_75198807_75198966	gene_id chr1_TYW3+	0	75198836	75232360	up_in	-1.33321	0.000123563	0.000271524	-0.910604	0.0074376	0.00944179	0.424183	0.330583	0.643495	28	11	4	17	22	5	11	16	17
chr1_76080530_76080624	gene_id chr1_SLC44A5-	-3732	75667816	76076799	up	-1.16562	0.00269396	0.00413251	-1.46001	0.00107392	0.00161676	-0.2925	0.812945	0.985616	12	4	2	13	17	6	9	8	6
chr1_76760266_76760454	gene_id chr1_ST6GALNAC3+	0	76540389	77096669	in	-0.670259	0.0194217	0.0246973	-1.48822	7.03e-06	1.96e-05	-0.817503	0.0356465	0.17561	25	9	0	19	26	22	14	12	11
chr1_7729660_7729876	gene_id chr1_CAMTA1+	0	6845384	7829766	in	-1.68423	2.41e-11	4e-10	-2.90558	1.53e-19	1.36e-17	-1.22037	0.00750265	0.0588962	45	13	2	34	44	11	15	7	8
chr1_77685034_77685193	gene_id chr1_PIGK-	0	77554667	77685132	up_in	-1.21863	0.000160886	0.000342996	-1.35976	4.29e-05	9.39e-05	-0.13978	0.804467	0.982068	23	12	4	22	19	8	8	10	13
chr1_78149101_78149311	gene_id chr1_ZZZ3-	-759	78030190	78148343	up	-0.30194	0.172091	0.188663	-1.13678	2.7e-05	6.25e-05	-0.83474	0.00320717	0.0311661	33	21	6	29	33	28	30	18	22
chr1_78245222_78245402	gene_id chr1_FAM73A+	0	78245309	78344081	up_in	-1.09458	2.25e-05	6.15e-05	-1.32318	2.62e-06	8.35e-06	-0.227804	0.536609	0.816613	25	15	3	32	35	13	16	15	19
chr1_78443864_78443984	gene_id chr1_FUBP1-	0	78413591	78444777	in	-1.17854	0.00110637	0.00189598	-1.03995	0.00520942	0.0067811	0.140328	0.917535	1	14	5	2	14	21	5	12	6	16
chr1_8086285_8086497	gene_id chr1_ERRFI1-	0	8071779	8086393	up_in	-1.95397	4.97e-11	7.53e-10	-2.01451	6.44e-10	5.95e-09	-0.0588839	1	1	38	9	3	42	34	8	13	16	10
chr1_80869245_80869463	gene_id chr1_LPHN2+	1396619	82266082	82458107	up	-0.61226	0.0116062	0.0154011	-2.3518	5.63e-13	1.24e-11	-1.73941	1.32e-06	5.96e-05	36	22	3	33	31	24	21	6	12
chr1_82266034_82266246	gene_id chr1_LPHN2+	0	82266082	82458107	up_in	-0.945941	0.000932251	0.00163029	-0.766788	0.0146042	0.0175904	0.17993	0.596048	0.857712	29	12	5	25	27	18	13	27	17
chr1_82266906_82267203	gene_id chr1_LPHN2+	0	82266082	82458107	in	-1.119	2.23e-06	8.19e-06	-0.809868	0.00105945	0.00159756	0.309649	0.270333	0.579318	57	23	3	46	52	19	31	41	41
chr1_84944818_84944936	gene_id chr1_RPF1+	0	84944920	84964033	up_in	-0.988292	0.0185125	0.0236504	-0.660099	0.109235	0.117112	0.329847	0.564606	0.835217	9	8	3	17	15	10	3	12	12
chr1_8499295_8499693	gene_id chr1_RERE-	0	8412464	8877699	in	-0.936771	1.72e-06	6.53e-06	-1.55295	8.1e-12	1.29e-10	-0.615923	0.0181589	0.111565	61	30	3	73	75	39	43	32	34
chr1_85248231_85248380	gene_id chr1_LPAR3-	30706	85279086	85358896	down	-0.0400732	0.927088	0.935012	-0.184447	0.572283	0.579375	-0.144352	0.714278	0.934191	18	15	2	20	13	17	19	13	29
chr1_856588_856732	gene_id chr1_LOC100130417-	-1772	852953	854817	up	-1.04386	0.00601141	0.00851377	-0.467091	0.210834	0.219916	0.57809	0.21036	0.509719	22	13	1	15	20	8	7	23	15
chr1_85666702_85666895	gene_id chr1_SYDE2-	0	85623356	85666728	up_in	-1.85317	1.4e-09	1.42e-08	-1.40752	9.94e-07	3.6e-06	0.447676	0.335515	0.649367	32	9	3	23	34	8	8	15	16
chr1_85725410_85725535	gene_id chr1_C1orf52-	-56	85715637	85725355	up	-0.872915	0.0892734	0.101882	-1.47245	0.0111435	0.0136791	-0.59842	0.421214	0.729907	21	14	4	11	14	7	4	11	4
chr1_85740630_85740854	gene_id chr1_BCL10-	0	85731460	85742587	in	-1.00044	9.32e-05	0.000211728	-2.31086	1.86e-12	3.58e-11	-1.3099	0.00103391	0.0137007	27	14	2	35	30	17	16	7	10
chr1_85742247_85742368	gene_id chr1_BCL10-	0	85731460	85742587	in	-2.008	4.42e-07	2.03e-06	-1.29757	0.000311238	0.000540216	0.714189	0.174602	0.460557	22	6	5	16	18	2	6	10	11
chr1_85763684_85763769	gene_id chr1_LOC646626+	-19914	85742041	85743771	down	-0.89321	0.00885065	0.0120505	-1.46347	0.000216385	0.00039177	-0.569252	0.286481	0.598109	17	6	3	14	20	11	11	8	9
chr1_8586014_8586269	gene_id chr1_RERE-	0	8412464	8877699	in	-0.231649	0.353784	0.373213	-0.969938	0.000301879	0.000526429	-0.73824	0.00650908	0.0529415	51	49	9	44	53	37	42	34	36
chr1_859195_859340	gene_id chr1_SAMD11+	1781	861121	879961	up	-1.54334	0.000103054	0.000231241	-0.597538	0.100049	0.107714	0.948578	0.0345375	0.172548	16	5	1	15	18	4	8	18	12
chr1_86174036_86174237	gene_id chr1_ZNHIT6-	0	86115106	86174116	up_in	-0.47936	0.0898835	0.102515	-0.486218	0.0906502	0.0978927	-0.00659613	1	1	36	26	3	32	33	16	32	32	35
chr1_87170221_87170306	gene_id chr1_SH3GLB1+	0	87170253	87213867	up_in	-0.887683	0.0117695	0.0155739	-1.40628	0.000185851	0.000342577	-0.517548	0.248003	0.55307	15	9	4	20	14	9	9	5	12
chr1_8761359_8761493	gene_id chr1_RERE-	0	8412464	8877699	in	-0.935267	0.016486	0.0212551	-1.20682	0.00433525	0.00573355	-0.270264	0.701618	0.923852	21	8	2	13	11	7	9	8	10
chr1_8763417_8763772	gene_id chr1_RERE-	0	8412464	8877699	in	-0.82781	0.000383924	0.000741514	-1.55489	1.18e-08	7.58e-08	-0.726835	0.0143381	0.0947463	67	32	5	58	53	35	36	33	23
chr1_8767115_8767318	gene_id chr1_RERE-	0	8412464	8877699	in	-0.40012	0.15389	0.169786	-1.84331	2.13e-07	9.42e-07	-1.44315	9.35e-05	0.00208179	64	22	4	45	38	52	43	21	17
chr1_877109_877426	gene_id chr1_SAMD11+	0	861121	879961	in	-1.79934	5.99e-09	4.98e-08	-1.06184	0.000700839	0.00110033	0.738561	0.0443561	0.202136	38	14	2	64	62	8	26	32	41
chr1_87791804_87791977	gene_id chr1_LMO4+	2174	87794151	87814607	up	-1.29917	2.57e-05	6.89e-05	-2.00432	9.94e-08	4.9e-07	-0.703896	0.171612	0.456801	24	5	1	26	20	13	11	9	7
chr1_87793948_87794124	gene_id chr1_LMO4+	27	87794151	87814607	up	-1.59676	5.97e-07	2.61e-06	-1.65664	3.56e-06	1.09e-05	-0.0586351	1	1	41	4	6	36	28	18	14	14	17
chr1_87795001_87795101	gene_id chr1_LMO4+	0	87794151	87814607	in	-1.49018	0.000809916	0.00143903	-1.45857	0.00128481	0.00190492	0.034704	1	1	13	4	0	12	14	5	5	7	6
chr1_8882976_8883119	gene_id chr1_RERE-	-5278	8412464	8877699	up	0.780337	0.00660418	0.00926854	-1.82732	0.000123963	0.000239672	-2.60884	4.71e-11	7.3e-09	9	19	4	12	18	23	27	3	7
chr1_89149608_89150028	gene_id chr1_PKN2+	0	89149922	89301938	up_in	-1.217	1.29e-06	5.07e-06	-1.13826	2.18e-05	5.17e-05	0.0792511	0.832827	0.995577	55	29	3	60	61	16	32	38	36
chr1_89357172_89357368	gene_id chr1_GTF2B-	0	89318321	89357301	up_in	-0.870774	0.000599704	0.00110488	-1.73062	5.88e-09	4.11e-08	-0.859452	0.0100122	0.0726863	32	21	3	45	41	19	26	11	22
chr1_89458329_89458421	gene_id chr1_CCBL2-+chr1_RBMXL1-	0	89401456	89458643	in	-0.984473	0.0223537	0.0280468	-1.08975	0.0211799	0.0248778	-0.103553	1	1	11	5	0	13	13	6	8	12	4
chr1_89458568_89458840	gene_id chr1_CCBL2-+chr1_RBMXL1-	0	89401456	89458643	up_in	-1.28557	3.94e-07	1.84e-06	-1.77255	2.66e-10	2.75e-09	-0.486244	0.166324	0.448315	41	21	2	38	43	13	17	15	18
chr1_894714_894780	gene_id chr1_NOC2L-	-36	879583	894679	up	-2.11728	0.000106956	0.00023913	-1.98503	0.00047208	0.000774369	0.13863	0.945632	1	8	3	0	17	10	4	1	5	3
chr1_895846_895965	gene_id chr1_KLHL17+	2	895967	901099	up	-1.43385	0.000574349	0.00106344	-0.303823	0.510866	0.518822	1.13306	0.0137552	0.0921416	15	2	1	14	11	6	7	19	11
chr1_89990203_89990428	gene_id chr1_LRRC8B+	0	89990397	90063420	up_in	-1.1269	0.00109177	0.00187875	-1.71229	6.72e-06	1.88e-05	-0.584621	0.202787	0.498518	39	19	2	25	31	8	17	9	18
chr1_89990966_89991079	gene_id chr1_LRRC8B+	0	89990397	90063420	in	-0.470343	0.242165	0.260152	-1.18544	0.00425366	0.00563466	-0.714618	0.0885973	0.30845	15	10	2	14	13	11	10	5	12
chr1_90460279_90460493	gene_id chr1_GEMIN8P4-	0	90458824	90460525	in	-0.223163	0.480599	0.500352	-1.13575	0.00128581	0.00190603	-0.912529	0.0121842	0.0836643	31	26	3	32	27	16	37	19	19
chr1_90460583_90460704	gene_id chr1_ZNF326+	0	90460678	90494094	up_in	-0.227854	0.525574	0.543863	-1.14595	0.00211342	0.00297447	-0.917997	0.0223017	0.128891	20	13	1	12	16	12	17	8	12
chr1_91183630_91183823	gene_id chr1_BARHL2-	-837	91177579	91182794	up	-1.60541	2.96e-06	1.05e-05	-2.89286	3.22e-11	4.35e-10	-1.28581	0.0252246	0.140149	21	8	2	20	25	6	8	4	4
chr1_91187084_91187259	gene_id chr1_BARHL2-	-4291	91177579	91182794	up	-0.935919	0.00315343	0.00476669	-1.61545	8.23e-06	2.24e-05	-0.678641	0.133181	0.395037	16	4	1	18	26	15	13	9	9
chr1_91487587_91487739	gene_id chr1_ZNF644-	0	91380857	91487812	in	-1.43787	8.73e-06	2.7e-05	-1.02908	0.00181558	0.00260409	0.410624	0.295667	0.608692	22	6	3	20	22	7	11	16	13
chr1_91870318_91870435	gene_id chr1_HFM1-	0	91726323	91870426	up_in	-0.73084	0.0215476	0.027127	-1.00117	0.00553886	0.00717726	-0.269529	0.609786	0.867934	19	8	1	17	16	11	13	13	11
chr1_92351650_92351788	gene_id chr1_TGFBR3-	0	92145900	92371559	in	-1.37036	6.78e-05	0.00015976	-1.26697	0.000604016	0.000964524	0.104737	0.897373	1	31	7	2	27	20	8	16	17	13
chr1_92495987_92496128	gene_id chr1_EPHX4+	0	92495533	92529093	in	-1.51255	0.000271887	0.000545829	-1.71742	0.000203198	0.000371148	-0.203007	0.81468	0.986076	30	9	1	13	22	5	9	12	6
chr1_9318409_9318577	gene_id chr1_H6PD+	0	9294863	9331394	in	2.20375	1.69e-10	2.21e-09	-0.870335	0.192118	0.200966	-3.0779	2.31e-13	5.18e-11	6	20	3	3	7	29	28	3	5
chr1_9318752_9319013	gene_id chr1_H6PD+	0	9294863	9331394	in	2.51387	5e-21	7.58e-19	-0.0569589	0.942684	0.94561	-2.57296	9.04e-20	5.6e-17	10	43	8	6	12	69	54	11	14
chr1_9319552_9319652	gene_id chr1_H6PD+	0	9294863	9331394	in	2.67765	2.65e-09	2.48e-08	0.503872	0.499821	0.507675	-2.18017	7.74e-07	3.62e-05	2	20	2	4	3	27	14	5	7
chr1_9319728_9320572	gene_id chr1_H6PD+	0	9294863	9331394	in	2.56787	2.81e-39	2.98e-36	-0.183366	0.636903	0.643045	-2.75211	1.51e-36	1.12e-32	21	118	15	18	31	165	144	30	27
chr1_93250595_93250757	gene_id chr1_EVI5-	0	92974253	93257961	in	-1.9639	3.54e-09	3.16e-08	-1.5648	2.66e-06	8.43e-06	0.401681	0.401534	0.708228	29	4	7	24	24	12	4	13	11
chr1_93270396_93270511	gene_id chr1_EVI5-	-12436	92974253	93257961	up	1.77207	5.36e-07	2.39e-06	-0.469777	0.429619	0.438105	-2.2448	1.13e-08	9.35e-07	5	17	1	8	5	25	22	2	10
chr1_93297488_93297643	gene_id chr1_RPL5+	0	93297594	93307481	up_in	-1.06601	4.99e-05	0.000122929	-1.53878	2.45e-07	1.06e-06	-0.472212	0.19141	0.484584	42	15	5	46	34	19	26	19	20
chr1_93426022_93426147	gene_id chr1_FAM69A-	0	93298286	93427079	in	-1.05303	0.00267457	0.0041131	-1.27163	0.000556457	0.000896748	-0.217341	0.622547	0.876161	17	10	5	15	23	8	9	11	10
chr1_93544526_93544939	gene_id chr1_MTF2+	0	93544792	93604638	up_in	-0.832445	3.7e-07	1.74e-06	-1.09629	2.65e-09	2.04e-08	-0.263753	0.175349	0.461759	187	88	7	153	190	96	121	118	111
chr1_935471_935645	gene_id chr1_HES4-	0	934342	935552	up_in	-2.28504	1.46e-13	4.84e-12	-1.40523	4.18e-07	1.69e-06	0.882379	0.04418	0.201865	40	9	3	29	37	8	5	19	18
chr1_93646160_93646292	gene_id chr1_CCDC18+	0	93646281	93744287	up_in	-1.85855	2.28e-07	1.14e-06	-1.48952	4.32e-05	9.45e-05	0.371969	0.475635	0.771519	23	3	2	20	18	4	10	12	8
chr1_937333_937458	gene_id chr1_HES4-	-1782	934342	935552	up	-1.50679	2.16e-05	5.93e-05	-1.77644	7.71e-06	2.12e-05	-0.267532	0.711754	0.932038	21	5	2	21	14	6	9	7	8
chr1_93811230_93811501	gene_id chr1_DR1+	0	93811478	93828148	up_in	-0.637078	0.0748561	0.0863028	-1.35203	0.000755668	0.00117968	-0.714726	0.0836427	0.300096	46	40	3	50	42	13	36	27	23
chr1_93913636_93913777	gene_id chr1_FNBP1L+	0	93913688	94020218	up_in	-1.91086	1.33e-05	3.9e-05	-1.28415	0.00180438	0.00258853	0.630966	0.373928	0.683664	11	4	3	17	17	4	4	7	10
chr1_94313062_94313240	gene_id chr1_MIR760+	-596	94312388	94312467	down	-0.674882	0.00840987	0.0115136	-0.85828	0.00200838	0.00284752	-0.182982	0.638265	0.887222	35	16	0	24	33	18	25	24	23
chr1_94344671_94344872	gene_id chr1_DNTTIP2-	0	94335014	94344762	up_in	-0.873256	0.000712597	0.00128267	-1.10529	6.46e-05	0.00013515	-0.231409	0.493312	0.787189	27	13	4	27	32	16	19	16	21
chr1_94375091_94375316	gene_id chr1_GCLM-	-80	94352590	94375012	up	-0.590738	0.143444	0.158874	-1.37095	0.00295578	0.00404659	-0.779887	0.109075	0.34891	41	25	0	25	17	17	14	15	15
chr1_9488954_9489187	gene_id chr1_SPSB1+	-59365	9352941	9429590	down	-1.20588	5.4e-07	2.4e-06	-1.66715	2.92e-09	2.21e-08	-0.460613	0.226982	0.530456	43	13	4	36	45	18	24	22	14
chr1_95392654_95392843	gene_id chr1_CNN3-	0	95362507	95392735	up_in	-0.865432	0.00392005	0.00577177	-1.12342	0.000353256	0.000602149	-0.257196	0.59714	0.858469	21	9	1	21	24	11	17	12	16
chr1_95538447_95538608	gene_id chr1_ALG14-	0	95448279	95538507	up_in	-1.8903	1.1e-12	2.76e-11	-1.8963	7.26e-12	1.17e-10	-0.0044023	1	1	37	9	1	38	38	7	15	13	15
chr1_9687125_9687294	gene_id chr1_TMEM201+	-12191	9648932	9674935	down	-1.09115	0.000373797	0.000723836	-1.17829	0.00017258	0.000320821	-0.0860967	0.946158	1	29	11	3	20	22	11	12	15	14
chr10_101190329_101190746	gene_id chr10_GOT1-	0	101156627	101190530	up_in	-1.23625	1.91e-10	2.48e-09	-2.11445	2.94e-19	2.35e-17	-0.877957	0.000874866	0.0122013	118	34	6	100	99	52	53	34	34
chr10_101279864_101280068	gene_id chr10_NKX2-3+	12622	101292690	101296280	down	-0.811994	0.00144856	0.00239941	-1.59176	2.09e-07	9.29e-07	-0.77937	0.0266053	0.145583	33	19	4	39	36	23	21	22	11
chr10_101380321_101380824	gene_id chr10_SLC25A28-	-101	101370275	101380221	up	-0.767562	0.000178986	0.000377469	-1.76094	2.38e-12	4.39e-11	-0.993217	0.000233093	0.00436477	57	39	12	86	88	50	50	31	32
chr10_101491908_101492091	gene_id chr10_CUTC+	0	101491958	101515894	up_in	-1.15352	2.01e-05	5.59e-05	-1.29614	6.75e-06	1.89e-05	-0.141678	0.793348	0.977036	27	8	2	30	28	16	15	15	17
chr10_101988727_101988847	gene_id chr10_CHUK-	0	101948124	101989344	in	-1.53837	0.000178732	0.000377149	-1.49287	0.000301135	0.000525255	0.0482619	1	1	17	7	2	14	15	3	6	7	8
chr10_101989343_101989553	gene_id chr10_CHUK-	0	101948124	101989344	up_in	-1.31785	5.52e-06	1.81e-05	-1.64479	1.12e-07	5.46e-07	-0.325961	0.389573	0.69891	26	16	3	37	35	10	14	11	18
chr10_102027326_102027501	gene_id chr10_CWF19L1-	0	101992055	102027437	up_in	-1.00299	0.000100509	0.00022642	-1.21749	8.18e-06	2.23e-05	-0.213899	0.519422	0.805007	29	20	3	39	40	19	16	20	23
chr10_102106664_102106927	gene_id chr10_SCD+	0	102106772	102124588	up_in	-0.85905	0.00113007	0.00193304	-1.58174	3.51e-07	1.45e-06	-0.72226	0.0365663	0.178647	28	19	4	42	40	16	27	15	19
chr10_102133087_102133281	gene_id chr10_LINC00263+	52	102133333	102148111	up	-0.13086	0.613714	0.630508	-0.959952	0.00105099	0.0015864	-0.829082	0.00728981	0.0575902	25	16	5	31	28	29	34	20	20
chr10_102295468_102295684	gene_id chr10_HIF1AN+	0	102295641	102313681	up_in	-1.32632	2.16e-07	1.09e-06	-0.718759	0.00421246	0.00558805	0.608392	0.0409792	0.192686	38	19	3	42	48	12	21	37	35
chr10_102747236_102747325	gene_id chr10_MRPL43-	0	102737579	102747272	up_in	-1.54293	0.00340556	0.00510294	-1.74294	0.00262549	0.00361911	-0.197135	0.934956	1	16	4	0	15	12	0	11	2	10
chr10_102757498_102757633	gene_id chr10_LZTS2+	0	102756864	102767593	in	-1.11228	0.00247171	0.00383926	-1.03389	0.00538572	0.00699345	0.0799197	0.967965	1	17	9	4	13	21	5	10	12	11
chr10_102827640_102827796	gene_id chr10_KAZALD1+	-2290	102820999	102825351	down	-0.97033	0.00527894	0.00754975	-1.20446	0.00120468	0.00179219	-0.232901	0.654752	0.896804	16	5	3	17	17	10	11	8	12
chr10_102921642_102921866	gene_id chr10_TLX1+	-24097	102891061	102897546	down	-0.804735	0.00254031	0.00393431	-1.80524	1.79e-08	1.1e-07	-1.00014	0.00535593	0.0459769	44	21	6	35	30	20	23	11	18
chr10_103227201_103227313	gene_id chr10_BTRC+	0	103113825	103317070	in	0.282195	0.4346	0.454468	-1.14202	0.00864123	0.0108274	-1.42478	0.000415833	0.00675003	13	13	2	9	14	16	16	6	9
chr10_1034180_1034375	gene_id chr10_GTPBP4+	0	1034349	1063708	up_in	-1.31986	3.93e-07	1.84e-06	-1.83592	9.08e-10	8.01e-09	-0.515065	0.264398	0.573191	30	6	5	30	33	14	18	13	11
chr10_103453991_103454076	gene_id chr10_FBXW4-	0	103370421	103454743	in	-1.4561	0.00423173	0.00617928	-0.472746	0.383978	0.392532	0.986608	0.0656607	0.259643	15	4	0	11	12	4	6	19	6
chr10_103578147_103578499	gene_id chr10_MGEA5-	0	103544200	103578222	up_in	-1.38041	5.25e-10	6.07e-09	-1.77373	1.78e-12	3.45e-11	-0.392857	0.185554	0.476151	73	19	7	71	76	26	42	22	38
chr10_103590370_103590506	gene_id chr10_KCNIP2-	0	103585731	103603677	in	-1.30152	6.41e-05	0.000152366	-2.51466	2.84e-09	2.16e-08	-1.21192	0.0296391	0.155276	20	7	2	21	22	9	10	6	4
chr10_103815851_103816146	gene_id chr10_C10orf76-	0	103605356	103815932	up_in	-0.704282	0.00105758	0.00182626	-1.00336	2.39e-05	5.6e-05	-0.298833	0.246798	0.552287	48	30	5	54	62	29	44	32	44
chr10_103892300_103892466	gene_id chr10_PPRC1+	321	103892787	103910090	up	-0.794751	0.00967238	0.0130569	-1.28411	0.000119822	0.00023221	-0.488806	0.171761	0.456801	21	20	3	28	33	12	16	17	14
chr10_103911923_103912213	gene_id chr10_NOLC1+	0	103911933	103923627	up_in	-0.847342	0.000678459	0.00123076	-0.84585	0.00129373	0.0019159	0.00184462	1	1	57	28	4	48	46	25	33	27	52
chr10_103990297_103990420	gene_id chr10_PITX3-	0	103989946	104001231	in	-1.70878	8.32e-06	2.6e-05	-1.41396	0.000133427	0.000255315	0.297638	0.599694	0.860476	15	6	8	19	21	4	7	8	11
chr10_104005001_104005309	gene_id chr10_GBF1+	0	104005255	104142656	up_in	-0.300472	0.117364	0.131636	-1.5696	7.83e-11	9.46e-10	-1.2691	2.88e-07	1.61e-05	67	45	10	67	61	54	64	30	31
chr10_104159323_104159504	gene_id chr10_NFKB2+	0	104154229	104162281	in	-0.644469	0.0203072	0.0257266	-0.97683	0.00135027	0.00199245	-0.33196	0.316175	0.630146	32	16	4	25	30	13	28	18	23
chr10_104180808_104181000	gene_id chr10_FBXL15+	0	104179571	104182893	in	-0.980837	3.55e-05	9.13e-05	-0.544414	0.0228673	0.0266461	0.436889	0.117526	0.364211	46	25	5	46	55	19	32	36	58
chr10_104192295_104192574	gene_id chr10_CUEDC2-	0	104183002	104192423	up_in	-0.935118	0.000110076	0.000245022	-0.940561	0.000277766	0.000489598	-0.00503249	1	1	55	22	12	47	45	24	33	38	33
chr10_104221001_104221161	gene_id chr10_TMEM180+	9	104221170	104236802	up	-0.796044	0.00121666	0.00206405	-1.07347	8.65e-05	0.000174722	-0.277079	0.398307	0.705339	53	26	4	39	42	23	30	31	28
chr10_104262613_104262723	gene_id chr10_ACTR1A-	-102	104238986	104262512	up	-0.501526	0.0726083	0.0838674	-1.98862	1.92e-07	8.61e-07	-1.48691	0.000481357	0.0075335	20	12	4	22	23	19	16	11	4
chr10_104263435_104263663	gene_id chr10_SUFU+	56	104263719	104393214	up	-0.586791	0.0314169	0.0382623	-0.884405	0.00205318	0.00290454	-0.297306	0.307536	0.622102	38	27	6	33	32	19	24	21	31
chr10_104404632_104404875	gene_id chr10_TRIM8+	0	104404252	104418076	in	-0.954613	0.00118084	0.00201015	-1.24902	6.5e-05	0.000135832	-0.29379	0.433686	0.740489	38	21	6	30	29	15	15	15	23
chr10_104503431_104503568	gene_id chr10_C10orf26+	159	104503727	104576021	up	-0.609787	0.0346214	0.0419179	-1.42803	2.57e-05	5.99e-05	-0.817852	0.0342551	0.172036	22	14	5	28	20	18	15	14	10
chr10_104526774_104526893	gene_id chr10_C10orf26+	0	104503727	104576021	in	-1.05623	0.000932821	0.0016309	-2.61091	6.19e-10	5.75e-09	-1.55399	0.00210328	0.0231299	25	7	4	24	18	12	14	1	9
chr10_104613920_104614081	gene_id chr10_C10orf32++chr10_C10orf32-AS3MT++chr10_AS3MT+	0	104613967	104661655	in	-0.660417	0.00443592	0.00644957	-1.35478	2.64e-07	1.14e-06	-0.694049	0.0178842	0.110848	33	23	6	34	38	24	21	14	24
chr10_104677782_104677961	gene_id chr10_CNNM2+	114	104678075	104838344	up	-1.34179	1.57e-06	6.02e-06	-1.28585	7.82e-06	2.14e-05	0.0571152	0.973258	1	29	10	6	30	28	8	17	16	17
chr10_105110892_105111034	gene_id chr10_PCGF6-	-2	105062553	105110891	up	-0.734459	0.0222046	0.0278927	-1.89776	1.26e-06	4.43e-06	-1.16275	0.0114463	0.0803514	17	13	2	21	19	8	14	7	7
chr10_105127501_105127758	gene_id chr10_TAF5+	0	105127724	105148822	up_in	-0.376847	0.137746	0.15295	-1.88708	1.11e-09	9.51e-09	-1.5102	1.98e-06	8.08e-05	55	42	5	50	58	29	57	15	26
chr10_105128369_105128515	gene_id chr10_TAF5+	0	105127724	105148822	in	-0.456767	0.106621	0.120367	-0.738046	0.0145276	0.0175038	-0.280915	0.428615	0.737254	16	12	4	24	23	15	20	13	22
chr10_105264278_105264421	gene_id chr10_NEURL+	0	105253735	105352309	in	-1.44062	1.43e-06	5.55e-06	-1.56128	9.87e-07	3.58e-06	-0.119245	0.898027	1	25	11	5	26	29	11	8	15	10
chr10_105358703_105358870	gene_id chr10_SH3PXD2A-	0	105353784	105615164	in	-1.15025	0.000110085	0.000245022	-1.63143	5.41e-07	2.12e-06	-0.480155	0.287227	0.598109	24	13	6	25	25	14	7	12	10
chr10_105726781_105726959	gene_id chr10_SLK+	511	105727470	105787342	up	-0.799551	0.0452591	0.0538848	-1.26981	0.00507971	0.00662617	-0.469559	0.366224	0.677355	32	16	3	17	16	14	8	13	12
chr10_105836552_105836727	gene_id chr10_MIR936-+chr10_COL17A1-	0	105791046	105845638	in	-1.23221	1.58e-07	8.36e-07	-2.06091	8.38e-14	2.33e-12	-0.828145	0.0161919	0.10374	52	18	9	43	45	20	23	15	16
chr10_105881369_105881963	gene_id chr10_SFR1+	0	105881816	105886143	up_in	-1.3749	1.66e-11	2.88e-10	-1.60189	1.26e-12	2.48e-11	-0.226651	0.366616	0.677706	94	39	8	115	97	39	43	43	51
chr10_105991955_105992346	gene_id chr10_WDR96-	0	105889646	105992120	up_in	-1.45954	5.69e-09	4.76e-08	-1.7578	2.29e-10	2.41e-09	-0.297694	0.366114	0.677355	72	27	4	69	58	19	28	23	32
chr10_106051210_106051427	gene_id chr10_GSTO2+	0	106028631	106059176	in	-1.29587	8.14e-08	4.73e-07	-1.57735	2.16e-09	1.71e-08	-0.280646	0.514397	0.801927	37	12	2	36	40	17	18	19	16
chr10_1094911_1095184	gene_id chr10_IDI1-	0	1085964	1095061	up_in	-1.90252	7.38e-09	5.94e-08	-1.30073	3.47e-05	7.8e-05	0.603776	0.151581	0.426355	33	5	4	36	26	8	13	13	23
chr10_1102193_1102346	gene_id chr10_WDR37+	430	1102776	1178237	up	-2.1374	3.86e-08	2.47e-07	-1.25668	0.000456357	0.000752063	0.884911	0.089081	0.308875	19	2	2	17	21	6	5	13	9
chr10_1102595_1102821	gene_id chr10_WDR37+	0	1102776	1178237	up_in	-1.88007	8.75e-09	6.87e-08	-1.12051	0.000239707	0.000430223	0.761903	0.0633121	0.25196	23	5	4	21	36	5	12	15	19
chr10_111716526_111716682	gene_id chr10_LOC100505933-	0	111705317	111768139	in	-0.514716	0.0438269	0.0523136	-1.94497	3.05e-09	2.3e-08	-1.43011	6.44e-05	0.00152856	23	18	3	36	33	26	22	10	12
chr10_111829384_111829507	gene_id chr10_ADD3+	0	111765726	111895323	in	-1.80476	6.59e-06	2.12e-05	-2.94845	6.93e-09	4.74e-08	-1.14101	0.144612	0.415908	16	7	5	16	20	5	3	5	1
chr10_111967267_111967446	gene_id chr10_MXI1+	0	111967363	112047123	up_in	-1.03594	0.00060299	0.00110901	-0.733193	0.0207039	0.0243494	0.303581	0.448732	0.751154	36	13	2	27	23	15	15	26	22
chr10_112064670_112064880	gene_id chr10_SMNDC1-	0	112052798	112064707	up_in	-1.19749	4.78e-05	0.000118258	-0.889295	0.00252647	0.00349949	0.309428	0.434826	0.741398	22	7	4	25	25	9	16	13	23
chr10_112257360_112257442	gene_id chr10_DUSP5+	183	112257625	112271302	up	-1.47982	0.0014139	0.00234881	-1.23952	0.00864123	0.0108274	0.24367	0.774625	0.966526	10	3	1	12	14	2	8	6	8
chr10_112257516_112257648	gene_id chr10_DUSP5+	0	112257625	112271302	up_in	-1.40208	1.65e-05	4.69e-05	-1.73042	1.47e-06	5.04e-06	-0.326724	0.602813	0.862453	18	7	3	23	24	7	11	8	10
chr10_112326963_112327161	gene_id chr10_SMC3+	288	112327449	112364392	up	0.160819	0.551622	0.569433	-1.32877	5.87e-06	1.67e-05	-1.48976	1.67e-07	1e-05	37	34	3	35	28	37	44	15	22
chr10_112631545_112631681	gene_id chr10_MIR4680++chr10_PDCD4+	0	112631553	112659764	up_in	-1.86814	6.63e-08	3.94e-07	-2.55943	1.45e-09	1.2e-08	-0.688797	0.298151	0.611568	21	3	3	24	20	10	5	8	2
chr10_112678995_112679178	gene_id chr10_BBIP1-	0	112658488	112679124	up_in	-0.137417	0.543166	0.561131	-1.10543	0.000135275	0.000258252	-0.968012	0.000875125	0.0122013	33	19	7	33	29	36	34	17	24
chr10_113943470_113943604	gene_id chr10_GPAM-	0	113909622	113943537	up_in	-0.349683	0.260563	0.279272	-0.764288	0.0172417	0.0205507	-0.414367	0.239247	0.544902	20	17	5	21	25	25	11	16	20
chr10_114323237_114323369	gene_id chr10_VTI1A+	0	114206756	114578504	in	-0.41227	0.213797	0.231484	-1.66861	2.9e-05	6.65e-05	-1.25614	0.00525659	0.0453862	20	13	3	18	14	13	14	8	7
chr10_114711619_114711887	gene_id chr10_TCF7L2+	0	114710009	114927436	in	-1.508	6.56e-09	5.38e-08	-1.71125	1.85e-09	1.49e-08	-0.202223	0.635484	0.884484	45	11	3	32	40	15	16	17	16
chr10_115438925_115438997	gene_id chr10_CASP7+	0	115438935	115490664	up_in	-0.524026	0.169055	0.185499	-1.21935	0.00362116	0.00486706	-0.694706	0.172237	0.456801	10	7	1	15	13	9	11	7	8
chr10_115614100_115614203	gene_id chr10_NHLRC2+	188	115614391	115672265	up	-1.13629	0.00106731	0.00184008	-0.558132	0.0911005	0.0983647	0.579719	0.157859	0.435606	17	8	2	21	16	5	12	15	19
chr10_115614254_115614422	gene_id chr10_NHLRC2+	0	115614391	115672265	up_in	-1.52285	8.68e-06	2.69e-05	-0.907395	0.00896912	0.011208	0.617104	0.144539	0.415908	20	4	0	24	35	17	7	15	24
chr10_11652784_11652910	gene_id chr10_USP6NL-	0	11502509	11653679	in	-2.16514	2.1e-06	7.74e-06	-2.17954	2.64e-06	8.38e-06	-0.00925979	1	1	17	2	1	14	14	5	3	5	4
chr10_116697890_116698002	gene_id chr10_TRUB1+	0	116697952	116737439	up_in	-0.327077	0.397207	0.417067	-0.801825	0.0342442	0.0390028	-0.474465	0.216806	0.518075	19	14	3	13	17	11	15	15	11
chr10_118033138_118033282	gene_id chr10_GFRA1-	-13	117816442	118033126	up	-1.59596	0.000343904	0.000671723	-2.24273	8.44e-06	2.29e-05	-0.644581	0.334592	0.648088	26	10	2	16	15	5	4	6	5
chr10_118441927_118442045	gene_id chr10_HSPA12A-	0	118430703	118502085	in	-1.27351	0.000446332	0.000849035	-1.20447	0.00120468	0.00179219	0.07094	1	1	14	4	2	19	17	7	10	8	12
chr10_11865347_11865430	gene_id chr10_C10orf47+	0	11865397	11914276	up_in	-1.86808	0.000273875	0.000549377	-0.840358	0.0874253	0.0946302	1.03339	0.0689102	0.266286	11	2	1	11	11	3	4	11	6
chr10_118764615_118764742	gene_id chr10_KIAA1598-	0	118644306	118765088	in	-1.12264	0.00265156	0.00408363	-0.9178	0.0177955	0.0211228	0.206619	0.719451	0.936477	13	3	0	13	19	6	12	12	10
chr10_118764864_118764981	gene_id chr10_KIAA1598-	0	118644306	118765088	in	-0.954119	0.0205299	0.0259778	-0.957743	0.0220357	0.0257487	-0.0020717	1	1	15	9	1	12	13	5	7	7	12
chr10_119297174_119297325	gene_id chr10_EMX2OS-	0	119243804	119304579	in	-1.87878	8.84e-06	2.73e-05	-1.63127	0.000252358	0.000449887	0.251635	0.699633	0.922871	19	2	1	11	14	4	6	7	6
chr10_119302008_119302311	gene_id chr10_EMX2OS-	0	119243804	119304579	in	-1.54518	4.13e-11	6.5e-10	-1.68965	5.58e-11	6.98e-10	-0.143936	0.673873	0.908422	71	28	2	78	86	20	34	39	28
chr10_120183422_120183578	gene_id chr10_FAM204A-	-81584	120068572	120101839	up	-0.178751	0.617832	0.634212	-0.663314	0.0398914	0.045055	-0.484451	0.185983	0.476429	18	13	1	15	20	16	19	13	18
chr10_12028714_12028850	gene_id chr10_UPF2-	0	11962021	12085169	in	-0.283086	0.329906	0.349511	-2.00238	6.1e-07	2.34e-06	-1.71934	6.49e-05	0.00153244	15	12	2	23	19	18	18	5	8
chr10_120966361_120966489	gene_id chr10_GRK5+	708	120967197	121215131	up	-1.18345	0.0102915	0.0138024	-1.78465	0.000610591	0.000973019	-0.599686	0.356287	0.667987	26	11	1	10	16	8	4	4	10
chr10_12110555_12110778	gene_id chr10_DHTKD1+	156	12110934	12165224	up	-0.93897	0.000402081	0.000772568	-1.76026	2.03e-08	1.22e-07	-0.820808	0.0296815	0.155389	40	10	2	34	32	26	21	12	17
chr10_121632280_121632637	gene_id chr10_MCMBP-	0	121588916	121633140	in	-1.06524	8.87e-05	0.000202858	-1.78181	1.93e-08	1.17e-07	-0.716215	0.0322933	0.165709	69	39	3	63	56	21	31	23	28
chr10_121651787_121651917	gene_id chr10_SEC23IP+	168	121652085	121704170	up	-1.12436	0.00595777	0.00844586	-1.6557	0.000239976	0.000430601	-0.530212	0.313211	0.62659	32	11	2	17	15	8	11	6	13
chr10_121652043_121652253	gene_id chr10_SEC23IP+	0	121652085	121704170	up_in	-1.51331	1.6e-08	1.15e-07	-1.31516	1.02e-06	3.7e-06	0.199146	0.671653	0.907148	45	18	3	42	39	12	15	22	25
chr10_12237736_12237999	gene_id chr10_CDC123+	0	12237961	12292589	up_in	-1.6004	1.4e-08	1.02e-07	-1.27768	1.14e-05	2.95e-05	0.323953	0.404282	0.71084	44	10	9	28	41	14	14	24	19
chr10_12238062_12238288	gene_id chr10_CDC123+	0	12237961	12292589	in	-1.35884	2.49e-08	1.67e-07	-1.09349	1.61e-05	3.97e-05	0.265976	0.381465	0.690146	68	20	1	50	52	24	24	37	37
chr10_122610630_122610954	gene_id chr10_LOC283089-	0	122521324	122610691	up_in	-0.879792	0.000651487	0.00118592	-0.38444	0.165171	0.173773	0.495562	0.0846108	0.300955	98	65	11	101	87	40	52	108	95
chr10_122702389_122702529	gene_id chr10_WDR11+	-33352	122610687	122669038	down	-1.27854	0.000160273	0.000341885	-1.66265	4.16e-06	1.23e-05	-0.382653	0.403054	0.70952	19	8	0	21	22	7	11	6	12
chr10_122738261_122738394	gene_id chr10_WDR11+	-69224	122610687	122669038	down	-1.57972	1.33e-05	3.88e-05	-1.59147	1.15e-05	2.99e-05	-0.00951316	1	1	22	6	2	16	21	7	7	6	12
chr10_123287313_123287443	gene_id chr10_FGFR2-	0	123237844	123357972	in	-0.600521	0.0850031	0.0973222	-1.93004	1.84e-05	4.47e-05	-1.32909	0.00656656	0.0532924	15	7	4	14	17	14	10	4	7
chr10_123332442_123332734	gene_id chr10_FGFR2-	0	123237844	123357972	in	-0.530522	0.0173784	0.0223321	-1.36905	9.02e-08	4.48e-07	-0.838336	0.00257088	0.0264629	33	27	2	39	48	31	27	18	25
chr10_123358020_123358136	gene_id chr10_FGFR2-	-49	123237844	123357972	up	-0.905034	0.0403856	0.0484159	-0.693804	0.126502	0.134614	0.212925	0.76155	0.960387	12	9	0	11	12	4	6	10	10
chr10_123578713_123578935	gene_id chr10_ATE1-	0	123502625	123687546	in	-0.8403	0.000843191	0.00149316	-2.06451	1.25e-10	1.41e-09	-1.2238	0.000942502	0.0127857	33	12	3	29	29	23	17	8	12
chr10_123687493_123687732	gene_id chr10_ATE1-	0	123502625	123687546	up_in	-1.13627	8.27e-05	0.000190683	-1.29213	2.57e-05	5.99e-05	-0.155267	0.635582	0.884484	45	29	5	44	46	19	14	26	25
chr10_123734744_123734862	gene_id chr10_NSMCE4A-	-2	123716603	123734743	up	-0.850888	0.0171123	0.0220016	-0.414815	0.27729	0.286381	0.437295	0.317572	0.631187	15	7	5	14	17	6	13	18	14
chr10_124134006_124134257	gene_id chr10_PLEKHA1+	0	124134094	124191871	up_in	-1.83137	2.86e-11	4.63e-10	-2.1344	1.03e-12	2.08e-11	-0.301462	0.519406	0.805007	31	8	4	32	42	8	14	7	15
chr10_12447901_12448179	gene_id chr10_CAMK1D+	0	12391583	12871733	in	-1.44689	3.61e-07	1.7e-06	-1.83393	1.18e-08	7.56e-08	-0.386067	0.386039	0.695226	46	12	6	30	36	18	12	15	14
chr10_124713654_124713964	gene_id chr10_C10orf88-	0	124690419	124713919	up_in	-1.13248	1.34e-08	9.8e-08	-0.634333	0.00213033	0.0029977	0.498469	0.0234936	0.133424	79	31	14	85	90	44	44	83	68
chr10_124739867_124740021	gene_id chr10_PSTK+	0	124739556	124749907	in	-1.67168	1.52e-06	5.84e-06	-0.802149	0.0137664	0.0166623	0.871873	0.0325042	0.166531	22	6	0	21	23	8	7	23	12
chr10_124768290_124768435	gene_id chr10_ACADSB+	0	124768429	124817806	up_in	-0.93755	0.000732463	0.0013143	-0.761686	0.00599016	0.00771097	0.176694	0.658776	0.899585	25	10	5	25	25	16	14	19	22
chr10_124913686_124913944	gene_id chr10_BUB3+	0	124913760	124924886	up_in	-1.19446	2.41e-07	1.19e-06	-0.962001	7.39e-05	0.00015185	0.233067	0.405741	0.7129	44	16	7	53	48	25	24	36	33
chr10_126107386_126107712	gene_id chr10_OAT-	0	126085872	126107545	up_in	-0.898417	1.31e-05	3.84e-05	-1.11087	1.1e-06	3.91e-06	-0.212175	0.442548	0.747427	64	29	8	71	68	37	46	47	40
chr10_126480387_126480513	gene_id chr10_METTL10-	0	126447406	126480439	up_in	-0.961822	0.00700833	0.00977302	-0.446558	0.224373	0.233252	0.516292	0.17719	0.463488	19	13	3	26	20	8	13	27	17
chr10_126490210_126490378	gene_id chr10_FAM175B+	0	126490354	126525239	up_in	-0.572502	0.094418	0.10744	-0.886583	0.0184638	0.0218254	-0.313454	0.496559	0.788259	19	6	2	11	18	16	11	9	15
chr10_126605235_126605431	gene_id chr10_ZRANB1+	25261	126630692	126676005	up	-1.54877	1.32e-06	5.19e-06	-1.52881	3.46e-06	1.06e-05	0.0217416	1	1	23	11	3	24	25	4	10	11	12
chr10_126640790_126640952	gene_id chr10_ZRANB1+	0	126630692	126676005	in	-0.863946	0.00362631	0.00539376	-1.03547	0.000655408	0.00103644	-0.170794	0.697509	0.922452	24	14	5	28	21	12	15	14	19
chr10_126833755_126833863	gene_id chr10_CTBP2-	0	126676418	126849624	in	-0.854044	0.031136	0.0379326	-1.49956	0.000729039	0.00114243	-0.644707	0.225042	0.528748	12	6	4	24	22	19	8	6	13
chr10_127408156_127408310	gene_id chr10_C10orf137+	0	127408084	127452712	in	-1.38159	4.87e-05	0.000120106	-1.06814	0.00162976	0.00235805	0.315304	0.495355	0.787189	20	6	3	16	23	7	10	14	12
chr10_129924486_129924841	gene_id chr10_MKI67-	-19	129894925	129924468	up	-1.21864	9.53e-09	7.39e-08	-1.76834	8.07e-13	1.67e-11	-0.549494	0.0341769	0.172036	151	61	3	122	133	67	50	61	49
chr10_129948372_129948554	gene_id chr10_MKI67-	-23905	129894925	129924468	up	-1.58428	1.05e-05	3.16e-05	-1.25156	0.000421569	0.000700323	0.334579	0.550226	0.824673	30	11	3	21	23	6	8	8	21
chr10_131909065_131909212	gene_id chr10_LOC387723-	0	131862162	131909081	up_in	-1.54021	9.79e-05	0.000221059	-1.16708	0.00518513	0.00675657	0.374959	0.432298	0.738952	16	4	3	29	26	5	16	17	12
chr10_131909418_131909626	gene_id chr10_LOC387723-	-338	131862162	131909081	up	-0.881678	0.00370606	0.00550357	-1.26647	0.000172662	0.000320893	-0.384198	0.356392	0.667987	27	12	1	31	30	10	27	13	21
chr10_13203365_13203632	gene_id chr10_MCM10+	0	13203554	13253104	up_in	-2.17143	1.49e-15	7.99e-14	-2.3703	3.53e-15	1.35e-13	-0.197686	0.675851	0.91036	77	18	4	56	62	12	14	15	20
chr10_13390274_13390556	gene_id chr10_SEPHS1-	0	13359438	13390298	up_in	-1.10712	5.8e-06	1.89e-05	-2.31954	5.41e-14	1.57e-12	-1.21211	0.000328194	0.00563296	76	29	2	62	57	30	34	23	13
chr10_134145552_134145733	gene_id chr10_LRRC27+	0	134145614	134195010	up_in	-1.10182	5.43e-05	0.000132364	-1.20055	3.07e-05	7e-05	-0.0978128	0.833898	0.995577	28	11	3	26	28	13	15	13	20
chr10_134148931_134149082	gene_id chr10_LRRC27+	0	134145614	134195010	in	-1.28005	5.78e-06	1.88e-05	-1.63734	3.05e-07	1.28e-06	-0.356165	0.472725	0.769909	23	10	2	28	30	8	16	13	11
chr10_134149131_134149316	gene_id chr10_LRRC27+	0	134145614	134195010	in	-1.35988	1.43e-05	4.15e-05	-1.49838	9.3e-06	2.49e-05	-0.137292	0.757485	0.95848	31	15	2	23	32	9	10	17	11
chr10_134201536_134201637	gene_id chr10_LRRC27+	-6527	134145614	134195010	down	-1.22714	0.00552333	0.00787397	-1.38329	0.00240388	0.00335029	-0.153796	0.980113	1	13	4	1	13	11	6	6	7	6
chr10_134350733_134351007	gene_id chr10_INPP5A+	346	134351353	134596984	up	-1.50179	1.52e-07	8.13e-07	-1.45438	9.94e-07	3.6e-06	0.0487819	0.972184	1	29	11	4	28	32	8	13	15	15
chr10_134778959_134779058	gene_id chr10_LOC399829+	0	134779038	134790001	up_in	-0.754004	0.0117325	0.015543	-0.804612	0.00754258	0.00955223	-0.049923	0.987489	1	20	13	3	23	23	9	18	14	21
chr10_135122351_135122503	gene_id chr10_TUBGCP2-	0	135092134	135125841	in	-1.31776	0.000179239	0.000377682	-1.17917	0.00139114	0.00204625	0.140457	0.917535	1	15	6	1	20	19	9	7	12	10
chr10_135132331_135132455	gene_id chr10_ZNF511+	-5666	135122423	135126666	down	-1.22248	0.000602098	0.00110764	-0.911673	0.0127512	0.0155194	0.312462	0.488589	0.785127	23	6	3	14	18	5	13	15	12
chr10_135207564_135207735	gene_id chr10_MTG1+	0	135207621	135234174	up_in	-0.549071	0.102657	0.116157	-0.900082	0.0126258	0.0153743	-0.350576	0.407464	0.715252	18	18	4	27	21	11	17	11	22
chr10_13628777_13628970	gene_id chr10_PRPF18+	0	13628939	13672868	up_in	-1.23422	1.18e-06	4.72e-06	-0.430558	0.0788559	0.0857541	0.80457	0.00412359	0.0377987	32	12	6	30	44	15	19	34	39
chr10_14880106_14880341	gene_id chr10_HSPA14+	0	14880261	14913740	up_in	-0.957786	0.000334485	0.000655567	-1.30685	1.72e-05	4.21e-05	-0.348529	0.346199	0.661945	34	18	6	41	35	20	20	26	15
chr10_14920654_14920859	gene_id chr10_SUV39H2+	0	14920782	14946304	up_in	-1.78712	4.38e-10	5.21e-09	-2.01612	1.12e-10	1.28e-09	-0.227488	0.649819	0.895579	38	7	2	32	35	11	13	5	19
chr10_14995922_14996390	gene_id chr10_DCLRE1C-	0	14948871	14996094	up_in	-1.73782	1.87e-14	7.64e-13	-2.08581	1.33e-15	5.51e-14	-0.34765	0.234535	0.538959	180	39	8	135	124	43	54	43	54
chr10_15001915_15002084	gene_id chr10_MEIG1+	0	15001438	15014850	in	-0.597492	0.0480326	0.0569769	-1.18588	0.000700661	0.00110028	-0.588004	0.145535	0.41676	22	13	4	21	34	17	22	21	10
chr10_15130685_15130940	gene_id chr10_ACBD7-	0	15117474	15130775	up_in	-1.83945	1.29e-13	4.39e-12	-1.06994	4.6e-06	1.35e-05	0.77061	0.00959432	0.070688	60	17	6	50	55	12	18	34	39
chr10_15921859_15921948	gene_id chr10_FAM188A-	-19341	15820175	15902519	up	-1.45308	0.00120554	0.00204752	-1.6565	0.000466058	0.000765505	-0.200457	0.849322	1	11	4	1	14	13	6	4	6	5
chr10_16859639_16859734	gene_id chr10_RSU1-	-187	16632617	16859453	up	-1.54331	0.000103054	0.000231241	-1.89832	4.11e-06	1.22e-05	-0.352516	0.685507	0.915076	17	8	1	16	16	3	6	3	9
chr10_17243588_17243833	gene_id chr10_TRDMT1-	0	17184982	17244070	in	-1.4306	5.16e-09	4.39e-08	-0.593603	0.0144891	0.0174687	0.837718	0.00211683	0.0231689	56	12	4	53	56	24	27	56	45
chr10_17270431_17270552	gene_id chr10_VIM+	0	17270258	17279592	in	-1.37029	0.000142349	0.000308072	-1.16729	0.00146813	0.00214718	0.204923	0.647284	0.893411	21	8	1	19	16	6	8	15	8
chr10_18689389_18689504	gene_id chr10_CACNB2+	0	18429606	18830688	in	-2.0324	2.1e-06	7.74e-06	-1.46134	0.000415833	0.000693428	0.575801	0.307751	0.622366	13	2	4	14	18	5	4	7	8
chr10_18940521_18940687	gene_id chr10_NSUN6-	0	18834264	18940550	up_in	-1.08233	0.00951348	0.0128775	-0.987662	0.0339553	0.0387094	0.0959493	0.862135	1	28	3	1	13	16	9	16	9	18
chr10_21567752_21567893	gene_id chr10_LOC100128511+	-103901	21462919	21463852	down	-0.82517	0.0301691	0.0368453	-0.815384	0.0546943	0.0607043	0.0110666	1	1	14	6	3	12	14	10	7	12	9
chr10_21784787_21784920	gene_id chr10_C10orf114-	0	21783421	21786213	in	-1.1659	0.00164278	0.00267523	-1.29002	0.000692482	0.00108927	-0.12258	0.838834	0.997619	19	9	2	13	21	6	9	4	16
chr10_21785709_21785789	gene_id chr10_C10orf114-	0	21783421	21786213	in	-1.63393	0.00257704	0.00398289	-1.09798	0.023638	0.0274742	0.541134	0.489474	0.785127	10	1	0	10	8	3	5	6	6
chr10_21786254_21786413	gene_id chr10_C10orf114-	-42	21783421	21786213	up	-1.57503	3.96e-05	0.0001	-1.28792	0.00050593	0.000822633	0.289648	0.564023	0.835217	18	5	1	15	20	4	9	10	10
chr10_21814456_21814738	gene_id chr10_C10orf140-	0	21802409	21814611	up_in	-0.420194	0.060969	0.0711305	-1.59811	6.6e-09	4.55e-08	-1.17782	4.35e-05	0.00110106	47	31	7	44	46	29	45	17	25
chr10_21815991_21816154	gene_id chr10_C10orf140-	-1381	21802409	21814611	up	-1.084	0.00340745	0.00510294	-1.61226	5.74e-05	0.000121319	-0.526887	0.311093	0.625045	18	7	6	14	18	9	8	10	5
chr10_21964224_21964346	gene_id chr10_MLLT10+	0	21823101	22032559	in	-1.16753	0.000775135	0.00138319	-1.08902	0.00324225	0.00440638	0.0800829	0.967965	1	19	5	3	16	18	10	9	15	8
chr10_22013778_22014000	gene_id chr10_MLLT10+	0	21823101	22032559	in	-0.883965	0.00036691	0.000712728	-2.20346	1.91e-12	3.64e-11	-1.31914	0.000270935	0.00487683	40	20	4	35	35	25	16	10	12
chr10_22021169_22021359	gene_id chr10_MLLT10+	0	21823101	22032559	in	-1.48019	9.28e-10	9.87e-09	-2.42853	1.35e-16	6.63e-15	-0.947495	0.0185026	0.113022	40	14	2	42	41	12	19	10	11
chr10_22264427_22264573	gene_id chr10_DNAJC1-	0	22045477	22292650	in	-1.00145	0.00267457	0.0041131	-2.18626	1.15e-07	5.55e-07	-1.18389	0.0164802	0.104713	18	5	5	18	19	12	11	2	9
chr10_22518089_22518231	gene_id chr10_EBLN1-	-19178	22497743	22498912	up	-1.4527	2.84e-05	7.5e-05	-1.08566	0.000742933	0.00116126	0.368968	0.495355	0.787189	19	7	1	20	23	5	11	8	19
chr10_22518346_22518568	gene_id chr10_EBLN1-	-19435	22497743	22498912	up	-0.621334	0.00725416	0.0100799	-1.05697	6.76e-05	0.000140527	-0.435364	0.156873	0.434662	41	19	5	33	43	25	34	28	24
chr10_22519433_22519706	gene_id chr10_EBLN1-	-20522	22497743	22498912	up	-0.652229	0.00489311	0.00704813	-1.33372	8.4e-07	3.11e-06	-0.681307	0.0190693	0.11516	68	29	3	58	47	47	38	31	33
chr10_22888856_22888993	gene_id chr10_PIP4K2A-	0	22823766	23003503	in	-1.1687	0.000226935	0.000466032	-1.48917	2.73e-05	6.31e-05	-0.319229	0.545221	0.824129	17	8	1	23	24	15	6	9	12
chr10_23201240_23201562	gene_id chr10_ARMC3+	15392	23216954	23326514	up	-0.369263	0.114125	0.128274	-1.03726	0.000217638	0.000393847	-0.667884	0.0236132	0.133796	39	26	4	43	50	41	38	38	21
chr10_23697675_23697871	gene_id chr10_OTUD1+	30327	23728198	23731310	up	-1.37982	8.39e-08	4.84e-07	-2.52967	4.86e-15	1.84e-13	-1.14904	0.00617347	0.0507111	37	10	3	37	33	16	16	5	12
chr10_23727884_23728080	gene_id chr10_OTUD1+	118	23728198	23731310	up	-2.28998	2.68e-12	5.91e-11	-2.92819	9.2e-15	3.3e-13	-0.636117	0.244332	0.549746	45	11	3	35	36	9	4	4	10
chr10_25013561_25013697	gene_id chr10_ARHGAP21-	-965	24872538	25012597	up	-0.914667	0.0121261	0.0160173	-1.35232	0.00103344	0.00156214	-0.436563	0.39988	0.707115	19	12	3	16	15	7	8	12	6
chr10_25370055_25370146	gene_id chr10_THNSL1+	-54463	25305508	25315593	down	-0.215167	0.708252	0.723532	-1.63114	0.000748098	0.0011686	-1.41601	0.00896816	0.0671393	15	10	2	9	10	12	8	6	4
chr10_25463547_25463621	gene_id chr10_LOC100128811-	0	25447001	25465205	in	-0.366263	0.401427	0.42126	-0.425318	0.367554	0.376363	-0.0584082	0.933319	1	13	5	0	7	9	8	10	7	13
chr10_26813116_26813320	gene_id chr10_APBB1IP+	0	26727266	26856732	in	-1.63521	2.79e-08	1.85e-07	-2.32768	4.52e-12	7.72e-11	-0.691437	0.0944308	0.319381	33	15	4	51	41	11	15	10	13
chr10_26813502_26813633	gene_id chr10_APBB1IP+	0	26727266	26856732	in	-0.648031	0.0760118	0.0875537	-1.08854	0.00472769	0.00621496	-0.439771	0.323793	0.63719	20	10	2	14	12	11	9	6	14
chr10_27179962_27180062	gene_id chr10_ABI1-	-29947	27035525	27150016	up	0.373753	0.336063	0.355325	-1.45236	0.00656656	0.00840348	-1.82702	0.00023203	0.00436214	9	8	1	12	9	17	15	7	3
chr10_27443337_27443461	gene_id chr10_YME1L1-	0	27399040	27443349	up_in	-0.792192	0.00828069	0.0113472	-0.890659	0.0056459	0.00730449	-0.0977442	0.839753	0.998482	25	12	2	24	17	15	12	16	17
chr10_27444182_27444303	gene_id chr10_MASTL+	0	27443753	27475848	in	-0.573926	0.116137	0.130358	-1.63437	0.000151914	0.000286482	-1.06002	0.0277441	0.148929	19	16	1	21	14	9	12	9	7
chr10_27531042_27531311	gene_id chr10_ACBD5-	0	27484143	27531068	up_in	-0.875541	0.000530197	0.000991817	-1.37765	1.28e-06	4.47e-06	-0.501765	0.118164	0.365556	52	29	4	50	47	21	33	30	23
chr10_27649623_27649784	gene_id chr10_PTCHD3-	37333	27687117	27703297	down	-1.16253	0.00106731	0.00184008	-1.74903	1.02e-05	2.7e-05	-0.585138	0.25737	0.564393	18	9	3	18	19	8	8	6	9
chr10_27793042_27793257	gene_id chr10_RAB18+	0	27793103	27831166	up_in	-0.646471	0.00897454	0.0122035	-0.337074	0.202511	0.211442	0.309703	0.255142	0.562851	36	24	5	51	41	27	33	49	45
chr10_28034717_28034903	gene_id chr10_MKX-	0	27961803	28034778	up_in	-1.24682	8.87e-05	0.000202843	-1.30691	0.000136593	0.000260634	-0.0593988	0.901109	1	50	18	0	43	39	9	30	20	30
chr10_28591988_28592281	gene_id chr10_MPP7-	-20922	28339923	28571067	up	-0.775649	0.00128802	0.00216829	-1.14077	1.89e-05	4.56e-05	-0.364709	0.250087	0.555799	33	19	7	38	36	27	18	19	26
chr10_28670868_28671060	gene_id chr10_MPP7-	-99802	28339923	28571067	up	-0.934942	0.000877915	0.00154948	-1.82038	1.64e-07	7.52e-07	-0.884749	0.0354003	0.174977	27	9	2	22	24	14	16	8	11
chr10_28966360_28966481	gene_id chr10_BAMBI+	0	28966424	28971868	up_in	-1.37096	0.000210958	0.000436478	-1.73829	1.6e-05	3.96e-05	-0.365364	0.551893	0.825508	20	6	3	16	15	4	10	6	8
chr10_28967999_28968137	gene_id chr10_BAMBI+	0	28966424	28971868	in	-0.475704	0.146744	0.162288	-1.43763	0.000114869	0.000223778	-0.961595	0.0168752	0.10656	20	13	2	17	16	11	15	8	10
chr10_29228773_29228990	gene_id chr10_LOC100507605-	-143795	29078240	29084979	up	-0.817094	0.000930105	0.00162807	-2.16839	9.37e-12	1.46e-10	-1.35093	0.000182052	0.00356151	32	15	0	32	29	18	21	8	11
chr10_30024826_30024947	gene_id chr10_SVIL-	-97	29746277	30024730	up	-1.27346	0.00077663	0.00138486	-1.52095	0.000134538	0.000256911	-0.24567	0.670212	0.907148	19	6	3	14	17	5	10	10	6
chr10_30073417_30073565	gene_id chr10_SVIL-	-48688	29746277	30024730	up	-1.4321	4.4e-06	1.49e-05	-2.27648	2.52e-09	1.95e-08	-0.842938	0.142187	0.412149	25	5	0	22	22	9	12	10	3
chr10_3214930_3215051	gene_id chr10_PITRM1-	0	3179919	3215033	up_in	-0.991163	0.0201875	0.0255837	-1.79721	0.000475751	0.000779875	-0.80488	0.134118	0.397066	24	11	0	12	13	5	9	5	8
chr10_32345394_32345569	gene_id chr10_KIF5B-	-24	32297938	32345371	up	-0.56425	0.194681	0.211959	-1.18629	0.0158243	0.0189677	-0.621664	0.228325	0.53209	35	21	2	23	13	12	16	17	12
chr10_32428366_32428473	gene_id chr10_KIF5B-	-82996	32297938	32345371	up	-0.322557	0.519339	0.537786	-1.45477	0.00250867	0.00347872	-1.13199	0.0411085	0.192686	12	8	2	9	12	6	13	7	4
chr10_32635139_32635327	gene_id chr10_EPC1-	0	32557859	32636113	in	-0.900359	0.00058579	0.00108193	-0.698702	0.00824438	0.0103581	0.202362	0.563199	0.835217	28	15	4	28	28	17	14	20	28
chr10_32636075_32636153	gene_id chr10_EPC1-	0	32557859	32636113	up_in	-1.24376	0.00138657	0.0023127	-1.40522	0.000537384	0.000870162	-0.159639	0.828245	0.993798	21	8	2	11	17	7	6	10	7
chr10_32667653_32667855	gene_id chr10_EPC1-	-31541	32557859	32636113	up	-0.749414	0.00544588	0.00777355	-1.32333	1.75e-05	4.28e-05	-0.573476	0.0985714	0.327899	35	15	5	23	34	15	26	15	19
chr10_32734988_32735134	gene_id chr10_CCDC7++chr10_C10orf68+	0	32735041	33171792	up_in	-1.35746	1.22e-05	3.6e-05	-1.21823	0.000204807	0.000373903	0.140773	0.83616	0.995577	20	7	2	27	21	9	11	12	15
chr10_33240282_33240373	gene_id chr10_ITGB1-	0	33189246	33247293	in	-0.515969	0.192924	0.2102	-1.81988	0.000191238	0.000351548	-1.30346	0.0276411	0.148929	12	5	1	7	16	9	11	3	6
chr10_33247288_33247439	gene_id chr10_ITGB1-	0	33189246	33247293	up_in	-1.89118	4.12e-10	4.92e-09	-1.21169	1.27e-05	3.25e-05	0.681481	0.0905992	0.310375	36	9	6	27	32	6	11	15	23
chr10_33269405_33269540	gene_id chr10_ITGB1-	-22113	33189246	33247293	up	-0.749849	0.0596825	0.0697172	-1.42121	0.00237659	0.00331599	-0.670721	0.176372	0.462805	29	14	1	16	16	7	16	12	9
chr10_33269619_33269693	gene_id chr10_ITGB1-	-22327	33189246	33247293	up	-0.763459	0.0582721	0.0681231	-1.30378	0.0059719	0.0076888	-0.539138	0.466452	0.767263	11	5	0	13	11	11	5	9	4
chr10_33553318_33553429	gene_id chr10_NRP1-	0	33466419	33623833	in	-0.852029	0.0397984	0.0477813	-1.97471	4.17e-05	9.15e-05	-1.12165	0.0661237	0.260086	14	7	0	12	13	7	8	3	6
chr10_33620127_33620358	gene_id chr10_NRP1-	0	33466419	33623833	in	-0.592284	0.0743919	0.0857942	-1.71287	4e-05	8.85e-05	-1.12031	0.0106607	0.0764237	33	13	4	21	25	26	15	16	6
chr10_33772473_33772617	gene_id chr10_NRP1-	-148641	33466419	33623833	up	-1.58364	2.22e-06	8.15e-06	-1.89749	1.92e-07	8.61e-07	-0.311874	0.670212	0.907148	23	3	6	19	23	8	11	3	13
chr10_33798481_33798625	gene_id chr10_NRP1-	-174649	33466419	33623833	up	-0.170812	0.627983	0.644366	-1.87225	2.64e-06	8.38e-06	-1.70157	5.74e-05	0.00139438	18	16	4	17	21	20	15	10	4
chr10_35415755_35415921	gene_id chr10_CREM+	0	35415769	35501886	up_in	-0.981596	0.00491589	0.00707957	-1.38215	0.000347353	0.00059457	-0.399571	0.424603	0.733464	27	13	1	18	17	9	10	10	12
chr10_37014651_37014789	gene_id chr10_ANKRD30A+	399996	37414785	37521495	up	-0.363551	0.313097	0.332604	-1.11183	0.00443838	0.00585951	-0.748001	0.0530558	0.227185	18	14	2	18	13	15	10	6	15
chr10_37177985_37178141	gene_id chr10_ANKRD30A+	236644	37414785	37521495	up	-1.67706	1.79e-05	5.02e-05	-1.7034	2.36e-05	5.55e-05	-0.0239112	1	1	13	6	4	26	21	7	6	5	12
chr10_3826042_3826387	gene_id chr10_KLF6-	0	3818188	3827473	in	-1.69033	9.91e-14	3.51e-12	-1.72353	1.03e-12	2.08e-11	-0.0322969	1	1	57	12	6	53	54	19	21	22	24
chr10_3827511_3827779	gene_id chr10_KLF6-	-39	3818188	3827473	up	-2.00769	1.33e-16	9.23e-15	-1.17691	6.13e-07	2.35e-06	0.831683	0.00391339	0.0364558	74	20	1	86	76	14	26	48	49
chr10_38691776_38691894	gene_id chr10_SEPT7L-	0	38671998	38691780	up_in	-2.05975	4.58e-07	2.09e-06	-1.54533	8.33e-05	0.000168741	0.518457	0.46843	0.768552	16	7	2	14	24	2	4	10	7
chr10_3894639_3894875	gene_id chr10_KLF6-	-67167	3818188	3827473	up	-0.618034	0.0949772	0.108059	-1.35815	0.000872166	0.00133933	-0.739681	0.0953591	0.321642	26	21	3	17	27	11	14	15	10
chr10_43048294_43048412	gene_id chr10_ZNF37BP-	-15	43008961	43048280	up	-0.630706	0.0787937	0.0906316	-1.43515	0.00029572	0.000517023	-0.803861	0.0561947	0.234046	13	11	3	20	17	12	10	7	10
chr10_43133985_43134114	gene_id chr10_ZNF33B-	0	43084555	43133992	up_in	-0.835859	0.0221873	0.0278757	-0.461332	0.231374	0.24043	0.375642	0.356237	0.667987	16	9	2	14	19	11	8	19	14
chr10_43248695_43248859	gene_id chr10_BMS1+	29095	43277954	43330385	up	-1.16744	0.00127957	0.002156	-1.36084	0.000247703	0.000443075	-0.191877	0.835801	0.995577	15	8	2	18	20	7	9	8	11
chr10_43277947_43278319	gene_id chr10_BMS1+	0	43277954	43330385	up_in	-1.23323	6.84e-07	2.93e-06	-0.434951	0.0916644	0.0989592	0.79864	0.00360372	0.0343364	91	39	5	93	85	24	54	92	93
chr10_43904568_43904760	gene_id chr10_HNRNPF-	0	43881065	43904696	up_in	-1.61019	2.58e-06	9.27e-06	-2.01875	2.74e-07	1.17e-06	-0.407384	0.478747	0.775214	38	9	3	38	34	5	23	14	11
chr10_44185618_44185790	gene_id chr10_ZNF32-AS3+	-15472	44124265	44170147	up	-0.384356	0.295135	0.314467	-1.03389	0.00538572	0.00699345	-0.64923	0.116301	0.361146	17	14	2	15	19	15	11	13	10
chr10_44806559_44806703	gene_id chr10_CXCL12-	58902	44865605	44880545	down	-1.34631	3.04e-05	7.96e-05	-1.15332	0.00046211	0.000760028	0.194597	0.625909	0.877595	20	7	2	20	25	7	12	14	13
chr10_45248353_45248565	gene_id chr10_TMEM72-AS1-	57907	45306472	45455137	down	-1.2924	1.2e-06	4.78e-06	-1.60995	3.68e-08	2.06e-07	-0.316751	0.366961	0.677857	45	14	4	32	38	16	18	11	24
chr10_45353299_45353436	gene_id chr10_TMEM72-AS1-	0	45306472	45455137	in	-1.29268	3.76e-05	9.6e-05	-1.15338	0.00046211	0.000760028	0.1408	0.79629	0.978766	22	8	0	22	21	8	11	14	13
chr10_46090227_46090511	gene_id chr10_MARCH8-	0	45952817	46090354	up_in	-2.0811	1.32e-17	1.06e-15	-1.60708	3.3e-11	4.44e-10	0.475183	0.152909	0.427823	60	16	2	65	66	11	19	31	27
chr10_46168134_46168491	gene_id chr10_ZFAND4-	0	46111039	46168251	up_in	-1.29654	3.46e-10	4.25e-09	-1.55636	1.25e-11	1.89e-10	-0.25948	0.34045	0.654827	98	32	7	91	83	36	46	43	43
chr10_46951376_46951608	gene_id chr10_BMS1P5-+chr10_BMS1P1-	0	46737613	48952629	in	-0.949532	5.01e-05	0.00012332	-1.11086	9.87e-06	2.62e-05	-0.160983	0.544187	0.824129	56	35	3	64	56	30	28	33	43
chr10_4705430_4705602	gene_id chr10_LOC100216001-	0	4692377	4720262	in	-1.0028	0.00238421	0.00372201	-1.54171	5.83e-05	0.000123044	-0.537843	0.328735	0.642096	23	7	4	14	20	8	14	10	8
chr10_50747070_50747309	gene_id chr10_FAM21B++chr10_FAM21A+	0	47894023	51893269	in	-1.5954	1.98e-07	1.01e-06	-2.53674	1.01e-11	1.56e-10	-0.940459	0.0399866	0.190064	52	11	5	43	37	10	24	11	10
chr10_51572174_51572352	gene_id chr10_FAM21B++chr10_FAM21A+	0	47894023	51893269	in	-1.27366	2.98e-06	1.05e-05	-1.62144	1.01e-07	4.97e-07	-0.346785	0.436144	0.742092	31	7	4	28	31	20	11	11	16
chr10_52374393_52374516	gene_id chr10_SGMS1-	0	52065345	52383737	in	-1.1675	0.00153452	0.00252105	-1.43411	0.000478284	0.000783681	-0.265103	0.699348	0.922871	22	8	1	14	17	7	9	13	5
chr10_52384225_52384457	gene_id chr10_SGMS1-	-489	52065345	52383737	up	-0.690726	0.011083	0.0147628	-1.07199	0.00030341	0.000528479	-0.38086	0.242751	0.548846	26	14	4	30	37	16	29	16	25
chr10_52499555_52499729	gene_id chr10_ASAH2B+	0	52499708	52514569	up_in	-0.775661	0.00908005	0.012338	-1.11474	0.000469157	0.000770255	-0.338502	0.347015	0.662779	24	12	4	24	29	11	23	10	23
chr10_53459358_53459776	gene_id chr10_PRKG1+	0	52750911	54058110	in	-0.359844	0.10726	0.121052	-0.816511	0.000881397	0.00135239	-0.456596	0.0709448	0.269772	91	53	6	58	75	54	72	48	71
chr10_5590891_5591060	gene_id chr10_CALML3+	-22667	5566924	5568225	down	-1.50189	1.2e-06	4.77e-06	-1.26552	4.46e-05	9.73e-05	0.237969	0.643971	0.891094	28	13	6	24	26	8	7	12	18
chr10_5665197_5665320	gene_id chr10_ASB13-	15500	5680820	5708558	down	-1.65398	5.39e-06	1.77e-05	-1.36682	0.000311238	0.000540216	0.289769	0.564023	0.835217	17	4	0	20	19	6	8	14	6
chr10_5671908_5672033	gene_id chr10_ASB13-	8787	5680820	5708558	down	-0.991738	0.00820792	0.0112537	-1.59846	0.000145884	0.000276236	-0.605344	0.276932	0.585195	16	3	1	14	13	9	10	3	10
chr10_5726598_5726820	gene_id chr10_FAM208B+	0	5726801	5805703	up_in	-1.82525	1.08e-11	2.02e-10	-1.83127	6.33e-11	7.86e-10	-0.00445244	1	1	38	8	4	34	36	9	14	10	18
chr10_5734693_5735001	gene_id chr10_FAM208B+	0	5726801	5805703	in	-1.52506	7.72e-11	1.11e-09	-1.48605	2.07e-09	1.65e-08	0.0397983	0.890956	1	51	16	3	44	63	21	19	30	22
chr10_58130621_58130771	gene_id chr10_ZWINT-	-9588	58117199	58121034	up	1.46982	1.22e-05	3.6e-05	0.165847	0.736837	0.742329	-1.30594	0.000176418	0.00352552	8	20	1	5	10	18	28	14	10
chr10_5855525_5855634	gene_id chr10_GDI2-	-14	5807186	5855512	up	-1.46111	5.68e-05	0.00013757	-1.54189	3.13e-05	7.12e-05	-0.0787586	0.982807	1	13	8	5	21	23	6	7	9	9
chr10_5895566_5895743	gene_id chr10_ANKRD16-	7946	5903689	5931860	down	-0.901536	0.000384749	0.000742336	-1.50134	1.12e-07	5.44e-07	-0.599258	0.0815415	0.294902	31	19	7	28	36	14	19	14	17
chr10_60028771_60028894	gene_id chr10_CISD1+	0	60028862	60049019	up_in	-0.881577	0.018747	0.0239131	-0.636397	0.0738595	0.0804972	0.246408	0.710019	0.930749	15	11	1	14	18	8	7	14	14
chr10_60145075_60145236	gene_id chr10_TFAM+	0	60145176	60155897	up_in	-0.201317	0.399154	0.418993	-1.44933	7e-06	1.95e-05	-1.24801	0.000136433	0.00285703	22	15	1	25	27	21	30	12	13
chr10_6128447_6128635	gene_id chr10_RBM17+	2314	6130949	6159422	up	-1.7421	8.46e-11	1.2e-09	-2.5252	5.86e-15	2.18e-13	-0.782128	0.062455	0.250426	51	7	4	48	44	22	15	8	15
chr10_6130753_6130959	gene_id chr10_RBM17+	0	6130949	6159422	up_in	-1.96547	7.17e-13	1.9e-11	-0.468589	0.040367	0.0455784	1.49864	1.5e-06	6.48e-05	42	10	4	38	39	14	7	34	46
chr10_61900444_61900628	gene_id chr10_ANK3-	0	61786056	62493284	in	-1.48641	4.57e-06	1.54e-05	-1.54998	1e-05	2.66e-05	-0.0623704	1	1	28	7	1	41	29	10	19	16	15
chr10_6205612_6205913	gene_id chr10_PFKFB3+	0	6186843	6277507	in	-1.65807	1.26e-08	9.34e-08	-1.79937	8.92e-09	5.92e-08	-0.140161	0.719701	0.936477	44	15	2	40	40	6	19	15	18
chr10_6244790_6244864	gene_id chr10_PFKFB3+	0	6186843	6277507	in	-2.65721	7.12e-08	4.19e-07	-2.03221	8.9e-06	2.39e-05	0.633145	0.567976	0.837599	11	2	3	17	17	2	3	4	6
chr10_62537939_62538387	gene_id chr10_CDK1+	0	62538089	62554610	up_in	-0.656463	7.72e-06	2.43e-05	-0.859928	1.64e-07	7.54e-07	-0.203421	0.232556	0.536447	232	145	8	298	300	183	214	184	243
chr10_62711228_62711351	gene_id chr10_RHOBTB1-	0	62629198	62761198	in	-0.882137	0.00976822	0.0131603	-1.59759	4.35e-05	9.51e-05	-0.714587	0.133181	0.395037	16	13	4	20	20	8	10	9	8
chr10_63658185_63658251	gene_id chr10_ARID5B+	2762	63661013	63856707	up	-0.635607	0.133991	0.149071	-1.85606	0.000581051	0.000930733	-1.21971	0.0467698	0.209198	13	6	0	12	7	8	7	2	6
chr10_63658367_63658445	gene_id chr10_ARID5B+	2568	63661013	63856707	up	-0.964527	0.0121303	0.01602	-1.63217	0.000415264	0.000693102	-0.66638	0.23608	0.541666	19	4	1	11	14	13	6	6	7
chr10_63659841_63659981	gene_id chr10_ARID5B+	1032	63661013	63856707	up	-1.7346	5.39e-06	1.77e-05	-1.51662	3.13e-05	7.12e-05	0.220789	0.854561	1	17	8	3	20	19	4	5	6	12
chr10_63660096_63660191	gene_id chr10_ARID5B+	822	63661013	63856707	up	-1.09299	0.00720213	0.0100132	-1.46012	0.0004887	0.000798286	-0.365428	0.466452	0.767263	11	8	3	16	15	8	4	5	9
chr10_63808977_63809094	gene_id chr10_ARID5B+	0	63661013	63856707	in	-1.37705	4.16e-06	1.42e-05	-1.28781	2.81e-05	6.47e-05	0.090687	0.970968	1	23	8	3	25	26	10	11	9	19
chr10_64028343_64028586	gene_id chr10_RTKN2-	0	63952953	64028466	up_in	-1.63943	4.63e-06	1.55e-05	-1.57749	6.03e-05	0.000126763	0.0631572	0.943868	1	47	14	2	38	31	5	19	20	16
chr10_64892871_64893131	gene_id chr10_NRBF2+	0	64893007	64914786	up_in	-1.01895	7.42e-05	0.000173337	-1.31302	2.31e-06	7.47e-06	-0.29346	0.34854	0.664465	38	17	5	34	35	14	23	14	26
chr10_65028936_65029087	gene_id chr10_JMJD1C-	0	64926988	65225722	in	-0.687234	0.0164684	0.0212435	-1.10354	0.00090175	0.00138076	-0.4158	0.319523	0.633421	28	7	3	22	22	20	19	16	15
chr10_65225662_65225930	gene_id chr10_JMJD1C-	0	64926988	65225722	up_in	-0.939819	5.05e-05	0.000124121	-0.997022	5.49e-05	0.000116955	-0.0567408	0.860605	1	48	21	0	43	40	23	26	28	33
chr10_65479889_65480043	gene_id chr10_REEP3+	-95007	65281123	65384883	down	-0.579431	0.037225	0.0448292	-3.03754	8.96e-13	1.83e-11	-2.45823	3.47e-07	1.86e-05	18	14	0	25	30	17	19	6	2
chr10_65626262_65626443	gene_id chr10_REEP3+	-241380	65281123	65384883	down	-2.34104	3.15e-16	2.02e-14	-3.17881	3.4e-19	2.66e-17	-0.836236	0.111645	0.353781	61	5	6	50	47	13	14	9	7
chr10_6622319_6622540	gene_id chr10_LOC439949+	0	6622387	6627323	up_in	-2.54579	6.75e-13	1.82e-11	-1.0476	0.000425695	0.000706387	1.50215	0.000528865	0.00815681	32	4	2	30	25	7	4	20	19
chr10_69523816_69524012	gene_id chr10_DNAJC12-	32415	69556427	69597937	down	-0.634053	0.0124882	0.0164576	-1.47333	3.38e-07	1.4e-06	-0.839006	0.00886358	0.0666072	34	28	5	36	38	22	21	16	20
chr10_69597874_69598031	gene_id chr10_DNAJC12-	0	69556427	69597937	up_in	-0.471472	0.0726083	0.0838674	-1.26313	0.000130782	0.000250834	-0.791355	0.0346344	0.1728	23	9	1	20	22	17	22	13	12
chr10_69609150_69609251	gene_id chr10_DNAJC12-	-11214	69556427	69597937	up	-1.35707	0.000128983	0.000282398	-1.2184	0.000653436	0.00103354	0.140489	0.871496	1	20	8	2	18	20	3	12	12	11
chr10_69644238_69644496	gene_id chr10_SIRT1+	0	69644427	69678147	up_in	-1.4703	1.98e-09	1.92e-08	-1.56971	3.28e-09	2.45e-08	-0.0985685	0.895509	1	47	13	2	47	44	22	16	24	19
chr10_69913394_69913494	gene_id chr10_MYPN+	0	69865874	69971773	in	-0.970282	0.00592775	0.00840651	-2.33061	2.3e-07	1.01e-06	-1.35943	0.0149822	0.0978716	21	9	4	15	14	8	9	2	7
chr10_69916285_69916408	gene_id chr10_MYPN+	0	69865874	69971773	in	0.689749	0.0536323	0.0630359	-1.90358	0.000572362	0.000918155	-2.59468	3.23e-08	2.31e-06	17	13	1	8	8	22	20	2	6
chr10_70091683_70091867	gene_id chr10_PBLD-	0	70042417	70092684	in	-0.760906	0.00251574	0.00390032	-1.05296	0.000146859	0.00027794	-0.291655	0.377393	0.685951	35	20	4	42	32	23	23	18	31
chr10_70287172_70287448	gene_id chr10_SLC25A16-	0	70242090	70287280	up_in	-0.796349	0.00102536	0.0017766	-1.0649	8.08e-05	0.000164288	-0.268153	0.407978	0.715647	44	23	4	38	35	21	25	23	29
chr10_70360077_70360403	gene_id chr10_TET1+	0	70320117	70454239	in	-0.49061	0.0421993	0.0504356	-1.36368	8.86e-07	3.26e-06	-0.872948	0.00194547	0.0217156	52	44	8	57	51	32	40	24	34
chr10_70480806_70480931	gene_id chr10_CCAR1+	40	70480971	70551309	up	-0.483384	0.119214	0.13353	-0.88688	0.0125851	0.0153323	-0.403105	0.360201	0.672459	25	12	3	17	18	12	20	17	13
chr10_70631823_70631963	gene_id chr10_STOX1+	0	70587294	70655209	in	-1.02689	0.00171055	0.00277043	-1.24542	0.000556457	0.000896748	-0.217298	0.705774	0.927541	16	7	0	21	17	11	9	10	11
chr10_70660660_70661101	gene_id chr10_DDX50+	0	70661034	70706603	up_in	-1.13877	2.19e-07	1.1e-06	-1.29141	5.71e-08	3.01e-07	-0.152269	0.622945	0.876161	58	27	11	82	70	34	37	34	46
chr10_70715852_70716071	gene_id chr10_DDX21+	0	70715892	70744279	up_in	-0.830136	0.00108149	0.00186279	-1.20036	4.6e-05	9.99e-05	-0.369698	0.35233	0.665714	25	12	7	34	33	20	21	21	16
chr10_70748365_70748571	gene_id chr10_KIAA1279+	0	70748477	70776739	up_in	-0.461567	0.0269972	0.033228	-1.35789	3.9e-08	2.17e-07	-0.896194	0.000622161	0.00932489	50	28	5	39	52	40	37	21	30
chr10_70939585_70939757	gene_id chr10_SUPV3L1+	236	70939993	70968849	up	-0.796858	0.00660418	0.00926854	-1.11621	0.000375666	0.000634849	-0.318675	0.361124	0.672971	24	11	8	19	25	14	15	11	18
chr10_70939878_70940045	gene_id chr10_SUPV3L1+	0	70939993	70968849	up_in	-1.02895	0.000741383	0.00132774	-1.64561	2.35e-06	7.56e-06	-0.615747	0.153442	0.42883	21	11	3	25	22	12	11	9	11
chr10_71078344_71078525	gene_id chr10_HK1+	0	71029756	71161637	in	-2.18191	9.2e-12	1.75e-10	-2.42834	6.71e-12	1.1e-10	-0.243989	0.773568	0.966479	33	4	4	30	31	3	14	8	8
chr10_71389959_71390070	gene_id chr10_C10orf35+	0	71390003	71393355	up_in	-1.12669	0.00519436	0.00743739	-0.852738	0.0282646	0.0324909	0.275829	0.587916	0.852627	15	6	1	13	15	5	9	12	10
chr10_71812551_71812681	gene_id chr10_H2AFY2+	0	71812357	71872040	in	-0.414437	0.309231	0.328591	-0.947475	0.0471315	0.0526881	-0.532624	0.279175	0.58893	20	16	3	12	14	13	6	12	10
chr10_71906381_71906648	gene_id chr10_TYSND1-	0	71897733	71906496	up_in	-0.122345	0.599031	0.616274	-0.841984	0.00218817	0.00307386	-0.719628	0.0104028	0.075043	53	38	4	45	34	43	44	29	40
chr10_71906809_71906953	gene_id chr10_TYSND1-	-314	71897733	71906496	up	-2.07299	2.01e-09	1.94e-08	-1.93598	9.42e-09	6.19e-08	0.139893	0.854561	1	24	5	0	23	28	8	5	5	13
chr10_71930252_71930433	gene_id chr10_SAR1A-	0	71909961	71930285	up_in	-1.00474	0.00236184	0.00369019	-1.96805	1.62e-06	5.48e-06	-0.962548	0.0528393	0.226663	17	10	5	23	33	8	19	10	7
chr10_72142539_72142695	gene_id chr10_LRRC20-	-158	72058729	72142382	up	-0.976002	0.00638388	0.00898822	-1.95768	8.25e-06	2.25e-05	-0.980865	0.0554107	0.233457	25	8	1	24	14	9	16	6	9
chr10_72576400_72576549	gene_id chr10_SGPL1+	0	72575704	72640932	in	-0.219819	0.534636	0.552779	-1.52108	0.000134538	0.000256911	-1.30125	0.00121175	0.015294	16	12	2	17	17	17	15	5	11
chr10_72972106_72972318	gene_id chr10_UNC5B+	0	72972292	73062635	up_in	-1.33293	3.74e-06	1.29e-05	-0.774449	0.0073718	0.00937107	0.559435	0.0999847	0.330109	44	15	7	32	35	15	15	34	26
chr10_73079352_73079493	gene_id chr10_SLC29A3+	0	73079010	73123147	in	-1.55841	1.16e-05	3.45e-05	-2.09963	8.88e-08	4.42e-07	-0.539233	0.390662	0.699734	21	7	5	19	21	7	7	7	6
chr10_7344502_7344645	gene_id chr10_SFMBT2-	0	7200586	7453448	in	-1.53036	1e-05	3.04e-05	-2.37116	8.15e-09	5.48e-08	-0.838856	0.188264	0.480514	19	5	1	21	17	5	10	3	7
chr10_73648773_73648975	gene_id chr10_PSAP-	-37692	73576055	73611082	up	-1.6923	6.77e-05	0.000159633	-1.82312	8.49e-05	0.00017173	-0.128983	0.912726	1	34	7	1	23	22	3	15	5	16
chr10_73975711_73975819	gene_id chr10_ASCC1-	0	73855790	73976892	in	-1.65777	3.39e-05	8.75e-05	-1.61229	5.74e-05	0.000121319	0.0483553	0.960969	1	14	5	3	18	18	5	6	9	6
chr10_74033588_74033767	gene_id chr10_DDIT4+	0	74033677	74035797	up_in	-0.634957	0.0408269	0.0489054	-1.10938	0.00236216	0.00329709	-0.474036	0.263371	0.572821	38	10	3	20	26	23	23	19	17
chr10_74091705_74092002	gene_id chr10_DNAJB12-	586	74092588	74114907	down	-0.821526	0.000666064	0.00120975	-0.952968	0.00024964	0.000446112	-0.131056	0.70199	0.923971	46	21	3	45	38	22	32	29	33
chr10_74114646_74114902	gene_id chr10_DNAJB12-	0	74092588	74114907	in	-1.36879	2.27e-09	2.17e-08	-0.985852	2.18e-05	5.17e-05	0.383602	0.19179	0.484626	50	20	7	60	54	22	23	35	42
chr10_74385802_74385931	gene_id chr10_MICU1-	0	74127084	74385949	in	-0.683433	0.0400498	0.0480365	-0.888584	0.0137353	0.0166273	-0.204496	0.634816	0.884484	18	18	5	21	21	11	9	14	16
chr10_7475168_7475675	gene_id chr10_SFMBT2-	-21721	7200586	7453448	up	-1.63181	1e-17	8.29e-16	-1.88309	2.45e-19	2.02e-17	-0.250814	0.319349	0.633415	85	28	11	98	111	32	37	30	44
chr10_74856536_74856670	gene_id chr10_P4HA1-	0	74766980	74856732	in	-1.14266	0.000311701	0.000616437	-1.05142	0.00141921	0.00208341	0.0924949	0.928942	1	21	11	3	25	19	9	10	15	14
chr10_74927784_74927924	gene_id chr10_FAM149B1+	0	74927877	75001939	up_in	-1.15578	0.000577689	0.00106909	-0.663251	0.0457639	0.0512285	0.49372	0.20376	0.500083	25	11	3	26	21	13	9	26	16
chr10_75006979_75007134	gene_id chr10_C10orf103+	0	75007125	75036742	up_in	-1.03696	0.00691586	0.00965493	-1.08761	0.00807209	0.0101571	-0.0495997	0.958047	1	12	13	5	28	27	7	13	15	14
chr10_75012445_75012566	gene_id chr10_C10orf103+	0	75007125	75036742	in	-0.629589	0.0298643	0.036503	-0.591881	0.0526884	0.0585917	0.0382708	0.975859	1	20	11	2	24	21	11	21	19	21
chr10_75255769_75255939	gene_id chr10_PPP3CB-	0	75196563	75255782	up_in	-0.733068	0.00562575	0.00801339	-0.88961	0.00207472	0.00293333	-0.155993	0.681016	0.913346	27	14	4	26	25	20	14	20	19
chr10_75385756_75385879	gene_id chr10_MYOZ1-	5533	75391412	75401515	down	-1.02846	0.00125725	0.00212611	-1.5332	1.14e-05	2.95e-05	-0.50377	0.254975	0.562851	26	12	4	16	24	10	11	11	10
chr10_75490195_75490435	gene_id chr10_BMS1P4-	0	75458909	75490272	up_in	-1.50664	1.29e-11	2.36e-10	-1.18408	9.79e-08	4.83e-07	0.323326	0.269379	0.578878	50	17	3	56	58	23	19	29	38
chr10_75545024_75545179	gene_id chr10_KIAA0913+	203	75545382	75561556	up	-0.561603	0.0260934	0.032281	-1.12813	7.78e-05	0.000158979	-0.566203	0.0883417	0.30845	29	14	5	29	27	19	26	16	20
chr10_75571560_75571671	gene_id chr10_NDST2-	0	75561669	75571589	up_in	-0.964636	0.00768307	0.0105944	-1.69493	5.09e-05	0.000109181	-0.72909	0.144622	0.415908	11	6	4	17	18	6	12	6	7
chr10_75910778_75910927	gene_id chr10_AP3M1-	0	75880015	75910826	up_in	-0.502502	0.11788	0.132115	-1.17925	0.00139114	0.00204625	-0.676329	0.119692	0.368203	22	11	3	14	18	13	15	9	13
chr10_75936152_75936640	gene_id chr10_ADK+	0	75910943	76469061	in	-0.887969	0.000450213	0.000855324	-1.26712	8.07e-06	2.21e-05	-0.378919	0.196837	0.490214	81	42	5	76	71	27	57	35	54
chr10_76349160_76349414	gene_id chr10_ADK+	0	75910943	76469061	in	0.0790022	0.73315	0.748453	-1.31006	2.5e-07	1.08e-06	-1.38915	1.97e-08	1.48e-06	45	42	8	42	57	56	58	17	37
chr10_76585658_76585834	gene_id chr10_KAT6B+	337	76586171	76792380	up	-1.19974	0.00142336	0.00236243	-0.731492	0.0483726	0.0539943	0.46979	0.355083	0.667987	19	11	2	17	23	2	13	12	21
chr10_76585955_76586162	gene_id chr10_KAT6B+	9	76586171	76792380	up	-0.819499	0.00121628	0.00206387	-1.30204	5.62e-06	1.61e-05	-0.482016	0.130864	0.390857	27	14	7	29	32	22	15	12	21
chr10_76586248_76586443	gene_id chr10_KAT6B+	0	76586171	76792380	in	-1.3504	1.26e-06	4.97e-06	-1.61911	3.15e-07	1.32e-06	-0.2676	0.67312	0.908162	29	9	4	29	32	10	17	18	9
chr10_77161543_77161714	gene_id chr10_ZNF503-AS2+	0	77161286	77168740	in	-0.929229	0.00295515	0.00449808	-0.325679	0.336101	0.344869	0.604479	0.0742681	0.277024	21	12	1	25	23	13	12	30	21
chr10_77162055_77162231	gene_id chr10_ZNF503-AS2+	0	77161286	77168740	in	-1.53021	8.46e-06	2.63e-05	-1.0044	0.00227248	0.00317877	0.527473	0.249371	0.554819	29	15	5	24	27	5	8	16	21
chr10_77162301_77162513	gene_id chr10_ZNF503-AS2+	0	77161286	77168740	in	-0.849686	0.000317833	0.000626986	-1.0983	2.24e-05	5.3e-05	-0.248151	0.465269	0.767261	38	21	6	34	39	20	22	26	22
chr10_77353100_77353217	gene_id chr10_ZNF503-AS2+	-184361	77161286	77168740	up	-1.37583	3.82e-06	1.31e-05	-1.79154	3.68e-08	2.06e-07	-0.414433	0.351425	0.665094	25	12	6	26	28	9	10	11	10
chr10_77373611_77373785	gene_id chr10_C10orf11+	168734	77542519	78317126	up	-0.677712	0.0212451	0.0268051	-1.62262	2.44e-06	7.83e-06	-0.94452	0.0115655	0.0808823	30	21	2	24	26	13	17	10	14
chr10_77373993_77374154	gene_id chr10_C10orf11+	168365	77542519	78317126	up	-2.07943	6.32e-08	3.81e-07	-1.43358	6.86e-05	0.000142416	0.649196	0.232675	0.53651	19	4	5	25	23	9	3	5	18
chr10_7860267_7860500	gene_id chr10_TAF3+	173	7860673	8056714	up	-1.21952	1.79e-06	6.77e-06	-1.08392	3.65e-05	8.15e-05	0.136335	0.696838	0.921925	41	18	4	43	39	13	23	22	32
chr10_78871763_78871858	gene_id chr10_KCNMA1-	0	78629359	79397577	in	-1.66566	8.27e-05	0.000190683	-1.53006	0.000676795	0.00106595	0.139166	0.828509	0.993798	12	2	1	12	17	3	8	9	4
chr10_79047572_79047848	gene_id chr10_KCNMA1-	0	78629359	79397577	in	-0.931979	1.12e-05	3.35e-05	-1.54689	2.23e-10	2.37e-09	-0.614623	0.0297209	0.155485	64	26	8	66	59	39	37	31	29
chr10_79789320_79789422	gene_id chr10_POLR3A-	-23	79734907	79789298	up	-0.0920767	0.848367	0.860404	-1.08855	0.00404428	0.0053832	-0.996516	0.00829127	0.0632177	10	12	2	20	23	20	19	10	13
chr10_79793359_79793736	gene_id chr10_RPS24+	0	79793518	79816571	up_in	-1.01881	9.69e-05	0.000219039	-1.6967	5.14e-08	2.76e-07	-0.677493	0.0599609	0.243446	53	20	3	56	42	25	32	27	16
chr10_80063222_80063379	gene_id chr10_LOC100132987+	-50821	80008382	80012402	down	-1.32112	0.000157458	0.000336653	-1.3724	0.000127466	0.000245297	-0.0496039	0.983801	1	18	7	3	16	25	8	9	8	13
chr10_80733351_80733489	gene_id chr10_LOC283050-	0	80703083	80827205	in	-1.62851	1.44e-05	4.16e-05	-1.76607	1.12e-05	2.91e-05	-0.134928	1	1	18	3	3	16	18	4	10	7	7
chr10_81664425_81664629	gene_id chr10_LOC100288974++chr10_MBL1P+	25	81664654	81691557	up	-0.971003	0.000385821	0.000744212	-0.521019	0.0579909	0.0640571	0.450743	0.146871	0.419454	32	11	3	31	25	19	16	27	30
chr10_8314112_8314231	gene_id chr10_GATA3+	-196949	8096667	8117164	down	-0.843216	0.0184562	0.0235867	-1.46347	0.000216385	0.00039177	-0.619338	0.238943	0.544545	20	9	3	13	18	9	11	9	8
chr10_85899026_85899353	gene_id chr10_GHITM+	0	85899185	85913311	up_in	-0.841204	0.000147549	0.000318029	-1.25748	4.25e-07	1.72e-06	-0.415961	0.161073	0.441525	59	23	4	45	53	28	39	27	34
chr10_88159667_88159844	gene_id chr10_GRID1-	-33418	87359312	88126250	up	-0.888994	0.00151231	0.00249114	-1.52082	1.17e-06	4.14e-06	-0.631244	0.0993346	0.328871	34	17	1	25	28	13	18	14	14
chr10_88281510_88281643	gene_id chr10_WAPAL-	0	88195013	88281541	up_in	-0.54382	0.190829	0.20807	-0.920413	0.0432111	0.048579	-0.376006	0.507208	0.796273	18	9	4	13	16	4	20	10	13
chr10_88470986_88471111	gene_id chr10_LDB3+	0	88428206	88495824	in	-0.906657	0.0116135	0.0154011	-0.50715	0.165007	0.173625	0.40083	0.354632	0.667695	17	6	3	12	17	10	9	12	18
chr10_88854480_88854590	gene_id chr10_GLUD1-	0	88809959	88854776	in	-1.2421	0.00188593	0.00301765	-1.79979	7.97e-05	0.000162287	-0.555693	0.429619	0.737254	16	5	1	14	12	7	6	5	6
chr10_88963327_88963456	gene_id chr10_FAM35A+	-12106	88854953	88951222	down	-1.77654	1.31e-06	5.13e-06	-1.1161	0.000968187	0.00146978	0.663214	0.182989	0.473326	20	6	4	20	21	3	9	11	15
chr10_89264588_89264687	gene_id chr10_MINPP1+	0	89264223	89313218	in	-1.12257	0.00431031	0.00628169	-1.12636	0.00344173	0.00465366	-0.0020542	0.982807	1	14	7	1	13	18	4	10	6	13
chr10_89418749_89418910	gene_id chr10_PAPSS2+	566	89419476	89507462	up	0.535176	0.0509293	0.0601061	-1.38247	0.000216385	0.00039177	-1.91829	1.96e-08	1.48e-06	18	25	2	17	16	29	22	8	10
chr10_89622081_89622299	gene_id chr10_KLLN-	0	89618918	89623194	in	-0.886862	0.000417439	0.000798569	-1.44168	4.73e-07	1.89e-06	-0.554272	0.114446	0.358076	33	15	4	31	30	22	15	12	20
chr10_89623221_89623445	gene_id chr10_PTEN+	0	89623195	89728532	in	-1.35656	1.04e-09	1.09e-08	-0.727429	0.000833407	0.00128805	0.629748	0.0164295	0.104713	61	24	5	55	62	21	26	44	56
chr10_89638867_89639011	gene_id chr10_PTEN+	0	89623195	89728532	in	-0.571178	0.0597924	0.0698346	-1.99498	4.14e-07	1.68e-06	-1.42353	0.00107392	0.0140555	16	13	7	17	28	16	13	6	8
chr10_90640365_90640530	gene_id chr10_STAMBPL1+	0	90639944	90683259	in	-1.67583	1.44e-08	1.05e-07	-2.08893	9.76e-11	1.14e-09	-0.411508	0.326431	0.639106	32	10	3	28	28	8	10	8	11
chr10_90751473_90751676	gene_id chr10_FAS+	0	90750288	90775542	in	-0.908151	1.09e-05	3.26e-05	-1.79826	8.74e-13	1.8e-11	-0.889766	0.00201934	0.0224391	42	22	8	47	54	29	27	18	20
chr10_91152286_91152406	gene_id chr10_IFIT1+	0	91152322	91163744	up_in	1.08633	0.000510535	0.000958656	-1.46608	0.0024097	0.00335497	-2.55367	1.83e-10	2.47e-08	19	19	2	11	9	34	33	4	9
chr10_91403691_91404043	gene_id chr10_PANK1-	0	91339254	91405329	in	-1.20095	1.35e-06	5.26e-06	-1.46326	1.08e-07	5.28e-07	-0.261872	0.437999	0.743182	61	27	3	60	73	17	42	32	33
chr10_91461248_91461660	gene_id chr10_KIF20B+	0	91461367	91534700	up_in	-0.578696	0.00138794	0.00231396	-1.52232	8.04e-13	1.67e-11	-0.943556	1.89e-05	0.000545005	124	83	7	114	116	80	79	50	65
chr10_91896631_91896756	gene_id chr10_LOC643529+	-296014	91589250	91600618	down	1.16894	0.00269396	0.00413251	-0.725692	0.297219	0.30658	-1.89706	2.79e-05	0.000754967	7	15	2	6	5	10	17	4	6
chr10_92631170_92631260	gene_id chr10_RPP30+	449	92631709	92668312	up	-0.834443	0.0357657	0.0432118	-1.10421	0.00776369	0.00980385	-0.268583	0.689506	0.916956	13	9	0	14	15	7	8	11	7
chr10_93557994_93558254	gene_id chr10_TNKS2+	0	93558151	93625232	up_in	-0.666189	0.015173	0.0197334	-0.889567	0.00162516	0.00235368	-0.222885	0.527039	0.809506	24	14	0	23	29	16	19	13	25
chr10_94050791_94050985	gene_id chr10_MARCH5+	0	94050920	94113721	up_in	-1.31549	3.31e-06	1.16e-05	-2.08189	8.9e-10	7.88e-09	-0.765337	0.0713919	0.270838	33	9	1	24	26	13	12	8	10
chr10_94351357_94351593	gene_id chr10_KIF11+	1232	94352825	94415152	up	-0.634368	0.00818149	0.0112216	-1.12147	3.5e-05	7.88e-05	-0.486752	0.138224	0.404901	33	18	3	27	34	23	21	21	19
chr10_94352684_94353157	gene_id chr10_KIF11+	0	94352825	94415152	up_in	-0.944242	9.75e-08	5.5e-07	-0.677753	0.000414198	0.000691633	0.26663	0.175535	0.462085	164	62	9	147	137	83	96	127	134
chr10_94516140_94516259	gene_id chr10_HHEX+	-60733	94449681	94455408	down	0.0746957	0.8201	0.833213	-1.08983	0.0120794	0.0147428	-1.16481	0.00738949	0.0581306	10	15	2	14	13	11	14	9	7
chr10_94652299_94652405	gene_id chr10_EXOC6+	0	94594470	94819251	in	-0.706716	0.0819809	0.0940649	-0.957795	0.0130841	0.015885	-0.25008	0.602813	0.862453	13	9	0	14	13	9	7	5	14
chr10_95256225_95256576	gene_id chr10_CEP55+	0	95256369	95288849	up_in	-1.20321	4.45e-08	2.8e-07	-2.57229	2.78e-20	2.79e-18	-1.36884	7.32e-06	0.000246076	98	38	6	91	80	34	48	21	21
chr10_95462284_95462566	gene_id chr10_FRA10AC1-	0	95427640	95462329	up_in	-0.800267	0.000915093	0.00160513	-0.623431	0.0197319	0.0232615	0.176977	0.507161	0.796273	121	72	2	124	117	61	79	130	85
chr10_96943376_96943673	gene_id chr10_C10orf129+	10284	96953957	96988686	up	-1.36873	6.05e-08	3.69e-07	-1.14466	1.44e-05	3.61e-05	0.224904	0.534273	0.815729	41	17	3	44	44	12	22	29	25
chr10_97453671_97453970	gene_id chr10_TCTN3-	0	97423153	97453900	up_in	-1.50517	3.47e-10	4.25e-09	-1.31906	1.68e-07	7.69e-07	0.186811	0.554145	0.828043	66	19	9	59	52	21	24	32	34
chr10_97803215_97803375	gene_id chr10_LOC728558-	0	97512963	97849992	in	-1.22649	0.000343036	0.000670382	-0.982714	0.00464467	0.00611448	0.245245	0.683455	0.914731	25	8	4	19	18	7	12	17	12
chr10_97849580_97849763	gene_id chr10_LOC728558-	0	97512963	97849992	in	-0.918206	0.000978553	0.00170331	-0.707917	0.0130437	0.015852	0.21111	0.565627	0.835626	22	12	1	25	27	17	11	17	25
chr10_97849924_97850101	gene_id chr10_LOC728558-	0	97512963	97849992	up_in	-0.812147	0.00318249	0.00480498	-0.735107	0.00862798	0.0108163	0.0776831	0.840508	0.998616	27	17	6	24	28	12	17	22	22
chr10_97889666_97889850	gene_id chr10_ZNF518A+	0	97889472	97923517	in	-0.202252	0.499541	0.518658	-0.725322	0.0130858	0.015885	-0.522986	0.0716788	0.271466	27	26	4	29	26	22	25	23	23
chr10_97989375_97989513	gene_id chr10_BLNK-	0	97951455	98031333	in	-0.0609346	0.89203	0.902102	-1.2439	0.00186489	0.00266607	-1.18304	0.00417552	0.0380869	20	23	5	30	16	26	16	11	15
chr10_99052394_99052637	gene_id chr10_SLIT1-+chr10_ARHGAP19-+chr10_ARHGAP19-SLIT1-	0	98757795	99052430	up_in	-1.39281	2.5e-06	9.02e-06	-0.0914049	0.785925	0.790711	1.30255	2.13e-05	0.000598825	36	16	3	37	30	15	9	44	46
chr10_99094414_99094543	gene_id chr10_FRAT2-	0	99092254	99094458	up_in	-1.85892	1.69e-06	6.43e-06	-1.31482	0.000279433	0.000491786	0.547463	0.310351	0.624736	22	5	2	15	17	3	7	8	12
chr10_99205726_99205867	gene_id chr10_EXOSC1-	0	99195666	99205768	up_in	-1.30151	7.83e-05	0.000181481	-1.27651	0.000118446	0.000230023	0.0265473	1	1	20	8	3	22	21	7	11	10	14
chr10_99257525_99257707	gene_id chr10_MMS19-	0	99218081	99258366	in	-1.44453	5.8e-07	2.55e-06	-1.76988	3e-08	1.71e-07	-0.324316	0.428809	0.737254	41	17	5	32	34	13	10	14	15
chr10_99393176_99393345	gene_id chr10_MORN4-	0	99374310	99393913	in	-1.14607	0.000372698	0.000722085	-1.10855	0.000784331	0.0012207	0.0388015	1	1	25	11	3	17	21	11	7	12	15
chr10_99400060_99400510	gene_id chr10_PI4K2A+	0	99400443	99436187	up_in	-1.0634	5.86e-10	6.68e-09	-2.39958	6.81e-29	2.3e-26	-1.33608	4.34e-09	4.25e-07	191	83	11	177	176	80	104	45	51
chr10_99496802_99496976	gene_id chr10_ZFYVE27+	0	99496878	99520664	up_in	-1.66791	5.44e-08	3.34e-07	-2.17619	2.43e-10	2.53e-09	-0.506961	0.283848	0.59524	40	12	4	31	32	6	15	10	11
chr10_99894333_99894459	gene_id chr10_C10orf28+	0	99894381	100004654	up_in	-1.09883	0.000882686	0.00155651	-1.27714	0.000373979	0.00063243	-0.177138	0.772681	0.965721	19	10	3	26	18	9	11	13	11
chr11_101785614_101785728	gene_id chr11_ANGPTL5-	0	101761405	101787253	in	-1.05854	0.00720213	0.0100132	-2.04625	1.3e-05	3.3e-05	-0.986267	0.0872169	0.30598	15	9	2	14	12	5	6	5	4
chr11_101981046_101981189	gene_id chr11_YAP1+	3	101981192	102104154	up	-0.975738	0.000577864	0.00106915	-1.34513	2e-05	4.8e-05	-0.368602	0.370657	0.681489	31	11	2	20	26	12	17	13	15
chr11_102217513_102217613	gene_id chr11_BIRC2+	353	102217966	102249401	up	-2.15487	2.57e-05	6.89e-05	-2.20944	4.11e-05	9.02e-05	-0.0482347	1	1	9	2	0	12	15	4	2	3	4
chr11_10388321_10388417	gene_id chr11_ADM+	-59399	10326642	10328923	down	0.170377	0.716581	0.731739	-0.882412	0.0439882	0.0494045	-1.0532	0.0120794	0.0831465	14	7	1	8	10	14	16	6	10
chr11_10562721_10562845	gene_id chr11_MRVI1-AS1+	0	10562783	10621479	in	-1.37382	0.00127556	0.00215072	-1.15085	0.00561785	0.00726946	0.225605	0.792379	0.976711	18	5	2	11	12	5	6	9	8
chr11_105892998_105893381	gene_id chr11_KIAA1826-	-45	105878629	105892954	up	-0.723016	0.00334859	0.00502898	-1.6848	7.14e-09	4.88e-08	-0.961546	0.00200945	0.0223627	34	27	4	56	52	29	32	16	25
chr11_107328498_107328637	gene_id chr11_CWF19L2-	0	107197072	107328572	up_in	-0.987549	0.0347932	0.0421121	-0.876532	0.0686626	0.0751528	0.112499	0.885483	1	16	8	2	13	16	2	13	5	18
chr11_10830439_10830683	gene_id chr11_EIF4G2-	0	10818593	10830582	up_in	0.27975	0.279211	0.298054	-0.664578	0.0288652	0.0331403	-0.944519	0.00116071	0.0148005	38	28	4	24	25	37	44	25	26
chr11_108464235_108464696	gene_id chr11_EXPH5-	0	108376158	108464374	up_in	-1.08328	1.24e-08	9.2e-08	-2.62411	4.7e-26	1.16e-23	-1.54064	4.11e-08	2.83e-06	77	39	11	94	96	41	49	20	20
chr11_110247864_110247987	gene_id chr11_FDX1+	52674	110300661	110335608	up	-1.57226	6.85e-05	0.000161132	-1.81438	2.28e-05	5.38e-05	-0.239564	0.862277	1	19	6	3	13	18	8	3	8	5
chr11_110300726_110300859	gene_id chr11_FDX1+	0	110300661	110335608	in	-1.75704	2.76e-05	7.33e-05	-1.26531	0.00196347	0.00279037	0.495222	0.439087	0.744226	13	3	0	14	20	4	7	9	9
chr11_111712258_111712361	gene_id chr11_ALG9-	0	111652919	111742305	in	-1.0567	0.00679664	0.00950098	-1.77625	7.25e-05	0.000149375	-0.718143	0.276932	0.585195	13	6	0	17	15	8	8	5	7
chr11_111895977_111896116	gene_id chr11_DLAT+	0	111895538	111935002	in	-1.44558	7.56e-06	2.39e-05	-1.42544	1.7e-05	4.16e-05	0.021849	1	1	20	5	5	21	26	8	12	10	13
chr11_111944724_111945056	gene_id chr11_PIH1D2-	0	111934734	111944895	up_in	-1.05762	2.54e-06	9.13e-06	-1.01231	2.53e-05	5.92e-05	0.0457242	0.872991	1	59	22	4	59	54	33	30	43	36
chr11_111957494_111957591	gene_id chr11_SDHD+	0	111957571	111966518	up_in	-2.01309	2.26e-08	1.53e-07	-2.15099	1.32e-08	8.35e-08	-0.134972	1	1	21	5	4	23	24	3	9	7	7
chr11_112096940_112097092	gene_id chr11_PTS+	0	112097088	112104695	up_in	-2.32294	1.59e-07	8.42e-07	-2.08585	1.11e-05	2.9e-05	0.240977	0.745963	0.951362	14	6	2	31	25	3	5	10	5
chr11_112831886_112832145	gene_id chr11_NCAM1+	0	112831969	113149158	up_in	-1.12411	6.53e-08	3.9e-07	-1.414	8.79e-10	7.8e-09	-0.289483	0.345925	0.66171	63	24	2	61	63	33	31	34	31
chr11_113930345_113930471	gene_id chr11_ZBTB16+	0	113930431	114121397	up_in	-1.72868	0.000134373	0.000292369	-1.81695	5.18e-05	0.000111045	-0.0849647	1	1	21	4	1	11	14	5	5	2	10
chr11_114271272_114271397	gene_id chr11_RBM7+	0	114271384	114279635	up_in	-1.47913	4.46e-05	0.000111402	-1.14234	0.000801649	0.00124233	0.339012	0.587916	0.852627	20	6	3	18	17	3	11	8	15
chr11_115280512_115280665	gene_id chr11_CADM1-	0	115044345	115375241	in	-0.868006	0.00466555	0.00674518	-2.42063	1.49e-08	9.33e-08	-1.55206	0.00149949	0.0177787	20	7	3	22	17	12	14	4	6
chr11_116706743_116706903	gene_id chr11_APOA1-	0	116706469	116708338	in	-0.597037	0.038893	0.046747	-0.982449	0.0020206	0.00286225	-0.385004	0.294314	0.60759	23	19	5	26	28	13	20	21	15
chr11_117049328_117049605	gene_id chr11_SIDT2+	334	117049939	117068161	up	-1.90742	1.49e-10	1.98e-09	-2.18486	1.13e-11	1.73e-10	-0.27593	0.631858	0.882606	45	13	3	38	35	8	11	10	14
chr11_117688568_117688666	gene_id chr11_FXYD6-+chr11_FXYD6-FXYD2-+chr11_FXYD2-	2124	117690790	117748201	down	-2.5081	4.93e-06	1.65e-05	-2.38171	1.67e-05	4.09e-05	0.135376	1	1	12	2	0	13	10	0	4	4	2
chr11_118306724_118307147	gene_id chr11_MLL+	58	118307205	118397539	up	-0.99804	3.8e-08	2.44e-07	-1.27156	3.48e-10	3.49e-09	-0.27334	0.227198	0.530691	112	49	6	124	111	57	73	62	72
chr11_118436712_118436851	gene_id chr11_IFT46-	0	118415243	118436791	up_in	-1.41919	1.92e-05	5.38e-05	-1.3953	4.63e-05	0.000100378	0.0254678	1	1	20	10	6	28	23	9	8	7	18
chr11_118663531_118663683	gene_id chr11_DDX6-	-1560	118618473	118661972	up	-0.132172	0.695185	0.71077	-1.38192	0.00031483	0.000545813	-1.24979	0.000996227	0.0134166	16	17	4	29	20	25	19	13	10
chr11_118801061_118801171	gene_id chr11_BCL9L-	-19449	118766851	118781613	up	-0.964641	0.0116135	0.0154011	-1.40144	0.000656973	0.00103766	-0.435519	0.422671	0.731751	14	7	2	16	16	6	11	11	5
chr11_118889084_118889171	gene_id chr11_RPS25-	-28	118886422	118889057	up	-0.681863	0.0606529	0.0707728	-0.35133	0.362596	0.371388	0.331489	0.439473	0.744358	15	10	1	17	12	6	12	13	19
chr11_118901647_118901824	gene_id chr11_SLC37A4-	-32	118895061	118901616	up	-1.24266	4.78e-05	0.000118258	-1.59212	1.48e-06	5.07e-06	-0.348253	0.45223	0.753109	23	10	1	23	26	7	14	9	13
chr11_118928042_118928189	gene_id chr11_HYOU1-	-118	118914896	118927925	up	-1.11547	0.00214194	0.00339152	-1.78546	3.24e-05	7.34e-05	-0.668577	0.267025	0.575173	18	10	5	16	15	6	7	8	5
chr11_118955757_118955957	gene_id chr11_HMBS+	0	118955587	118964259	in	-0.120158	0.671181	0.686983	-1.70748	8.5e-07	3.15e-06	-1.58743	1.05e-05	0.000330806	25	18	1	21	25	24	25	13	7
chr11_118966171_118966547	gene_id chr11_H2AFX-	0	118964585	118966177	up_in	-1.24586	3.84e-11	6.08e-10	-1.4705	1.89e-12	3.62e-11	-0.224397	0.317631	0.631187	106	54	8	132	134	59	47	54	71
chr11_118972491_118972692	gene_id chr11_DPAGT1-	0	118967213	118972785	in	-1.3423	6.78e-06	2.17e-05	-1.48831	4.01e-06	1.2e-05	-0.145065	0.79535	0.977779	32	9	4	42	32	12	22	18	17
chr11_118972865_118973062	gene_id chr11_DPAGT1-	-81	118967213	118972785	up	-0.854938	0.000411942	0.000789273	-0.93515	0.000203003	0.000370883	-0.079675	0.798972	0.97964	32	16	2	35	32	19	21	20	28
chr11_119204945_119205275	gene_id chr11_RNF26+	0	119205210	119208024	up_in	-1.77973	1.59e-20	2.08e-18	-2.53656	2.9e-28	8.99e-26	-0.756543	0.00319193	0.0310994	180	42	10	168	158	63	47	42	39
chr11_119252323_119252538	gene_id chr11_LOC100499227+	0	119252488	119369944	up_in	-2.01031	1.06e-12	2.67e-11	-2.32188	1.17e-13	3.12e-12	-0.310077	0.628725	0.879718	39	6	4	50	41	13	14	11	13
chr11_120206762_120206954	gene_id chr11_ARHGEF12+	664	120207618	120360645	up	-1.19688	3.85e-06	1.32e-05	-1.19481	2.39e-05	5.62e-05	0.0027023	1	1	46	14	4	42	46	16	30	31	23
chr11_120894707_120894820	gene_id chr11_TBCEL+	0	120894803	120960354	up_in	-0.79491	0.0184562	0.0235867	-1.64077	4.09e-05	8.99e-05	-0.845074	0.089519	0.309384	17	9	2	14	20	12	9	4	11
chr11_121190078_121190199	gene_id chr11_SC5DL+	-5960	121163388	121184119	down	-1.05371	0.00235271	0.00367747	-2.01075	8.87e-07	3.26e-06	-0.955925	0.0537266	0.229147	16	10	1	20	17	9	7	6	6
chr11_122430639_122430750	gene_id chr11_UBASH3B+	95648	122526398	122685187	up	-0.562426	0.113218	0.127332	-0.92314	0.0181579	0.0214877	-0.359972	0.454542	0.755774	14	5	3	14	11	14	8	5	14
chr11_122451741_122451918	gene_id chr11_UBASH3B+	74480	122526398	122685187	up	-1.3569	0.000260498	0.000527381	-1.89803	2.76e-06	8.7e-06	-0.539307	0.276932	0.585195	20	7	2	15	18	7	7	4	9
chr11_122933051_122933159	gene_id chr11_HSPA8-	-151	122928200	122932901	up	-1.49158	0.000132875	0.00028976	-0.830803	0.0277867	0.0319862	0.663312	0.182989	0.473326	15	5	3	17	18	6	7	14	12
chr11_123301057_123301277	gene_id chr11_MIR4493-	-48838	123252148	123252220	up	-2.35215	1.15e-15	6.49e-14	-2.03228	7.76e-13	1.63e-11	0.3224	0.524176	0.806341	36	9	4	34	41	6	7	9	16
chr11_123451461_123451604	gene_id chr11_GRAMD1B+	0	123396528	123493518	in	0.74932	0.0258345	0.0319929	-0.623177	0.162881	0.171533	-1.37358	0.000336061	0.00571688	10	17	0	7	13	15	20	10	8
chr11_125757371_125757664	gene_id chr11_HYLS1+	0	125753509	125770541	in	-1.26619	8.52e-09	6.72e-08	-1.72122	9.6e-12	1.49e-10	-0.454564	0.152137	0.427104	68	20	5	57	60	26	33	26	26
chr11_127931506_127931596	gene_id chr11_ETS1-	397060	128328656	128457453	down	-1.70618	0.000200212	0.000417613	-2.78577	6.33e-07	2.42e-06	-1.07632	0.188483	0.480845	12	7	1	14	13	5	0	3	2
chr11_128435893_128436011	gene_id chr11_ETS1-	0	128328656	128457453	in	-1.26356	0.000651665	0.00118592	-1.76598	1.12e-05	2.91e-05	-0.500751	0.443739	0.747427	16	10	3	15	21	4	8	9	5
chr11_128869227_128869454	gene_id chr11_ARHGAP32-	0	128834955	129062093	in	-1.60796	3.41e-07	1.62e-06	-2.82136	5.82e-13	1.28e-11	-1.21196	0.0296391	0.155276	23	8	1	25	30	9	9	5	5
chr11_129234156_129234255	gene_id chr11_BARX2+	11626	129245881	129322174	up	-0.661366	0.056963	0.0667291	-1.99106	6e-06	1.7e-05	-1.3292	0.00478571	0.0420532	16	13	2	18	14	9	9	5	6
chr11_129620790_129620912	gene_id chr11_TMEM45B+	64829	129685741	129729898	up	-1.69476	6.63e-05	0.000156608	-2.17944	8.9e-06	2.39e-05	-0.481555	0.656002	0.896951	12	6	1	15	18	4	4	7	2
chr11_129873017_129873225	gene_id chr11_LINC00167+	0	129872519	129875381	in	-1.20978	6.89e-06	2.2e-05	-1.41156	1.07e-06	3.82e-06	-0.20088	0.632327	0.882764	31	9	3	34	30	15	18	19	14
chr11_130786409_130786513	gene_id chr11_SNX19-	-28	130745766	130786382	up	-1.98222	7.1e-07	3.02e-06	-1.57187	2.57e-05	5.98e-05	0.414028	0.571187	0.839503	19	4	4	18	18	3	7	5	12
chr11_13298867_13299220	gene_id chr11_ARNTL+	105	13299325	13408812	up	-0.842372	0.000172187	0.000365099	-2.45524	1.64e-16	7.9e-15	-1.61271	8.21e-07	3.82e-05	70	26	1	63	56	35	48	14	18
chr11_134093777_134093986	gene_id chr11_NCAPD3-	0	134022337	134094426	in	-1.33482	5.52e-06	1.81e-05	-1.95282	1.76e-08	1.08e-07	-0.617038	0.124651	0.37869	36	11	0	34	26	11	17	8	15
chr11_134131995_134132183	gene_id chr11_ACAD8+	0	134123434	134135746	in	-1.03018	0.00153716	0.00252425	-2.28056	2.59e-08	1.51e-07	-1.24957	0.0117587	0.0819915	27	7	5	15	22	12	13	7	5
chr11_134146059_134146182	gene_id chr11_GLB1L3+	93	134146275	134189458	up	-1.29605	0.00443958	0.00645362	-0.327113	0.604785	0.611697	0.971978	0.0471298	0.210302	12	2	1	9	13	4	8	17	8
chr11_13689744_13690310	gene_id chr11_FAR1+	0	13690206	13753893	up_in	-1.56802	6e-10	6.82e-09	-1.65207	2.44e-09	1.9e-08	-0.0834298	0.835391	0.995577	81	18	4	64	62	23	31	20	42
chr11_13894973_13895126	gene_id chr11_SPON1+	89058	13984184	14289679	up	-1.02722	0.00142401	0.00236243	-1.51656	3.13e-05	7.12e-05	-0.4882	0.384726	0.694019	22	8	0	16	18	7	13	9	9
chr11_16760071_16760150	gene_id chr11_C11orf58+	0	16760148	16779901	up_in	-1.50005	0.00290463	0.00442808	-1.02581	0.0335636	0.0382863	0.478298	0.426237	0.734827	11	2	1	8	12	2	7	8	6
chr11_17099280_17099519	gene_id chr11_RPS13-	-61	17095939	17099220	up	-1.47547	9.88e-09	7.61e-08	-1.46223	5.1e-08	2.74e-07	0.0140995	1	1	39	17	8	51	49	16	18	15	32
chr11_17229970_17230086	gene_id chr11_PIK3C2A-	-38617	17108124	17191354	up	-0.577681	0.169055	0.185499	-1.12798	0.00696672	0.00888195	-0.549558	0.298485	0.611783	17	8	1	9	12	7	11	9	7
chr11_18127589_18127731	gene_id chr11_SAAL1-	0	18101890	18127638	up_in	-1.32653	0.00076515	0.00136734	-0.798022	0.0346344	0.0394111	0.530735	0.304821	0.619645	19	7	1	12	16	6	6	15	10
chr11_18343669_18343773	gene_id chr11_HPS5-	0	18300217	18343721	up_in	-1.23213	0.00224884	0.00353518	-1.86638	3.85e-05	8.55e-05	-0.632401	0.352845	0.665714	12	7	2	16	16	4	8	4	7
chr11_19262564_19262689	gene_id chr11_E2F8-	0	19245610	19263202	in	-1.41502	0.00120554	0.00204752	-0.0166115	1	1	1.40167	0.00160768	0.0187916	14	4	3	13	10	4	6	16	18
chr11_19541711_19541837	gene_id chr11_NAV2+	0	19372271	20143147	in	-1.30862	0.000908023	0.00159392	-2.70913	2.34e-07	1.02e-06	-1.39885	0.0588352	0.241047	16	6	0	15	13	5	7	5	1
chr11_19734006_19734286	gene_id chr11_NAV2+	0	19372271	20143147	in	-1.69431	2.06e-08	1.42e-07	-2.11551	9.85e-10	8.57e-09	-0.42008	0.374021	0.683666	47	16	2	44	36	11	13	17	10
chr11_22851490_22851613	gene_id chr11_SVIP-	-109	22843598	22851382	up	-1.15708	0.00337867	0.00507077	-1.59313	0.000180062	0.000333064	-0.434386	0.479062	0.775554	17	5	1	16	13	3	13	6	8
chr11_2421550_2422008	gene_id chr11_TSSC4+	1515	2423523	2425106	up	-1.03925	1.04e-05	3.14e-05	-0.924085	0.000147106	0.000278266	0.115568	0.741902	0.95022	51	26	14	59	67	22	40	33	54
chr11_27384735_27384858	gene_id chr11_CCDC34-	0	27360061	27384795	up_in	-0.923223	0.0478387	0.0567611	-1.64684	0.001945	0.00276941	-0.722348	0.288997	0.599847	16	10	0	17	8	4	8	8	4
chr11_28129595_28129883	gene_id chr11_METTL15+	0	28129798	28355054	up_in	-1.36832	6.43e-08	3.85e-07	-1.65279	2.85e-09	2.16e-08	-0.28394	0.401328	0.708159	64	33	3	68	64	19	25	26	32
chr11_28131707_28131931	gene_id chr11_METTL15+	0	28129798	28355054	in	-0.635284	0.00639566	0.00900309	-0.653493	0.0111541	0.0136898	-0.0179625	1	1	58	26	2	42	48	38	34	48	39
chr11_3013560_3013736	gene_id chr11_NAP1L4-	0	2965660	3013607	up_in	-0.922292	0.000725001	0.00130216	-2.72318	1.21e-12	2.4e-11	-1.80054	5.68e-05	0.00138767	28	11	1	30	29	12	24	6	6
chr11_31391256_31391472	gene_id chr11_DCDC1-	0	31284171	31391357	up_in	-0.958681	0.000161758	0.000344756	-0.937424	0.00039108	0.000657014	0.0219193	1	1	33	13	2	32	30	15	22	20	26
chr11_31531118_31531337	gene_id chr11_IMMP1L-	0	31453949	31531169	up_in	-0.869985	0.000622159	0.00114032	-2.09641	6.95e-11	8.5e-10	-1.22614	0.00052751	0.00815282	51	26	4	48	40	30	22	18	12
chr11_31832681_31833122	gene_id chr11_PAX6-	0	31806340	31839509	in	-1.37346	1.74e-13	5.57e-12	-1.23031	4.59e-10	4.45e-09	0.143498	0.519865	0.805269	106	32	8	102	107	38	55	56	69
chr11_32334501_32334752	gene_id chr11_WT1-	74570	32409322	32457081	down	-1.22781	1.9e-05	5.31e-05	-1.89711	5.16e-09	3.63e-08	-0.668572	0.0864636	0.304398	37	22	6	38	38	16	11	14	14
chr11_32605104_32605507	gene_id chr11_EIF3M+	0	32605313	32624037	up_in	-1.3453	3.07e-08	2.02e-07	-1.87728	8.23e-12	1.31e-10	-0.531462	0.0997617	0.329759	65	24	2	61	55	30	19	17	29
chr11_32915726_32915942	gene_id chr11_QSER1+	0	32914792	33001814	in	-0.308623	0.270101	0.288827	-1.92998	1.05e-08	6.81e-08	-1.62135	3.02e-06	0.000119461	47	43	1	41	44	25	40	16	16
chr11_33183023_33183151	gene_id chr11_CSTF3-	0	33106130	33183037	up_in	-0.881768	0.00962093	0.0130022	-1.11584	0.00278482	0.00382739	-0.232926	0.654752	0.896804	16	5	1	17	14	10	11	7	13
chr11_33824275_33824480	gene_id chr11_FBXO3-	-28205	33762490	33796071	up	0.067283	0.83265	0.845387	-1.1428	3.45e-05	7.77e-05	-1.21019	5.6e-06	0.00019933	34	29	6	27	32	34	37	17	22
chr11_3400256_3400564	gene_id chr11_ZNF195-	0	3379157	3400452	up_in	-1.77151	7.85e-12	1.53e-10	-1.25506	6.97e-07	2.63e-06	0.517706	0.128085	0.384745	36	12	6	49	49	12	16	25	27
chr11_34073039_34073160	gene_id chr11_CAPRIN1+	70	34073230	34124157	up	-1.17235	0.00382444	0.00565677	-0.957751	0.0220357	0.0257487	0.216721	0.70165	0.923852	14	5	3	15	11	4	9	8	11
chr11_35548043_35548273	gene_id chr11_PAMR1-	-868	35453376	35547176	up	-0.39644	0.193042	0.210298	-0.538805	0.135162	0.143502	-0.142133	0.807979	0.984352	21	11	0	30	33	31	24	32	21
chr11_36615863_36616103	gene_id chr11_C11orf74+	0	36616093	36680817	up_in	-0.617038	0.00709254	0.00988303	-0.815103	0.00134732	0.00198848	-0.197846	0.501442	0.790875	62	30	3	48	45	36	38	40	42
chr11_3818747_3819115	gene_id chr11_NUP98-	0	3696240	3819022	up_in	0.142549	0.502556	0.521496	-1.06607	2.95e-05	6.73e-05	-1.20868	1.53e-06	6.56e-05	80	86	3	72	70	68	96	44	55
chr11_3876279_3876358	gene_id chr11_MIR4687++chr11_STIM1+	575	3876933	4114440	up	-1.14737	0.00792552	0.0109068	-1.41716	0.003638	0.00488704	-0.267565	0.800873	0.98074	8	3	0	11	16	3	10	3	9
chr11_4115782_4116093	gene_id chr11_RRM1+	0	4115924	4160106	up_in	-1.13689	1.63e-05	4.64e-05	-1.31175	4.35e-06	1.28e-05	-0.174312	0.674115	0.908422	58	19	2	45	38	22	25	24	29
chr11_43333382_43333584	gene_id chr11_API5+	0	43333505	43366080	up_in	-1.26199	3.53e-06	1.23e-05	-0.841499	0.00137227	0.0020225	0.421608	0.211328	0.511065	27	11	1	28	32	13	13	23	22
chr11_43701984_43702142	gene_id chr11_HSD17B12+	1	43702143	43878169	up	-1.24264	4.78e-05	0.000118258	-0.850084	0.00395825	0.00528478	0.393866	0.356141	0.667987	23	11	9	23	26	8	12	13	24
chr11_43902179_43902416	gene_id chr11_ALKBH3+	0	43902357	43941825	up_in	-0.770216	0.00487672	0.00702724	-0.787944	0.00913991	0.0113969	-0.0174401	1	1	63	34	3	47	54	27	37	54	33
chr11_44161339_44161499	gene_id chr11_EXT2+	0	44117099	44266980	in	0.925215	0.00797616	0.0109663	-1.95741	0.000956929	0.00145388	-2.88462	1.08e-08	9.13e-07	8	16	1	8	10	19	16	3	3
chr11_450148_450291	gene_id chr11_PTDSS2+	0	450280	491387	up_in	-1.49862	3.96e-05	0.0001	-1.089	0.00324225	0.00440638	0.411999	0.323215	0.636667	16	4	1	17	20	6	9	15	8
chr11_45168754_45168891	gene_id chr11_PRDM11+	0	45115564	45256675	in	-1.45395	6.82e-05	0.000160633	-2.29403	2.68e-07	1.15e-06	-0.838191	0.192045	0.484631	15	3	1	20	19	4	13	4	6
chr11_4629444_4629637	gene_id chr11_TRIM68-	0	4619902	4629489	up_in	-0.687372	0.0131873	0.0173144	-2.46108	1.61e-11	2.35e-10	-1.77358	5.39e-06	0.00019252	41	23	1	49	35	20	37	10	11
chr11_46615568_46615747	gene_id chr11_AMBRA1-	-2655	46417964	46612914	up	-1.16304	1.93e-05	5.38e-05	-1.0923	9.95e-05	0.00019737	0.0716418	0.905516	1	28	11	0	35	29	12	19	18	22
chr11_46638740_46639140	gene_id chr11_ATG13+	0	46638826	46697568	up_in	-1.352	2.06e-08	1.42e-07	-1.40383	7.24e-08	3.71e-07	-0.0512706	0.923451	1	58	15	1	60	63	23	35	21	43
chr11_46722257_46722493	gene_id chr11_ZNF408+	0	46722317	46727466	up_in	-0.093713	0.655567	0.671556	-0.675324	0.00515185	0.00671674	-0.581603	0.0168135	0.106557	43	32	4	37	51	46	48	37	39
chr11_46867768_46868056	gene_id chr11_CKAP5-	0	46765084	46867859	up_in	-1.75293	4.6e-17	3.45e-15	-0.911777	1.09e-05	2.84e-05	0.841673	0.000419176	0.00677425	116	30	4	99	104	32	35	83	74
chr11_46958129_46958293	gene_id chr11_C11orf49+	0	46958251	47185931	up_in	-0.592093	0.0440225	0.0525302	-0.750863	0.0159938	0.0191616	-0.158494	0.636138	0.885093	43	37	2	35	45	18	27	29	39
chr11_47198633_47198694	gene_id chr11_ARFGAP2-	0	47185849	47198676	up_in	-1.30053	0.0158272	0.0204767	-1.30544	0.0127484	0.0155185	-0.00131751	1	1	8	6	0	8	11	3	2	0	10
chr11_47270310_47270486	gene_id chr11_NR1H3+	0	47269851	47290584	in	-0.524204	0.0914409	0.10418	-0.578736	0.113407	0.121357	-0.0542476	0.958484	1	41	23	1	30	30	19	30	40	22
chr11_47429880_47430088	gene_id chr11_SLC39A13+	0	47430046	47438051	up_in	-1.76258	6.31e-08	3.81e-07	-0.659394	0.0360526	0.0408871	1.10457	0.00225817	0.0242941	53	13	1	35	35	10	14	41	31
chr11_47447978_47448198	gene_id chr11_PSMC3-	0	47440320	47448024	up_in	-1.91163	1.47e-13	4.85e-12	-1.57031	6.34e-10	5.87e-09	0.34287	0.340014	0.654378	38	8	2	42	42	9	16	16	22
chr11_47600421_47600650	gene_id chr11_KBTBD4-	0	47593749	47600567	up_in	-0.884258	0.000428652	0.000818545	-0.243576	0.354195	0.363134	0.641112	0.0179528	0.110848	47	27	9	46	48	23	28	61	49
chr11_47788850_47789184	gene_id chr11_FNBP4-	0	47738069	47788993	up_in	-1.12882	3e-06	1.06e-05	-1.58317	2.76e-09	2.12e-08	-0.453659	0.20021	0.494693	36	16	3	36	35	18	16	13	20
chr11_57103384_57103464	gene_id chr11_SSRP1-	-34	57093459	57103351	up	-1.40367	0.00870046	0.0118656	-0.649537	0.222396	0.231294	0.75812	0.21982	0.521425	11	5	1	9	9	2	4	13	4
chr11_57298342_57298467	gene_id chr11_TIMM10-	-111	57295936	57298232	up	-1.11232	0.00247171	0.00383926	-0.753568	0.0338016	0.0385401	0.360322	0.545024	0.824129	18	10	2	16	17	4	10	11	17
chr11_57405682_57405807	gene_id chr11_MIR130A+	2864	57408671	57408759	up	-1.20058	0.00109345	0.00187948	-0.503862	0.166161	0.174741	0.698482	0.098758	0.327899	19	9	2	16	17	8	6	20	14
chr11_57435181_57435382	gene_id chr11_ZDHHC5+	92	57435474	57468659	up	-1.48797	2.12e-07	1.07e-06	-1.54233	4.68e-07	1.87e-06	-0.0532532	0.954523	1	43	12	5	33	31	12	15	18	16
chr11_57508692_57508981	gene_id chr11_TMX2++chr11_CTNND1++chr11_TMX2-CTNND1+	0	57479995	57586652	in	-1.02451	2.48e-06	8.98e-06	-0.906788	8.86e-05	0.000178619	0.118043	0.692988	0.919751	84	34	5	67	67	37	39	55	53
chr11_57546082_57546276	gene_id chr11_TMX2++chr11_CTNND1++chr11_TMX2-CTNND1+	0	57479995	57586652	in	-1.55912	3.86e-09	3.41e-08	-2.2163	6.9e-13	1.47e-11	-0.656202	0.0927063	0.315414	47	10	4	36	38	15	17	12	12
chr11_58346277_58346457	gene_id chr11_CNTF++chr11_ZFP91-CNTF++chr11_ZFP91+	130	58346587	58393205	down	-0.793074	0.0138755	0.0181348	-0.837536	0.0144821	0.0174631	-0.0435987	1	1	17	10	1	19	20	11	12	13	16
chr11_59317967_59318242	gene_id chr11_OSBP-	23629	59341871	59383617	down	-0.671163	0.0399064	0.0478876	-0.519426	0.157288	0.16595	0.152114	0.68203	0.91372	34	27	3	42	32	20	22	45	24
chr11_59324806_59325028	gene_id chr11_OSBP-	16843	59341871	59383617	down	-0.991212	0.000906868	0.00159377	-1.09698	0.000199296	0.000364827	-0.104893	0.793813	0.977036	19	14	5	25	30	10	14	13	19
chr11_59333671_59333876	gene_id chr11_OSBP-	7995	59341871	59383617	down	-0.919064	0.000168033	0.000357005	-1.37248	9.12e-07	3.34e-06	-0.452855	0.213849	0.514484	30	13	4	30	38	20	20	18	17
chr11_59383316_59383714	gene_id chr11_OSBP-	0	59341871	59383617	up_in	-1.69971	1.04e-14	4.56e-13	-2.21543	2.29e-18	1.62e-16	-0.514941	0.13322	0.395037	60	14	13	58	63	25	18	18	18
chr11_59578198_59578384	gene_id chr11_MRPL16-	0	59573608	59578345	up_in	-1.03412	6.63e-05	0.000156703	-0.563159	0.034788	0.0395771	0.471678	0.114552	0.358258	38	12	3	30	34	18	21	34	30
chr11_60543001_60543146	gene_id chr11_MS4A15+	0	60524340	60544204	in	-1.94225	8.36e-06	2.61e-05	-2.21102	1.77e-06	5.91e-06	-0.264767	0.699207	0.922871	16	6	2	12	18	0	6	3	6
chr11_60609449_60609589	gene_id chr11_CCDC86+	0	60609429	60618561	in	-0.860404	0.00514438	0.00737576	-1.35979	4.29e-05	9.39e-05	-0.498609	0.205857	0.502574	23	12	3	22	19	13	11	9	14
chr11_61334772_61334913	gene_id chr11_SYT7-	0	61281188	61348344	in	0.0309061	0.93369	0.940904	-1.40474	0.00144202	0.00211565	-1.43587	0.000718603	0.0104747	21	23	2	13	18	15	16	11	7
chr11_61348943_61349087	gene_id chr11_SYT7-	-600	61281188	61348344	up	-1.01101	0.000487307	0.000918752	-1.31949	5.33e-05	0.000114037	-0.307599	0.602349	0.862453	27	10	4	24	22	13	14	17	10
chr11_61582614_61582786	gene_id chr11_FADS1-	0	61567097	61584529	in	-2.07502	3.32e-09	3e-08	-2.11551	4.08e-09	2.96e-08	-0.0374882	1	1	23	7	2	24	24	5	5	7	8
chr11_61584366_61584576	gene_id chr11_FADS1-	0	61567097	61584529	up_in	-0.886759	0.00120223	0.00204422	-0.966864	0.00100362	0.00151984	-0.0793713	0.950713	1	25	13	5	25	26	14	15	17	19
chr11_61595398_61595486	gene_id chr11_FADS2+	227	61595713	61634825	up	-1.10237	0.0130654	0.0171695	0.0647216	0.897203	0.900595	1.1694	0.00701481	0.0558331	9	6	0	14	13	7	4	21	14
chr11_61717113_61717275	gene_id chr11_BEST1+	81	61717356	61731935	up	1.81318	1.23e-10	1.68e-09	-1.13022	0.021171	0.0248752	-2.94531	3.76e-17	1.55e-14	9	24	1	10	12	47	42	6	7
chr11_61735080_61735311	gene_id chr11_FTH1-	0	61731757	61735132	up_in	-2.70755	1.38e-20	1.89e-18	-2.17987	1.19e-14	4.13e-13	0.530778	0.304821	0.619645	38	5	5	43	42	6	8	15	10
chr11_61849602_61849777	gene_id chr11_INCENP+	41668	61891445	61920635	up	-1.80364	1.55e-06	5.96e-06	-2.51714	5.56e-09	3.89e-08	-0.711304	0.253735	0.561274	30	8	3	18	21	4	8	4	7
chr11_61891311_61891635	gene_id chr11_INCENP+	0	61891445	61920635	up_in	-0.910266	9.49e-06	2.91e-05	0.0853423	0.680013	0.685918	0.995889	3.63e-06	0.000140538	89	33	2	68	71	47	45	110	115
chr11_62328195_62328313	gene_id chr11_MIR3654-+chr11_EEF1G-	0	62327073	62341460	in	-0.722039	0.105078	0.118734	-0.801951	0.0702162	0.0767403	-0.0786643	0.982807	1	10	6	2	12	12	9	6	11	7
chr11_62358979_62359373	gene_id chr11_TUT1-	0	62342517	62359109	up_in	-0.732745	0.000114518	0.000253748	-1.02591	1.06e-06	3.8e-06	-0.293002	0.194391	0.48673	97	48	6	75	84	53	57	54	63
chr11_62366675_62367004	gene_id chr11_MTA2-	0	62360675	62369312	in	-0.775323	0.00104569	0.00180741	-1.21269	6.95e-06	1.94e-05	-0.43702	0.174645	0.460557	37	16	4	42	46	23	36	22	28
chr11_62389522_62389675	gene_id chr11_B3GAT3-	0	62382768	62389647	up_in	-1.67314	5.2e-06	1.72e-05	-1.21606	0.00052821	0.000856598	0.459468	0.381794	0.690573	14	6	3	24	25	9	5	14	11
chr11_62420763_62420995	gene_id chr11_INTS5-	0	62414320	62420774	up_in	-0.562189	0.0159326	0.0206095	-0.828734	0.00147231	0.00215244	-0.266351	0.377666	0.686279	57	29	4	42	55	32	46	44	36
chr11_62494722_62494889	gene_id chr11_BSCL2-+chr11_HNRNPUL2-BSCL2-+chr11_HNRNPUL2-	0	62457734	62494857	up_in	-0.895666	0.0360082	0.0434766	-1.93485	8e-05	0.000162911	-1.03849	0.0618402	0.249036	33	16	1	17	16	12	8	7	9
chr11_62495396_62495543	gene_id chr11_TTC9C+	409	62495952	62506108	up	-0.376069	0.245624	0.263678	0.145687	0.719172	0.724827	0.522133	0.117085	0.363126	26	10	3	16	16	16	20	24	36
chr11_62554810_62554943	gene_id chr11_TAF6L+	0	62538775	62554813	in	-0.776181	0.0371683	0.0447754	-1.52374	0.000156497	0.000293708	-0.746705	0.112074	0.353932	17	12	0	15	15	9	7	5	10
chr11_6255874_6255981	gene_id chr11_FAM160A2-	0	6232564	6255941	up_in	-0.648963	0.0962799	0.109458	-1.3963	0.000785366	0.00122142	-0.746615	0.139405	0.407206	16	9	3	13	14	11	8	6	9
chr11_62572852_62573039	gene_id chr11_NXF1-	0	62559598	62572964	up_in	-0.746477	0.0238905	0.029799	-2.15721	7.89e-07	2.95e-06	-1.4103	0.00607883	0.0502148	19	9	2	19	26	11	19	12	1
chr11_62599050_62599258	gene_id chr11_STX5-	0	62574332	62599563	in	-1.32351	0.000330074	0.00064779	-1.58114	5.49e-05	0.000117064	-0.256528	0.51505	0.802309	22	17	5	30	38	12	7	7	21
chr11_62607064_62607178	gene_id chr11_WDR74-	0	62600383	62607628	in	-0.858074	0.0204398	0.0258813	-2.62128	4.06e-08	2.25e-07	-1.76264	0.0019135	0.0214231	14	10	3	16	18	10	7	3	4
chr11_62608800_62609314	gene_id chr11_WDR74-	-1173	62600383	62607628	up	-1.22096	1.23e-23	2.7e-21	-0.874026	1.75e-11	2.51e-10	0.347022	0.0125445	0.0860234	317	114	32	330	332	161	158	236	261
chr11_63706167_63706283	gene_id chr11_NAA40+	159	63706442	63724446	up	-0.842739	0.0481352	0.0570713	-1.00391	0.0276871	0.0318961	-0.159784	0.825483	0.993627	12	8	0	13	12	5	8	11	6
chr11_63741842_63742126	gene_id chr11_COX8A+	0	63742079	63744015	up_in	-0.929984	0.000188061	0.00039426	-1.41234	3.9e-07	1.6e-06	-0.482028	0.117085	0.363126	65	34	6	53	50	28	28	24	35
chr11_63949097_63949268	gene_id chr11_STIP1+	4319	63953587	63972020	up	-1.52537	3.44e-05	8.88e-05	-2.44084	4.38e-08	2.4e-07	-0.91345	0.148225	0.420575	20	8	1	17	17	6	5	6	3
chr11_64008354_64008558	gene_id chr11_FKBP2+	0	64008413	64011607	up_in	-1.9753	8.32e-11	1.18e-09	-2.93988	9.69e-15	3.41e-13	-0.962739	0.119264	0.367582	24	5	1	35	34	8	11	7	4
chr11_64037509_64037654	gene_id chr11_BAD-	0	64037300	64052176	in	-1.42407	7.56e-06	2.39e-05	-0.543512	0.0728846	0.079458	0.882366	0.0125668	0.0860234	25	5	3	20	21	10	10	23	19
chr11_64546172_64546367	gene_id chr11_SF1-	0	64532076	64546316	up_in	-1.25761	0.000208493	0.000432461	-1.58115	1.04e-05	2.72e-05	-0.322385	0.508985	0.797428	26	17	5	25	27	7	9	13	11
chr11_64684706_64684969	gene_id chr11_ATG2A-	0	64662004	64684722	up_in	-0.963884	0.000289316	0.000578166	-1.35222	2.89e-06	9.02e-06	-0.387735	0.27365	0.582899	34	16	3	37	28	17	19	15	21
chr11_64781477_64781608	gene_id chr11_SNX15++chr11_ARL2-SNX15++chr11_ARL2+	0	64781585	64808044	in	-1.71967	2.48e-05	6.68e-05	-0.915948	0.014359	0.0173372	0.80701	0.157041	0.434665	12	7	3	19	18	5	3	13	11
chr11_64808380_64808570	gene_id chr11_SAC3D1+	0	64808376	64812300	in	-0.570548	0.116772	0.131011	-0.30651	0.487813	0.495749	0.264561	0.513863	0.801879	27	19	1	17	22	10	16	30	19
chr11_64851628_64851757	gene_id chr11_ZFPL1+	0	64851694	64855874	up_in	-1.05331	0.0114756	0.0152366	-0.615569	0.131257	0.139434	0.439483	0.43799	0.743182	18	11	1	11	14	6	4	12	14
chr11_64863488_64863701	gene_id chr11_C11orf2+	0	64863683	64879180	up_in	-0.689822	0.000855245	0.0015127	-0.801806	0.000430549	0.000713965	-0.111837	0.673851	0.908422	108	53	8	83	82	54	67	70	76
chr11_64889621_64889857	gene_id chr11_MRPL49+	0	64889655	64894841	up_in	0.201186	0.492103	0.511292	-0.741357	0.0214859	0.0252093	-0.942725	0.00209048	0.0230231	27	22	2	24	25	28	40	25	17
chr11_65149847_65150070	gene_id chr11_SLC25A45-	0	65142663	65150142	in	-1.62744	3.69e-07	1.73e-06	-1.71912	3.14e-07	1.32e-06	-0.0900065	0.897149	1	32	10	2	27	23	8	9	10	13
chr11_65189629_65189863	gene_id chr11_NEAT1+	406	65190269	65194003	up	-1.74248	1.28e-08	9.41e-08	-1.76571	4.26e-08	2.34e-07	-0.0215414	1	1	31	8	1	33	28	5	15	11	14
chr11_65190098_65190382	gene_id chr11_NEAT1+	0	65190269	65194003	up_in	-1.2625	1.79e-08	1.27e-07	-1.38064	1.33e-08	8.39e-08	-0.117599	0.737811	0.946977	57	16	2	57	54	32	24	26	34
chr11_65239683_65239948	gene_id chr11_MALAT1+	25285	65265233	65273939	up	-1.26357	9.21e-06	2.83e-05	-1.86706	1.31e-08	8.27e-08	-0.602505	0.184413	0.475355	32	12	2	30	25	15	10	9	13
chr11_65255148_65255277	gene_id chr11_MALAT1+	9956	65265233	65273939	up	-0.629106	0.0373581	0.0449603	-2.01837	1.95e-07	8.72e-07	-1.38893	0.00198686	0.0221444	17	9	4	22	23	13	19	7	7
chr11_65265023_65265267	gene_id chr11_MALAT1+	0	65265233	65273939	up_in	-1.56962	4.83e-08	3e-07	-1.65148	3.45e-08	1.96e-07	-0.0805863	0.910699	1	32	13	4	37	33	7	15	15	15
chr11_65266395_65266587	gene_id chr11_MALAT1+	0	65265233	65273939	in	-1.02037	7.38e-05	0.000172707	-0.965357	0.000266795	0.000472116	0.0556786	0.946769	1	37	13	4	33	33	15	24	20	29
chr11_65337544_65337916	gene_id chr11_LOC254100-	0	65336691	65337884	up_in	-1.92915	1.69e-13	5.5e-12	-1.56809	4.52e-09	3.22e-08	0.362134	0.309302	0.62393	62	17	10	62	55	11	20	29	27
chr11_65382722_65382903	gene_id chr11_PCNXL3+	880	65383783	65404910	up	-0.775429	0.00379546	0.00561837	-1.29469	2.33e-05	5.49e-05	-0.518708	0.193184	0.486	27	14	3	25	25	17	15	15	14
chr11_65585772_65585939	gene_id chr11_SNX32+	15471	65601410	65621172	up	-1.33431	6.41e-05	0.000152366	-1.51301	2.33e-05	5.49e-05	-0.177104	0.742616	0.95022	23	9	1	20	19	9	7	9	11
chr11_65627777_65627980	gene_id chr11_MUS81+	0	65627872	65633914	up_in	-1.43403	3.57e-06	1.24e-05	-0.764968	0.00594605	0.00765816	0.670616	0.0732084	0.27431	22	10	4	26	29	13	6	18	24
chr11_65667910_65668031	gene_id chr11_FOSL1-	0	65659692	65667997	up_in	-1.58914	0.0012692	0.00214291	-1.89993	0.000402465	0.000674616	-0.306889	0.616276	0.871651	11	6	0	10	12	0	5	3	5
chr11_65686743_65686923	gene_id chr11_DRAP1+	0	65686728	65689048	in	-1.17504	0.000973105	0.00169495	-0.36902	0.311373	0.320691	0.807173	0.0409811	0.192686	34	9	2	20	23	18	8	32	23
chr11_65729068_65729225	gene_id chr11_SART1+	0	65729160	65747607	up_in	-1.14437	0.00214194	0.00339152	-2.04948	2.81e-06	8.81e-06	-0.903742	0.115282	0.359228	15	9	3	16	19	6	8	6	5
chr11_65769585_65769799	gene_id chr11_EIF1AD-	0	65764016	65769637	up_in	-0.914718	3.65e-05	9.37e-05	-0.485621	0.0336005	0.0383225	0.429442	0.0943298	0.31933	68	34	9	51	62	29	35	58	62
chr11_65819619_65819742	gene_id chr11_SF3B2+	74	65819816	65836382	up	-1.91908	2.49e-07	1.22e-06	-1.97145	4.14e-07	1.68e-06	-0.0492954	0.980113	1	20	4	1	20	20	4	8	3	11
chr11_65990269_65990396	gene_id chr11_PACS1+	0	65837824	66012218	in	-0.787313	0.0321104	0.0390302	-0.541945	0.126784	0.134857	0.2465	0.516201	0.802979	16	8	0	15	13	12	6	15	13
chr11_66025815_66025939	gene_id chr11_KLC2+	0	66024765	66035332	in	-1.68285	1.03e-05	3.12e-05	-1.82015	6.96e-06	1.94e-05	-0.134619	1	1	23	5	0	14	17	4	8	8	6
chr11_66115592_66115727	gene_id chr11_B3GNT1-	-432	66112843	66115161	up	-0.681635	0.0142515	0.0186065	-1.40706	1.96e-05	4.7e-05	-0.724933	0.053175	0.227185	26	10	1	21	22	19	15	13	11
chr11_66189168_66189333	gene_id chr11_NPAS4+	0	66188475	66194177	in	-0.595199	0.0145824	0.0190085	-0.797813	0.00255991	0.0035412	-0.202253	0.518416	0.804573	32	18	5	26	32	21	22	21	27
chr11_6624823_6624972	gene_id chr11_ILK+	0	6624964	6632099	up_in	-0.899128	0.00867054	0.0118334	-0.834883	0.0256695	0.0297378	0.0652013	0.935206	1	24	7	3	18	18	10	16	20	11
chr11_66277989_66278176	gene_id chr11_BBS1+	0	66278119	66301084	up_in	-1.3078	6.14e-05	0.00014732	-0.473325	0.14122	0.149612	0.835561	0.0194264	0.116747	43	14	3	26	28	9	17	32	33
chr11_66383804_66384113	gene_id chr11_RBM4++chr11_RBM14-RBM4++chr11_RBM14+	0	66384053	66435858	in	-1.0037	0.000269492	0.000542146	-1.58666	9.49e-07	3.46e-06	-0.582501	0.127298	0.383285	36	12	3	48	46	19	36	20	20
chr11_66445302_66445453	gene_id chr11_RBM4B-	-28	66432470	66445275	up	-1.70839	1.51e-06	5.81e-06	-2.00133	1.8e-07	8.18e-07	-0.29097	0.652957	0.896745	19	8	3	32	23	8	7	8	9
chr11_66556907_66557062	gene_id chr11_RCE1++chr11_C11orf80+	0	66512207	66614003	in	-1.0303	0.00374147	0.0055506	-2.01951	1.61e-06	5.43e-06	-0.988293	0.0460893	0.207402	18	11	3	27	17	9	11	9	5
chr11_66610812_66610908	gene_id chr11_RCE1++chr11_C11orf80+	0	66512207	66614003	in	-1.63275	0.00146008	0.00241366	-1.64649	0.00211088	0.00297372	-0.0092576	1	1	10	3	0	11	10	4	3	6	3
chr11_66822566_66822678	gene_id chr11_RHOD+	1611	66824289	66839488	up	-1.18485	0.00156764	0.00256919	-1.83852	2.49e-05	5.83e-05	-0.652036	0.276932	0.585195	19	8	2	14	14	9	4	7	5
chr11_67121018_67121147	gene_id chr11_LOC100130987+	0	67085310	67159158	in	-0.837051	0.00742119	0.0102774	-1.68349	1.83e-05	4.44e-05	-0.845666	0.0885973	0.30845	16	6	2	21	19	10	16	9	7
chr11_67275534_67275883	gene_id chr11_CDK2AP2-	0	67273968	67276102	in	-1.87351	6.65e-16	4.02e-14	-2.24963	1e-17	6.43e-16	-0.375268	0.322748	0.636421	53	14	5	69	79	18	24	18	21
chr11_67374283_67374430	gene_id chr11_NDUFV1+	0	67374323	67380012	up_in	-0.84941	0.0073969	0.0102514	-1.87391	1.2e-06	4.23e-06	-1.02381	0.0266334	0.145583	21	11	1	20	19	10	13	5	10
chr11_67797950_67798199	gene_id chr11_NDUFS8+	0	67798084	67804114	up_in	-1.37548	7.58e-06	2.39e-05	-2.22459	4.9e-09	3.48e-08	-0.848039	0.073098	0.274288	30	5	5	28	28	11	18	3	14
chr11_67888845_67888980	gene_id chr11_CHKA-	0	67820326	67888858	up_in	-1.46469	0.000692586	0.0012515	-2.21033	3.61e-06	1.1e-05	-0.743078	0.248115	0.55307	15	4	1	12	14	1	10	4	4
chr11_67980182_67980371	gene_id chr11_SUV420H1-	0	67923507	67980784	in	-2.48948	5.1e-11	7.7e-10	-3.9045	2.06e-15	8.31e-14	-1.41288	0.0267715	0.145909	52	8	4	35	29	7	6	3	4
chr11_67981131_67981449	gene_id chr11_SUV420H1-	-348	67923507	67980784	up	-1.36093	2.4e-07	1.19e-06	-0.461024	0.0635011	0.0698428	0.900818	0.00211979	0.0231689	43	13	4	39	41	11	25	40	43
chr11_68209452_68209581	gene_id chr11_LRP5+	0	68080108	68216743	in	-1.50155	0.00010669	0.000238608	-2.58036	5.21e-08	2.79e-07	-1.0769	0.0907509	0.310752	22	6	1	18	13	5	8	5	3
chr11_68227718_68227848	gene_id chr11_PPP6R3+	338	68228186	68382801	up	-0.458178	0.22482	0.242535	-0.53785	0.14029	0.148669	-0.0791544	0.986549	1	19	11	2	13	15	10	14	18	12
chr11_68426781_68426909	gene_id chr11_GAL+	25074	68451983	68458643	up	-0.0101305	1	1	-1.6675	5.82e-05	0.000122818	-1.65761	9.89e-05	0.00217539	23	15	4	12	17	16	22	9	6
chr11_68671209_68671457	gene_id chr11_IGHMBP2+	0	68671319	68708069	up_in	0.352091	0.174971	0.191651	-0.853397	0.0065236	0.00835281	-1.20561	7.28e-05	0.00168515	74	71	1	51	51	60	100	51	39
chr11_72853468_72853829	gene_id chr11_FCHSD2-	-326	72547790	72853143	up	-0.986929	0.000123741	0.000271756	-0.96597	0.000421721	0.000700419	0.0215219	1	1	45	17	2	35	36	19	24	30	25
chr11_73087300_73087458	gene_id chr11_RELT+	0	73087405	73108519	up_in	-0.584682	0.102725	0.116216	-1.52677	0.000225529	0.000406739	-0.941566	0.0483134	0.213625	15	13	2	17	15	7	12	3	12
chr11_73309591_73309782	gene_id chr11_FAM168A-	-364	73117028	73309228	up	-0.893132	0.000614853	0.00112832	-0.613828	0.0241879	0.0280738	0.279864	0.372298	0.682868	41	13	4	27	37	22	23	23	41
chr11_73490681_73490849	gene_id chr11_MRPL48+	8068	73498917	73575656	up	-0.732961	0.040607	0.0486577	-0.859723	0.0240621	0.0279365	-0.126062	0.757604	0.95848	26	16	4	19	17	12	10	10	22
chr11_73498833_73499149	gene_id chr11_MRPL48+	0	73498917	73575656	up_in	-1.01707	5.23e-05	0.00012788	-1.13805	2.63e-05	6.1e-05	-0.120512	0.7791	0.969993	56	22	8	44	42	20	30	29	31
chr11_73694347_73694609	gene_id chr11_UCP2-	-459	73685716	73693889	up	-0.439222	0.0492196	0.0582919	-1.39203	2.81e-07	1.19e-06	-0.952695	0.00105281	0.0138769	40	30	5	52	44	32	41	25	23
chr11_74109829_74110002	gene_id chr11_PGM2L1-	-328	74041361	74109502	up	-1.66592	8.99e-05	0.000204831	-1.02555	0.0154803	0.0185853	0.6432	0.246542	0.55188	25	2	2	11	17	7	8	13	11
chr11_74660216_74660302	gene_id chr11_XRRA1-	0	74551955	74660232	up_in	-1.82775	9.13e-05	0.000207763	-1.25652	0.00268752	0.00370256	0.575756	0.398911	0.706072	12	4	3	14	13	2	5	7	8
chr11_74925515_74925670	gene_id chr11_SLCO2B1+	-8071	74862032	74917445	down	-1.20733	0.00015963	0.000340709	-1.96209	1.85e-07	8.36e-07	-0.753628	0.110263	0.351198	23	10	2	19	26	11	9	9	7
chr11_75946519_75946754	gene_id chr11_WNT11-	-28946	75897370	75917574	up	-0.690202	0.00729506	0.0101294	-1.54098	3.73e-07	1.54e-06	-0.850379	0.0180777	0.111191	30	18	1	25	27	15	19	11	15
chr11_77348778_77348900	gene_id chr11_CLNS1A-	0	77327196	77348851	up_in	-0.648937	0.0962799	0.109458	-0.50905	0.150399	0.158929	0.140783	0.883631	1	12	9	2	15	16	10	9	12	16
chr11_77705668_77706203	gene_id chr11_INTS4-	0	77589766	77705717	up_in	-0.483609	0.0423855	0.0506419	-1.2475	2.88e-06	9.01e-06	-0.763796	0.00533025	0.0459155	59	60	5	77	84	41	58	38	48
chr11_77790828_77791076	gene_id chr11_NDUFC2-KCTD14-+chr11_KCTD14-+chr11_NDUFC2-	0	77726761	77791265	in	-0.809661	2.74e-05	7.28e-05	-0.992141	1.99e-06	6.55e-06	-0.182276	0.42387	0.732802	81	46	2	76	83	41	53	54	58
chr11_77850648_77850816	gene_id chr11_ALG8-	0	77811988	77850699	up_in	-0.430576	0.149981	0.16567	-2.04273	4.03e-07	1.65e-06	-1.61206	0.000257611	0.00468235	23	10	0	21	19	14	24	7	7
chr11_78285816_78285923	gene_id chr11_NARS2-	0	78147007	78285909	up_in	-1.12874	0.00486427	0.00701338	-1.71556	8.89e-05	0.00017922	-0.585152	0.295841	0.608882	16	5	1	15	12	4	11	2	10
chr11_8008541_8008868	gene_id chr11_EIF3F+	0	8008867	8017719	up_in	-0.987185	3.31e-06	1.16e-05	-1.23002	4e-07	1.64e-06	-0.242621	0.400092	0.707152	97	38	5	97	94	50	62	67	46
chr11_809773_809946	gene_id chr11_RPLP2+	0	809936	812876	up_in	-0.783963	0.00964953	0.0130308	-1.06817	0.00162976	0.00235805	-0.283434	0.624973	0.877288	21	11	0	20	18	11	13	16	10
chr11_82612698_82612821	gene_id chr11_C11orf82+	0	82612737	82645699	up_in	-1.39869	0.000210958	0.000436478	-1.98335	4e-06	1.19e-05	-0.582719	0.409463	0.717235	16	6	4	15	21	7	7	7	5
chr11_82782966_82783206	gene_id chr11_LOC100506233+	0	82783108	82784754	up_in	-1.12531	6.21e-07	2.7e-06	-1.71616	4.13e-11	5.44e-10	-0.590294	0.0640355	0.254295	42	17	5	39	47	26	17	18	18
chr11_82867590_82867767	gene_id chr11_PCF11+	370	82868137	82896835	up	-0.655209	0.0285296	0.0350039	-0.960564	0.00318355	0.00433533	-0.304789	0.460835	0.762097	20	8	2	25	18	18	15	12	18
chr11_82867894_82868184	gene_id chr11_PCF11+	0	82868137	82896835	up_in	-0.876815	0.000620923	0.00113833	-1.69057	1.76e-08	1.08e-07	-0.813353	0.0159834	0.103143	45	19	5	39	34	19	28	13	21
chr11_82997347_82997504	gene_id chr11_CCDC90B-	0	82972502	82997377	up_in	-1.20139	0.00012176	0.000268356	-1.36993	4.99e-05	0.00010743	-0.167325	0.691761	0.918664	26	9	3	16	28	8	14	9	16
chr11_8350538_8350627	gene_id chr11_STK33-	62791	8413418	8615503	down	-0.400785	0.419143	0.438613	-0.593304	0.191408	0.200271	-0.191873	0.835801	0.995577	11	9	1	9	11	8	7	9	10
chr11_85339317_85339631	gene_id chr11_TMEM126B+	0	85339617	85347583	up_in	-1.30887	4.07e-07	1.89e-06	-1.23104	3.35e-06	1.03e-05	0.0787393	0.809222	0.984866	41	10	1	33	35	19	16	22	21
chr11_85358920_85359105	gene_id chr11_TMEM126A+	0	85358963	85367597	up_in	-1.48393	0.000236706	0.000483426	-1.71813	4.47e-05	9.74e-05	-0.232351	0.720748	0.936721	21	13	1	22	21	2	8	6	12
chr11_85376062_85376160	gene_id chr11_CREBZF-	0	85368608	85376182	in	-1.69487	6.63e-05	0.000156608	-1.89856	2.67e-05	6.18e-05	-0.200461	0.849322	1	14	3	0	16	15	4	7	5	6
chr11_85397247_85397366	gene_id chr11_CCDC89-	0	85394893	85397320	up_in	-0.178492	0.756967	0.772026	-0.941032	0.06255	0.068868	-0.762428	0.177852	0.463843	15	9	1	10	8	4	17	6	10
chr11_85955993_85956214	gene_id chr11_EED+	0	85955806	85989785	in	-1.04295	0.000531693	0.000993866	-1.69372	1.51e-06	5.14e-06	-0.649978	0.135258	0.399012	28	17	3	24	29	10	13	15	8
chr11_86013173_86013319	gene_id chr11_C11orf73+	0	86013253	86056985	up_in	-0.766581	0.0239866	0.0299088	-1.20439	0.00120468	0.00179219	-0.436951	0.367554	0.677857	18	7	2	12	20	9	14	9	11
chr11_86282717_86282843	gene_id chr11_ME3-	0	86152150	86383678	in	-1.37088	0.000307607	0.000610125	-2.523	5.42e-08	2.88e-07	-1.15043	0.0630371	0.251196	12	6	4	18	21	10	4	2	6
chr11_86636237_86636412	gene_id chr11_FZD4-	20305	86656717	86666440	down	-0.724706	0.0248131	0.0308411	-2.31987	1.15e-07	5.55e-07	-1.59475	0.00106109	0.013912	20	8	0	15	20	14	12	3	7
chr11_86884542_86884629	gene_id chr11_TMEM135+	0	86748886	87039876	in	-1.63386	0.00257704	0.00398289	-1.66542	0.00345054	0.00466387	-0.0266021	1	1	10	3	0	8	10	3	3	2	6
chr11_8710419_8710597	gene_id chr11_RPL27A+	0	8703995	8711419	in	-0.964266	0.00120525	0.00204752	-0.742399	0.0139685	0.0168959	0.222866	0.566104	0.835834	20	7	2	22	23	14	13	14	22
chr11_8985956_8986077	gene_id chr11_TMEM9B-	0	8968840	8985989	up_in	-1.8639	5.78e-05	0.000139589	-1.03435	0.0130841	0.015885	0.834176	0.205144	0.502319	9	4	1	15	16	1	6	11	7
chr11_92440440_92440596	gene_id chr11_FAT3+	0	92085262	92629635	in	-1.06853	0.000510081	0.000958529	-1.17758	0.000246978	0.000442524	-0.10813	0.878037	1	20	8	4	27	31	12	18	9	23
chr11_92572309_92572462	gene_id chr11_FAT3+	0	92085262	92629635	in	-1.02751	0.00251176	0.00389496	-0.839459	0.00934248	0.0116199	0.189267	0.72218	0.937597	23	9	3	14	21	10	10	13	17
chr11_92601530_92601761	gene_id chr11_FAT3+	0	92085262	92629635	in	-0.173727	0.563383	0.581451	-2.3295	9.73e-11	1.14e-09	-2.15598	8.95e-09	7.82e-07	26	19	3	21	30	28	23	6	8
chr11_93517332_93517470	gene_id chr11_MED17+	0	93517405	93546496	up_in	-1.5043	0.000194308	0.000406554	-1.51587	0.00033709	0.000579271	-0.00929022	1	1	23	5	4	16	14	7	7	12	5
chr11_9385957_9386100	gene_id chr11_IPO7+	20069	9406169	9469674	up	-1.65455	2.52e-05	6.77e-05	-1.36685	0.000313636	0.000543996	0.290314	0.573536	0.842122	21	5	2	16	19	1	12	10	10
chr11_94226931_94227119	gene_id chr11_MRE11A-	0	94150469	94227040	up_in	-0.70393	0.0075917	0.0104901	-1.98285	9.57e-10	8.37e-09	-1.2786	0.000411579	0.00670982	26	19	5	27	33	13	22	9	11
chr11_94501299_94501555	gene_id chr11_AMOTL1+	0	94501508	94609918	up_in	-1.15733	1.77e-05	4.99e-05	-0.744701	0.00454148	0.00598605	0.413461	0.203637	0.499945	35	20	2	29	39	13	14	26	31
chr11_94800251_94800370	gene_id chr11_SRSF8+	0	94800056	94804388	in	-1.9207	4.91e-06	1.64e-05	-1.17544	0.00159831	0.00231796	0.749234	0.184187	0.475002	18	5	2	15	16	1	7	11	9
chr11_94801809_94802000	gene_id chr11_SRSF8+	0	94800056	94804388	in	-0.891872	0.00192584	0.00307555	-2.93116	2.54e-13	6.22e-12	-2.03909	3.77e-06	0.000145205	26	14	3	47	35	24	22	4	9
chr11_9482181_9482392	gene_id chr11_LOC644656-	0	9481103	9482245	up_in	-0.635936	0.00827048	0.0113353	-1.41015	9.56e-07	3.48e-06	-0.773958	0.0141169	0.0937434	32	16	3	39	44	24	36	19	21
chr11_9482440_9482692	gene_id chr11_ZNF143+	0	9482512	9550071	up_in	-0.897233	0.000724501	0.00130158	-1.65438	8.7e-08	4.35e-07	-0.756658	0.0328805	0.16765	34	18	3	34	34	12	26	12	18
chr11_94964357_94964500	gene_id chr11_SESN3-	-112	94906133	94964246	up	-1.29581	0.00110222	0.00189148	-2.06376	6.05e-06	1.71e-05	-0.766083	0.237639	0.543126	20	5	0	12	14	7	7	3	7
chr11_95522748_95523178	gene_id chr11_FAM76B-	0	95502106	95522954	up_in	-0.499374	0.00511436	0.00733838	-1.32779	4.39e-10	4.29e-09	-0.828325	0.000224233	0.00424159	78	48	11	64	83	56	59	41	42
chr11_9587633_9587958	gene_id chr11_WEE1+	7270	9595228	9611313	up	-1.5751	5.96e-09	4.96e-08	-1.51064	7.27e-08	3.72e-07	0.0655677	1	1	43	17	3	37	40	15	9	18	21
chr11_9595001_9595264	gene_id chr11_WEE1+	0	9595228	9611313	up_in	-0.801285	0.00103863	0.00179663	0.379093	0.0954303	0.10289	1.18082	1.61e-06	6.84e-05	49	25	2	38	39	22	27	68	85
chr11_9635721_9635921	gene_id chr11_WEE1+	-24409	9595228	9611313	down	-1.72565	1.6e-06	6.14e-06	-2.07316	2.84e-07	1.2e-06	-0.345618	0.578545	0.845601	19	7	0	34	25	7	10	10	7
chr12_100594411_100594696	gene_id chr12_ACTR6+	0	100594574	100618201	up_in	-0.875882	6.45e-06	2.08e-05	-2.23837	2.36e-19	1.97e-17	-1.36232	6.32e-07	2.97e-05	75	37	5	82	77	41	53	21	25
chr12_100967293_100967554	gene_id chr12_GAS2L3+	0	100967489	101018685	up_in	-1.15133	6.29e-07	2.72e-06	-1.81082	2.31e-11	3.2e-10	-0.659166	0.0337324	0.17059	79	36	6	77	72	41	28	35	25
chr12_101801517_101801881	gene_id chr12_ARL1-	0	101786903	101801572	up_in	-1.37118	5.47e-09	4.59e-08	-1.36866	3.94e-08	2.19e-07	0.0031291	1	1	58	25	3	57	60	16	28	27	36
chr12_102513775_102514150	gene_id chr12_PARPBP+	0	102513956	102591298	up_in	-1.71328	6.61e-15	3.05e-13	-2.02567	2.77e-16	1.29e-14	-0.311978	0.258012	0.564829	138	36	5	100	118	34	41	29	53
chr12_10364922_10365117	gene_id chr12_GABARAPL1+	372	10365489	10375724	up	-0.954396	0.00279876	0.00427755	-1.70361	4.94e-06	1.44e-05	-0.74848	0.0867288	0.304987	30	15	2	24	20	11	13	9	12
chr12_104323802_104324272	gene_id chr12_MIR3652++chr12_HSP90B1+	0	104324189	104341703	up_in	-0.705512	2.45e-07	1.21e-06	-1.05561	7.8e-12	1.25e-10	-0.350007	0.0356708	0.175614	146	77	6	140	162	95	110	96	104
chr12_104350907_104351112	gene_id chr12_C12orf73-	0	104343981	104350993	up_in	-0.474961	0.0735169	0.0848114	-0.0421443	0.95036	0.953052	0.433047	0.107467	0.345849	40	32	6	41	43	26	33	63	48
chr12_104359547_104359697	gene_id chr12_TDG+	0	104359593	104382656	up_in	-0.720063	0.0368607	0.0444271	-0.526682	0.137514	0.145936	0.193959	0.690177	0.917571	22	21	6	30	26	10	17	28	22
chr12_104458172_104458343	gene_id chr12_HCFC2+	0	104458236	104500304	up_in	-1.50964	2.01e-06	7.48e-06	-1.15247	0.000202847	0.000370689	0.358682	0.480804	0.777359	24	12	0	33	27	6	12	17	18
chr12_104503082_104503243	gene_id chr12_HCFC2+	-2779	104458236	104500304	down	1.66718	1.06e-06	4.29e-06	-0.401788	0.466452	0.474559	-2.07152	4.22e-08	2.88e-06	9	19	4	4	7	20	27	6	8
chr12_104531851_104532043	gene_id chr12_NFYB-	0	104510858	104532040	up_in	-0.61687	0.0422815	0.0505257	-0.248204	0.458705	0.466997	0.369035	0.264769	0.573345	39	23	1	31	32	19	26	48	31
chr12_104850496_104850697	gene_id chr12_CHST11+	0	104850692	105155792	up_in	-0.870944	0.0013801	0.00230348	-1.33098	6.22e-06	1.75e-05	-0.459492	0.165984	0.447808	25	19	5	34	36	15	19	12	23
chr12_1058825_1059081	gene_id chr12_RAD52-	0	1021255	1058863	up_in	-0.6651	0.00408336	0.00599914	-0.750896	0.00207693	0.00293535	-0.0854934	0.779084	0.969993	43	26	7	41	43	23	33	35	35
chr12_106468896_106469126	gene_id chr12_NUAK1-	0	106457125	106533811	in	-0.0318155	1	1	-1.28892	9.8e-05	0.000194634	-1.25718	0.000205144	0.00397192	35	30	2	23	26	25	29	11	21
chr12_106751387_106751711	gene_id chr12_POLR3B+	0	106751436	106903976	up_in	-0.631721	0.00433336	0.00631403	-0.769274	0.00186324	0.00266422	-0.137426	0.628024	0.8794	106	53	4	85	89	51	82	81	71
chr12_107167924_107168070	gene_id chr12_LOC100287944-	0	106890188	107168609	in	-0.89394	0.00310352	0.00469793	-0.208574	0.526489	0.533959	0.686233	0.036675	0.178647	23	14	3	23	25	9	16	31	26
chr12_107380878_107381140	gene_id chr12_MTERFD3-	0	107371069	107380929	up_in	-2.35669	3.01e-16	1.96e-14	-1.76344	6.22e-10	5.77e-09	0.595021	0.139279	0.407206	62	12	2	51	48	8	12	22	22
chr12_107486045_107486212	gene_id chr12_CRY1-	0	107385143	107487598	in	-0.811771	0.00609572	0.00862497	-1.25084	7.32e-05	0.000150544	-0.438373	0.253834	0.561274	22	11	2	20	25	15	13	7	19
chr12_10766095_10766256	gene_id chr12_MAGOHB-	0	10756364	10766208	up_in	-0.380342	0.154444	0.170372	-0.986571	0.00172998	0.002489	-0.606018	0.0797275	0.290892	26	20	3	23	26	22	17	21	14
chr12_107774019_107774191	gene_id chr12_BTBD11+	0	107712197	108053419	in	-0.324236	0.271978	0.290752	-1.41403	9.75e-05	0.000193849	-1.08965	0.0062332	0.0510702	18	13	3	21	16	13	19	8	11
chr12_108079447_108079606	gene_id chr12_PWP1+	0	108079590	108106257	up_in	-1.09231	0.000337461	0.000661051	-1.46791	2.34e-05	5.5e-05	-0.37495	0.434395	0.740834	28	10	7	37	43	12	30	17	19
chr12_108154906_108155195	gene_id chr12_PRDM4-	0	108126643	108154914	up_in	-1.20452	6.8e-08	4.02e-07	-1.66664	2.69e-11	3.7e-10	-0.461585	0.142657	0.413134	53	22	1	47	51	23	22	23	21
chr12_108323335_108323432	gene_id chr12_LOC728739-	-25788	108296927	108297548	up	-0.179855	0.576893	0.594486	-1.79977	7.97e-05	0.000162287	-1.62006	0.000466058	0.0073249	14	11	3	15	13	14	13	5	6
chr12_10874619_10874830	gene_id chr12_CSDA-	0	10851676	10875953	in	0.0111616	1	1	-1.31482	1.93e-05	4.64e-05	-1.3261	2.19e-05	0.00061152	21	24	2	34	31	30	35	13	19
chr12_108908786_108909071	gene_id chr12_FICD+	0	108909051	108913380	up_in	-2.95609	9.32e-44	2.31e-40	-3.51484	3.45e-46	5.14e-43	-0.557669	0.118089	0.365477	129	19	6	131	136	14	19	15	17
chr12_108957422_108957522	gene_id chr12_ISCU+	0	108956294	108963160	in	-0.871124	0.0073465	0.0101949	-2.10576	1.3e-06	4.54e-06	-1.23388	0.0121884	0.0836643	19	6	5	16	17	16	7	5	6
chr12_109058744_109058860	gene_id chr12_CORO1C-	0	109038887	109125295	in	-0.985562	0.0231654	0.0289626	-1.90059	0.000113002	0.000221126	-0.913703	0.131068	0.391152	10	10	3	18	13	7	4	5	5
chr12_109085530_109085596	gene_id chr12_CORO1C-	0	109038887	109125295	in	-1.02092	0.024201	0.0301458	-1.94266	9.06e-05	0.000182157	-0.920068	0.147314	0.420195	13	5	2	12	9	7	5	2	6
chr12_109125386_109125544	gene_id chr12_CORO1C-	-92	109038887	109125295	up	-1.07614	0.00261132	0.00403337	-1.62806	4.26e-05	9.34e-05	-0.550968	0.266131	0.574409	30	12	0	24	16	9	13	10	11
chr12_109216695_109216877	gene_id chr12_SSH1-	0	109176466	109251359	in	-0.550861	0.0897512	0.102396	-1.60455	5.02e-05	0.000107867	-1.05329	0.0120794	0.0831465	13	10	2	17	23	17	10	5	11
chr12_109458696_109458866	gene_id chr12_SVOP-	0	109304658	109458845	up_in	-0.430758	0.294999	0.314408	-0.639811	0.131612	0.139792	-0.208721	0.684251	0.915076	30	24	0	21	17	10	17	17	24
chr12_109490215_109490458	gene_id chr12_USP30+	0	109490380	109525831	up_in	-0.734574	0.010915	0.0145547	-0.520755	0.108962	0.116853	0.213983	0.513681	0.801879	92	64	4	85	106	43	64	115	63
chr12_109531245_109531392	gene_id chr12_ALKBH2-	0	109525993	109531293	up_in	-0.845393	0.00164426	0.00267706	-1.22564	5.93e-05	0.000124954	-0.379669	0.308287	0.622996	29	14	8	31	26	19	16	20	14
chr12_109535732_109535863	gene_id chr12_UNG+	0	109535399	109548798	in	0.655468	0.129923	0.144674	-0.934755	0.0888806	0.0960794	-1.59127	0.00101222	0.0135339	17	9	4	7	7	20	22	7	8
chr12_109915284_109915477	gene_id chr12_UBE3B+	0	109915439	109974507	up_in	-0.648667	0.0264302	0.0326273	-0.454089	0.165713	0.174319	0.194988	0.552977	0.826657	30	20	4	34	31	14	28	37	27
chr12_1099912_1100092	gene_id chr12_ERC1+	312	1100404	1605099	up	-0.755004	0.0395155	0.0474646	-1.15021	0.00251212	0.00348286	-0.394402	0.411877	0.720106	18	13	3	17	18	5	14	13	9
chr12_110011346_110011583	gene_id chr12_MVK+	0	110011500	110035071	up_in	-0.448708	0.0732405	0.0845188	-0.905674	0.000804069	0.00124556	-0.456766	0.145131	0.416405	32	22	3	40	33	24	33	26	26
chr12_110035632_110035718	gene_id chr12_MVK+	-562	110011500	110035071	down	-0.688624	0.222072	0.23978	-1.05772	0.0674164	0.0739085	-0.367934	0.515068	0.802309	13	13	1	8	13	6	2	7	8
chr12_110436823_110437044	gene_id chr12_ANKRD13A+	191	110437235	110477235	up	-0.646917	0.0114545	0.0152162	-1.09275	8.85e-05	0.000178423	-0.445553	0.146034	0.417865	45	32	6	40	41	22	28	23	32
chr12_110486296_110486628	gene_id chr12_C12orf76-	0	110478983	110505500	in	-0.872581	8.94e-05	0.000204023	-0.943842	0.00011799	0.000229436	-0.0711025	0.772662	0.965721	138	71	5	104	105	66	56	75	94
chr12_110906036_110906326	gene_id chr12_FAM216A+	0	110906232	110928192	up_in	-1.50604	4.36e-12	9.07e-11	-1.21383	1.94e-08	1.17e-07	0.292923	0.314572	0.628468	56	18	11	57	62	23	22	32	38
chr12_110906457_110906677	gene_id chr12_FAM216A+	0	110906232	110928192	in	-0.670082	0.040397	0.0484217	-1.00322	0.00357843	0.00481484	-0.332591	0.374845	0.683936	29	16	5	18	20	11	16	14	17
chr12_110939873_110940147	gene_id chr12_RAD9B+	0	110940005	110969891	up_in	-0.738807	0.00347676	0.00519523	-0.465631	0.0769834	0.0837545	0.273527	0.325511	0.638651	35	23	8	48	49	29	29	51	37
chr12_110981463_110981600	gene_id chr12_PPTC7-	0	110972237	111021064	in	1.60415	5.74e-08	3.52e-07	0.30141	0.463537	0.471852	-1.30449	9.02e-06	0.000290393	8	22	1	8	11	29	34	17	14
chr12_111180878_111181025	gene_id chr12_PPP1CC-	-96	111157613	111180783	up	-0.971938	0.000201763	0.000420471	-1.23475	1.63e-05	4.03e-05	-0.262246	0.446341	0.748636	41	17	6	37	31	16	24	21	22
chr12_111374958_111375110	gene_id chr12_LOC100131138+	0	111374406	111375250	in	-0.0817275	0.791403	0.805048	-1.38198	3.16e-05	7.17e-05	-1.30034	0.00015851	0.00325722	20	18	4	21	24	26	19	9	14
chr12_111834884_111834979	gene_id chr12_SH2B3+	8773	111843752	111889427	up	-0.500505	0.200447	0.217822	-1.7128	0.000368	0.000623737	-1.21185	0.0394009	0.188001	11	4	1	11	14	10	12	6	4
chr12_112035198_112035352	gene_id chr12_ATXN2-	0	111890018	112037480	in	-1.12052	0.000266904	0.000538444	-1.29901	0.000174097	0.000323155	-0.177293	0.851926	1	22	4	2	20	22	15	11	14	10
chr12_112279724_112279898	gene_id chr12_C12orf47-	0	112277573	112280706	in	-0.233905	0.539849	0.557937	-0.423903	0.275169	0.28427	-0.189867	0.613952	0.870019	25	30	2	32	29	14	30	34	25
chr12_112450798_112450944	gene_id chr12_TMEM116-	0	112369087	112451023	in	-0.814798	0.011294	0.015025	-2.12289	6.01e-08	3.15e-07	-1.30754	0.00442783	0.0396107	18	12	4	21	23	9	15	9	4
chr12_112856581_112856704	gene_id chr12_PTPN11+	0	112856536	112947717	in	-1.16158	0.000892882	0.00157142	-0.87134	0.0134386	0.0162828	0.291722	0.537096	0.816872	23	6	1	16	18	13	7	8	21
chr12_113623270_113623516	gene_id chr12_DDX54-	0	113594978	113623284	up_in	-2.20894	2.55e-13	7.68e-12	-1.16734	1.87e-05	4.52e-05	1.04385	0.00570059	0.0479934	38	10	4	39	37	4	11	25	22
chr12_115094040_115094267	gene_id chr12_TBX3-	13792	115108059	115121969	down	-0.855918	0.000224545	0.000462956	-1.35628	2.22e-07	9.78e-07	-0.49999	0.0964429	0.32339	36	25	3	44	53	29	21	24	24
chr12_115121780_115121925	gene_id chr12_TBX3-	0	115108059	115121969	in	-1.00265	0.00162791	0.00265275	-0.594104	0.0746165	0.0812508	0.40977	0.269964	0.57906	20	7	2	18	19	9	13	19	16
chr12_115121981_115122339	gene_id chr12_TBX3-	-13	115108059	115121969	up	-0.738876	0.000601367	0.00110726	-0.884889	9.54e-05	0.000190478	-0.145713	0.608012	0.867086	50	28	4	47	48	29	32	32	41
chr12_115352160_115352337	gene_id chr12_TBX3-	-230192	115108059	115121969	up	-1.22626	4.69e-05	0.000116328	-1.5953	9.91e-07	3.59e-06	-0.368038	0.365467	0.677261	34	14	5	22	29	10	13	10	16
chr12_115352382_115352479	gene_id chr12_TBX3-	-230414	115108059	115121969	up	-0.842756	0.0481352	0.0570713	-0.455636	0.264398	0.273598	0.388611	0.444934	0.74749	8	6	2	15	14	4	11	11	14
chr12_117175825_117176396	gene_id chr12_RNFT2+	0	117176096	117291436	up_in	-1.88524	3.16e-35	2.14e-32	-2.43013	1.38e-42	1.71e-39	-0.54464	0.00813258	0.0622632	225	51	14	218	229	61	75	53	63
chr12_117348625_117348836	gene_id chr12_FBXW8+	0	117348761	117468953	up_in	-1.64236	8.58e-10	9.25e-09	-0.896872	0.00038263	0.00064559	0.746709	0.0194122	0.116747	41	8	1	43	38	13	19	25	36
chr12_118454474_118454609	gene_id chr12_RFC5+	0	118454506	118470042	up_in	-1.46942	5.9e-06	1.92e-05	-1.21868	0.000243548	0.000436694	0.252512	0.551591	0.825508	27	4	4	21	20	12	9	14	13
chr12_118573718_118573822	gene_id chr12_PEBP1+	48	118573870	118583390	up	-0.1957	0.649374	0.665304	-0.623935	0.11605	0.123936	-0.428085	0.324171	0.63719	22	16	0	16	10	15	12	14	15
chr12_118573823_118573946	gene_id chr12_PEBP1+	0	118573870	118583390	up_in	-0.562581	0.18115	0.198127	-0.388293	0.311671	0.320953	0.174944	0.804473	0.982068	19	17	1	14	18	10	8	20	16
chr12_118620152_118620309	gene_id chr12_TAOK3-	0	118587606	118810750	in	0.74924	0.0258345	0.0319929	-0.338071	0.519406	0.527135	-1.08834	0.00238334	0.025239	8	15	3	11	11	18	19	10	12
chr12_118814023_118814177	gene_id chr12_SUDS3+	181	118814358	118855840	up	-0.671429	0.0483838	0.0573569	-0.532478	0.119152	0.127157	0.13971	0.858291	1	16	13	3	22	15	9	12	16	18
chr12_120105666_120106002	gene_id chr12_PRKAB1+	0	120105761	120119429	up_in	-0.944919	0.000419819	0.00080271	-0.621212	0.0268848	0.0310344	0.324265	0.297572	0.610922	29	19	4	43	43	17	25	38	31
chr12_120315091_120315513	gene_id chr12_CIT-+chr12_MIR1178-	0	120123595	120315095	up_in	-1.0575	6.75e-09	5.5e-08	-1.53168	2.64e-13	6.38e-12	-0.473971	0.0437087	0.200698	110	41	8	107	102	52	65	44	59
chr12_120524767_120525064	gene_id chr12_CCDC64+	0	120427648	120532299	in	-0.822693	0.000912622	0.00160123	-1.33181	1.99e-06	6.55e-06	-0.508818	0.0963233	0.32339	44	26	3	58	55	22	43	25	33
chr12_120638804_120639219	gene_id chr12_RPLP0-	0	120634503	120639014	up_in	-0.822533	3.66e-05	9.38e-05	-1.15817	1.36e-07	6.42e-07	-0.335427	0.151283	0.426355	82	46	8	78	75	43	47	46	52
chr12_120729214_120729772	gene_id chr12_SIRT4+	10352	120740124	120751045	up	-0.751448	2.07e-06	7.67e-06	-1.12072	2.07e-10	2.23e-09	-0.369171	0.042485	0.197643	131	86	13	137	153	85	84	81	99
chr12_120730407_120731055	gene_id chr12_SIRT4+	9069	120740124	120751045	up	-1.0292	2.82e-08	1.86e-07	-1.45226	3.43e-12	6.11e-11	-0.422869	0.0614022	0.248078	104	58	10	121	127	52	66	61	58
chr12_120763330_120763499	gene_id chr12_PLA2G1B-	0	120759914	120765592	in	-1.11441	0.00225745	0.00354572	-2.00705	2.87e-06	8.96e-06	-0.891796	0.0805484	0.292865	27	17	0	29	23	13	7	12	6
chr12_120884108_120884292	gene_id chr12_GATC+	0	120884241	120901556	up_in	-1.14233	8.11e-06	2.54e-05	-0.793659	0.00143145	0.00210056	0.349447	0.298216	0.611568	34	15	6	36	38	19	16	19	39
chr12_120907457_120907620	gene_id chr12_SRSF9-	0	120899471	120907558	up_in	-1.05138	0.0118599	0.015688	-0.276709	0.576469	0.583454	0.775922	0.0871044	0.30598	25	11	3	19	17	11	8	32	14
chr12_120933668_120933941	gene_id chr12_LOC100506668-	0	120928141	120933749	up_in	-1.49119	2.15e-09	2.07e-08	-1.2175	1.46e-06	5.01e-06	0.27479	0.384864	0.694099	34	10	1	37	42	12	19	23	22
chr12_120972051_120972208	gene_id chr12_RNF10+	0	120972132	121015397	up_in	-1.87402	4.57e-06	1.54e-05	-1.30573	0.000454591	0.000750151	0.57191	0.329869	0.642864	18	4	1	15	18	5	5	7	12
chr12_121019131_121019315	gene_id chr12_POP5-	0	121016848	121019201	up_in	-0.358932	0.14141	0.156762	-2.2775	4.28e-12	7.36e-11	-1.9186	4.01e-08	2.79e-06	30	21	3	36	29	28	27	7	11
chr12_121087101_121087218	gene_id chr12_CABP1+	0	121078422	121105127	in	0.0804208	0.856496	0.868056	-1.24218	0.00996512	0.0123427	-1.32289	0.00422213	0.0382772	8	19	0	18	15	15	10	6	10
chr12_121124195_121124385	gene_id chr12_MLEC+	564	121124949	121139667	up	-1.25602	1.65e-05	4.69e-05	-1.11628	0.000261826	0.000463874	0.140986	0.732932	0.944465	20	10	4	28	27	13	9	14	18
chr12_121124558_121124941	gene_id chr12_MLEC+	8	121124949	121139667	up	-0.988837	2.66e-07	1.29e-06	-0.716859	0.000418978	0.000696485	0.272224	0.225904	0.529111	96	37	5	85	93	42	63	73	82
chr12_121734669_121734789	gene_id chr12_CAMKK2-	0	121675495	121736111	in	-0.411243	0.275485	0.294246	-0.713078	0.067508	0.0739871	-0.301324	0.592602	0.855584	14	4	1	13	12	12	14	9	13
chr12_121790187_121790490	gene_id chr12_ANAPC5-	0	121746048	121792012	in	-1.22726	2.09e-15	1.08e-13	-1.65067	2.8e-21	3.36e-19	-0.423246	0.0279337	0.149502	175	74	7	155	186	75	76	65	88
chr12_121837535_121837662	gene_id chr12_RNF34+	240	121837902	121862155	up	0.0476935	0.928635	0.936318	-0.675519	0.0697733	0.0763123	-0.723333	0.0588444	0.241047	15	18	1	20	15	12	23	15	14
chr12_121837829_121837943	gene_id chr12_RNF34+	0	121837902	121862155	up_in	-1.476	0.000490835	0.000924935	-1.09798	0.00966795	0.0120026	0.380797	0.515198	0.802309	14	6	3	18	12	1	9	8	11
chr12_122124977_122125107	gene_id chr12_MORN3-	-17418	122089293	122107560	up	-1.14699	0.00025194	0.000511588	-1.16296	0.00048351	0.00079085	-0.0146842	1	1	24	5	4	21	18	10	14	11	15
chr12_122232112_122232357	gene_id chr12_RHOF-	-519	122215660	122231594	up	-1.4343	1.09e-05	3.29e-05	-0.768613	0.0176604	0.0209825	0.666903	0.0726344	0.273123	35	12	3	32	31	7	18	32	21
chr12_122240798_122241120	gene_id chr12_LOC338799-	0	122233173	122241390	in	-0.943689	8.4e-05	0.000193282	-1.29862	6.8e-07	2.58e-06	-0.354457	0.232562	0.536447	39	17	3	42	41	18	30	20	26
chr12_122326434_122326760	gene_id chr12_HPD-	0	122277433	122326517	up_in	-1.07482	1.92e-05	5.35e-05	-0.901866	0.000768915	0.00119809	0.173475	0.561044	0.833327	44	21	4	51	49	24	25	43	28
chr12_122710571_122710735	gene_id chr12_DIABLO-	0	122692209	122712068	in	-1.11832	0.000436371	0.000831578	-1.51061	2.14e-05	5.1e-05	-0.391404	0.381978	0.690738	19	12	5	34	30	9	18	10	17
chr12_122750976_122751166	gene_id chr12_VPS33A-	0	122716094	122751068	up_in	-1.19415	8.77e-05	0.000200914	-0.536038	0.0552022	0.0612497	0.65924	0.0784568	0.287739	24	16	2	28	29	10	10	19	33
chr12_122853059_122853271	gene_id chr12_CLIP1-	0	122755981	122907116	in	-1.40048	1.18e-08	8.81e-08	-1.87128	2.21e-11	3.1e-10	-0.469932	0.257665	0.564545	32	14	4	41	46	17	15	16	14
chr12_122884560_122884687	gene_id chr12_CLIP1-	0	122755981	122907116	in	-0.228094	0.493326	0.512491	-0.837511	0.0144821	0.0174631	-0.609282	0.0719888	0.271657	17	16	1	19	20	15	18	14	15
chr12_122956306_122956418	gene_id chr12_ZCCHC8-	0	122956146	122985543	in	1.4999	0.0001835	0.000386113	-1.60492	0.0397028	0.0448625	-3.10827	5.24e-09	4.93e-07	7	18	1	7	3	19	13	1	4
chr12_122985448_122985784	gene_id chr12_ZCCHC8-	0	122956146	122985543	up_in	-1.12301	2.6e-08	1.73e-07	-1.41427	4.08e-10	4.03e-09	-0.290991	0.242911	0.548846	92	41	8	97	98	35	59	48	52
chr12_123011517_123011673	gene_id chr12_RSRC2-	0	122989190	123011560	up_in	-0.986268	0.00163554	0.00266403	-0.848902	0.00749116	0.00950167	0.138343	0.824696	0.993002	15	11	4	26	27	12	12	13	22
chr12_123237301_123237419	gene_id chr12_DENR+	0	123237371	123255953	up_in	-0.944394	0.00676636	0.00946577	-1.32552	0.00118241	0.00176329	-0.379952	0.53225	0.814163	20	6	0	17	12	11	9	11	7
chr12_123459135_123459343	gene_id chr12_OGFOD2+	11	123459354	123464588	up	-1.71817	5.3e-12	1.07e-10	-1.63555	4.09e-10	4.03e-09	0.0835044	0.92178	1	49	22	3	60	66	18	14	27	25
chr12_123459621_123459760	gene_id chr12_OGFOD2+	0	123459354	123464588	in	-0.903186	0.00610166	0.00863009	-1.20541	0.00105769	0.00159522	-0.301223	0.592602	0.855584	15	5	2	19	21	12	13	14	8
chr12_123717412_123717763	gene_id chr12_C12orf65+	81	123717844	123742506	up	-0.739964	0.00352299	0.00526113	-1.13715	6e-05	0.000126211	-0.396871	0.224516	0.528015	45	27	6	48	39	20	34	24	32
chr12_123868290_123868747	gene_id chr12_SETD8+	0	123868704	123893900	up_in	-0.798714	0.000386207	0.000744763	-1.23719	1.51e-06	5.15e-06	-0.438353	0.100679	0.331759	119	60	7	126	111	52	99	66	75
chr12_123942660_123942919	gene_id chr12_SNRNP35+	0	123942651	123950941	in	-1.09362	8.75e-05	0.00020055	-0.381608	0.179066	0.187754	0.712606	0.0196236	0.117647	54	26	6	33	50	18	21	51	46
chr12_124068756_124069108	gene_id chr12_TMED2+	0	124069076	124082688	up_in	-0.919451	5.66e-05	0.000137188	-0.88483	0.000161574	0.000302175	0.0350639	1	1	39	23	4	47	49	24	26	26	42
chr12_124086513_124086692	gene_id chr12_DDX55+	0	124086672	124105482	up_in	-0.587803	0.0264961	0.0327033	-0.565763	0.0540207	0.0600015	0.0222683	0.949453	1	61	29	5	42	43	30	41	53	38
chr12_124118179_124118355	gene_id chr12_EIF2B1-	0	124105570	124118323	up_in	-0.811015	0.00230884	0.00361879	-0.876231	0.00140444	0.00206418	-0.0646609	0.926614	1	34	13	3	29	26	17	22	21	24
chr12_124155534_124155706	gene_id chr12_TCTN2+	0	124155660	124192950	up_in	0.320616	0.198023	0.215377	-0.872735	0.00468325	0.00616199	-1.19358	4.12e-05	0.00104997	30	34	3	29	26	30	45	23	20
chr12_12419853_12420331	gene_id chr12_LRP6-	-43	12268961	12419811	up	-1.03617	5.8e-07	2.55e-06	-1.4822	3.66e-10	3.64e-09	-0.44583	0.0859899	0.303826	103	52	6	122	109	45	70	56	55
chr12_12509926_12510120	gene_id chr12_LOH12CR1+	0	12510020	12619838	up_in	-1.68764	1.53e-09	1.54e-08	-1.41198	5.26e-07	2.07e-06	0.27725	0.481957	0.778715	31	7	3	33	31	11	12	18	15
chr12_12510596_12510727	gene_id chr12_LOH12CR1+	0	12510020	12619838	in	-0.955397	0.00762387	0.0105306	-1.05545	0.00497147	0.00650209	-0.0990954	0.878412	1	24	17	2	21	20	9	8	13	16
chr12_125230583_125230754	gene_id chr12_SCARB1-	31420	125262174	125348519	down	-1.20221	9.54e-05	0.000215955	-1.48837	6.58e-06	1.85e-05	-0.284967	0.564676	0.835217	20	11	2	25	25	7	13	10	13
chr12_125398606_125398749	gene_id chr12_UBC-	0	125396192	125399587	in	-0.932571	0.00379223	0.00561471	-1.28167	0.000342818	0.000587349	-0.348113	0.519406	0.805007	21	7	1	17	20	10	14	12	10
chr12_125399046_125399584	gene_id chr12_UBC-	0	125396192	125399587	in	-1.06743	1.44e-09	1.46e-08	-1.03921	4.94e-08	2.67e-07	0.0284093	0.93653	1	127	55	15	128	133	54	81	78	98
chr12_125401727_125401967	gene_id chr12_UBC-	-2141	125396192	125399587	up	-0.472136	0.0315322	0.0383901	-0.833474	0.000414588	0.000692129	-0.361174	0.155118	0.431878	40	35	8	47	57	37	34	32	43
chr12_125402286_125402402	gene_id chr12_UBC-	-2700	125396192	125399587	up	1.53206	4.47e-06	1.51e-05	-0.439722	0.443739	0.45207	-1.97402	1.32e-07	8.17e-06	10	19	5	4	8	27	20	5	10
chr12_125406218_125406417	gene_id chr12_UBC-	-6632	125396192	125399587	up	-0.874963	0.00117211	0.00199804	-0.820455	0.00496828	0.00649906	0.0550107	0.876976	1	28	17	11	43	40	20	25	33	25
chr12_125412350_125412542	gene_id chr12_UBC-	-12764	125396192	125399587	up	-0.957242	0.000796794	0.00141809	-0.787355	0.0063876	0.00819279	0.170513	0.683526	0.914731	25	19	4	37	41	17	18	31	24
chr12_125423988_125424299	gene_id chr12_DHX37-	7071	125431370	125473667	down	-0.875542	8.16e-05	0.000188127	-0.608095	0.00787344	0.00993232	0.267811	0.29819	0.611568	56	24	5	54	47	31	33	44	52
chr12_125424481_125424830	gene_id chr12_DHX37-	6540	125431370	125473667	down	-0.884318	2.44e-06	8.85e-06	-0.922415	4.52e-06	1.33e-05	-0.0378359	0.956615	1	67	32	7	73	74	42	45	47	58
chr12_125424940_125424987	gene_id chr12_DHX37-	6383	125431370	125473667	down	-1.51684	0.0107097	0.0143116	-0.325747	0.635118	0.641416	1.19686	0.0699622	0.268098	11	2	1	6	6	3	3	6	11
chr12_125425286_125425433	gene_id chr12_DHX37-	5937	125431370	125473667	down	-1.052	0.000678899	0.00123126	-0.868984	0.00767732	0.00971293	0.184133	0.737395	0.946891	19	9	1	27	19	11	12	13	20
chr12_125534197_125534408	gene_id chr12_AACS+	15517	125549925	125627871	up	-1.50536	4.06e-08	2.58e-07	-1.01473	0.000126741	0.000244536	0.491728	0.152537	0.427555	39	15	10	38	40	12	15	17	37
chr12_125744073_125744144	gene_id chr12_TMEM132B+	67018	125811162	126143589	up	-1.63099	0.000474177	0.00089627	-2.46118	7.19e-06	2e-05	-0.826831	0.417679	0.726322	9	4	1	13	15	4	4	1	5
chr12_12764552_12764955	gene_id chr12_CREBL2+	0	12764831	12798041	up_in	-0.987929	2.32e-07	1.16e-06	-1.20552	8e-09	5.38e-08	-0.217325	0.390923	0.699734	80	35	5	74	80	45	41	49	45
chr12_127765331_127765452	gene_id chr12_LOC440117-	-406096	127354040	127359236	up	-0.89754	0.0490472	0.058097	-1.45482	0.00250867	0.00347872	-0.555717	0.429619	0.737254	11	6	0	10	12	4	8	5	6
chr12_12867625_12867805	gene_id chr12_CDKN1B+	2497	12870302	12875305	up	-1.24783	7.83e-05	0.000181481	-2.38102	2.84e-09	2.16e-08	-1.13201	0.0411085	0.192686	25	8	2	17	21	9	10	6	5
chr12_12870018_12870302	gene_id chr12_CDKN1B+	0	12870302	12875305	in	-1.08876	2.26e-05	6.16e-05	-0.865254	0.000625294	0.000992195	0.224265	0.563579	0.835217	32	15	6	34	36	12	22	20	32
chr12_12878009_12878466	gene_id chr12_APOLD1+	385	12878851	12944399	up	-1.02191	2.87e-07	1.39e-06	-1.275	6.65e-09	4.57e-08	-0.25278	0.309451	0.623938	72	33	9	71	73	32	44	37	46
chr12_12878537_12878868	gene_id chr12_APOLD1+	0	12878851	12944399	up_in	-1.26584	1.97e-07	1.01e-06	-0.669421	0.00757051	0.00958596	0.596892	0.0288199	0.153034	67	32	4	63	81	20	37	66	56
chr12_129266974_129267065	gene_id chr12_SLC15A4-	10674	129277739	129308541	down	1.99385	1.5e-05	4.31e-05	0.358144	0.617238	0.623953	-1.64086	0.000290093	0.0051652	1	12	1	3	6	17	13	7	5
chr12_12990017_12990157	gene_id chr12_DDX47+	-7103	12966280	12982915	down	1.13908	0.000348863	0.000680695	-0.75312	0.0832209	0.0903027	-1.89328	4.28e-07	2.22e-05	17	35	5	10	13	25	30	9	13
chr12_132195332_132195656	gene_id chr12_SFSWAP+	0	132195635	132284282	up_in	-0.702352	0.00521242	0.0074618	-0.636215	0.0226006	0.0263508	0.0664258	0.794395	0.977036	42	25	6	50	54	33	34	54	32
chr12_132380670_132380820	gene_id chr12_ULK1+	0	132379279	132407707	in	-2.40822	1.53e-11	2.71e-10	-1.66519	7.06e-07	2.67e-06	0.746814	0.174286	0.460557	32	2	6	23	24	6	7	9	14
chr12_132434332_132434618	gene_id chr12_EP400+	0	132434465	132565011	up_in	-1.08448	4.53e-05	0.000112961	-1.61699	8.61e-08	4.31e-07	-0.531919	0.15321	0.428342	38	19	2	44	34	17	20	19	16
chr12_13251615_13251736	gene_id chr12_GSG1-	0	13236471	13256630	in	0.105807	0.923202	0.931472	-0.73971	0.0671404	0.0736385	-0.84573	0.0318315	0.163762	19	9	1	15	11	19	22	11	14
chr12_132628808_132629061	gene_id chr12_DDX51-	0	132621140	132628880	up_in	-1.71112	6.35e-11	9.27e-10	-1.41957	1.98e-07	8.86e-07	0.292553	0.367422	0.677857	50	12	3	45	59	11	25	30	23
chr12_133263935_133264198	gene_id chr12_PXMP2+	0	133264192	133281577	up_in	-1.35117	3e-07	1.44e-06	-1.16796	2.2e-05	5.22e-05	0.183951	0.628371	0.879507	58	19	3	43	41	18	20	25	34
chr12_133562859_133563001	gene_id chr12_ZNF26+	0	133562934	133589154	up_in	-1.28135	6.4e-07	2.76e-06	-1.48552	1.04e-07	5.08e-07	-0.203239	0.624982	0.877288	33	10	7	33	34	13	19	19	14
chr12_133613982_133614205	gene_id chr12_ZNF84+	0	133613878	133639885	in	-1.5385	7.23e-06	2.3e-05	-1.44237	0.000125428	0.000242316	0.0978435	0.884163	1	26	4	1	22	26	6	16	16	9
chr12_133706851_133707158	gene_id chr12_ZNF10+	56	133707214	133736049	up	-1.47245	1.49e-09	1.51e-08	-1.44013	3.02e-08	1.72e-07	0.033127	0.978312	1	46	11	8	52	48	17	26	21	29
chr12_14410727_14410981	gene_id chr12_ATF7IP+	107630	14518611	14651697	up	-0.686536	0.00419638	0.00613127	-0.934637	0.00024482	0.00043887	-0.247832	0.35258	0.665714	43	32	10	52	50	31	29	24	47
chr12_14518420_14518738	gene_id chr12_ATF7IP+	0	14518611	14651697	up_in	-1.27822	8.66e-10	9.28e-09	-1.2125	7.16e-08	3.67e-07	0.0660366	0.841526	0.999186	88	38	3	106	102	32	55	53	66
chr12_14537925_14538007	gene_id chr12_ATF7IP+	0	14518611	14651697	in	-0.56902	0.110429	0.124402	-1.66354	7.25e-05	0.000149375	-1.09404	0.0188758	0.114626	17	11	3	14	14	14	6	4	9
chr12_14922864_14923081	gene_id chr12_HIST4H4-	573	14923654	14924065	down	-0.929383	0.000253269	0.000514006	-1.59655	2.33e-08	1.38e-07	-0.666602	0.0499494	0.218683	30	14	0	28	37	13	24	13	16
chr12_15429124_15429244	gene_id chr12_PTPRO+	45947	15475191	15751265	up	0.501508	0.128887	0.143607	-1.98404	0.000191238	0.000351548	-2.48668	5.42e-08	3.54e-06	12	14	4	12	11	23	14	3	5
chr12_15841244_15841547	gene_id chr12_EPS8-	0	15773075	15942510	in	-1.51729	1.87e-10	2.44e-09	-1.98882	6.56e-14	1.85e-12	-0.470615	0.196668	0.490187	37	12	3	45	47	17	17	11	19
chr12_15941267_15941357	gene_id chr12_EPS8-	0	15773075	15942510	in	-0.405592	0.409465	0.42915	-1.78898	0.00154238	0.00224341	-1.38315	0.0189624	0.114852	11	15	0	15	12	5	9	6	4
chr12_15942333_15942527	gene_id chr12_EPS8-	0	15773075	15942510	up_in	-0.605716	0.0526793	0.0620336	-0.469432	0.156392	0.165028	0.136794	0.794608	0.977036	30	17	1	18	22	13	17	21	26
chr12_1800079_1800227	gene_id chr12_ADIPOR2+	20	1800247	1897845	up	-1.51386	0.000154325	0.000330525	-1.07659	0.00385189	0.00515203	0.439932	0.472249	0.769909	14	4	3	17	17	4	9	8	13
chr12_2113698_2113870	gene_id chr12_DCP1B-	-22	2055214	2113677	up	-0.711134	0.0135967	0.0178016	-0.811413	0.00939906	0.0116844	-0.0997016	0.887527	1	28	15	1	23	21	17	13	21	17
chr12_2144174_2144350	gene_id chr12_CACNA1C+	18066	2162416	2807115	up	-1.31831	3.51e-05	9.02e-05	-1.66871	2.93e-06	9.14e-06	-0.349146	0.469196	0.76913	23	13	4	28	25	6	12	13	9
chr12_21654472_21654771	gene_id chr12_RECQL-	0	21621844	21654603	up_in	-0.667596	0.00343133	0.00513559	-1.47915	2.88e-08	1.66e-07	-0.811326	0.00561456	0.0474303	50	30	7	46	42	29	30	20	26
chr12_21810792_21810931	gene_id chr12_LDHB-	-4	21788275	21810789	up	-0.646508	0.109145	0.123086	-0.785722	0.0768731	0.083659	-0.138361	0.811579	0.985616	11	11	2	16	16	6	11	15	8
chr12_22596489_22596613	gene_id chr12_KIAA0528-	4905	22601518	22697452	down	1.62729	0.000115051	0.000254778	0.639926	0.257028	0.266269	-0.990894	0.0134679	0.0907713	3	14	2	5	5	15	13	8	11
chr12_22697380_22697606	gene_id chr12_KIAA0528-	0	22601518	22697452	up_in	-0.392759	0.101086	0.114484	-0.684062	0.0106163	0.0130866	-0.291195	0.300967	0.614906	66	42	4	57	52	36	59	54	47
chr12_24231431_24231607	gene_id chr12_SOX5-	0	23685231	24715380	in	-0.603427	0.0623061	0.0726449	-1.63119	1.02e-05	2.69e-05	-1.02738	0.0125649	0.0860234	17	18	2	23	24	14	11	9	10
chr12_25348172_25348244	gene_id chr12_LYRM5+	0	25348150	25357949	in	-1.33779	0.0022352	0.00351969	-1.85498	0.000635114	0.00100649	-0.514828	0.471848	0.769909	8	3	0	14	18	3	10	7	3
chr12_25403785_25403975	gene_id chr12_KRAS-	0	25358180	25403854	up_in	-0.814947	0.0102909	0.0138024	-0.608264	0.0678661	0.0743634	0.207217	0.632957	0.883146	25	24	7	39	35	13	20	32	28
chr12_25539140_25539421	gene_id chr12_IFLTD1-	89595	25629016	25801496	down	-1.36482	5.94e-08	3.64e-07	-1.70568	8.94e-10	7.91e-09	-0.339915	0.429851	0.73734	33	9	1	33	40	18	15	16	14
chr12_26427563_26427701	gene_id chr12_SSPN+	-39856	26348269	26387708	down	-0.675233	0.0196691	0.0249949	-1.29968	9.71e-05	0.000193356	-0.62391	0.117946	0.365186	25	9	2	21	18	15	17	9	15
chr12_2692353_2692464	gene_id chr12_CACNA1C+	0	2162416	2807115	in	-1.96735	1.42e-05	4.13e-05	-1.71111	0.000145884	0.000276236	0.260825	0.751377	0.955153	13	3	1	14	16	7	1	5	7
chr12_27167287_27167501	gene_id chr12_TM7SF3-	0	27124506	27167339	up_in	-1.2518	2.33e-06	8.5e-06	-1.77243	9.44e-09	6.2e-08	-0.51978	0.225709	0.528979	30	7	0	36	34	15	21	14	13
chr12_27175357_27175579	gene_id chr12_MED21+	0	27175483	27182682	up_in	-1.05698	8.04e-06	2.52e-05	-1.29902	3.31e-07	1.38e-06	-0.241474	0.431816	0.738671	45	18	5	37	40	21	21	18	28
chr12_27788378_27788559	gene_id chr12_PPFIBP1+	0	27677045	27848497	in	0.281683	0.332192	0.351682	-1.57954	2.5e-05	5.85e-05	-1.86161	1.94e-07	1.13e-05	19	28	1	25	21	31	22	12	8
chr12_27856656_27856889	gene_id chr12_REP15+	-6091	27849428	27850566	down	-1.03247	3.53e-05	9.09e-05	-2.03612	1.29e-11	1.93e-10	-1.00317	0.00391824	0.0364558	47	17	6	30	43	21	22	11	16
chr12_27863727_27863820	gene_id chr12_MRPS35+	0	27863706	27909237	in	-1.2734	0.00077663	0.00138486	-1.06895	0.00402832	0.00536388	0.206368	0.818102	0.988103	16	9	0	17	17	6	6	7	15
chr12_28343268_28343449	gene_id chr12_CCDC91+	66684	28410133	28703099	up	-1.70011	5.84e-10	6.66e-09	-1.86767	2.94e-10	3.01e-09	-0.166069	0.813259	0.985616	30	10	1	35	34	11	10	13	12
chr12_2922048_2922228	gene_id chr12_ITFG2+	0	2921787	2934237	in	0.331734	0.161087	0.177236	-0.104266	0.7373	0.742695	-0.436145	0.0834232	0.299743	44	40	6	27	35	42	55	39	53
chr12_2994529_2994681	gene_id chr12_C12orf32+	0	2986365	2998626	in	-0.254276	0.528498	0.546737	-0.572789	0.14852	0.157077	-0.318296	0.522273	0.805944	20	14	5	16	14	19	10	20	11
chr12_2999806_3000125	gene_id chr12_TULP3+	0	3000033	3050306	up_in	-1.67968	3.95e-09	3.48e-08	-1.74397	3.26e-08	1.85e-07	-0.0635003	0.921679	1	60	15	4	63	61	10	34	24	27
chr12_30848816_30849026	gene_id chr12_IPO8-	0	30781915	30848929	up_in	-0.601568	0.0134652	0.0176543	-1.50457	6.19e-07	2.37e-06	-0.902683	0.00731316	0.0577134	25	12	7	28	30	22	22	10	17
chr12_31881996_31882100	gene_id chr12_AMN1-	0	31824071	31882108	in	-1.02774	0.0069803	0.00973758	-1.21983	0.00349568	0.0047146	-0.190699	0.842449	0.999643	17	8	2	19	12	5	11	11	8
chr12_31902372_31902555	gene_id chr12_AMN1-	-20265	31824071	31882108	up	-0.535736	0.0553833	0.0649912	-1.15967	0.000330922	0.000569989	-0.623631	0.0855915	0.302706	26	19	6	33	23	21	18	18	16
chr12_32112118_32112297	gene_id chr12_C12orf35+	56	32112353	32146043	up	0.0110647	1	1	-1.10661	0.00259592	0.00358434	-1.11779	0.00172142	0.0198097	22	24	3	22	21	15	28	11	17
chr12_32687173_32687279	gene_id chr12_FGD4+	0	32655041	32798984	in	-1.39071	0.00294296	0.00448136	-1.83127	0.000325401	0.000562174	-0.437943	0.563701	0.835217	17	5	0	7	15	7	3	2	8
chr12_32831993_32832254	gene_id chr12_DNM1L+	0	32832137	32898584	up_in	-0.540961	0.053261	0.0626689	-0.868538	0.0042546	0.00563491	-0.327318	0.31276	0.626211	37	26	8	39	32	17	33	27	28
chr12_32908193_32908305	gene_id chr12_YARS2-	0	32899478	32908887	in	-0.748227	0.0258345	0.0319929	-1.73833	1.6e-05	3.96e-05	-0.98942	0.0433451	0.199645	14	9	2	19	18	11	11	3	11
chr12_34175215_34175482	gene_id chr12_ALG10+	0	34175216	34181236	up_in	-1.66497	3.7e-12	7.92e-11	-1.23452	6.82e-07	2.58e-06	0.431085	0.145404	0.416625	91	24	3	73	71	20	32	45	48
chr12_38710377_38710636	gene_id chr12_ALG10B+	0	38710557	38723528	up_in	-1.44609	1.21e-13	4.2e-12	-1.16161	1.52e-08	9.49e-08	0.284853	0.236852	0.542608	90	35	4	114	107	39	43	64	65
chr12_39300515_39300679	gene_id chr12_CPNE8-	-1096	39046002	39299420	up	-0.628225	0.0211984	0.0267599	-1.17814	0.000167409	0.000311988	-0.54947	0.122703	0.374609	22	11	3	23	26	20	16	14	15
chr12_39837016_39837159	gene_id chr12_KIF21A-	0	39687030	39837192	in	-0.840213	0.0959725	0.109158	-0.906431	0.10109	0.108771	-0.0650207	0.959067	1	15	14	2	15	15	1	10	13	9
chr12_4140515_4140677	gene_id chr12_PARP11-	-157908	3918027	3982608	up	-0.949906	0.000940726	0.0016424	-1.25991	4.54e-05	9.87e-05	-0.30916	0.491107	0.785241	25	10	1	24	21	13	14	10	17
chr12_41681998_41682285	gene_id chr12_PDZRN4+	0	41582250	41968392	in	-0.645763	0.00620585	0.00876245	-1.84464	5.48e-10	5.15e-09	-1.19867	0.000331548	0.00565305	39	15	5	39	42	29	35	9	22
chr12_4216649_4216754	gene_id chr12_CCND2+	166148	4382902	4414522	up	-1.04946	0.024318	0.0302764	-2.52194	5.47e-05	0.000116752	-1.47127	0.0432555	0.199645	15	2	4	15	8	5	12	1	5
chr12_42538633_42538865	gene_id chr12_GXYLT1-	0	42475648	42538673	up_in	-1.0255	0.00129333	0.00217624	-1.26388	0.000276065	0.000486896	-0.237698	0.534794	0.815764	35	25	4	32	34	12	13	18	21
chr12_42981508_42981679	gene_id chr12_PRICKLE1-	0	42852140	42983572	in	-2.1693	1.09e-08	8.28e-08	-1.4578	5.87e-05	0.000123842	0.714543	0.164497	0.446956	29	8	2	31	20	5	5	14	13
chr12_4430122_4430470	gene_id chr12_C12orf5+	0	4430359	4469190	up_in	-0.760002	0.000639715	0.0011676	-1.12679	2.95e-06	9.19e-06	-0.366462	0.172089	0.456801	48	25	6	39	47	28	28	22	35
chr12_45342484_45342761	gene_id chr12_NELL2-	-34774	44902058	45307711	up	-0.917262	1.9e-06	7.1e-06	-0.983584	2.24e-06	7.27e-06	-0.0661061	0.812118	0.985616	97	48	9	86	90	49	51	66	62
chr12_45609683_45609828	gene_id chr12_ANO6+	0	45609770	45834187	up_in	-0.453421	0.193519	0.210787	-0.351547	0.391423	0.399978	0.102435	0.820235	0.990196	13	6	1	19	12	11	16	17	15
chr12_46121292_46121545	gene_id chr12_LOC400027-	0	46119503	46121704	in	-0.641797	0.00990292	0.0133318	-0.496684	0.0573039	0.0633453	0.145453	0.639098	0.887881	34	24	2	37	42	20	30	41	33
chr12_46122555_46122864	gene_id chr12_ARID2+	756	46123620	46301819	up	-0.60269	0.0156958	0.0203351	-0.485007	0.0670586	0.07356	0.117926	0.716653	0.935949	61	29	5	38	46	31	38	50	46
chr12_46384410_46384806	gene_id chr12_SCAF11-	-10	46312914	46384401	up	-0.671435	0.00345261	0.00516329	-0.875923	0.000545674	0.000882624	-0.204301	0.460483	0.761903	70	46	7	72	62	44	41	56	47
chr12_46385816_46385971	gene_id chr12_SCAF11-	-1416	46312914	46384401	up	-0.891011	0.00265765	0.00409217	-1.73879	7.87e-07	2.95e-06	-0.847088	0.045505	0.205769	17	10	4	24	28	17	11	12	7
chr12_4647549_4648039	gene_id chr12_RAD51AP1+	0	4647950	4669213	up_in	-0.598159	0.00169114	0.00274377	-1.12878	2.09e-07	9.28e-07	-0.530498	0.0188116	0.114626	67	53	6	87	89	55	56	50	53
chr12_46519062_46519199	gene_id chr12_SLC38A1-	57642	46576841	46663208	down	-0.502223	0.062834	0.0732144	0.00641728	1	1	0.509037	0.0588512	0.241047	23	15	2	30	23	19	21	34	37
chr12_46766415_46766658	gene_id chr12_SLC38A2-	0	46751971	46766645	up_in	-1.13934	1.45e-05	4.18e-05	-2.33463	2.5e-12	4.58e-11	-1.19472	0.00293151	0.0292914	27	15	2	41	42	21	15	11	9
chr12_46777225_46777340	gene_id chr12_SLC38A2-	-10581	46751971	46766645	up	-2.74956	1.34e-08	9.84e-08	-2.12464	2.78e-06	8.74e-06	0.633169	0.567976	0.837599	14	2	1	15	19	1	4	5	5
chr12_4713968_4714104	gene_id chr12_DYRK4+	0	4699244	4723041	in	-0.792859	0.016486	0.0212551	-0.88829	0.0104448	0.0128952	-0.0945752	0.823334	0.992487	22	13	2	18	16	8	12	13	15
chr12_48099811_48099919	gene_id chr12_RPAP3-	0	48055715	48099844	up_in	-0.815367	0.0507632	0.0599576	-1.27236	0.00367334	0.00493006	-0.455991	0.333991	0.64726	16	11	2	11	20	4	12	4	14
chr12_48109215_48109336	gene_id chr12_ENDOU-	0	48103518	48119355	in	-1.39316	0.00150934	0.00248679	-1.57139	0.000569712	0.000915332	-0.175521	0.916982	1	11	6	2	14	14	6	3	4	8
chr12_48415549_48415868	gene_id chr12_COL2A1-	-17265	48366748	48398285	up	-1.09881	1.26e-06	4.97e-06	-1.65217	5.25e-10	4.95e-09	-0.552914	0.0805636	0.292865	44	20	5	52	61	32	23	27	19
chr12_48499795_48499954	gene_id chr12_PFKM+	0	48499656	48540187	in	-0.651982	0.0736502	0.084952	-0.461283	0.247547	0.256661	0.191135	0.67961	0.912642	43	18	5	28	17	14	26	30	30
chr12_48500033_48500222	gene_id chr12_PFKM+	0	48499656	48540187	in	-0.200395	0.417582	0.437164	-0.400346	0.16006	0.168706	-0.199857	0.520978	0.805944	29	22	4	28	36	29	32	39	26
chr12_48551230_48551396	gene_id chr12_ASB8-	0	48541572	48551377	up_in	-1.17536	0.00124437	0.00210624	-1.62113	4.58e-05	9.94e-05	-0.444797	0.306586	0.621318	23	19	8	33	27	7	11	11	14
chr12_48591821_48592158	gene_id chr12_OR10AD1-	3964	48596122	48597075	down	-1.1211	9.5e-07	3.89e-06	-1.54055	1.24e-09	1.04e-08	-0.418938	0.198747	0.492825	45	22	5	40	60	23	23	24	22
chr12_49110426_49110893	gene_id chr12_CCNT1-	0	49082241	49110781	up_in	-0.871737	5.98e-07	2.61e-06	-1.84971	1.97e-18	1.43e-16	-0.97784	1.39e-05	0.000417503	109	57	10	120	115	60	76	37	52
chr12_49208501_49208656	gene_id chr12_CACNB3+	0	49208215	49222726	in	-1.68861	1.46e-06	5.65e-06	-1.12265	0.00113602	0.00170094	0.568075	0.254156	0.561484	28	9	4	25	20	6	8	18	13
chr12_49245892_49246207	gene_id chr12_DDX23-	0	49223539	49245957	up_in	-1.31482	1.33e-06	5.2e-06	-1.31059	7.25e-06	2e-05	0.00481637	1	1	45	25	3	71	52	23	21	31	32
chr12_49259538_49259902	gene_id chr12_RND1-	0	49250916	49259653	up_in	-1.52647	6.75e-15	3.1e-13	-2.54197	8.57e-26	1.99e-23	-1.01509	0.000681716	0.0099866	80	25	9	82	97	28	39	22	19
chr12_49297814_49297939	gene_id chr12_CCDC65+	0	49297893	49315359	up_in	-0.528697	0.1219	0.136374	-1.84653	3.8e-06	1.15e-05	-1.31754	0.00362116	0.0343364	18	14	2	16	21	12	13	5	9
chr12_49351226_49351379	gene_id chr12_ARF3-	0	49329992	49351252	up_in	-0.45706	0.209003	0.226557	-0.644267	0.0921713	0.0994486	-0.186855	0.668803	0.906943	25	16	2	22	20	8	26	17	23
chr12_49449930_49450084	gene_id chr12_MLL2-	-824	49412758	49449107	up	1.2641	3.3e-05	8.57e-05	-0.226507	0.592602	0.599538	-1.49209	4.78e-06	0.000172456	11	19	3	7	11	26	27	6	17
chr12_49454525_49454718	gene_id chr12_RHEBL1-	3750	49458468	49463775	down	-0.681618	0.00181482	0.00292021	-0.370145	0.105736	0.113573	0.311732	0.200677	0.494943	48	31	8	55	60	28	45	56	61
chr12_49463852_49464070	gene_id chr12_RHEBL1-	-78	49458468	49463775	up	-0.814874	0.000711746	0.00128224	-1.41401	3.29e-07	1.37e-06	-0.598676	0.0882692	0.30845	33	14	4	31	34	21	22	17	17
chr12_49582728_49583090	gene_id chr12_TUBA1A-	0	49578583	49582861	up_in	-1.02916	9.95e-07	4.04e-06	-2.19629	5.64e-17	3.01e-15	-1.16682	8.39e-05	0.00190055	51	28	6	52	71	31	28	16	19
chr12_49628308_49628530	gene_id chr12_TUBA1C+	30335	49658865	49667113	up	-0.80703	0.00365936	0.00543748	-0.730187	0.0114689	0.0140438	0.0774974	0.875668	1	23	13	4	27	27	11	21	23	20
chr12_49658559_49658983	gene_id chr12_TUBA1C+	0	49658865	49667113	up_in	-1.27874	1.64e-09	1.64e-08	-0.357316	0.0879922	0.095216	0.921813	6.55e-05	0.00154013	87	41	4	81	97	31	39	99	92
chr12_49716853_49717165	gene_id chr12_TROAP+	0	49716971	49725514	up_in	-1.10077	6.99e-05	0.000164289	-1.62006	2.7e-07	1.15e-06	-0.518976	0.120758	0.370422	76	46	11	85	68	26	36	38	31
chr12_49761104_49761194	gene_id chr12_SPATS2+	0	49760688	49921207	in	-1.31797	0.00320871	0.00483354	-1.2787	0.00649423	0.00831807	0.0419514	1	1	12	4	1	11	14	4	7	6	8
chr12_498409_498627	gene_id chr12_CCDC77+	0	498516	551806	up_in	-0.00808342	1	1	-0.409327	0.0879428	0.0951764	-0.401258	0.103649	0.337377	43	29	8	36	47	53	47	42	46
chr12_498773_498926	gene_id chr12_CCDC77+	0	498516	551806	in	-0.924464	0.0122319	0.016137	-1.59505	0.000149091	0.000281592	-0.669908	0.166775	0.448718	32	19	1	21	26	7	16	14	10
chr12_50101385_50101544	gene_id chr12_FMNL3-	-189	50031724	50101197	up	-1.02723	0.00142401	0.00236243	-0.789092	0.0219106	0.0256348	0.239407	0.641361	0.889364	15	8	2	23	18	11	9	16	14
chr12_50135018_50135467	gene_id chr12_TMBIM6+	0	50135293	50158717	up_in	-1.86802	1.79e-19	2.19e-17	-2.94468	1.83e-30	8.01e-28	-1.07645	5.86e-05	0.00141999	218	70	10	261	245	53	79	46	41
chr12_50419137_50419572	gene_id chr12_RACGAP1-	0	50382945	50419307	up_in	-0.938141	1.57e-07	8.34e-07	-0.862256	1.02e-05	2.69e-05	0.0759907	0.743789	0.950591	200	110	8	182	205	88	113	142	158
chr12_50478819_50478988	gene_id chr12_SMARCD1+	0	50478983	50494494	up_in	-0.77856	0.0190415	0.0242638	-0.0519992	0.891157	0.894768	0.727392	0.0389349	0.186978	27	11	2	17	18	9	17	21	35
chr12_50505790_50506057	gene_id chr12_COX14+	0	50505900	50514234	up_in	-0.737399	0.00226412	0.00355469	-1.83461	2.28e-10	2.41e-09	-1.097	0.00063588	0.00947322	55	27	7	52	42	36	29	14	25
chr12_50794479_50794629	gene_id chr12_LARP4+	0	50794592	50873788	up_in	-0.664522	0.0117541	0.0155591	-0.726694	0.00733292	0.00932802	-0.0617035	0.957581	1	27	13	1	30	25	17	23	19	27
chr12_50898648_50898774	gene_id chr12_DIP2B+	0	50898768	51142450	up_in	-1.48939	1.04e-05	3.15e-05	-1.59094	1.17e-05	3.03e-05	-0.0998892	0.851814	1	25	13	3	24	23	5	8	13	9
chr12_510616_510851	gene_id chr12_CCDC77+	0	498516	551806	in	-1.28504	5.08e-06	1.69e-05	-1.13648	0.000155721	0.000292626	0.149307	0.700428	0.923715	36	18	8	53	42	22	15	32	23
chr12_51128528_51128714	gene_id chr12_DIP2B+	0	50898768	51142450	in	-1.70024	2.18e-08	1.49e-07	-2.48909	4.21e-12	7.27e-11	-0.787158	0.144622	0.415908	25	3	5	29	26	9	13	5	8
chr12_51418685_51418878	gene_id chr12_SLC11A2-	0	51373566	51422058	in	-0.965727	0.00379201	0.00561471	-1.68775	1.32e-05	3.35e-05	-0.721534	0.08691	0.30548	48	20	3	38	28	12	28	16	17
chr12_51420098_51420349	gene_id chr12_SLC11A2-	0	51373566	51422058	in	-0.0690506	0.786566	0.800675	-1.54371	5.56e-09	3.89e-08	-1.47472	3.82e-08	2.68e-06	37	39	6	48	47	44	46	16	26
chr12_51441886_51442142	gene_id chr12_LETMD1+	0	51442082	51454207	up_in	-0.797007	0.000802226	0.00142742	-1.11188	2.08e-05	4.96e-05	-0.31448	0.30662	0.621318	33	24	6	43	43	22	24	25	26
chr12_51818466_51818717	gene_id chr12_SLC4A8+	0	51818594	51902980	up_in	-2.29941	1.24e-17	1.01e-15	-2.66109	1.26e-19	1.14e-17	-0.359751	0.385314	0.694402	45	11	4	38	48	11	5	9	10
chr12_51984586_51984725	gene_id chr12_SCN8A+	295	51985020	52206648	up	-2.11198	1.06e-07	5.89e-07	-1.97702	8.92e-07	3.27e-06	0.138957	0.957376	1	19	6	1	19	18	2	5	4	9
chr12_52269174_52269274	gene_id chr12_ANKRD33+	12519	52281793	52285505	up	0.395202	0.314893	0.334178	-1.15776	0.0150912	0.0181446	-1.5537	0.000301135	0.00526738	11	14	2	13	10	17	15	10	4
chr12_52426743_52426913	gene_id chr12_NR4A1+	0	52416616	52453291	in	-1.39694	2.14e-07	1.08e-06	-1.72186	6.58e-09	4.54e-08	-0.323791	0.394302	0.702869	32	12	6	29	32	14	10	13	13
chr12_52463380_52463702	gene_id chr12_C12orf44+	56	52463758	52471279	up	-0.673592	0.0013623	0.00227684	-0.900857	0.000102078	0.000202144	-0.226989	0.394849	0.703081	46	25	4	42	49	31	32	35	33
chr12_52654902_52655020	gene_id chr12_KRT7+	-12194	52626954	52642709	down	-0.632645	0.109263	0.123182	-1.7678	0.000223076	0.000402902	-1.13454	0.0485872	0.214106	13	11	2	18	10	9	7	6	5
chr12_53297263_53297521	gene_id chr12_KRT8-	0	53290971	53343650	in	-1.16987	1.13e-08	8.53e-08	-1.03136	1.13e-06	4e-06	0.138948	0.621083	0.876115	59	28	2	62	75	32	29	39	50
chr12_53400123_53400258	gene_id chr12_EIF4B+	0	53400062	53435993	in	-1.17731	0.000156828	0.000335402	-1.50868	4.78e-06	1.39e-05	-0.33024	0.495297	0.787189	23	11	2	22	26	12	9	12	11
chr12_53553281_53553410	gene_id chr12_CSAD-	0	53551447	53574693	in	-0.0720978	0.91118	0.920216	-0.492791	0.184212	0.192905	-0.420665	0.283474	0.59496	14	11	2	13	14	12	17	11	16
chr12_53574278_53574519	gene_id chr12_CSAD-	0	53551447	53574693	in	-1.2078	1.5e-07	8e-07	-1.27	1.78e-07	8.08e-07	-0.0615717	0.903636	1	47	21	8	40	51	17	23	25	28
chr12_53661929_53662209	gene_id chr12_ESPL1+	0	53662083	53687427	up_in	-1.28026	8.65e-08	4.97e-07	-0.568326	0.0172642	0.0205559	0.712474	0.00851366	0.0645822	76	24	3	54	57	27	28	50	68
chr12_53715323_53715530	gene_id chr12_AAAS-	0	53701240	53715412	up_in	-0.282738	0.242556	0.260535	-0.781708	0.00313003	0.00426791	-0.498843	0.0721587	0.272022	29	23	3	30	30	27	25	24	24
chr12_53718659_53718760	gene_id chr12_SP7-	1600	53720360	53730004	down	-0.868167	0.0187742	0.0239395	-1.49379	0.000351733	0.000600546	-0.624489	0.218081	0.519953	14	6	1	14	15	8	10	6	8
chr12_53773401_53773540	gene_id chr12_SP1+	439	53773979	53810226	up	-1.18154	0.000187219	0.000392605	-1.98305	8.86e-08	4.42e-07	-0.800447	0.0885973	0.30845	20	12	4	24	25	6	13	10	6
chr12_53773755_53773862	gene_id chr12_SP1+	117	53773979	53810226	up	-0.781399	0.0263116	0.032508	-1.52624	0.000281072	0.000494319	-0.743989	0.151424	0.426355	20	5	4	15	12	14	9	7	8
chr12_53820895_53821016	gene_id chr12_AMHR2+	0	53817639	53825318	in	-0.101807	0.832481	0.84533	-1.66348	0.000180511	0.000333517	-1.56185	0.000351733	0.00591579	18	16	2	14	13	14	13	7	6
chr12_53845592_53845876	gene_id chr12_PCBP2+	10	53845886	53874946	up	-0.576867	0.00506512	0.00727335	-0.67231	0.00224689	0.00314802	-0.0952854	0.714638	0.934384	59	44	6	68	79	38	59	54	66
chr12_53846333_53846492	gene_id chr12_PCBP2+	0	53845886	53874946	in	-0.543756	0.0858734	0.098243	-0.333201	0.295944	0.30535	0.21111	0.630438	0.881617	19	14	3	19	19	10	16	19	23
chr12_53894588_53894729	gene_id chr12_TARBP2+	0	53894705	53900215	up_in	-1.19451	1.44e-05	4.16e-05	-1.21795	2.32e-05	5.47e-05	-0.0224084	1	1	30	9	0	28	25	14	14	16	17
chr12_53895258_53895420	gene_id chr12_TARBP2+	0	53894705	53900215	in	-0.647368	0.0197331	0.0250633	-0.765668	0.0129289	0.0157228	-0.117848	0.867163	1	28	14	5	26	27	20	19	28	16
chr12_54020139_54020277	gene_id chr12_ATF7-	0	53905843	54020199	up_in	-1.00566	0.00285109	0.00435215	-0.914477	0.0066657	0.00852301	0.0922226	0.933526	1	17	10	4	23	25	7	16	10	22
chr12_54069886_54070126	gene_id chr12_ATP5G2-	0	54058944	54070512	in	-0.84132	0.000683837	0.00123991	-0.765106	0.00326696	0.00443915	0.0766506	0.809924	0.985034	33	23	7	41	49	17	30	32	35
chr12_54121153_54121532	gene_id chr12_CALCOCO1-	0	54104902	54121307	up_in	-0.802715	0.00128928	0.00216991	-1.36898	1.88e-06	6.23e-06	-0.566016	0.0716825	0.271466	62	33	6	62	51	25	45	32	31
chr12_54332172_54332420	gene_id chr12_HOXC13+	156	54332576	54340328	up	-1.31548	1.02e-06	4.12e-06	-0.919629	0.000999178	0.00151435	0.396852	0.229934	0.533832	36	8	7	35	31	19	15	26	24
chr12_54411722_54411934	gene_id chr12_HOXC4++chr12_HOXC5++chr12_HOXC6+	0	54410642	54449814	in	-0.847887	0.00178242	0.00287272	-1.05977	0.000428314	0.000710416	-0.211294	0.671893	0.907165	29	16	1	30	29	14	20	24	15
chr12_54426497_54426638	gene_id chr12_HOXC4++chr12_HOXC5++chr12_HOXC6+	0	54410642	54449814	in	-0.569026	0.0683321	0.0792235	-0.839129	0.0147647	0.017775	-0.269583	0.611916	0.86879	18	7	1	19	21	14	19	18	12
chr12_54427399_54427550	gene_id chr12_HOXC4++chr12_HOXC5++chr12_HOXC6+	0	54410642	54449814	in	-1.20117	0.000759514	0.0013589	-1.05033	0.00745464	0.00945858	0.152275	0.726937	0.941002	16	7	0	21	24	7	13	19	8
chr12_54608632_54608757	gene_id chr12_MIR3198-2-+chr12_CBX5-	15974	54624731	54673915	down	0.458647	0.10519	0.118842	-0.825402	0.0349626	0.0397601	-1.28458	0.000174097	0.00350882	12	21	0	13	21	20	24	11	13
chr12_54673421_54673589	gene_id chr12_MIR3198-2-+chr12_CBX5-	0	54624731	54673915	in	-0.758345	0.0241565	0.0301055	-1.50295	0.000117426	0.000228399	-0.744183	0.0763992	0.282704	40	21	5	25	28	17	18	21	9
chr12_54674139_54674679	gene_id chr12_HNRNPA1P10++chr12_HNRNPA1+	0	54674488	54679030	up_in	-0.49206	0.00487671	0.00702724	-1.66715	1.5e-14	4.99e-13	-1.17502	2.9e-07	1.61e-05	77	52	16	80	83	62	61	36	34
chr12_54718488_54718650	gene_id chr12_COPZ1+	261	54718911	54745633	up	-0.245282	0.350121	0.369506	-0.928551	0.00160089	0.00232079	-0.683162	0.0298401	0.155999	26	16	1	21	27	25	23	16	20
chr12_54752942_54753250	gene_id chr12_GPR84-	2979	54756229	54758270	down	-0.802775	4.98e-06	1.66e-05	-0.819295	1.31e-05	3.34e-05	-0.0163691	0.946511	1	106	67	7	107	119	58	69	79	96
chr12_56075383_56075522	gene_id chr12_METTL7B+	0	56075330	56078394	in	-1.34407	0.000122756	0.000270071	-1.414	0.000133427	0.000255315	-0.0680835	1	1	15	5	4	20	20	8	9	7	12
chr12_56109794_56109927	gene_id chr12_RDH5++chr12_BLOC1S1-RDH5++chr12_BLOC1S1+	0	56109818	56118526	in	-1.12265	0.00265156	0.00408363	-0.255391	0.479757	0.487829	0.869128	0.0427762	0.19813	14	5	1	15	16	8	8	12	23
chr12_56211531_56211877	gene_id chr12_ORMDL2+	0	56211806	56214959	up_in	-0.762543	0.00021168	0.000437848	-1.81169	1.02e-12	2.07e-11	-1.04897	0.000140229	0.00292006	64	31	12	70	62	38	50	21	31
chr12_56223426_56223517	gene_id chr12_TMEM198B+	0	56223392	56230030	in	-0.911926	0.0223537	0.0280468	-0.922873	0.0276871	0.0318961	-0.00937088	1	1	15	4	2	10	12	9	7	10	8
chr12_56367482_56367870	gene_id chr12_RAB5B+	0	56367697	56390467	up_in	-0.973147	5.7e-06	1.86e-05	-1.05444	6.68e-06	1.87e-05	-0.080989	0.827513	0.993798	57	34	9	67	86	40	35	51	42
chr12_56435537_56435894	gene_id chr12_RPS26+	0	56435686	56438007	up_in	-1.10105	2.71e-07	1.31e-06	-0.845353	0.000154206	0.000290146	0.256032	0.31044	0.624746	85	42	8	70	81	37	33	58	64
chr12_56473860_56473947	gene_id chr12_ERBB3+	0	56473809	56497291	in	-0.895397	0.0297879	0.0364216	-0.953309	0.0274077	0.0315939	-0.056567	1	1	19	7	0	10	13	6	10	12	8
chr12_56511681_56512092	gene_id chr12_ZC3H10+	0	56512030	56516278	up_in	-0.822535	0.000235044	0.000480692	-1.28735	2.09e-07	9.3e-07	-0.46458	0.0862532	0.304322	74	42	5	69	61	37	39	35	43
chr12_56519961_56520265	gene_id chr12_ESYT1+	1721	56521986	56538460	up	-1.40073	1.03e-10	1.44e-09	-2.22954	9.03e-18	5.89e-16	-0.828365	0.0081988	0.0627057	76	20	4	69	68	31	32	23	19
chr12_56583429_56583590	gene_id chr12_SMARCC2-	-79	56555636	56583351	up	-0.783898	0.0157884	0.0204372	-1.59234	1.74e-05	4.25e-05	-0.807762	0.0599276	0.243444	24	12	1	17	18	8	15	8	10
chr12_56584040_56584221	gene_id chr12_SMARCC2-	-690	56555636	56583351	up	-0.737449	0.00448516	0.00651097	-0.265533	0.357043	0.365903	0.472408	0.0838398	0.300116	33	16	4	31	32	19	24	41	33
chr12_56617903_56618201	gene_id chr12_OBFC2B+	0	56618125	56623638	up_in	-1.29881	1.61e-09	1.61e-08	-1.96926	4.05e-15	1.54e-13	-0.670073	0.0240053	0.135296	71	25	7	85	71	32	38	23	31
chr12_56727473_56727658	gene_id chr12_PAN2-+chr12_CNPY2-	0	56704213	56727837	in	-0.617468	0.0450365	0.0536627	-0.649805	0.0456652	0.0511258	-0.031802	1	1	14	12	3	26	26	14	18	17	22
chr12_56727747_56728055	gene_id chr12_PAN2-+chr12_CNPY2-	0	56704213	56727837	up_in	-1.22757	1.51e-07	8.04e-07	-1.55455	2.36e-09	1.85e-08	-0.326399	0.356637	0.667987	44	14	6	53	49	23	27	24	22
chr12_56754053_56754325	gene_id chr12_STAT2-	-17	56735382	56754037	up	-0.848768	0.00261747	0.00404201	-1.09054	0.000502712	0.000819194	-0.241361	0.473819	0.770489	48	16	3	37	37	21	33	16	38
chr12_56862175_56862346	gene_id chr12_SPRYD4+	0	56862301	56864767	up_in	-1.11255	0.00012658	0.000277826	-1.36629	2.8e-05	6.45e-05	-0.252957	0.573955	0.842406	27	12	5	37	31	12	21	20	14
chr12_57024105_57024229	gene_id chr12_BAZ2A-	0	56989380	57030163	in	-0.800668	0.00703404	0.00980702	-1.06706	0.000728468	0.00114177	-0.265777	0.505146	0.794427	26	20	7	23	28	11	14	16	18
chr12_57030767_57030995	gene_id chr12_BAZ2A-	-605	56989380	57030163	up	-1.18117	7.47e-08	4.37e-07	-1.71556	4.83e-12	8.2e-11	-0.533968	0.0659631	0.259867	50	24	12	65	69	29	30	20	32
chr12_57081984_57082158	gene_id chr12_PTGES3-	0	57057125	57082078	up_in	-1.3595	7.26e-06	2.3e-05	-1.36346	3.09e-05	7.04e-05	-0.00262806	1	1	25	9	1	30	23	9	13	16	12
chr12_57082249_57082472	gene_id chr12_PTGES3-	-172	57057125	57082078	up	-1.00592	0.000326235	0.000640749	-0.495331	0.0822256	0.089301	0.511205	0.0944984	0.319422	27	14	2	39	50	15	30	36	40
chr12_57146153_57146327	gene_id chr12_PRIM1-	-8	57125364	57146146	up	-0.674636	0.040385	0.0484159	-1.03103	0.00660084	0.00844589	-0.3557	0.490277	0.785241	24	9	0	15	14	14	11	11	13
chr12_57472681_57472789	gene_id chr12_TMEM194A-	-108	57449426	57472574	up	-0.748496	0.0127911	0.0168299	-1.73879	1.49e-06	5.09e-06	-0.989793	0.0200578	0.119532	16	9	0	24	29	20	13	8	11
chr12_57632971_57633109	gene_id chr12_NDUFA4L2-	0	57628686	57634475	in	-0.190776	0.604163	0.62121	-0.461064	0.233099	0.242148	-0.270126	0.502209	0.791176	19	14	2	13	17	17	13	20	13
chr12_57824815_57824987	gene_id chr12_INHBC+	3556	57828543	57844609	up	-1.1389	3.35e-05	8.68e-05	-1.77891	3.42e-08	1.94e-07	-0.639126	0.144193	0.415908	26	12	0	28	28	12	14	12	10
chr12_57856530_57856658	gene_id chr12_GLI1+	0	57853918	57866047	in	-0.0211086	1	1	-0.414113	0.266825	0.275995	-0.393036	0.366047	0.677355	15	10	1	22	10	19	19	13	20
chr12_57914269_57914498	gene_id chr12_DDIT3-	0	57910371	57914300	up_in	-1.57623	3.8e-05	9.68e-05	-1.52293	0.000247542	0.000443075	0.0545923	0.942266	1	22	12	3	43	38	4	19	17	16
chr12_58026937_58027041	gene_id chr12_B4GALNT1-	0	58019551	58026985	up_in	-0.806349	0.0204398	0.0258813	-1.46246	0.000351573	0.000600546	-0.655207	0.204581	0.5016	14	6	1	12	22	8	14	6	10
chr12_58138625_58138781	gene_id chr12_TSPAN31+	3	58138784	58142026	up	-0.563737	0.0451171	0.0537329	-1.10154	0.00046211	0.000760028	-0.53738	0.126784	0.382358	18	12	2	24	23	16	17	11	17
chr12_58146036_58146403	gene_id chr12_CDK4-	0	58141510	58146230	up_in	-0.318056	0.232534	0.250494	-1.24359	3.71e-05	8.28e-05	-0.925466	0.0024989	0.0259453	52	42	7	47	54	26	57	27	33
chr12_58165821_58166048	gene_id chr12_METTL1-	0	58162351	58165914	up_in	-0.354073	0.228697	0.246503	-0.661981	0.027199	0.0313728	-0.307683	0.337411	0.650884	25	22	5	24	26	14	24	19	25
chr12_58176385_58176623	gene_id chr12_TSFM+	0	58176528	58196639	up_in	-1.28665	6.41e-08	3.85e-07	-1.17056	2.52e-06	8.06e-06	0.116766	0.762157	0.960806	54	18	7	43	46	24	18	27	32
chr12_58240427_58240725	gene_id chr12_CTDSP2-	0	58213710	58240747	in	-1.16364	1.41e-05	4.1e-05	-1.79586	1.73e-08	1.07e-07	-0.631706	0.0839185	0.300217	39	13	4	58	46	26	27	22	16
chr12_59314284_59314466	gene_id chr12_LRIG3-	-23	59265937	59314262	up	-0.824722	0.000900557	0.0015838	-1.78904	4.67e-09	3.33e-08	-0.964022	0.00485465	0.0425584	35	22	1	56	47	24	34	17	20
chr12_62653799_62654213	gene_id chr12_USP15+	0	62654121	62803501	up_in	-0.980851	7.39e-05	0.000172774	-0.545803	0.0319099	0.036512	0.43548	0.114025	0.357511	59	30	4	44	56	20	32	49	52
chr12_62996185_62996298	gene_id chr12_C12orf61-	0	62995531	62997214	in	0.60492	0.144915	0.160384	-0.0581789	0.962138	0.964734	-0.663847	0.149823	0.423409	11	21	5	11	11	10	20	20	9
chr12_62996410_62996587	gene_id chr12_C12orf61-	0	62995531	62997214	in	-0.957027	0.0103423	0.0138606	-0.955298	0.0229655	0.0267427	0.00285617	1	1	17	7	4	20	18	6	16	18	8
chr12_62996807_62996911	gene_id chr12_C12orf61-	0	62995531	62997214	in	-1.81212	5.28e-05	0.00012899	-2.42999	2.39e-06	7.69e-06	-0.614174	0.50019	0.78985	13	6	1	13	16	5	1	4	3
chr12_63328985_63329110	gene_id chr12_PPM1H-	-321	63037763	63328665	up	-0.472782	0.0996171	0.112924	-0.612143	0.0435577	0.0489358	-0.138953	0.672552	0.907686	25	13	3	19	17	16	16	17	20
chr12_64062332_64062436	gene_id chr12_DPY19L2-	0	63952693	64062354	up_in	-0.634407	0.148361	0.163978	-1.19926	0.0114463	0.0140185	-0.563935	0.267025	0.575173	14	7	1	10	11	9	7	7	7
chr12_64173774_64173942	gene_id chr12_TMEM5+	0	64173637	64202887	in	-0.921038	0.00661711	0.00927794	-1.19132	0.00130042	0.00192462	-0.269191	0.622547	0.876161	18	7	2	16	18	10	11	8	13
chr12_64237698_64237841	gene_id chr12_SRGAP1+	700	64238541	64541613	up	-0.833783	0.0351144	0.0424871	-1.1441	0.0108409	0.0133452	-0.309466	0.613369	0.869857	28	9	0	17	12	8	16	12	12
chr12_64797929_64798148	gene_id chr12_XPOT+	5	64798153	64842463	up	-1.28199	1.95e-05	5.43e-05	-0.96878	0.000979943	0.00148702	0.314538	0.457735	0.758877	23	9	1	23	28	7	15	18	17
chr12_6480367_6480511	gene_id chr12_SCNN1A-	0	6456009	6486523	in	-1.78448	1.53e-07	8.16e-07	-1.57867	4.18e-06	1.24e-05	0.208237	0.865094	1	19	5	3	27	22	6	9	6	15
chr12_64943468_64943642	gene_id chr12_TBK1+	-47570	64845840	64895899	down	-1.58119	3.23e-08	2.1e-07	-2.11174	1.05e-10	1.21e-09	-0.529238	0.230507	0.53416	37	9	0	26	31	9	14	9	11
chr12_65067690_65067775	gene_id chr12_RASSF3+	0	65004293	65091347	in	-0.697476	0.111469	0.125459	-0.624423	0.148782	0.15731	0.0742428	0.917535	1	11	6	1	12	12	7	9	11	10
chr12_65220206_65220399	gene_id chr12_TBC1D30+	0	65218352	65274798	in	-1.28365	3.99e-05	0.000100642	-2.57355	4.41e-11	5.72e-10	-1.28922	0.00362778	0.0343553	48	18	6	29	33	15	13	8	9
chr12_65563182_65563328	gene_id chr12_LEMD3+	23	65563351	65642141	up	-1.04916	0.00033312	0.000653063	-1.48801	5.64e-06	1.61e-05	-0.437943	0.275515	0.584859	21	11	5	25	27	10	15	10	14
chr12_6580013_6580163	gene_id chr12_VAMP1-	-171	6571404	6579843	up	-0.577962	0.0512734	0.0604738	-1.05179	0.0013579	0.00200251	-0.473397	0.18655	0.477517	24	15	1	26	17	16	15	12	18
chr12_6602421_6602640	gene_id chr12_MRPL51-	0	6601316	6602471	up_in	-0.938423	4.54e-05	0.000113284	-0.774791	0.00070795	0.00111078	0.16416	0.600518	0.861178	40	18	6	36	42	19	26	29	35
chr12_6602953_6603351	gene_id chr12_NCAPD2+	0	6603298	6641132	up_in	-1.08362	8.22e-10	8.9e-09	-0.817116	1.32e-05	3.34e-05	0.266701	0.194654	0.486911	117	55	7	126	138	54	75	102	98
chr12_66135174_66135314	gene_id chr12_RPSAP52-	16487	66151801	66220754	down	-1.9613	2.63e-07	1.28e-06	-2.70747	1.71e-09	1.4e-08	-0.743139	0.248115	0.55307	16	7	3	23	19	4	4	4	4
chr12_66216758_66216946	gene_id chr12_RPSAP52-	0	66151801	66220754	in	-0.0324075	1	1	0.153228	0.602011	0.608974	0.185665	0.546897	0.824673	28	31	4	28	28	30	23	39	48
chr12_66218403_66218593	gene_id chr12_HMGA2+	0	66218240	66360071	in	-0.8795	0.00446172	0.00648327	0.173852	0.579172	0.58611	1.05411	0.000957358	0.01294	27	13	3	25	29	14	18	51	33
chr12_6643430_6643805	gene_id chr12_GAPDH+	0	6643585	6647537	up_in	-1.30186	1.27e-08	9.34e-08	-0.901964	4.79e-05	0.000103478	0.400582	0.152641	0.427555	42	16	5	52	53	22	23	34	39
chr12_66460120_66460260	gene_id chr12_LLPH-	56589	66516849	66524533	down	-1.48788	2.27e-06	8.31e-06	-1.34898	4.06e-05	8.96e-05	0.140668	0.786444	0.973917	21	3	6	25	23	9	13	9	16
chr12_66563338_66563521	gene_id chr12_TMBIM4-	0	66530717	66563807	in	-0.985506	0.00247145	0.00383926	-0.291657	0.392568	0.401038	0.694908	0.0533673	0.227876	25	12	3	20	21	7	15	27	23
chr12_66563724_66563878	gene_id chr12_TMBIM4-	0	66530717	66563807	up_in	-0.728849	0.021229	0.0267894	-0.827512	0.0201303	0.0237086	-0.0980641	0.926853	1	16	10	1	31	24	17	17	20	17
chr12_6665183_6665342	gene_id chr12_IFFO1-	0	6648694	6665249	up_in	-0.771196	0.0219777	0.0276356	-0.446221	0.24646	0.255606	0.325772	0.410527	0.718254	21	15	5	20	21	12	10	26	16
chr12_66696239_66696417	gene_id chr12_HELB+	0	66696356	66731958	up_in	-0.782426	0.00713424	0.00993183	-1.73934	6.67e-07	2.54e-06	-0.956363	0.0172654	0.108039	20	13	2	20	29	13	15	9	10
chr12_6677494_6677642	gene_id chr12_NOP2-	-15	6666037	6677480	up	-0.428827	0.180021	0.196979	-0.787063	0.0251816	0.0291862	-0.357952	0.360803	0.672971	29	17	2	25	18	13	25	16	23
chr12_6723164_6723291	gene_id chr12_LPAR5-	4710	6728001	6745297	down	-1.60465	5.1e-06	1.69e-05	-0.697421	0.0298401	0.0342385	0.909525	0.0288645	0.153161	19	8	4	22	22	5	8	19	17
chr12_67472924_67473039	gene_id chr12_CAND1+	190022	67663061	67708388	up	-0.492552	0.1219	0.136374	-1.95108	1.3e-06	4.54e-06	-1.45831	0.00128481	0.0160256	18	12	3	15	22	12	16	5	8
chr12_67662562_67662717	gene_id chr12_CAND1+	344	67663061	67708388	up	0.355266	0.272775	0.291519	-0.486868	0.207087	0.216038	-0.842492	0.0160221	0.103303	18	24	3	21	12	17	26	14	20
chr12_67662884_67663150	gene_id chr12_CAND1+	0	67663061	67708388	up_in	-0.736052	0.00102029	0.00176967	-1.00871	2.68e-05	6.21e-05	-0.27236	0.338862	0.652786	41	29	4	51	53	27	33	27	40
chr12_6772275_6772659	gene_id chr12_ING4-	0	6759704	6772308	up_in	-1.38229	4.95e-09	4.24e-08	-1.64641	3.61e-10	3.6e-09	-0.2637	0.376791	0.68536	63	34	10	96	92	30	34	39	35
chr12_6798508_6798690	gene_id chr12_ZNF384-	0	6775643	6798738	in	-0.548763	0.0366963	0.0442426	-0.107379	0.712969	0.718673	0.441798	0.120595	0.370149	29	18	3	26	25	19	19	35	34
chr12_6798772_6798896	gene_id chr12_ZNF384-	-35	6775643	6798738	up	-0.0553817	0.935471	0.942571	-0.408689	0.292746	0.302092	-0.353288	0.324244	0.63719	17	18	1	17	23	11	27	14	26
chr12_6832928_6833295	gene_id chr12_COPS7A+	0	6833150	6841041	up_in	-1.46861	1.63e-11	2.83e-10	-1.53829	5.34e-11	6.74e-10	-0.0692082	0.788994	0.974802	69	27	10	88	92	27	38	29	51
chr12_6873436_6873781	gene_id chr12_PTMS+	1760	6875541	6880118	up	-2.58909	2.72e-43	5.06e-40	-2.60302	1.53e-35	9.49e-33	-0.0134415	1	1	204	35	9	252	236	47	36	49	57
chr12_69080585_69080786	gene_id chr12_LOC100507250-	0	69068151	69080639	up_in	-0.480098	0.0370556	0.0446469	-0.448606	0.0487265	0.0543729	0.0317272	0.98258	1	40	24	7	32	41	28	31	31	46
chr12_69139877_69140007	gene_id chr12_SLC35E3+	0	69139936	69159853	up_in	-1.06283	0.00411451	0.00603181	-1.59166	0.000227875	0.000410573	-0.527481	0.394856	0.703081	21	4	1	15	13	12	8	4	11
chr12_69201571_69201957	gene_id chr12_MDM2+	14	69201971	69239212	up	-0.828964	0.000223289	0.000460708	-1.35397	9.94e-08	4.9e-07	-0.524719	0.0653068	0.258652	46	28	5	60	57	28	38	31	28
chr12_69202592_69202935	gene_id chr12_MDM2+	0	69201971	69239212	in	-1.43636	4.99e-10	5.8e-09	-1.56115	6.59e-10	6.05e-09	-0.124331	0.667001	0.905494	81	35	4	86	80	22	36	35	43
chr12_6960427_6960574	gene_id chr12_CDCA3-	0	6957972	6960456	up_in	-0.972892	0.000313472	0.000619774	-1.44371	1.56e-06	5.31e-06	-0.470193	0.201577	0.496248	35	15	4	30	29	12	22	14	18
chr12_6961224_6961284	gene_id chr12_USP5+	1	6961285	6975795	up	-0.692354	0.174458	0.191145	-0.254042	0.622547	0.629063	0.439914	0.472249	0.769909	11	5	1	9	7	8	4	8	13
chr12_69753969_69754143	gene_id chr12_YEATS4+	0	69753532	69784576	in	-0.848868	0.00326942	0.00491803	-1.14502	0.000269327	0.000476142	-0.295395	0.469479	0.769336	20	12	2	23	24	11	15	12	16
chr12_7000347_7000524	gene_id chr12_DSTNP2+	-5398	6993846	6994950	down	-0.500721	0.065614	0.0762505	-1.18054	0.000111747	0.00021919	-0.679525	0.0472814	0.210572	24	17	1	23	29	17	21	18	13
chr12_7033486_7033671	gene_id chr12_ATN1+	0	7033626	7051484	up_in	-1.47383	7.76e-06	2.44e-05	-1.63576	5.81e-06	1.66e-05	-0.16075	0.746371	0.951719	33	13	1	36	29	16	7	19	10
chr12_7047136_7047303	gene_id chr12_ATN1+	0	7033626	7051484	in	-0.60934	0.0539211	0.0633453	-0.8771	0.0149054	0.0179299	-0.267378	0.542468	0.822665	34	11	5	24	26	19	27	27	15
chr12_7052938_7053518	gene_id chr12_C12orf57+	0	7053203	7055165	up_in	-1.29867	7.81e-10	8.55e-09	-1.35068	5.02e-09	3.54e-08	-0.0517208	0.854645	1	103	46	16	112	128	33	63	55	70
chr12_7053927_7054055	gene_id chr12_C12orf57+	0	7053203	7055165	in	-1.20469	0.000638462	0.00116579	-1.87577	5.43e-06	1.56e-05	-0.669995	0.197903	0.491298	26	10	2	28	18	11	11	13	5
chr12_70636650_70636770	gene_id chr12_CNOT2+	4	70636774	70748773	up	-1.14981	0.000270585	0.00054395	-1.35414	6.94e-05	0.000143683	-0.203028	0.755719	0.957554	19	8	4	21	21	6	14	8	14
chr12_7079749_7080144	gene_id chr12_PHB2-	0	7074515	7079916	up_in	0.496179	0.00338314	0.0050747	-0.956151	7.17e-06	1.99e-05	-1.45243	1.15e-12	2.2e-10	76	121	4	88	108	128	142	70	59
chr12_7126154_7126275	gene_id chr12_LPCAT3-	-313	7085347	7125842	up	-0.477489	0.225999	0.243631	-1.38001	0.00198747	0.00281964	-0.902107	0.0788517	0.28876	20	13	3	13	12	7	13	5	11
chr12_72057528_72057735	gene_id chr12_THAP2+	0	72057677	72074428	up_in	-0.809615	0.00362244	0.00538908	-1.15537	9.24e-05	0.000185209	-0.345264	0.349828	0.665094	35	21	3	33	28	20	15	19	21
chr12_72233389_72233662	gene_id chr12_TBC1D15+	0	72233487	72320629	up_in	-0.648426	0.00104323	0.00180358	-1.81842	5.1e-14	1.49e-12	-1.16986	8.33e-06	0.000272835	74	42	6	63	68	42	50	23	31
chr12_72332615_72332783	gene_id chr12_TPH2+	0	72332626	72426221	up_in	-0.579677	0.0145305	0.0189528	-1.3627	1.77e-06	5.91e-06	-0.782731	0.0147917	0.0969678	30	14	3	31	28	24	23	12	20
chr12_75724064_75724258	gene_id chr12_CAPS2-	-229	75669759	75723836	up	-0.229044	0.460212	0.479767	-0.59414	0.0740049	0.0806429	-0.364998	0.266256	0.574409	37	39	6	34	31	23	26	29	34
chr12_75728285_75728381	gene_id chr12_GLIPR1L1+	82	75728463	75764169	up	-0.437263	0.219916	0.237624	-0.574105	0.107066	0.114903	-0.136339	0.821305	0.990844	14	12	0	17	14	7	15	15	13
chr12_75784899_75785046	gene_id chr12_GLIPR1L2+	0	75784889	75817820	in	-0.417432	0.235092	0.253102	-1.05801	0.0073602	0.00935951	-0.640273	0.151541	0.426355	17	18	2	22	20	15	12	18	8
chr12_75905349_75905620	gene_id chr12_KRR1-	0	75891419	75905418	up_in	-0.481543	0.0315171	0.0383781	-0.73763	0.00230902	0.00322655	-0.255938	0.30417	0.619645	64	43	7	51	53	43	37	41	53
chr12_76742063_76742278	gene_id chr12_BBS10-	0	76738266	76742222	up_in	-0.836704	0.00107599	0.00185417	-1.32872	4.4e-06	1.29e-05	-0.491556	0.152254	0.427104	35	17	5	31	37	14	28	15	23
chr12_77443708_77443806	gene_id chr12_E2F7-	0	77415026	77459360	in	-1.19179	0.00157894	0.00258258	-2.17958	2.64e-06	8.38e-06	-0.986208	0.114163	0.357511	17	3	1	12	16	10	7	2	7
chr12_77459187_77459663	gene_id chr12_E2F7-	0	77415026	77459360	up_in	-0.987481	5.84e-07	2.56e-06	-0.982551	2.71e-06	8.58e-06	0.00521025	1	1	76	35	3	77	81	34	52	52	58
chr12_77459798_77459913	gene_id chr12_E2F7-	-439	77415026	77459360	up	-0.843045	0.020656	0.0261062	-1.42921	0.000572406	0.000918155	-0.585096	0.25737	0.564393	13	6	1	14	17	11	8	5	10
chr12_80623999_80624144	gene_id chr12_OTOGL+	0	80603233	80772870	in	-0.261484	0.331872	0.351394	-0.750777	0.0111798	0.0137146	-0.489145	0.128169	0.384818	19	17	4	26	24	23	19	15	23
chr12_8113385_8113556	gene_id chr12_SLC2A3-	-24494	8071824	8088892	up	-0.62874	0.0529995	0.0623909	-1.03143	0.0033449	0.00453594	-0.402154	0.339528	0.653877	26	14	2	17	19	14	13	17	11
chr12_8123387_8123555	gene_id chr12_SLC2A3-	-34496	8071824	8088892	up	-0.644309	0.0505456	0.0597386	-1.87054	1.12e-05	2.91e-05	-1.22576	0.0150912	0.0983245	16	9	3	16	20	15	10	10	3
chr12_82752133_82752360	gene_id chr12_C12orf26+	0	82752276	82873016	up_in	-0.703028	0.00499617	0.00718128	-0.121753	0.681607	0.687433	0.581606	0.0287417	0.152727	51	27	3	37	49	27	32	65	51
chr12_83079605_83079715	gene_id chr12_TMTC2+	1219	83080934	83528067	up	0.822904	0.0517381	0.0609929	-0.497066	0.522043	0.529667	-1.32144	0.00458895	0.0409044	10	15	1	8	5	14	13	12	3
chr12_85306536_85306723	gene_id chr12_SLC6A15-	0	85253267	85306608	up_in	-0.769036	0.00581383	0.00826071	-1.65072	5.41e-07	2.12e-06	-0.881181	0.0177955	0.110427	21	12	4	23	31	21	12	8	14
chr12_85429992_85430157	gene_id chr12_LRRIQ1+	0	85430099	85638883	up_in	-0.308309	0.371536	0.390997	-1.28872	0.000593688	0.000949134	-0.980272	0.015152	0.0985474	26	18	1	16	21	18	16	5	19
chr12_860336_860668	gene_id chr12_WNK1+	1421	862089	1020618	up	-1.00819	2.16e-05	5.93e-05	-0.953645	0.000163344	0.0003051	0.0548765	0.915219	1	69	43	3	72	67	32	30	47	53
chr12_86222849_86222997	gene_id chr12_RASSF9-	0	86198331	86230318	in	-1.2926	9.47e-05	0.00021475	-1.98877	6.2e-08	3.24e-07	-0.694827	0.172237	0.456801	20	8	4	19	26	7	12	3	12
chr12_88535932_88536079	gene_id chr12_CEP290-	0	88442790	88535993	up_in	-1.32119	8.89e-05	0.000202993	-0.252221	0.414115	0.422469	1.07079	0.00269806	0.0272889	21	5	2	15	23	7	12	23	23
chr12_88973038_88973159	gene_id chr12_KITLG-	0	88886570	88974250	in	0.838098	0.00358242	0.00533595	-0.961033	0.0216661	0.0253767	-1.80012	2.51e-07	1.41e-05	15	22	2	10	13	21	27	9	9
chr12_88974191_88974308	gene_id chr12_KITLG-	0	88886570	88974250	up_in	-0.536859	0.165908	0.182288	-0.541937	0.126784	0.134857	-0.00440013	1	1	17	10	0	12	15	6	15	14	14
chr12_89746234_89746609	gene_id chr12_DUSP6-	0	89741837	89746296	up_in	-0.5098	0.0193802	0.0246488	-0.807855	0.000919418	0.00140521	-0.297909	0.263719	0.573191	60	32	8	49	70	42	55	53	41
chr12_89919665_89920127	gene_id chr12_POC1B-+chr12_POC1B-GALNT4-+chr12_GALNT4-	0	89813498	89920039	up_in	-0.359905	0.0559608	0.0656482	-1.0115	5.8e-06	1.66e-05	-0.651537	0.00495859	0.0432655	83	46	3	81	69	69	73	48	60
chr12_90103387_90103597	gene_id chr12_LOC338758+	0	90102732	90105729	in	-1.10092	0.00186851	0.00299687	-0.96406	0.0100477	0.0124346	0.137696	0.763387	0.961378	24	15	6	34	35	5	24	22	22
chr12_92538493_92538614	gene_id chr12_BTG1-+chr12_LOC256021-	0	92378752	92539673	in	-1.14219	0.00269442	0.00413251	-1.20336	0.00291358	0.00399475	-0.059573	1	1	12	11	5	19	19	6	6	11	9
chr12_92539529_92539743	gene_id chr12_BTG1-+chr12_LOC256021-	0	92378752	92539673	up_in	-1.11268	0.000128665	0.000282068	-0.909456	0.00246996	0.0034353	0.204032	0.603016	0.862515	24	11	3	40	33	21	14	21	27
chr12_92539957_92540117	gene_id chr12_BTG1-+chr12_LOC256021-	-285	92378752	92539673	up	-1.40975	0.00166355	0.0027055	-1.24682	0.0105317	0.0129882	0.164704	0.852735	1	19	6	3	17	27	2	16	16	8
chr12_93964610_93964720	gene_id chr12_LOC144481-	0	93959404	93965174	in	-0.70071	0.0535372	0.0629541	-1.219	0.00320812	0.00436478	-0.517432	0.341052	0.654967	12	7	3	14	17	9	11	8	9
chr12_94070980_94071265	gene_id chr12_CRADD+	0	94071151	94244531	up_in	-0.206102	0.333447	0.35291	-1.37128	4.55e-08	2.48e-07	-1.16517	9.56e-06	0.000304939	44	36	8	40	50	46	37	20	28
chr12_94853708_94853867	gene_id chr12_CCDC41-	0	94702056	94853764	up_in	-1.17312	0.000318735	0.000628175	-0.935183	0.00294507	0.00403346	0.239316	0.641361	0.889364	21	11	2	23	18	9	8	15	15
chr12_95226794_95226936	gene_id chr12_MIR492++chr12_KRT19P2+	1238	95228174	95228804	up	-0.75236	0.0198713	0.025226	-1.48961	3.21e-05	7.28e-05	-0.736622	0.0845399	0.300847	24	13	4	16	21	11	13	10	10
chr12_95397387_95397609	gene_id chr12_NDUFA12-	0	95365110	95397511	up_in	-0.357443	0.161589	0.1777	-0.42891	0.109961	0.117856	-0.0712638	0.913095	1	29	22	7	31	30	21	29	33	29
chr12_95467370_95467503	gene_id chr12_NR2C1-	0	95414058	95467404	up_in	-0.383201	0.34185	0.361136	-0.103049	0.874119	0.878135	0.280736	0.519151	0.805007	15	12	4	12	10	6	11	17	15
chr12_95611252_95611308	gene_id chr12_FGD6-	-13	95470525	95611240	up	-1.33559	0.00382712	0.00565847	-1.67259	0.000525576	0.0008529	-0.334234	0.656002	0.896951	10	5	2	12	13	2	7	4	6
chr12_96252597_96252722	gene_id chr12_SNRPF+	0	96252709	96260238	up_in	-0.681808	0.117584	0.131863	-0.390337	0.326563	0.335546	0.292499	0.623236	0.876161	15	10	1	12	14	2	14	14	15
chr12_96336717_96336904	gene_id chr12_AMDHD1+	167	96337071	96362370	up	-1.2411	6.15e-05	0.000147364	-0.63929	0.0360028	0.0408431	0.602772	0.101536	0.33252	42	18	3	27	31	12	13	24	36
chr12_96429268_96429539	gene_id chr12_LTA4H-	0	96394531	96437298	in	-1.28464	3.69e-07	1.73e-06	-0.562882	0.0157911	0.0189391	0.722726	0.0110719	0.0781656	38	13	2	30	37	14	17	28	38
chr12_96429755_96429952	gene_id chr12_LTA4H-	0	96394531	96437298	in	-0.768557	0.019287	0.0245429	-0.86387	0.015238	0.0183123	-0.0946983	0.899343	1	26	16	3	27	22	11	18	24	14
chr12_96883221_96883409	gene_id chr12_CDK17-	-88856	96672039	96794366	up	-1.13893	0.000286339	0.000572524	-1.81456	6.05e-07	2.33e-06	-0.674779	0.125589	0.380297	28	13	3	32	24	9	17	13	9
chr12_98884805_98885109	gene_id chr12_LOC643770-	0	98879322	98897633	in	-2.1253	3.04e-24	8.08e-22	-3.02517	4.13e-32	2.05e-29	-0.899348	0.00361338	0.0343364	140	21	5	121	124	29	41	18	26
chr12_98897207_98897416	gene_id chr12_LOC643770-	0	98879322	98897633	in	-0.391242	0.149092	0.164713	-0.489557	0.0886553	0.0958638	-0.0981256	0.77792	0.969169	30	30	1	39	39	29	25	40	31
chr12_98898006_98898121	gene_id chr12_LOC643770-	-374	98879322	98897633	up	-0.843353	0.00813132	0.0111569	-0.989828	0.00357531	0.0048124	-0.145586	0.776872	0.96825	19	10	5	17	22	12	11	13	14
chr12_98909157_98909394	gene_id chr12_TMPO+	0	98909351	98944157	up_in	-0.574416	0.008552	0.011691	-1.90829	1.74e-11	2.51e-10	-1.33372	1.34e-05	0.000405757	44	22	7	35	43	27	35	14	16
chr12_98910203_98910435	gene_id chr12_TMPO+	0	98909351	98944157	in	-0.921961	7.29e-05	0.000170573	-0.86695	0.000321073	0.000555599	0.0554954	0.872826	1	40	20	4	42	42	25	22	34	29
chr12_98960616_98960868	gene_id chr12_TMPO+	-16460	98909351	98944157	down	-1.29103	5.32e-08	3.28e-07	-2.07624	2.64e-13	6.38e-12	-0.784646	0.0197139	0.117998	53	16	5	53	44	24	23	14	19
chr12_98987343_98987504	gene_id chr12_SLC25A3+	0	98987403	98995778	up_in	-1.2152	0.000118818	0.000262728	-1.20071	0.000332316	0.000572125	0.0155656	1	1	21	13	5	34	27	10	13	17	16
chr12_99038822_99039085	gene_id chr12_APAF1+	0	99039078	99129211	up_in	-1.33028	8.43e-06	2.63e-05	-1.48172	4.97e-06	1.44e-05	-0.150634	0.739501	0.948	45	19	3	45	33	11	20	20	21
chr13_100089229_100089392	gene_id chr13_MIR548AN-	-30676	99868262	100058554	up	-1.28438	9.42e-06	2.89e-05	-1.88303	1.64e-08	1.01e-07	-0.597665	0.188908	0.481267	31	7	1	32	25	16	14	11	11
chr13_100263043_100263162	gene_id chr13_CLYBL+	0	100258919	100549388	in	-1.92917	7.41e-07	3.13e-06	-2.13313	2.57e-07	1.11e-06	-0.200511	0.97819	1	14	2	4	20	19	7	5	2	9
chr13_100633458_100633651	gene_id chr13_ZIC2+	375	100634026	100639019	up	-0.905881	0.00205684	0.00327071	-1.34737	1.95e-05	4.68e-05	-0.440784	0.286281	0.598109	23	14	1	30	24	11	17	11	17
chr13_100741119_100741213	gene_id chr13_PCCA+	56	100741269	101182691	up	-0.89728	0.0218468	0.027485	-0.569826	0.164647	0.173271	0.328922	0.466794	0.767263	14	3	1	17	9	8	11	13	12
chr13_100784498_100784619	gene_id chr13_PCCA+	0	100741269	101182691	in	-1.55711	9.11e-06	2.81e-05	-2.26337	1.33e-07	6.27e-07	-0.704231	0.290906	0.602394	21	4	1	22	15	9	7	6	5
chr13_101240883_101241166	gene_id chr13_A2LD1-	0	101182418	101241046	up_in	-1.4318	6.37e-07	2.75e-06	-1.33625	3.91e-06	1.18e-05	0.0967176	0.865243	1	37	15	2	30	31	11	11	14	22
chr13_103248666_103248762	gene_id chr13_TPP2+	524	103249286	103331523	up	-0.489809	0.111463	0.125459	-1.75835	4.62e-06	1.35e-05	-1.26829	0.00163721	0.0189875	21	13	2	16	22	14	16	8	8
chr13_103249167_103249295	gene_id chr13_TPP2+	0	103249286	103331523	up_in	-1.02686	0.00235271	0.00367747	-0.736884	0.0327931	0.0374591	0.291293	0.489077	0.785127	18	6	1	16	20	11	10	16	14
chr13_103451303_103451499	gene_id chr13_BIVM-ERCC5++chr13_BIVM++chr13_ERCC5+	0	103451399	103528351	in	-2.16764	1.11e-13	3.87e-12	-1.55822	1.96e-08	1.18e-07	0.611789	0.13982	0.407895	33	6	4	34	35	9	8	16	16
chr13_103498325_103498446	gene_id chr13_BIVM-ERCC5++chr13_BIVM++chr13_ERCC5+	0	103451399	103528351	in	-0.948325	0.00491931	0.00708312	-1.43755	0.000247703	0.000443075	-0.488153	0.384726	0.694019	18	6	4	15	20	12	10	9	9
chr13_108870639_108870895	gene_id chr13_ABHD13+	0	108870763	108886603	up_in	-0.296604	0.172924	0.18952	-0.465613	0.0447351	0.0501222	-0.168913	0.459032	0.76042	51	42	7	50	49	39	44	48	53
chr13_111367553_111367720	gene_id chr13_ING1+	0	111365083	111373421	in	-1.53738	1.7e-07	8.92e-07	-1.86698	3.51e-08	1.98e-07	-0.328382	0.607199	0.866727	37	5	3	32	30	14	16	15	10
chr13_111367895_111368070	gene_id chr13_ING1+	0	111365083	111373421	in	-0.972046	0.000307906	0.000610556	-1.52138	8.36e-07	3.1e-06	-0.548689	0.134895	0.398413	29	10	4	33	28	15	22	12	17
chr13_111805881_111806055	gene_id chr13_ARHGEF7+	0	111767624	111958081	in	-1.27637	9.93e-06	3.03e-05	-1.10113	0.000168127	0.000313248	0.176306	0.731793	0.943764	33	9	4	29	28	10	19	14	25
chr13_112867894_112868017	gene_id chr13_SOX1+	-141875	112721913	112726020	down	-1.80474	6.59e-06	2.12e-05	-1.87062	4e-06	1.19e-05	-0.0627109	1	1	17	7	2	14	21	6	2	6	7
chr13_113000758_113000945	gene_id chr13_SPACA7+	29706	113030651	113089009	up	-0.839249	0.00171565	0.00277808	-1.46932	1.61e-06	5.45e-06	-0.629523	0.104868	0.340283	21	13	5	28	35	16	19	15	13
chr13_113242432_113242661	gene_id chr13_TUBGCP3-	0	113139328	113242481	up_in	-0.598847	0.011614	0.0154011	-0.414149	0.0940377	0.101418	0.184963	0.545302	0.824129	52	31	6	35	48	28	32	45	49
chr13_113597160_113597307	gene_id chr13_MCF2L-AS1-	24491	113621798	113622952	down	-1.14575	0.00109738	0.00188579	-0.88885	0.0102676	0.0126835	0.258553	0.612135	0.868846	19	5	4	17	14	6	12	8	17
chr13_113655875_113656009	gene_id chr13_MCF2L+	0	113623535	113754053	in	-1.04927	0.00033312	0.000653063	-1.03349	0.000437108	0.000724195	0.0167532	1	1	21	6	4	25	27	14	16	13	20
chr13_113862929_113863166	gene_id chr13_CUL4A+	0	113863086	113919392	up_in	-1.28958	3.97e-07	1.85e-06	-0.732853	0.00549315	0.00711925	0.557202	0.0612951	0.247915	86	34	2	59	69	29	26	64	55
chr13_113951302_113951582	gene_id chr13_LAMP1+	0	113951469	113977741	up_in	-0.965	0.000186723	0.000392007	-1.16596	4.01e-05	8.86e-05	-0.200647	0.499317	0.789742	61	43	6	70	68	24	36	43	39
chr13_114103603_114103724	gene_id chr13_ADPRHL1-	0	114076260	114107839	in	-0.870775	0.0157875	0.0204372	0.312901	0.32727	0.336225	1.18486	0.000782708	0.0112113	20	11	4	17	15	11	7	33	27
chr13_114145145_114145291	gene_id chr13_TMCO3+	17	114145308	114204544	up	-1.93799	8.43e-09	6.66e-08	-1.01373	0.000562648	0.000906137	0.927037	0.032228	0.165572	27	4	1	19	26	6	9	11	22
chr13_114147710_114147854	gene_id chr13_TMCO3+	0	114145308	114204544	in	-0.611765	0.0094826	0.0128385	-2.47259	4.38e-14	1.3e-12	-1.86072	5.49e-07	2.72e-05	36	18	4	26	35	22	25	6	10
chr13_115000195_115000341	gene_id chr13_CDC16+	21	115000362	115038150	up	-0.0482439	0.954508	0.960581	0.0501916	0.908364	0.911429	0.0984767	0.836055	0.995577	37	27	3	16	18	21	22	39	29
chr13_115079671_115080003	gene_id chr13_CHAMP1+	0	115079965	115092803	up_in	-1.18589	1.41e-06	5.49e-06	-1.70036	2.19e-09	1.73e-08	-0.514064	0.112066	0.353932	63	27	8	66	62	25	34	35	19
chr13_20832438_20832544	gene_id chr13_GJB6-	-25905	20796101	20806534	up	-1.78723	1.77e-05	4.99e-05	-3.08312	6.93e-09	4.74e-08	-1.29315	0.139363	0.407206	14	3	2	17	17	4	7	2	3
chr13_21750591_21750860	gene_id chr13_SKA3-	0	21727734	21750741	up_in	-1.89544	6.02e-09	5e-08	-1.10536	0.000766486	0.00119456	0.791531	0.036972	0.179172	42	12	3	51	38	12	12	36	20
chr13_21872090_21872333	gene_id chr13_ZDHHC20-	74377	21946710	22033508	down	-1.13688	3.61e-05	9.27e-05	-1.13291	7.3e-05	0.000150245	0.00478595	1	1	35	18	6	31	31	12	15	19	22
chr13_24463543_24463764	gene_id chr13_MIPEP-	0	24304328	24463587	up_in	-1.35647	2.04e-05	5.64e-05	-0.720499	0.0205424	0.0241825	0.637473	0.101224	0.332014	21	11	1	26	26	7	11	24	17
chr13_26796392_26796572	gene_id chr13_RNF6-	0	26786905	26796508	up_in	-1.04306	0.00492796	0.0070942	-0.806043	0.0426791	0.0480171	0.237966	0.663939	0.902325	38	14	2	15	24	14	10	18	23
chr13_27530776_27531004	gene_id chr13_USP12-	109283	27640287	27746033	down	-1.8695	2.51e-13	7.57e-12	-2.49782	8.11e-18	5.33e-16	-0.627208	0.108639	0.347664	46	14	5	51	50	9	18	9	15
chr13_27557215_27557437	gene_id chr13_USP12-	82850	27640287	27746033	down	0.341385	0.118886	0.133202	-1.47001	1.08e-06	3.86e-06	-1.81167	5.51e-11	8.2e-09	26	35	3	34	33	44	42	17	14
chr13_27825338_27825599	gene_id chr13_RPL21++chr13_RPL21P28+	93	27825692	27830702	up	-1.40955	7.42e-08	4.34e-07	-3.16403	1.86e-17	1.11e-15	-1.75376	0.000466058	0.0073249	32	12	3	30	37	12	14	6	4
chr13_28024692_28024813	gene_id chr13_MTIF3-	0	28009776	28024739	up_in	-1.30865	0.000737996	0.00132295	-1.25198	0.0024104	0.00335497	0.0589092	1	1	15	3	1	14	15	6	9	7	10
chr13_28712228_28712496	gene_id chr13_PAN3-AS1-	0	28710980	28713311	in	-1.72127	1.63e-09	1.62e-08	-1.68372	1.77e-08	1.08e-07	0.0391801	1	1	35	7	5	29	30	14	8	13	14
chr13_30689212_30689359	gene_id chr13_KATNAL1-	87408	30776767	30881584	down	-1.00775	0.000653408	0.00118822	-1.77391	5.12e-07	2.02e-06	-0.765294	0.106024	0.342453	21	8	1	24	22	14	12	10	8
chr13_31191635_31192139	gene_id chr13_USPL1+	0	31191830	31233686	up_in	-1.13901	4.34e-08	2.74e-07	-1.0618	3.85e-06	1.16e-05	0.0773943	0.750818	0.955153	160	66	10	148	134	63	77	107	89
chr13_31248154_31248275	gene_id chr13_USPL1+	-14469	31191830	31233686	down	-1.2347	0.00111892	0.00191616	-2.31178	5.66e-06	1.62e-05	-1.07541	0.152242	0.427104	17	3	3	16	11	9	7	6	2
chr13_31407213_31407396	gene_id chr13_TEX26-AS1-	49576	31456972	31506745	down	-0.871932	0.00132564	0.00222206	-1.45054	5.57e-06	1.6e-05	-0.577966	0.130978	0.391041	25	12	1	27	25	18	13	13	13
chr13_31736504_31736718	gene_id chr13_HSPH1-	-388	31710763	31736117	up	-1.20818	0.0011673	0.00199122	-1.2239	0.00150719	0.00219782	-0.0146766	1	1	34	19	1	25	26	6	12	13	21
chr13_33113129_33113351	gene_id chr13_N4BP2L2-	-194	33006930	33112936	up	-1.11538	0.000260736	0.00052772	-1.51006	5.53e-06	1.59e-05	-0.393602	0.391189	0.699734	26	10	0	18	24	9	13	8	14
chr13_33859825_33860003	gene_id chr13_STARD13-	0	33677272	34250932	in	-0.670687	0.0343844	0.041658	-0.439079	0.190743	0.199604	0.232107	0.586343	0.851842	34	22	5	23	26	11	20	26	31
chr13_34116564_34116743	gene_id chr13_STARD13-	0	33677272	34250932	in	-0.918202	0.000978553	0.00170331	-1.39341	1.39e-05	3.49e-05	-0.474468	0.216806	0.518075	23	12	2	24	27	14	14	13	13
chr13_34116848_34116984	gene_id chr13_STARD13-	0	33677272	34250932	in	-1.23118	7.12e-05	0.000167107	-1.27577	7.07e-05	0.000146158	-0.0434153	1	1	22	12	4	30	24	10	11	16	13
chr13_34117043_34117170	gene_id chr13_STARD13-	0	33677272	34250932	in	-0.441795	0.146505	0.162047	-0.627645	0.0395566	0.0447041	-0.185502	0.628232	0.879507	24	17	6	22	19	15	17	21	18
chr13_34392116_34392392	gene_id chr13_RFC3+	0	34392206	34540695	up_in	-1.69429	5.56e-11	8.29e-10	-1.46438	1.59e-07	7.35e-07	0.230572	0.444345	0.74749	72	12	5	83	69	38	22	32	44
chr13_36527768_36527889	gene_id chr13_DCLK1-	0	36342789	36705514	in	-1.29578	0.000624748	0.00114394	-1.6949	0.00012874	0.000247492	-0.397121	0.646821	0.893103	14	4	0	14	18	10	5	7	6
chr13_36738140_36738206	gene_id chr13_CCDC169-SOHLH2-+chr13_SOHLH2-+chr13_CCDC169-	4139	36742345	36871992	down	-0.573983	0.192924	0.2102	-1.539	0.00129376	0.0019159	-0.964343	0.0520509	0.224184	13	8	1	12	10	7	9	3	8
chr13_36919898_36920001	gene_id chr13_SPG20-	0	36875775	36944317	in	-1.84575	3.2e-06	1.13e-05	-1.43493	0.000305069	0.000531121	0.414374	0.571566	0.839728	13	2	1	18	19	2	10	10	7
chr13_37006315_37006472	gene_id chr13_CCNA1+	0	37005967	37017019	in	-2.49229	8.55e-12	1.65e-10	-2.47022	1.23e-10	1.39e-09	0.0262922	1	1	26	3	1	21	26	7	3	6	6
chr13_37573439_37573630	gene_id chr13_ALG5-	0	37523908	37573504	up_in	-1.09236	5.71e-05	0.000138192	-1.03769	0.000272785	0.000481797	0.0553542	0.978246	1	45	14	1	34	31	18	21	20	30
chr13_37574684_37575015	gene_id chr13_EXOSC8+	0	37574678	37583751	in	-1.31555	1.61e-07	8.53e-07	-1.55044	2.54e-08	1.48e-07	-0.234444	0.495944	0.787956	74	38	3	71	74	24	27	38	31
chr13_37621238_37621437	gene_id chr13_FAM48A-	0	37583451	37633850	in	-0.234962	0.404295	0.423971	-1.44365	5.1e-05	0.000109278	-1.20865	0.000740738	0.0106996	22	14	3	19	21	25	15	8	13
chr13_38444445_38444630	gene_id chr13_TRPC4-	-507	38210773	38443939	up	-1.2978	4.01e-06	1.38e-05	-1.3368	3.96e-06	1.19e-05	-0.0378155	1	1	29	7	6	27	26	14	13	11	19
chr13_39260490_39260625	gene_id chr13_FREM2+	548	39261173	39461267	up	-0.407947	0.352046	0.371485	-1.08159	0.01216	0.0148387	-0.673206	0.12006	0.368659	13	13	2	12	14	5	12	5	12
chr13_39261053_39261263	gene_id chr13_FREM2+	0	39261173	39461267	up_in	-0.92692	0.00115691	0.00197439	-0.662321	0.0184813	0.0218391	0.265242	0.512086	0.800599	32	21	3	34	31	11	20	26	31
chr13_39611967_39612274	gene_id chr13_PROSER1-	0	39584002	39612252	up_in	-1.19858	6.93e-06	2.22e-05	-1.65572	6.49e-08	3.37e-07	-0.456683	0.191638	0.484584	60	23	6	57	60	15	41	26	26
chr13_39959838_39959983	gene_id chr13_LHFP-	0	39917029	40177356	in	-0.343394	0.30162	0.320962	-1.31004	0.00106691	0.00160717	-0.966501	0.0161831	0.10374	34	18	4	13	25	19	21	9	18
chr13_41345256_41345482	gene_id chr13_MRPS31-	0	41303432	41345347	up_in	-0.606661	0.00409496	0.00601025	-0.64949	0.00529735	0.00688711	-0.0426973	0.879416	1	100	52	14	81	81	51	74	80	75
chr13_41495825_41496110	gene_id chr13_LOC100616668-+chr13_SUGT1P3-	0	41371121	41495910	up_in	-0.343876	0.204271	0.221654	-0.75613	0.00683084	0.00872067	-0.412096	0.162802	0.445003	35	29	4	33	30	26	24	23	31
chr13_41634280_41634678	gene_id chr13_WBP4+	1019	41635697	41658139	up	-1.48093	3.94e-09	3.47e-08	-1.01941	3.93e-05	8.7e-05	0.462306	0.145083	0.416405	46	23	7	59	54	16	19	32	41
chr13_41634767_41634974	gene_id chr13_WBP4+	723	41635697	41658139	up	-0.814871	0.00145079	0.0024019	-0.702913	0.00810871	0.0101945	0.112554	0.720676	0.936721	30	13	2	27	29	18	19	22	27
chr13_41635426_41635711	gene_id chr13_WBP4+	0	41635697	41658139	up_in	-0.925948	0.00244546	0.00381044	-0.396486	0.2052	0.214189	0.530018	0.132157	0.39358	43	29	7	33	41	17	16	44	38
chr13_41706809_41706934	gene_id chr13_KBTBD6-	0	41701709	41706936	in	-0.911969	0.00156047	0.00256082	-1.36992	3.58e-05	8.03e-05	-0.457176	0.267616	0.576153	21	11	7	26	23	9	18	11	14
chr13_41707037_41707087	gene_id chr13_KBTBD6-	-102	41701709	41706936	up	-0.737731	0.0872252	0.0997281	-1.57918	0.000923818	0.0014102	-0.840449	0.184915	0.47546	14	6	0	12	10	7	9	7	4
chr13_41722953_41723095	gene_id chr13_KBTBD6-	-16018	41701709	41706936	up	1.10613	3.2e-05	8.35e-05	-0.206158	0.623312	0.62975	-1.31326	3.14e-06	0.00012356	14	24	4	12	15	32	35	14	19
chr13_41768548_41768793	gene_id chr13_KBTBD7-	0	41765711	41768702	up_in	-1.03193	6.03e-05	0.000144956	-1.16653	3.31e-05	7.49e-05	-0.133938	0.796767	0.978766	28	13	8	35	39	15	23	23	19
chr13_41837638_41837803	gene_id chr13_MTRF1-	0	41790516	41837713	up_in	-0.456324	0.117867	0.132115	-0.344233	0.215473	0.22444	0.11247	0.784237	0.972804	23	18	4	21	23	16	16	23	26
chr13_41885201_41885309	gene_id chr13_NAA16+	32	41885341	41951166	up	-1.18739	0.00858335	0.0117274	-1.05153	0.0172695	0.0205575	0.138247	0.960967	1	16	6	1	7	13	5	5	5	11
chr13_42535261_42535392	gene_id chr13_LOC100507240+	0	42535305	42555701	up_in	-0.771198	0.0262485	0.0324461	-0.145865	0.753594	0.758594	0.626109	0.082367	0.297674	26	9	3	15	24	13	17	33	21
chr13_45152040_45152178	gene_id chr13_TSC22D1-AS1+	0	45150032	45154568	in	-0.906481	0.0311294	0.0379309	-1.35262	0.002387	0.00332864	-0.445049	0.435806	0.742092	18	14	1	18	14	6	7	11	7
chr13_45222701_45222824	gene_id chr13_TSC22D1-AS1+	-68134	45150032	45154568	up	-0.737698	0.030983	0.037771	-1.58335	0.000112329	0.000219924	-0.844915	0.089519	0.309384	13	5	1	16	20	12	13	7	8
chr13_45491751_45492674	gene_id chr13_NUFIP1-	20710	45513384	45563613	down	-0.782833	3.28e-05	8.52e-05	-1.2152	2.49e-08	1.46e-07	-0.43226	0.0577582	0.238542	163	67	17	129	134	87	102	90	80
chr13_45563520_45563729	gene_id chr13_KIAA1704+	0	45563687	45602404	up_in	-1.22886	8.87e-06	2.74e-05	-0.997718	0.000209459	0.000381458	0.232051	0.549454	0.824673	39	15	3	30	32	12	17	19	28
chr13_45694517_45694624	gene_id chr13_GTF2F2+	7	45694631	45858239	up	-0.446732	0.313965	0.333288	-1.05073	0.0157979	0.0189391	-0.603449	0.248003	0.55307	12	10	2	12	12	8	9	6	10
chr13_45883627_45883779	gene_id chr13_GTF2F2+	-25389	45694631	45858239	down	0.0767326	0.868366	0.879367	-1.21627	0.00149383	0.00218004	-1.29321	0.000450855	0.00717699	16	16	3	25	17	25	22	15	8
chr13_45915216_45915468	gene_id chr13_TPT1-	0	45911304	45915297	up_in	-1.18837	1.77e-05	4.98e-05	-0.749194	0.00627583	0.008055	0.440195	0.201075	0.495455	24	8	4	33	30	14	17	23	25
chr13_45992495_45992686	gene_id chr13_SLC25A30-	0	45967454	45992516	up_in	-0.929446	0.0004755	0.000897859	-1.38517	3.96e-06	1.19e-05	-0.45504	0.200709	0.494943	29	11	2	28	25	14	19	13	16
chr13_46038801_46038987	gene_id chr13_COG3+	43	46039030	46110833	up	-1.04768	0.000411705	0.000789021	-0.781696	0.0106115	0.0130844	0.266675	0.493403	0.787189	34	15	4	36	35	9	28	23	34
chr13_46626852_46627027	gene_id chr13_LOC100509894+	0	46626983	46675482	up_in	-1.29125	6.44e-06	2.08e-05	-0.726966	0.0110182	0.0135364	0.565491	0.0974372	0.325696	24	9	3	29	31	9	17	26	21
chr13_47370644_47370881	gene_id chr13_ESD-	0	47345391	47371367	in	-1.72227	1.42e-08	1.03e-07	-1.63591	1.62e-07	7.44e-07	0.0879384	0.931063	1	34	7	3	33	30	8	15	8	21
chr13_48611639_48612289	gene_id chr13_NUDT15+	0	48611703	48621282	up_in	-1.10745	5.63e-08	3.46e-07	-1.55999	2.86e-11	3.9e-10	-0.452356	0.0776765	0.286006	146	58	10	105	133	56	68	66	54
chr13_48669180_48669378	gene_id chr13_MED4-	0	48650092	48669240	up_in	-1.40117	9.39e-08	5.32e-07	-0.794008	0.00164095	0.00237101	0.6083	0.056223	0.234046	33	12	4	32	36	10	17	29	25
chr13_48877368_48877518	gene_id chr13_RB1+	365	48877883	49056026	up	-1.58364	1.45e-06	5.64e-06	-1.65366	2.64e-06	8.38e-06	-0.0679866	1	1	22	5	0	23	20	7	10	11	8
chr13_48877799_48878033	gene_id chr13_RB1+	0	48877883	49056026	up_in	-1.45446	1.16e-05	3.45e-05	-1.14443	0.000469712	0.000770995	0.311294	0.565244	0.835626	36	11	4	28	30	13	11	9	31
chr13_49875431_49875552	gene_id chr13_CAB39L-	7234	49882786	50018221	down	-0.887601	0.0155578	0.0201738	-1.32502	0.000824185	0.0012746	-0.436349	0.450193	0.752582	14	10	2	17	18	9	8	11	7
chr13_50018066_50018311	gene_id chr13_CAB39L-	0	49882786	50018221	up_in	-0.774886	0.000638443	0.00116579	-1.48535	3.63e-08	2.04e-07	-0.710166	0.0253327	0.140645	47	18	4	45	41	31	31	23	21
chr13_50367150_50367275	gene_id chr13_KPNA3-	-94	50273443	50367057	up	-0.791861	0.0182685	0.0234071	-1.51557	0.000112974	0.000221126	-0.722964	0.138112	0.404901	17	13	5	20	19	14	6	11	7
chr13_50510378_50510660	gene_id chr13_SPRYD7-	0	50486842	50510625	up_in	-0.95445	0.000299407	0.000595929	-0.785754	0.00522821	0.00680436	0.169287	0.613138	0.869694	42	19	3	32	34	18	20	32	26
chr13_50570835_50570953	gene_id chr13_DLEU2-	0	50556688	50699677	in	-1.86104	1.24e-05	3.65e-05	-1.04643	0.00500885	0.00654292	0.818534	0.129326	0.387665	14	5	1	17	16	2	6	8	13
chr13_50656083_50656279	gene_id chr13_DLEU2-	0	50556688	50699677	in	-1.01705	0.000200973	0.000418965	-0.993396	0.000478978	0.000784646	0.0242959	1	1	39	21	7	37	31	15	18	23	27
chr13_50693860_50694017	gene_id chr13_DLEU2-	0	50556688	50699677	in	-1.69642	1.06e-06	4.29e-06	-1.70821	2.09e-06	6.81e-06	-0.00946255	1	1	25	6	0	19	20	9	5	8	10
chr13_50931974_50932056	gene_id chr13_ST13P4+	-184224	50746154	50747751	down	-0.686206	0.0867555	0.0992216	-1.328	0.00146338	0.00214064	-0.640945	0.211314	0.511065	10	9	2	13	18	12	5	8	7
chr13_52027049_52027320	gene_id chr13_INTS6-	0	51935701	52027275	up_in	0.035392	0.937751	0.944741	-0.635005	0.0269316	0.0310787	-0.670464	0.0160918	0.103573	26	24	3	28	23	29	28	22	24
chr13_52158049_52158406	gene_id chr13_WDFY2+	78	52158484	52336171	up	-1.35993	1.54e-08	1.11e-07	-1.27076	3.76e-07	1.55e-06	0.0898328	0.901617	1	51	21	8	58	49	18	24	26	35
chr13_52360327_52360437	gene_id chr13_DHRS12-	0	52342131	52378293	in	-0.871072	0.00977019	0.0131603	-1.98343	4e-06	1.19e-05	-1.11155	0.023638	0.133802	20	8	2	15	17	7	14	6	6
chr13_52586345_52586516	gene_id chr13_UTP14C++chr13_ALG11+	7	52586523	52607736	up	0.00511949	1	1	-1.22519	0.000672677	0.00106059	-1.23045	0.000531564	0.00818147	19	19	4	26	18	18	28	9	16
chr13_52703144_52703277	gene_id chr13_NEK5-	0	52638900	52703214	up_in	-1.4601	1.27e-05	3.73e-05	-1.10173	0.000901969	0.00138082	0.360214	0.546689	0.824673	22	10	3	24	19	9	5	14	14
chr13_52733750_52733839	gene_id chr13_NEK3-	0	52706779	52733996	in	-0.322607	0.519339	0.537786	-0.350353	0.373924	0.382728	-0.0272484	1	1	14	8	1	10	9	13	6	9	15
chr13_52768457_52768741	gene_id chr13_THSD1P1-	0	52741847	52768602	up_in	-0.277247	0.112578	0.126631	-0.820878	3.08e-05	7.02e-05	-0.543596	0.00664818	0.0537202	93	80	9	112	101	91	88	79	82
chr13_53024724_53024990	gene_id chr13_VPS36-	0	52986737	53024763	up_in	-1.08656	0.000387029	0.000745977	-1.32141	9.02e-05	0.000181393	-0.234293	0.564292	0.835217	38	23	3	53	38	12	27	24	24
chr13_53029133_53029636	gene_id chr13_CKAP2+	0	53029495	53050763	up_in	-1.38926	3.5e-10	4.28e-09	-2.59674	3.75e-21	4.43e-19	-1.2073	2.15e-05	0.000602616	194	56	15	136	149	52	80	32	42
chr13_53191443_53191718	gene_id chr13_HNRNPA1L2+	0	53191605	53217919	up_in	-0.394512	0.0891301	0.101765	-0.603716	0.0153024	0.0183807	-0.2091	0.410276	0.718005	70	59	5	57	69	44	48	54	66
chr13_53226846_53227124	gene_id chr13_SUGT1+	0	53226831	53262433	in	-0.345848	0.11629	0.13051	-0.861516	0.000342505	0.000587219	-0.515568	0.0360989	0.177135	48	38	2	48	53	36	46	38	38
chr13_60737999_60738287	gene_id chr13_DIAPH3-	0	60239723	60738119	up_in	-0.708607	0.00339822	0.00509527	-0.824189	0.00223112	0.00312887	-0.115357	0.753717	0.956166	68	32	3	53	62	33	50	56	39
chr13_60970398_60970626	gene_id chr13_TDRD3+	0	60970591	61148013	up_in	-1.59565	5.18e-09	4.41e-08	-1.1096	2.78e-05	6.41e-05	0.487017	0.17762	0.463634	49	22	4	47	50	10	17	26	37
chr13_60971039_60971341	gene_id chr13_TDRD3+	0	60970591	61148013	in	-1.05658	0.000324819	0.000638135	-1.0082	0.00109173	0.0016409	0.048972	1	1	36	29	6	44	46	17	15	28	30
chr13_67377293_67377466	gene_id chr13_PCDH9-	0	66876966	67804468	in	-0.937774	0.00442133	0.00643213	-1.73719	1.26e-05	3.22e-05	-0.798576	0.121414	0.371638	16	7	1	17	29	16	10	11	6
chr13_67804465_67804769	gene_id chr13_PCDH9-	0	66876966	67804468	up_in	-1.29159	9.88e-08	5.55e-07	-1.47217	2.53e-08	1.48e-07	-0.179926	0.605881	0.865511	52	15	4	48	43	19	26	19	29
chr13_72441395_72441575	gene_id chr13_DACH1-	-66	72012098	72441330	up	-0.745735	0.0153413	0.0199243	-0.892656	0.00579144	0.00747978	-0.146393	0.760449	0.960387	21	20	4	34	29	12	19	19	23
chr13_73301739_73302207	gene_id chr13_BORA+	0	73302042	73330328	up_in	-1.15981	1.97e-13	6.18e-12	-1.71241	6.98e-21	7.87e-19	-0.552467	0.00484782	0.0425486	194	81	6	167	201	78	98	77	82
chr13_73356040_73356423	gene_id chr13_PIBF1+	0	73356230	73590591	up_in	-0.852014	0.000524023	0.000981999	-1.06204	9.67e-05	0.000192905	-0.209714	0.496208	0.788176	69	22	9	47	48	33	39	37	36
chr13_73632839_73633025	gene_id chr13_KLF5+	117	73633142	73651676	up	-1.85057	8.54e-10	9.22e-09	-1.56113	1.97e-07	8.79e-07	0.291295	0.568858	0.837991	28	12	1	30	38	6	9	18	12
chr13_74614485_74614619	gene_id chr13_KLF12-	0	74260149	74708066	in	-0.911725	0.00466555	0.00674518	-1.01444	0.00279804	0.00384413	-0.101733	0.858394	1	22	12	5	17	20	12	8	11	16
chr13_74708027_74708218	gene_id chr13_KLF12-	0	74260149	74708066	up_in	-0.869535	0.00614312	0.00868378	-0.627399	0.0410424	0.0463059	0.242972	0.548692	0.824673	26	13	5	20	22	10	15	13	28
chr13_74898590_74898740	gene_id chr13_KLF12-	-190525	74260149	74708066	up	-1.28783	0.00534052	0.00763049	-1.31827	0.00919432	0.0114586	-0.0284602	0.943714	1	21	6	2	12	15	12	2	4	14
chr13_75747915_75748029	gene_id chr13_CTAGE11P-	63860	75811889	75814517	down	-1.08594	0.00297343	0.00452034	-2.12474	2.78e-06	8.74e-06	-1.03754	0.0683103	0.265041	17	10	1	16	15	8	5	3	7
chr13_76056717_76056865	gene_id chr13_TBC1D4-	-468	75858809	76056250	up	-1.40311	1.22e-05	3.6e-05	-1.01952	0.00156698	0.00227608	0.385198	0.330618	0.643495	26	3	4	22	22	15	9	13	19
chr13_76111944_76112047	gene_id chr13_COMMD6-	0	76099350	76111991	up_in	-0.99547	0.00636622	0.00896504	-1.04647	0.00500885	0.00654292	-0.0496056	0.983801	1	18	7	2	16	13	6	11	8	13
chr13_76123457_76123604	gene_id chr13_UCHL3+	323	76123927	76180068	up	-1.32876	7.61e-06	2.4e-05	-1.23759	5.51e-05	0.000117253	0.0925364	0.928942	1	27	8	3	21	26	11	11	14	15
chr13_76123766_76123890	gene_id chr13_UCHL3+	37	76123927	76180068	up	-0.920984	0.00977019	0.0131603	-2.38673	1.01e-07	4.95e-07	-1.465	0.00794571	0.0614656	17	9	1	16	19	13	6	4	5
chr13_77566109_77566232	gene_id chr13_CLN5+	0	77566059	77576652	in	-1.8049	1.81e-06	6.82e-06	-1.19131	0.00130042	0.00192462	0.616926	0.228918	0.532805	18	3	1	18	16	2	10	10	11
chr13_77901258_77901439	gene_id chr13_MYCBP2-	-82	77618792	77901177	up	-0.134186	0.615247	0.631907	-0.700561	0.0166075	0.0198489	-0.566339	0.0700169	0.268098	32	16	1	24	26	31	30	17	30
chr13_77903307_77903436	gene_id chr13_MYCBP2-	-2131	77618792	77901177	up	-0.132484	0.714519	0.729734	-1.31409	0.000106202	0.000208918	-1.18164	0.000860053	0.0120635	16	17	7	22	24	24	17	11	12
chr13_79177661_79177880	gene_id chr13_POU4F1-	0	79173230	79177695	up_in	-1.12841	0.000145682	0.000314277	-1.07314	0.000463194	0.000761642	0.0562915	1	1	29	10	2	26	22	14	12	11	23
chr13_79192626_79192764	gene_id chr13_RNF219-	0	79188421	79233314	in	-0.775916	0.0179782	0.0230471	-1.80246	6.09e-06	1.72e-05	-1.0259	0.016945	0.106663	22	10	2	15	20	16	8	3	12
chr13_79233183_79233235	gene_id chr13_RNF219-	0	79188421	79233314	in	0.754775	0.146897	0.162409	-0.629664	0.40948	0.418028	-1.38638	0.0251203	0.139883	5	3	0	5	7	11	16	8	2
chr13_79233281_79233408	gene_id chr13_RNF219-	0	79188421	79233314	up_in	-0.550308	0.0850669	0.0973652	-1.7663	1.39e-06	4.78e-06	-1.2157	0.00258125	0.0265042	20	16	1	19	24	9	19	9	8
chr13_79965564_79965667	gene_id chr13_RBM26-	0	79894100	79979923	in	-1.23218	0.00224884	0.00353518	-2.31142	3.95e-06	1.19e-05	-1.07757	0.0843341	0.300835	15	5	2	14	15	6	8	5	3
chr13_79968070_79968199	gene_id chr13_RBM26-	0	79894100	79979923	in	-0.882152	0.00976822	0.0131603	-1.87222	7.21e-06	2e-05	-0.989268	0.0560698	0.233957	15	11	1	19	22	10	10	11	3
chr13_79980358_79980481	gene_id chr13_RBM26-AS1+	0	79980444	79998468	in	-1.90183	2.88e-06	1.02e-05	-1.57722	6.99e-05	0.000144585	0.3282	0.72529	0.940157	15	4	3	18	19	6	4	8	8
chr13_80055147_80055292	gene_id chr13_NDFIP2+	0	80055259	80130212	up_in	-1.12038	0.000598393	0.00110274	-1.35975	4.29e-05	9.39e-05	-0.238193	0.639615	0.888267	21	10	0	20	23	12	8	8	15
chr13_80915385_80915738	gene_id chr13_SPRY2-	-300	80910112	80915086	up	-0.548354	0.010184	0.0136805	-1.41506	1.94e-08	1.17e-07	-0.866545	0.00148005	0.0176608	47	31	7	49	51	31	41	27	24
chr13_80917080_80917213	gene_id chr13_SPRY2-	-1995	80910112	80915086	up	-0.954407	0.00386983	0.00570914	-1.70924	3.71e-06	1.12e-05	-0.753886	0.110768	0.351834	21	10	1	20	16	7	13	5	11
chr13_92001234_92001373	gene_id chr13_MIR92A1++chr13_MIR19B1++chr13_MIR19A++chr13_MIR18A++chr13_MIR17++chr13_MIR20A++chr13_MIR17HG+	0	92000074	92006829	in	-1.23592	0.000651665	0.00118592	-0.805514	0.0180777	0.0213997	0.432247	0.331045	0.643495	20	7	1	18	13	8	7	11	16
chr13_93878951_93879129	gene_id chr13_GPC6+	0	93879078	95060273	up_in	-0.678113	0.00789568	0.0108697	-1.25131	1.86e-05	4.51e-05	-0.572829	0.104583	0.339747	36	12	5	27	32	21	28	15	22
chr13_95201579_95201749	gene_id chr13_TGDS-	24559	95226308	95248511	down	-1.4787	1.73e-06	6.54e-06	-1.91665	4.1e-08	2.26e-07	-0.436428	0.341052	0.654967	22	8	2	23	29	9	10	6	12
chr13_95201869_95202076	gene_id chr13_TGDS-	24232	95226308	95248511	down	-0.662183	0.010948	0.0145934	-0.685244	0.0125435	0.0152867	-0.0226081	1	1	31	16	4	27	27	18	21	27	22
chr13_95253962_95254123	gene_id chr13_GPR180+	0	95254104	95286899	up_in	-1.28124	2.56e-05	6.87e-05	-1.56628	1.8e-06	6.02e-06	-0.283941	0.537247	0.816914	30	7	4	30	23	12	16	9	17
chr13_96329148_96329412	gene_id chr13_DNAJC3+	0	96329393	96447243	up_in	-0.989426	6.46e-05	0.000153236	-1.58955	2.08e-08	1.25e-07	-0.599534	0.0852115	0.301936	34	15	1	29	38	13	24	13	18
chr13_97762209_97762378	gene_id chr13_MBNL2+	112196	97874574	98046374	up	-1.57037	9.77e-06	2.98e-05	-1.62446	1.54e-05	3.82e-05	-0.0522373	0.986275	1	29	8	4	23	18	6	10	9	12
chr13_97874397_97874556	gene_id chr13_MBNL2+	18	97874574	98046374	up	0.361845	0.225219	0.242895	-1.77471	6.14e-06	1.74e-05	-2.13711	9.16e-09	7.92e-07	20	17	2	18	18	33	24	9	6
chr13_98085187_98085658	gene_id chr13_RAP2A+	817	98086475	98120252	up	-0.629249	0.00216921	0.00342958	-1.23872	1.31e-07	6.24e-07	-0.609381	0.0117682	0.0819915	135	71	13	101	100	70	82	62	71
chr13_98086107_98086264	gene_id chr13_RAP2A+	211	98086475	98120252	up	-2.34763	6.7e-10	7.49e-09	-3.07813	5.07e-12	8.56e-11	-0.726695	0.326019	0.639106	22	4	2	22	22	8	1	2	5
chr13_98595050_98595149	gene_id chr13_IPO5+	10780	98605929	98676550	up	-1.10924	0.0124807	0.0164506	-1.15985	0.0200605	0.0236302	-0.048379	1	1	9	1	1	11	14	4	11	4	10
chr13_98628564_98628685	gene_id chr13_IPO5+	0	98605929	98676550	in	-1.23295	0.0013939	0.00232234	-1.2522	0.00256539	0.00354745	-0.0172191	1	1	19	2	1	12	13	8	9	8	9
chr13_98628902_98629005	gene_id chr13_IPO5+	0	98605929	98676550	in	-1.06368	0.0213892	0.0269687	-1.89988	0.000581051	0.000930733	-0.834316	0.192118	0.484631	11	6	0	7	15	4	6	3	5
chr13_99853781_99853885	gene_id chr13_UBAC2+	0	99852679	100038753	in	0.344981	0.305862	0.32529	-0.848151	0.0502491	0.0560048	-1.19366	0.00305043	0.0300755	13	11	3	12	14	26	14	10	10
chr14_100070683_100071107	gene_id chr14_CCDC85C-	0	99977603	100070727	up_in	-2.13155	4.19e-31	2.08e-28	-1.74348	2.88e-19	2.33e-17	0.388422	0.0934411	0.316898	218	48	7	215	208	53	49	69	111
chr14_100150175_100150357	gene_id chr14_CYP46A1+	398	100150755	100193638	up	-0.904507	0.00269358	0.00413251	-0.183343	0.565737	0.57306	0.722111	0.0278212	0.149008	20	11	2	22	24	12	13	22	32
chr14_100489296_100489426	gene_id chr14_EVL+	42325	100531751	100610573	up	-1.31958	0.000254579	0.0005161	-1.32481	0.000868945	0.00133493	-0.00378641	1	1	29	4	4	19	20	9	15	15	10
chr14_100659176_100659651	gene_id chr14_DEGS2-	-33165	100612753	100626012	up	-1.36552	1.53e-11	2.71e-10	-0.977145	2.38e-06	7.68e-06	0.388775	0.112991	0.355922	99	36	13	84	89	33	39	55	74
chr14_100713278_100713399	gene_id chr14_YY1+	0	100705102	100744804	in	-0.539097	0.0703342	0.0814557	-1.11693	0.00104481	0.00157771	-0.577419	0.14021	0.408433	26	12	4	18	17	17	14	13	13
chr14_100772846_100773031	gene_id chr14_SLC25A29-	0	100757453	100772860	up_in	-1.87933	3.05e-10	3.77e-09	-1.51153	5.24e-07	2.06e-06	0.369292	0.368333	0.67861	48	7	5	38	36	12	15	13	27
chr14_100842542_100842886	gene_id chr14_WDR25+	0	100842755	100996640	up_in	-1.54628	1.47e-11	2.63e-10	-1.35763	4.39e-08	2.4e-07	0.189005	0.528449	0.811336	151	46	9	113	110	39	46	59	78
chr14_101539682_101539863	gene_id chr14_MIR656+	-6545	101533061	101533138	down	-1.15932	7.83e-05	0.000181489	-1.33592	1.66e-05	4.09e-05	-0.175707	0.645376	0.892434	34	18	5	26	30	12	11	15	18
chr14_102275988_102276235	gene_id chr14_PPP2R5C+	0	102228135	102394328	in	-0.804283	0.000300227	0.000597241	-0.185879	0.445408	0.453708	0.618615	0.00940283	0.0694147	99	45	9	80	72	48	55	107	98
chr14_102276347_102276428	gene_id chr14_PPP2R5C+	0	102228135	102394328	in	-1.41511	0.000247973	0.000504359	-1.27731	0.000613059	0.000975489	0.140041	0.912314	1	17	7	4	15	18	5	7	8	11
chr14_102276469_102276688	gene_id chr14_PPP2R5C+	0	102228135	102394328	in	-1.1636	8.27e-06	2.58e-05	-1.2278	1.68e-05	4.13e-05	-0.0634678	0.96043	1	38	9	5	40	33	23	19	21	23
chr14_102414383_102414724	gene_id chr14_DYNC1H1+	16141	102430865	102517135	up	-1.47201	4.05e-14	1.53e-12	-0.609314	0.000920227	0.00140616	0.86321	9.6e-05	0.0021301	81	23	15	81	84	35	33	69	81
chr14_102553248_102553480	gene_id chr14_HSP90AA1-	0	102547075	102606086	in	-2.02239	5.64e-19	5.75e-17	-1.56471	9.42e-12	1.47e-10	0.458564	0.134969	0.398476	84	15	6	72	82	17	28	29	46
chr14_102780649_102780815	gene_id chr14_ZNF839+	5281	102786096	102809044	up	-1.21872	9.47e-05	0.00021475	-1.18496	0.000330031	0.00056885	0.035144	0.92568	1	20	7	2	24	20	7	14	14	12
chr14_102783205_102783506	gene_id chr14_ZNF839+	2590	102786096	102809044	up	-0.969982	6.94e-07	2.97e-06	-0.782334	0.000160701	0.000300617	0.187961	0.390687	0.699734	63	27	8	69	76	44	38	57	55
chr14_102783724_102783972	gene_id chr14_ZNF839+	2124	102786096	102809044	up	-0.817728	0.000931969	0.00163018	-0.698624	0.00672715	0.00859716	0.119566	0.719802	0.936477	43	19	7	28	41	25	21	30	34
chr14_102785958_102786138	gene_id chr14_ZNF839+	0	102786096	102809044	up_in	-1.48214	4.18e-07	1.94e-06	-0.410006	0.127166	0.135244	1.07334	0.000842967	0.0118741	44	14	2	27	36	13	12	32	43
chr14_102976124_102976283	gene_id chr14_ANKRD9-	0	102973198	102976128	up_in	-1.42783	4.35e-07	2e-06	-1.58818	1.42e-07	6.67e-07	-0.159358	0.785788	0.973754	41	16	0	32	38	11	15	21	13
chr14_102990932_102991303	gene_id chr14_MIR4309+	14678	103005981	103006063	up	-0.978038	2.17e-05	5.98e-05	-0.883216	0.000239028	0.000429108	0.0951841	0.827729	0.993798	68	31	13	54	59	30	33	33	59
chr14_103058364_103058720	gene_id chr14_RCOR1+	276	103058996	103196913	up	-1.20478	1.46e-07	7.84e-07	-1.01205	3.28e-05	7.42e-05	0.193094	0.500809	0.790114	83	32	5	74	84	24	51	52	59
chr14_103161001_103161126	gene_id chr14_RCOR1+	0	103058996	103196913	in	-1.95584	1.14e-06	4.56e-06	-1.82011	5.46e-06	1.57e-05	0.139307	0.897984	1	19	5	1	13	22	5	4	8	6
chr14_103800172_103800625	gene_id chr14_EIF5+	0	103800493	103811361	up_in	-1.66804	6.42e-14	2.37e-12	-0.955868	2.74e-05	6.32e-05	0.71261	0.00552537	0.0469435	130	41	14	109	110	28	43	77	91
chr14_103851528_103851649	gene_id chr14_MARK3+	52	103851701	103970166	up	-0.374478	0.21435	0.232049	-0.319266	0.317633	0.326686	0.0555098	0.97828	1	26	16	7	21	20	12	25	22	28
chr14_103966673_103966799	gene_id chr14_MARK3+	0	103851701	103970166	in	-0.52357	0.126369	0.140971	-1.42206	0.000341525	0.000585945	-0.898113	0.0349315	0.173352	20	19	4	18	20	13	9	7	13
chr14_103985043_103985178	gene_id chr14_CKB-	817	103985995	103989196	down	-2.05211	2.82e-10	3.53e-09	-0.78871	0.00478376	0.00628091	1.26614	0.000730677	0.0106091	30	6	4	23	29	4	10	20	24
chr14_103989115_103989344	gene_id chr14_CKB-	0	103985995	103989196	up_in	-1.4276	2.27e-07	1.14e-06	-0.945651	0.00041718	0.000694273	0.482958	0.168762	0.451937	38	17	3	43	35	12	15	26	30
chr14_104095411_104095586	gene_id chr14_KLC1+	0	104095525	104167888	up_in	-1.41305	2.97e-06	1.05e-05	-0.777842	0.00978813	0.0121336	0.636522	0.0696361	0.268098	24	13	7	33	32	11	10	27	21
chr14_104096172_104096277	gene_id chr14_KLC1+	0	104095525	104167888	in	-2.21258	1.18e-06	4.73e-06	-1.27122	0.0022041	0.00309449	0.947438	0.107137	0.345086	13	1	2	14	15	5	3	8	8
chr14_104181777_104181927	gene_id chr14_XRCC3-	0	104163954	104181823	up_in	-1.09947	4.92e-06	1.64e-05	-0.984403	0.000106144	0.000208918	0.115764	0.734242	0.94473	41	12	7	31	39	21	20	25	27
chr14_104314045_104314210	gene_id chr14_LOC145216+	0	104314058	104324386	up_in	-1.77372	3.74e-06	1.29e-05	-1.19083	0.00183978	0.00263525	0.584965	0.231851	0.535939	38	10	2	20	23	5	9	15	18
chr14_104387799_104388091	gene_id chr14_C14orf2-	0	104378625	104387903	up_in	-1.69427	8.36e-14	2.99e-12	-1.00911	8.7e-06	2.35e-05	0.685802	0.00980772	0.0717624	82	18	12	82	78	21	38	52	60
chr14_104544364_104544617	gene_id chr14_ASPG+	7406	104552023	104579046	up	-0.740212	0.000349373	0.000681332	-1.11264	9.8e-07	3.57e-06	-0.372175	0.147638	0.420282	54	29	5	52	57	32	39	31	39
chr14_104616644_104616766	gene_id chr14_KIF26A+	0	104605060	104647235	in	-1.01349	0.0101959	0.013694	-0.559971	0.188634	0.19748	0.454884	0.328941	0.642329	22	3	6	13	16	7	16	17	15
chr14_104808395_104808523	gene_id chr14_KIF26A+	-161161	104605060	104647235	down	-1.52254	1.03e-05	3.12e-05	-0.870241	0.00890051	0.0111316	0.654082	0.11864	0.366509	31	4	4	20	22	14	8	19	18
chr14_105189961_105190147	gene_id chr14_ADSSL1+	387	105190534	105213647	up	-1.9926	9.46e-08	5.35e-07	-1.31204	0.000252808	0.000450473	0.682967	0.151894	0.426749	35	7	1	28	23	4	11	19	13
chr14_105219024_105219209	gene_id chr14_SIVA1+	261	105219470	105225996	up	-1.21296	0.00103873	0.00179663	-0.891104	0.0161871	0.0193776	0.32323	0.470844	0.769909	31	11	4	17	18	8	10	17	16
chr14_105219376_105219556	gene_id chr14_SIVA1+	0	105219470	105225996	up_in	-1.5767	8.11e-06	2.54e-05	-1.43461	0.000158082	0.00029592	0.143063	0.759789	0.960387	66	20	6	37	35	11	16	20	28
chr14_105282347_105282563	gene_id chr14_MGC23270+	4975	105287538	105290055	up	-1.16496	6.12e-06	1.98e-05	-0.818064	0.00255823	0.00353952	0.347269	0.256078	0.563888	81	40	11	80	68	23	41	60	61
chr14_105399737_105399950	gene_id chr14_PLD4+	-165	105391187	105399573	down	-1.43516	1.6e-05	4.56e-05	-0.77594	0.028716	0.0329844	0.659885	0.0779285	0.286582	62	28	2	56	65	8	32	55	43
chr14_105487306_105487634	gene_id chr14_CDCA4-	0	105475910	105487425	up_in	-1.55694	1.55e-12	3.73e-11	-1.0281	3.72e-06	1.13e-05	0.529402	0.0393588	0.188001	79	30	4	83	80	30	24	57	53
chr14_105512180_105512344	gene_id chr14_GPR132-	3393	105515737	105531754	down	-1.13644	2.81e-05	7.45e-05	-0.640157	0.016318	0.019528	0.497275	0.145007	0.416405	28	12	5	29	27	12	15	22	28
chr14_105553211_105553356	gene_id chr14_GPR132-	-21458	105515737	105531754	up	-0.800706	0.0161123	0.0208274	-0.849162	0.0177784	0.0211125	-0.0477256	1	1	26	7	3	20	20	10	22	16	18
chr14_105767127_105767311	gene_id chr14_PACS2+	0	105767170	105864484	up_in	-1.09782	0.000598393	0.00110274	-1.05668	0.00136995	0.00201948	0.0423504	1	1	24	10	3	19	20	9	11	12	16
chr14_105837250_105837365	gene_id chr14_PACS2+	0	105767170	105864484	in	-0.977307	0.00302163	0.00458586	-1.59768	1.83e-05	4.44e-05	-0.619345	0.167593	0.450104	21	5	2	15	20	15	9	5	12
chr14_105864784_105864921	gene_id chr14_TEX22+	0	105864920	105880196	up_in	-1.426	0.000143987	0.000310983	-0.808688	0.0180254	0.021365	0.619539	0.219041	0.520288	16	6	2	17	20	9	5	11	17
chr14_105881346_105881505	gene_id chr14_TEX22+	-1151	105864920	105880196	down	-1.86349	6.76e-09	5.5e-08	-1.28314	2.58e-05	5.99e-05	0.582672	0.196019	0.489158	30	8	6	21	28	7	7	13	17
chr14_105947311_105947454	gene_id chr14_CRIP2+	-812	105941131	105946500	down	-0.476239	0.0693041	0.0803128	-0.577472	0.0415537	0.0468401	-0.100966	0.787885	0.974014	38	21	7	26	31	28	21	31	28
chr14_105948321_105948528	gene_id chr14_CRIP2+	-1822	105941131	105946500	down	-0.638972	0.00362187	0.00538908	-1.30505	2.4e-07	1.04e-06	-0.665818	0.018972	0.114852	43	22	5	38	39	26	31	21	24
chr14_105957041_105957756	gene_id chr14_C14orf80+	0	105956192	105965585	in	-0.975828	5.29e-06	1.74e-05	-0.831175	0.000415608	0.000693428	0.144766	0.567779	0.837599	215	104	24	189	180	78	121	130	179
chr14_105994818_105994922	gene_id chr14_TMEM121+	0	105992953	105996539	in	-1.18163	0.00368215	0.00546916	-0.685817	0.109131	0.117017	0.4977	0.36567	0.677355	20	10	1	14	13	5	6	16	11
chr14_20774075_20774242	gene_id chr14_TTC5-	0	20757301	20774153	up_in	-1.19352	1.74e-06	6.59e-06	-0.647792	0.00599842	0.00772027	0.546599	0.0646531	0.256474	31	10	5	33	39	15	21	29	32
chr14_20811240_20811811	gene_id chr14_PARP2+	0	20811773	20826063	up_in	-1.49766	3.39e-08	2.2e-07	-1.18528	4.73e-05	0.000102298	0.312822	0.342409	0.656217	100	41	9	84	102	18	43	60	56
[truncated: 5,435 more rows]
