# Supplementary material for: FOXM1 binds directly to non-consensus sequences in the human genome
Source: Genome Biol. 2015 Jun 23;16(1):130. doi: 10.1186/s13059-015-0696-z (PMC4492089; doi:10.1186/s13059-015-0696-z)
Supplement: Additional file 4: — RIME proteomics data. Excel spreadsheet with details of proteins identified following RIME analysis of FOXM1 interacting proteins. Experiment was performed using four biological replicates analyzed in two batches shown on sheets 1 and 2. [file 13059_2015_696_MOESM4_ESM.xlsx]

## Sheet: First set
PR432, Samples report created on 07/30/2014
Experiment: PR432
	Peak List Generator: unknown
		Version: unknown
		Charge States Calculated: unknown
		Deisotoped: unknown
		Textual Annotation: unknown
	Database Set: 2 Databases
		Database Name: SwissProtHuman0514.fasta
			Version: unknown
			Taxonomy: All Entries
			Number of Proteins: 43831
		Database Name: a subset of the SwissProtHuman0514 database
			Version: unknown
			Taxonomy: All Entries
			Number of Proteins: 3638
		Does database contain common contaminants?: unknown
	Search Engine Set: 3 Search Engines
		Search Engine: Mascot
			Version: 1.4.0.288
			Samples: All Samples
			Fragment Tolerance: 0.50 Da (Monoisotopic)
			Parent Tolerance: 40 PPM (Monoisotopic)
			Fixed Modifications:
			Variable Modifications: +1 on NQ (Deamidated), +16 on M (Oxidation)
			Database: SwissProtHuman0514.fasta (unknown version, 43831 entries)
			Digestion Enzyme: Trypsin
			Max Missed Cleavages: 2
			Probability Model:
				PR432_DES_160514_GFP_1: LFDR Model, Classifier data: Bayes, Good (83%) m:64.5/s:17.6 m:31.6/s:2.32 m:0.000/s:0.0000000000000000000000374 m:51.1/s:22.7 m:0.000/s:0.0000000000000000000000374, Bad (17%) m:16.1/s:5.95 m:31.8/s:2.14 m:0.000/s:0.0000000000000000000000374 m:6.67/s:6.32 m:0.000/s:0.0000000000000000000000374 [all charge states]
				PR432_DES_160514_GFP_2: LFDR Model, Classifier data: Bayes, Good (84%) m:64.7/s:17.0 m:31.8/s:2.24 m:0.000/s:0.0000000000000000000000374 m:51.1/s:22.5 m:0.000/s:0.0000000000000000000000374, Bad (16%) m:16.2/s:6.09 m:31.7/s:2.04 m:0.000/s:0.0000000000000000000000374 m:7.06/s:5.92 m:0.000/s:0.0000000000000000000000374 [all charge states]
				PR432_DES_160514_FOXM1_WT_1: LFDR Model, Classifier data: Bayes, Good (83%) m:64.0/s:17.4 m:31.7/s:2.28 m:0.000/s:0.0000000000000000000000374 m:51.0/s:23.1 m:0.000/s:0.0000000000000000000000374, Bad (17%) m:15.1/s:4.93 m:31.9/s:2.04 m:0.000/s:0.0000000000000000000000374 m:7.13/s:6.03 m:0.000/s:0.0000000000000000000000374 [all charge states]
				PR432_DES_160514_FOXM1_WT_2: LFDR Model, Classifier data: Bayes, Good (84%) m:63.4/s:16.7 m:31.6/s:2.31 m:0.000/s:0.0000000000000000000000374 m:50.4/s:21.7 m:0.000/s:0.0000000000000000000000374, Bad (16%) m:15.5/s:5.18 m:31.8/s:1.98 m:0.000/s:0.0000000000000000000000374 m:6.89/s:6.34 m:0.000/s:0.0000000000000000000000374 [all charge states]
				PR432_DES_160514_FOXM1_R/A_1: LFDR Model, Classifier data: Bayes, Good (85%) m:64.4/s:17.7 m:31.8/s:2.26 m:0.000/s:0.0000000000000000000000374 m:51.4/s:23.2 m:0.000/s:0.0000000000000000000000374, Bad (15%) m:15.5/s:5.14 m:31.8/s:2.05 m:0.000/s:0.0000000000000000000000374 m:7.14/s:6.28 m:0.000/s:0.0000000000000000000000374 [all charge states]
				PR432_DES_160514_FOXM1_R/A_2: LFDR Model, Classifier data: Bayes, Good (64%) m:65.0/s:17.1 m:31.8/s:2.22 m:0.000/s:0.0000000000000000000000374 m:51.4/s:23.4 m:0.000/s:0.0000000000000000000000374, Bad (36%) m:15.1/s:5.13 m:31.8/s:1.96 m:0.000/s:0.0000000000000000000000374 m:-0.104/s:8.96 m:0.000/s:0.0000000000000000000000374 [all charge states]
		Search Engine: X! Tandem
			Version: CYCLONE (2010.12.01.1)
			Samples: All Samples
			Fragment Tolerance: 0.50 Da (Monoisotopic)
			Parent Tolerance: 40 PPM (Monoisotopic)
			Fixed Modifications:
			Variable Modifications: -18 on n (Glu->pyro-Glu), -17 on n (Ammonia-loss), -17 on n (Gln->pyro-Glu), +1 on NQ (Deamidated), +16 on M (Oxidation)
			Database: a subset of the SwissProtHuman0514 database
			Digestion Enzyme: Trypsin
			Max Missed Cleavages: 2
			Probability Model:
				PR432_DES_160514_GFP_1: LFDR Model, Classifier data: Bayes, Good (95%) m:64.2/s:13.0 m:6.13/s:2.51 m:0.487/s:0.159 m:0.636/s:0.151, Bad (5.4%) m:27.6/s:7.91 m:-0.577/s:0.745 m:0.0461/s:0.0649 m:0.251/s:0.145 [all charge states]
				PR432_DES_160514_GFP_2: LFDR Model, Classifier data: Bayes, Good (94%) m:64.6/s:13.0 m:6.14/s:2.50 m:0.482/s:0.161 m:0.628/s:0.151, Bad (5.8%) m:28.6/s:7.62 m:-0.566/s:0.762 m:0.0430/s:0.0740 m:0.278/s:0.156 [all charge states]
				PR432_DES_160514_FOXM1_WT_1: LFDR Model, Classifier data: Bayes, Good (94%) m:64.3/s:13.1 m:6.10/s:2.53 m:0.488/s:0.159 m:0.634/s:0.151, Bad (5.8%) m:28.0/s:8.18 m:-0.666/s:0.647 m:0.0308/s:0.114 m:0.275/s:0.149 [all charge states]
				PR432_DES_160514_FOXM1_WT_2: LFDR Model, Classifier data: Bayes, Good (96%) m:62.9/s:13.1 m:5.91/s:2.46 m:0.480/s:0.163 m:0.626/s:0.158, Bad (4.5%) m:26.6/s:6.91 m:-0.803/s:0.577 m:0.0428/s:0.0665 m:0.239/s:0.134 [all charge states]
				PR432_DES_160514_FOXM1_R/A_1: LFDR Model, Classifier data: Bayes, Good (93%) m:65.8/s:13.0 m:6.31/s:2.52 m:0.488/s:0.158 m:0.627/s:0.143, Bad (6.8%) m:29.2/s:8.41 m:-0.594/s:0.829 m:0.0478/s:0.0968 m:0.291/s:0.152 [all charge states]
				PR432_DES_160514_FOXM1_R/A_2: LFDR Model, Classifier data: Bayes, Good (96%) m:64.4/s:13.2 m:5.97/s:2.53 m:0.472/s:0.166 m:0.620/s:0.151, Bad (3.9%) m:28.8/s:7.68 m:-0.637/s:0.709 m:0.0462/s:0.0831 m:0.292/s:0.170 [all charge states]
	Scaffold: Version: Scaffold_4.0.5
		Modification Metadata Set: 1541 modifications
			Source: C:\Program Files\Scaffold 4\parameters\unimod.xml
			Comment:
		Protein Grouping Strategy: Experiment-wide grouping with protein cluster analysis
		Peptide Thresholds: 95.0% minimum
		Protein Thresholds: 99.0% minimum and 2 peptides minimum
		Peptide FDR: 0.0% (Decoy)
		Protein FDR: 0.0% (Decoy)
		GO Annotation Source(s):
PR432	Displaying:Total Unique Peptide Count
#	Visible?	Starred?	Identified Proteins (576)	Accession Number	Molecular Weight	FOXM1_WT_1	FOXM1_WT_2	GFP_1	GFP_2	R/A_1	R/A_2
1	TRUE	Empty	Forkhead box protein M1 OS=Homo sapiens GN=FOXM1 PE=1 SV=3	sp|Q08050|FOXM1_HUMAN	84 kDa	54	56	0	0	59	61
2.1	TRUE	Empty	Keratin, type II cytoskeletal 1 OS=Homo sapiens GN=KRT1 PE=1 SV=6	K2C1_HUMAN	66 kDa	32	23	28	36	31	34
2.2	TRUE	Empty	Keratin, type II cytoskeletal 2 epidermal OS=Homo sapiens GN=KRT2 PE=1 SV=2	K22E_HUMAN	65 kDa	23	14	16	27	24	26
2.3	TRUE	Empty	Keratin, type II cytoskeletal 8 OS=Homo sapiens GN=KRT8 PE=1 SV=7	sp|P05787|K2C8_HUMAN	54 kDa	10	5	12	14	6	6
2.4	TRUE	Empty	Keratin, type II cytoskeletal 5 OS=Homo sapiens GN=KRT5 PE=1 SV=3	K2C5_HUMAN	62 kDa	6	4	4	8	5	6
2.5	TRUE	Empty	Keratin, type II cytoskeletal 6A OS=Homo sapiens GN=KRT6A PE=1 SV=3	K2C6A_HUMAN (+1)	60 kDa	7	3	7	9	7	8
2.6	TRUE	Empty	Keratin, type II cytoskeletal 1b OS=Homo sapiens GN=KRT77 PE=2 SV=3	K2C1B_HUMAN	62 kDa	5	3	0	0	0	0
2.7	TRUE	Empty	Keratin, type II cytoskeletal 7 OS=Homo sapiens GN=KRT7 PE=1 SV=5	K2C7_HUMAN	51 kDa	5	0	0	0	4	4
2.8	TRUE	Empty	Keratin, type II cytoskeletal 3 OS=Homo sapiens GN=KRT3 PE=1 SV=3	K2C3_HUMAN	64 kDa	0	0	0	0	5	0
2.9	TRUE	Empty	Keratin, type II cytoskeletal 73 OS=Homo sapiens GN=KRT73 PE=1 SV=1	sp|Q86Y46|K2C73_HUMAN	59 kDa	0	0	1	4	0	0
2.1	TRUE	Empty	Keratin, type II cytoskeletal 75 OS=Homo sapiens GN=KRT75 PE=1 SV=2	K2C75_HUMAN	60 kDa	0	0	0	0	0	0
2.11	TRUE	Empty	Keratin, type II cytoskeletal 79 OS=Homo sapiens GN=KRT79 PE=1 SV=2	K2C79_HUMAN	58 kDa	0	0	0	0	0	0
3.1	TRUE	Empty	Keratin, type I cytoskeletal 10 OS=Homo sapiens GN=KRT10 PE=1 SV=6	K1C10_HUMAN	59 kDa	21	15	17	20	20	20
3.2	TRUE	Empty	Keratin, type I cytoskeletal 19 OS=Homo sapiens GN=KRT19 PE=1 SV=4	K1C19_HUMAN	44 kDa	5	4	9	10	6	6
3.3	TRUE	Empty	Keratin, type I cytoskeletal 14 OS=Homo sapiens GN=KRT14 PE=1 SV=4	K1C14_HUMAN	52 kDa	7	3	0	7	4	4
3.4	TRUE	Empty	Keratin, type I cytoskeletal 16 OS=Homo sapiens GN=KRT16 PE=1 SV=4	K1C16_HUMAN	51 kDa	5	3	5	6	2	4
3.5	TRUE	Empty	Keratin, type I cytoskeletal 17 OS=Homo sapiens GN=KRT17 PE=1 SV=2	K1C17_HUMAN	48 kDa	0	0	2	0	0	0
3.6	TRUE	Empty	Keratin, type I cytoskeletal 12 OS=Homo sapiens GN=KRT12 PE=1 SV=1	K1C12_HUMAN	54 kDa	0	0	0	0	0	0
3.7	TRUE	Empty	Keratin, type I cytoskeletal 27 OS=Homo sapiens GN=KRT27 PE=1 SV=2	K1C27_HUMAN	50 kDa	0	0	0	0	0	0
4	TRUE	Empty	Keratin, type I cytoskeletal 9 OS=Homo sapiens GN=KRT9 PE=1 SV=3	K1C9_HUMAN	62 kDa	23	17	18	27	23	23
5	TRUE	Empty	Insulin receptor substrate 4 OS=Homo sapiens GN=IRS4 PE=1 SV=1	IRS4_HUMAN	134 kDa	26	28	31	31	23	22
6	TRUE	Empty	Poly [ADP-ribose] polymerase 1 OS=Homo sapiens GN=PARP1 PE=1 SV=4	PARP1_HUMAN	113 kDa	35	32	26	24	34	31
7.1	TRUE	Empty	Tubulin beta chain OS=Homo sapiens GN=TUBB PE=1 SV=2	TBB5_HUMAN	50 kDa	15	16	22	21	19	19
7.2	TRUE	Empty	Tubulin beta-4B chain OS=Homo sapiens GN=TUBB4B PE=1 SV=1	TBB4B_HUMAN	50 kDa	14	14	20	19	18	18
7.3	TRUE	Empty	Tubulin beta-2B chain OS=Homo sapiens GN=TUBB2B PE=1 SV=1	TBB2B_HUMAN	50 kDa	11	11	17	17	14	15
7.4	TRUE	Empty	Tubulin beta-6 chain OS=Homo sapiens GN=TUBB6 PE=1 SV=1	TBB6_HUMAN	50 kDa	4	4	11	9	6	5
7.5	TRUE	Empty	Tubulin beta-3 chain OS=Homo sapiens GN=TUBB3 PE=1 SV=2	sp|Q13509|TBB3_HUMAN	50 kDa	0	0	0	0	0	0
7.6	TRUE	Empty	Tubulin beta-1 chain OS=Homo sapiens GN=TUBB1 PE=1 SV=1	TBB1_HUMAN	50 kDa	0	0	0	0	0	0
8.1	TRUE	Empty	Transcription intermediary factor 1-beta OS=Homo sapiens GN=TRIM28 PE=1 SV=5	sp|Q13263|TIF1B_HUMAN	89 kDa	23	20	16	17	20	22
8.2	TRUE	Empty	Isoform 2 of Transcription intermediary factor 1-beta OS=Homo sapiens GN=TRIM28	sp|Q13263-2|TIF1B_HUMAN	79 kDa	22	19	15	16	19	21
9	TRUE	Empty	Fatty acid synthase OS=Homo sapiens GN=FASN PE=1 SV=3	FAS_HUMAN	273 kDa	14	21	40	50	35	25
10	TRUE	Empty	Elongation factor 2 OS=Homo sapiens GN=EEF2 PE=1 SV=4	EF2_HUMAN	95 kDa	17	19	23	25	16	16
11	TRUE	Empty	Heat shock cognate 71 kDa protein OS=Homo sapiens GN=HSPA8 PE=1 SV=1	sp|P11142|HSP7C_HUMAN	71 kDa	16	19	19	19	19	20
12.1	TRUE	Empty	Heat shock 70 kDa protein 1A/1B OS=Homo sapiens GN=HSPA1A PE=1 SV=5	sp|P08107|HSP71_HUMAN	70 kDa	17	16	17	17	18	17
12.2	TRUE	Empty	Heat shock 70 kDa protein 1-like OS=Homo sapiens GN=HSPA1L PE=1 SV=2	HS71L_HUMAN	70 kDa	0	0	0	0	0	0
13.1	TRUE	Empty	Tubulin alpha-1C chain OS=Homo sapiens GN=TUBA1C PE=1 SV=1	TBA1C_HUMAN	50 kDa	12	14	14	17	12	13
13.2	TRUE	Empty	Isoform 2 of Tubulin alpha-8 chain OS=Homo sapiens GN=TUBA8	sp|Q9NY65-2|TBA8_HUMAN (+1)	43 kDa	0	0	0	0	0	0
14	TRUE	Empty	Creatine kinase B-type OS=Homo sapiens GN=CKB PE=1 SV=1	KCRB_HUMAN	43 kDa	15	12	15	15	15	17
15.1	TRUE	Empty	Vimentin OS=Homo sapiens GN=VIM PE=1 SV=4	VIME_HUMAN	54 kDa	15	13	17	15	17	16
15.2	TRUE	Empty	Isoform 2 of Neurofilament medium polypeptide OS=Homo sapiens GN=NEFM	sp|P07197-2|NFM_HUMAN (+1)	60 kDa	0	1	0	0	0	0
15.3	TRUE	Empty	Isoform 2 of Glial fibrillary acidic protein OS=Homo sapiens GN=GFAP	sp|P14136-2|GFAP_HUMAN (+2)	50 kDa	0	0	0	0	0	0
15.4	TRUE	Empty	Desmin OS=Homo sapiens GN=DES PE=1 SV=3	DESM_HUMAN	54 kDa	0	0	0	0	0	0
16.1	TRUE	Empty	Actin, cytoplasmic 1 OS=Homo sapiens GN=ACTB PE=1 SV=1	ACTB_HUMAN (+1)	42 kDa	10	9	9	9	9	9
16.2	TRUE	Empty	Actin, alpha cardiac muscle 1 OS=Homo sapiens GN=ACTC1 PE=1 SV=1	ACTC_HUMAN (+1)	42 kDa	5	5	5	5	5	5
16.3	TRUE	Empty	Beta-actin-like protein 2 OS=Homo sapiens GN=ACTBL2 PE=1 SV=2	ACTBL_HUMAN	42 kDa	3	3	3	3	3	3
16.4	TRUE	Empty	POTE ankyrin domain family member E OS=Homo sapiens GN=POTEE PE=1 SV=3	POTEE_HUMAN (+1)	121 kDa	0	0	0	0	0	0
17	TRUE	Empty	ATP-dependent RNA helicase A OS=Homo sapiens GN=DHX9 PE=1 SV=4	sp|Q08211|DHX9_HUMAN	141 kDa	19	20	18	14	20	17
18	TRUE	Empty	X-ray repair cross-complementing protein 5 OS=Homo sapiens GN=XRCC5 PE=1 SV=3	XRCC5_HUMAN	83 kDa	17	16	10	12	18	20
19	TRUE	Empty	Isoform 2 of Heterogeneous nuclear ribonucleoprotein K OS=Homo sapiens GN=HNRNPK	sp|P61978-2|HNRPK_HUMAN (+2)	51 kDa	10	10	11	11	10	10
20	TRUE	Empty	Isoform 2 of Eukaryotic translation initiation factor 5A-1 OS=Homo sapiens GN=EIF5A	sp|P63241-2|IF5A1_HUMAN (+1)	20 kDa	6	5	5	8	7	7
21	TRUE	Empty	Heterogeneous nuclear ribonucleoproteins A2/B1 OS=Homo sapiens GN=HNRNPA2B1 PE=1 SV=2	sp|P22626|ROA2_HUMAN	37 kDa	15	11	13	13	13	13
22	TRUE	Empty	X-ray repair cross-complementing protein 6 OS=Homo sapiens GN=XRCC6 PE=1 SV=2	XRCC6_HUMAN	70 kDa	15	16	7	6	15	15
23.1	TRUE	Empty	Histone H2B type 1-B OS=Homo sapiens GN=HIST1H2BB PE=1 SV=2	H2B1B_HUMAN (+4)	14 kDa	5	4	4	3	4	4
23.2	TRUE	Empty	Histone H2B type 1-C/E/F/G/I OS=Homo sapiens GN=HIST1H2BC PE=1 SV=4	H2B1C_HUMAN (+9)	14 kDa	3	3	3	2	3	3
24	TRUE	Empty	Heterogeneous nuclear ribonucleoprotein M OS=Homo sapiens GN=HNRNPM PE=1 SV=3	sp|P52272|HNRPM_HUMAN	78 kDa	15	11	14	10	14	12
25	TRUE	Empty	Heterogeneous nuclear ribonucleoprotein A1 OS=Homo sapiens GN=HNRNPA1 PE=1 SV=5	sp|P09651|ROA1_HUMAN	39 kDa	12	9	11	10	11	9
26	TRUE	Empty	Nucleolin OS=Homo sapiens GN=NCL PE=1 SV=3	NUCL_HUMAN	77 kDa	20	13	14	10	16	10
27.1	TRUE	Empty	Heat shock protein HSP 90-beta OS=Homo sapiens GN=HSP90AB1 PE=1 SV=4	HS90B_HUMAN	83 kDa	15	18	20	19	20	21
27.2	TRUE	Empty	Putative heat shock protein HSP 90-beta-3 OS=Homo sapiens GN=HSP90AB3P PE=5 SV=1	H90B3_HUMAN	68 kDa	6	8	7	7	9	9
27.3	TRUE	Empty	Endoplasmin OS=Homo sapiens GN=HSP90B1 PE=1 SV=1	ENPL_HUMAN	92 kDa	0	0	0	0	0	0
28	TRUE	Empty	Isoform Short of Heterogeneous nuclear ribonucleoprotein U OS=Homo sapiens GN=HNRNPU	sp|Q00839-2|HNRPU_HUMAN (+1)	89 kDa	13	9	9	6	11	8
29	TRUE	Empty	Eukaryotic initiation factor 4A-I OS=Homo sapiens GN=EIF4A1 PE=1 SV=1	sp|P60842|IF4A1_HUMAN	46 kDa	8	9	12	13	11	9
30	TRUE	Empty	Pyruvate kinase PKM OS=Homo sapiens GN=PKM PE=1 SV=4	sp|P14618|KPYM_HUMAN	58 kDa	7	7	12	15	13	12
31.1	TRUE	Empty	Elongation factor 1-alpha 1 OS=Homo sapiens GN=EEF1A1 PE=1 SV=1	EF1A1_HUMAN	50 kDa	4	5	7	10	6	6
31.2	TRUE	Empty	Elongation factor 1-alpha 2 OS=Homo sapiens GN=EEF1A2 PE=1 SV=1	EF1A2_HUMAN	50 kDa	4	4	4	4	5	4
32	TRUE	Empty	Far upstream element-binding protein 2 OS=Homo sapiens GN=KHSRP PE=1 SV=4	FUBP2_HUMAN	73 kDa	9	8	14	9	11	9
33	TRUE	Empty	Heterogeneous nuclear ribonucleoprotein L OS=Homo sapiens GN=HNRNPL PE=1 SV=2	sp|P14866|HNRPL_HUMAN	64 kDa	9	9	8	6	8	9
34	TRUE	Empty	Pre-mRNA-processing-splicing factor 8 OS=Homo sapiens GN=PRPF8 PE=1 SV=2	PRP8_HUMAN	274 kDa	7	12	7	6	19	17
35.1	TRUE	Empty	Nuclease-sensitive element-binding protein 1 OS=Homo sapiens GN=YBX1 PE=1 SV=3	YBOX1_HUMAN	36 kDa	6	7	7	6	7	5
35.2	TRUE	Empty	Isoform 2 of Y-box-binding protein 3 OS=Homo sapiens GN=YBX3	sp|P16989-2|YBOX3_HUMAN (+2)	32 kDa	2	2	2	2	2	0
35.3	TRUE	Empty	Y-box-binding protein 2 OS=Homo sapiens GN=YBX2 PE=1 SV=2	YBOX2_HUMAN	39 kDa	0	0	0	0	0	0
36	TRUE	Empty	Alpha-enolase OS=Homo sapiens GN=ENO1 PE=1 SV=2	sp|P06733|ENOA_HUMAN	47 kDa	7	9	10	13	11	11
37	TRUE	Empty	Probable ATP-dependent RNA helicase DDX5 OS=Homo sapiens GN=DDX5 PE=1 SV=1	DDX5_HUMAN	69 kDa	12	9	15	10	13	8
38	TRUE	Empty	Histone H4 OS=Homo sapiens GN=HIST1H4A PE=1 SV=2	H4_HUMAN	11 kDa	7	6	7	5	11	7
39	TRUE	Empty	Isoform 2 of Nucleophosmin OS=Homo sapiens GN=NPM1	sp|P06748-2|NPM_HUMAN (+1)	29 kDa	7	9	8	5	5	8
40	TRUE	Empty	Isoform 2 of Heat shock protein HSP 90-alpha OS=Homo sapiens GN=HSP90AA1	sp|P07900-2|HS90A_HUMAN (+1)	98 kDa	13	15	16	18	20	19
41	TRUE	Empty	40S ribosomal protein S3 OS=Homo sapiens GN=RPS3 PE=1 SV=2	sp|P23396|RS3_HUMAN	27 kDa	9	10	10	10	8	8
42	TRUE	Empty	DNA replication licensing factor MCM7 OS=Homo sapiens GN=MCM7 PE=1 SV=4	sp|P33993|MCM7_HUMAN	81 kDa	13	15	7	7	12	13
43.1	TRUE	Empty	Isoform C1 of Heterogeneous nuclear ribonucleoproteins C1/C2 OS=Homo sapiens GN=HNRNPC	sp|P07910-2|HNRPC_HUMAN (+1)	32 kDa	8	7	8	6	7	7
43.2	TRUE	Empty	Heterogeneous nuclear ribonucleoproteins C1/C2 OS=Homo sapiens GN=HNRNPC PE=1 SV=4	sp|P07910|HNRPC_HUMAN	34 kDa	7	7	8	6	7	7
44.1	TRUE	Empty	Isoform 2 of Clathrin heavy chain 1 OS=Homo sapiens GN=CLTC	sp|Q00610-2|CLH1_HUMAN (+1)	188 kDa	3	4	14	17	9	9
44.2	TRUE	Empty	Isoform 2 of Clathrin heavy chain 2 OS=Homo sapiens GN=CLTCL1	sp|P53675-2|CLH2_HUMAN (+1)	180 kDa	0	0	0	0	0	0
45.1	TRUE	Empty	Heterogeneous nuclear ribonucleoprotein H OS=Homo sapiens GN=HNRNPH1 PE=1 SV=4	HNRH1_HUMAN	49 kDa	8	7	8	7	7	8
45.2	TRUE	Empty	Heterogeneous nuclear ribonucleoprotein H2 OS=Homo sapiens GN=HNRNPH2 PE=1 SV=1	HNRH2_HUMAN	49 kDa	3	3	5	3	4	4
46	TRUE	Empty	E1B protein, large T-antigen OS=Human adenovirus C serotype 5 PE=1 SV=1	sp|P03243|E1BL_ADE05	55 kDa	7	6	8	6	6	6
47	TRUE	Empty	Non-POU domain-containing octamer-binding protein OS=Homo sapiens GN=NONO PE=1 SV=4	sp|Q15233|NONO_HUMAN	54 kDa	7	7	8	6	8	7
48	TRUE	Empty	U5 small nuclear ribonucleoprotein 200 kDa helicase OS=Homo sapiens GN=SNRNP200 PE=1 SV=2	sp|O75643|U520_HUMAN	245 kDa	5	7	1	4	19	17
49	TRUE	Empty	Isoform 3 of Heterogeneous nuclear ribonucleoprotein Q OS=Homo sapiens GN=SYNCRIP	sp|O60506-3|HNRPQ_HUMAN (+1)	63 kDa	12	9	14	12	10	8
50	TRUE	Empty	FACT complex subunit SPT16 OS=Homo sapiens GN=SUPT16H PE=1 SV=1	SP16H_HUMAN	120 kDa	12	11	2	4	12	12
51.1	TRUE	Empty	Histone-binding protein RBBP7 OS=Homo sapiens GN=RBBP7 PE=1 SV=1	sp|Q16576|RBBP7_HUMAN	48 kDa	5	5	5	5	7	9
51.2	TRUE	Empty	Isoform 2 of Histone-binding protein RBBP4 OS=Homo sapiens GN=RBBP4	sp|Q09028-2|RBBP4_HUMAN (+2)	48 kDa	4	4	3	3	6	6
52	TRUE	Empty	Guanine nucleotide-binding protein subunit beta-2-like 1 OS=Homo sapiens GN=GNB2L1 PE=1 SV=3	GBLP_HUMAN	35 kDa	7	7	8	6	7	7
53.1	TRUE	Empty	Isoform 2 of Polyadenylate-binding protein 1 OS=Homo sapiens GN=PABPC1	sp|P11940-2|PABP1_HUMAN (+1)	61 kDa	4	2	15	13	8	4
53.2	TRUE	Empty	Polyadenylate-binding protein 4 OS=Homo sapiens GN=PABPC4 PE=1 SV=1	sp|Q13310|PABP4_HUMAN (+2)	71 kDa	2	1	10	7	4	3
53.3	TRUE	Empty	Polyadenylate-binding protein 3 OS=Homo sapiens GN=PABPC3 PE=1 SV=2	PABP3_HUMAN	70 kDa	0	0	0	0	0	0
54.1	TRUE	Empty	Isoform 3 of Poly(rC)-binding protein 2 OS=Homo sapiens GN=PCBP2	sp|Q15366-3|PCBP2_HUMAN (+1)	38 kDa	4	3	4	4	3	3
54.2	TRUE	Empty	Poly(rC)-binding protein 1 OS=Homo sapiens GN=PCBP1 PE=1 SV=2	PCBP1_HUMAN	37 kDa	4	4	4	4	3	3
54.3	TRUE	Empty	Isoform 2 of Poly(rC)-binding protein 3 OS=Homo sapiens GN=PCBP3	sp|P57721-2|PCBP3_HUMAN (+4)	37 kDa	0	0	0	0	0	1
55	TRUE	Empty	WD repeat and HMG-box DNA-binding protein 1 OS=Homo sapiens GN=WDHD1 PE=1 SV=1	sp|O75717|WDHD1_HUMAN	126 kDa	15	11	3	1	13	15
56.1	TRUE	Empty	Histone H1.2 OS=Homo sapiens GN=HIST1H1C PE=1 SV=2	H12_HUMAN	21 kDa	4	4	5	5	4	4
56.2	TRUE	Empty	Histone H1.4 OS=Homo sapiens GN=HIST1H1E PE=1 SV=2	H14_HUMAN	22 kDa	3	3	6	4	6	4
57	TRUE	Empty	WD repeat-containing protein 6 OS=Homo sapiens GN=WDR6 PE=1 SV=1	WDR6_HUMAN	122 kDa	4	11	14	13	6	9
58	TRUE	Empty	Insulin-like growth factor 2 mRNA-binding protein 1 OS=Homo sapiens GN=IGF2BP1 PE=1 SV=2	sp|Q9NZI8|IF2B1_HUMAN	63 kDa	11	6	8	10	9	6
59	TRUE	Empty	Ubiquitin carboxyl-terminal hydrolase 7 OS=Homo sapiens GN=USP7 PE=1 SV=2	UBP7_HUMAN	128 kDa	8	10	1	2	13	14
60	TRUE	Empty	40S ribosomal protein S7 OS=Homo sapiens GN=RPS7 PE=1 SV=1	RS7_HUMAN	22 kDa	3	4	5	6	5	6
61	TRUE	Empty	RNA-binding motif protein, X chromosome OS=Homo sapiens GN=RBMX PE=1 SV=3	sp|P38159|RBMX_HUMAN	42 kDa	6	6	6	4	6	5
62.1	TRUE	Empty	Nucleolar RNA helicase 2 OS=Homo sapiens GN=DDX21 PE=1 SV=5	sp|Q9NR30|DDX21_HUMAN	87 kDa	13	6	9	3	6	6
62.2	TRUE	Empty	ATP-dependent RNA helicase DDX50 OS=Homo sapiens GN=DDX50 PE=1 SV=1	DDX50_HUMAN	83 kDa	0	0	0	0	3	0
63	TRUE	Empty	Isoform D of Constitutive coactivator of PPAR-gamma-like protein 1 OS=Homo sapiens GN=FAM120A	sp|Q9NZB2-4|F120A_HUMAN (+1)	117 kDa	9	6	11	10	3	3
64.1	TRUE	Empty	Lamina-associated polypeptide 2, isoform alpha OS=Homo sapiens GN=TMPO PE=1 SV=2	LAP2A_HUMAN	75 kDa	6	9	6	7	12	12
64.2	TRUE	Empty	Lamina-associated polypeptide 2, isoforms beta/gamma OS=Homo sapiens GN=TMPO PE=1 SV=2	sp|P42167|LAP2B_HUMAN	51 kDa	0	4	4	0	6	4
65	TRUE	Empty	Splicing factor, proline- and glutamine-rich OS=Homo sapiens GN=SFPQ PE=1 SV=2	sp|P23246|SFPQ_HUMAN	76 kDa	8	5	7	6	10	8
66.1	TRUE	Empty	RNA-binding protein FUS OS=Homo sapiens GN=FUS PE=1 SV=1	sp|P35637|FUS_HUMAN	53 kDa	4	4	4	4	3	3
66.2	TRUE	Empty	Isoform Short of TATA-binding protein-associated factor 2N OS=Homo sapiens GN=TAF15	sp|Q92804-2|RBP56_HUMAN (+1)	62 kDa	3	3	3	2	2	2
67	TRUE	Empty	C-1-tetrahydrofolate synthase, cytoplasmic OS=Homo sapiens GN=MTHFD1 PE=1 SV=3	C1TC_HUMAN	102 kDa	0	2	12	12	9	8
68	TRUE	Empty	Replication protein A 70 kDa DNA-binding subunit OS=Homo sapiens GN=RPA1 PE=1 SV=2	RFA1_HUMAN	68 kDa	11	10	3	3	9	11
69	TRUE	Empty	Isoform 7 of Interleukin enhancer-binding factor 3 OS=Homo sapiens GN=ILF3	sp|Q12906-7|ILF3_HUMAN (+1)	96 kDa	9	8	8	5	6	4
70	TRUE	Empty	Probable ATP-dependent RNA helicase DDX17 OS=Homo sapiens GN=DDX17 PE=1 SV=2	sp|Q92841|DDX17_HUMAN	80 kDa	16	13	9	3	11	10
71	TRUE	Empty	High mobility group protein B1 OS=Homo sapiens GN=HMGB1 PE=1 SV=3	HMGB1_HUMAN	25 kDa	8	6	4	6	9	7
72	TRUE	Empty	Thyroid hormone receptor-associated protein 3 OS=Homo sapiens GN=THRAP3 PE=1 SV=2	TR150_HUMAN	109 kDa	4	4	5	7	7	9
73	TRUE	Empty	Isoform 2 of T-complex protein 1 subunit theta OS=Homo sapiens GN=CCT8	sp|P50990-2|TCPQ_HUMAN (+1)	58 kDa	5	6	9	11	10	9
74	TRUE	Empty	Peroxiredoxin-1 OS=Homo sapiens GN=PRDX1 PE=1 SV=1	PRDX1_HUMAN	22 kDa	9	8	7	8	6	8
75	TRUE	Empty	DnaJ homolog subfamily A member 1 OS=Homo sapiens GN=DNAJA1 PE=1 SV=2	sp|P31689|DNJA1_HUMAN	45 kDa	6	5	7	5	4	4
76	TRUE	Empty	Isoform 2 of Polypyrimidine tract-binding protein 1 OS=Homo sapiens GN=PTBP1	sp|P26599-2|PTBP1_HUMAN (+2)	59 kDa	7	5	6	3	8	7
77	TRUE	Empty	Eukaryotic initiation factor 4A-III OS=Homo sapiens GN=EIF4A3 PE=1 SV=4	IF4A3_HUMAN	47 kDa	8	7	6	6	7	8
78	TRUE	Empty	Heterogeneous nuclear ribonucleoprotein A3 OS=Homo sapiens GN=HNRNPA3 PE=1 SV=2	sp|P51991|ROA3_HUMAN	40 kDa	7	7	9	4	6	6
79	TRUE	Empty	ATP-citrate synthase OS=Homo sapiens GN=ACLY PE=1 SV=3	sp|P53396|ACLY_HUMAN	121 kDa	2	4	9	10	8	6
80	TRUE	Empty	Profilin-1 OS=Homo sapiens GN=PFN1 PE=1 SV=2	PROF1_HUMAN	15 kDa	5	5	6	6	5	6
81	TRUE	Empty	T-complex protein 1 subunit zeta OS=Homo sapiens GN=CCT6A PE=1 SV=3	sp|P40227|TCPZ_HUMAN	58 kDa	3	4	7	7	5	6
82.1	TRUE	Empty	Isoform 2 of Spliceosome RNA helicase DDX39B OS=Homo sapiens GN=DDX39B	sp|Q13838-2|DX39B_HUMAN (+1)	51 kDa	5	7	5	4	5	5
82.2	TRUE	Empty	ATP-dependent RNA helicase DDX39A OS=Homo sapiens GN=DDX39A PE=1 SV=2	sp|O00148|DX39A_HUMAN	49 kDa	4	5	5	3	5	5
83	TRUE	Empty	Peptidyl-prolyl cis-trans isomerase A OS=Homo sapiens GN=PPIA PE=1 SV=2	PPIA_HUMAN	18 kDa	5	5	4	5	5	5
84	TRUE	Empty	Isoform 2 of 116 kDa U5 small nuclear ribonucleoprotein component OS=Homo sapiens GN=EFTUD2	sp|Q15029-2|U5S1_HUMAN (+1)	105 kDa	5	5	8	6	9	9
85	TRUE	Empty	60S ribosomal protein L6 OS=Homo sapiens GN=RPL6 PE=1 SV=3	RL6_HUMAN	33 kDa	5	6	6	6	4	4
86	TRUE	Empty	Heterogeneous nuclear ribonucleoprotein D-like OS=Homo sapiens GN=HNRNPDL PE=1 SV=3	sp|O14979|HNRDL_HUMAN	46 kDa	6	6	7	5	6	6
87	TRUE	Empty	Matrin-3 OS=Homo sapiens GN=MATR3 PE=1 SV=2	sp|P43243|MATR3_HUMAN	95 kDa	9	5	8	2	6	6
88.1	TRUE	Empty	Isoform 2 of DNA topoisomerase 2-alpha OS=Homo sapiens GN=TOP2A	sp|P11388-2|TOP2A_HUMAN (+3)	178 kDa	7	7	4	2	9	7
88.2	TRUE	Empty	Isoform Beta-1 of DNA topoisomerase 2-beta OS=Homo sapiens GN=TOP2B	sp|Q02880-2|TOP2B_HUMAN (+1)	183 kDa	0	0	0	0	0	0
89	TRUE	Empty	40S ribosomal protein S15a OS=Homo sapiens GN=RPS15A PE=1 SV=2	RS15A_HUMAN	15 kDa	5	4	5	6	8	6
90.1	TRUE	Empty	Histone H2A type 1-D OS=Homo sapiens GN=HIST1H2AD PE=1 SV=2	H2A1D_HUMAN (+6)	14 kDa	3	3	4	4	8	5
90.2	TRUE	Empty	Histone H2AX OS=Homo sapiens GN=H2AFX PE=1 SV=2	H2AX_HUMAN	15 kDa	3	3	3	3	9	4
90.3	TRUE	Empty	Histone H2A.Z OS=Homo sapiens GN=H2AFZ PE=1 SV=2	H2AZ_HUMAN (+1)	14 kDa	0	0	2	1	2	0
91	TRUE	Empty	40S ribosomal protein S2 OS=Homo sapiens GN=RPS2 PE=1 SV=2	RS2_HUMAN	31 kDa	5	4	6	4	6	5
92.1	TRUE	Empty	14-3-3 protein epsilon OS=Homo sapiens GN=YWHAE PE=1 SV=1	sp|P62258|1433E_HUMAN	29 kDa	2	3	4	6	5	6
92.2	TRUE	Empty	14-3-3 protein zeta/delta OS=Homo sapiens GN=YWHAZ PE=1 SV=1	sp|P63104|1433Z_HUMAN	28 kDa	2	3	3	3	2	3
92.3	TRUE	Empty	Isoform Short of 14-3-3 protein beta/alpha OS=Homo sapiens GN=YWHAB	sp|P31946-2|1433B_HUMAN (+1)	28 kDa	0	2	0	4	0	4
92.4	TRUE	Empty	14-3-3 protein gamma OS=Homo sapiens GN=YWHAG PE=1 SV=2	1433G_HUMAN	28 kDa	0	2	0	3	1	3
93	TRUE	Empty	60S ribosomal protein L5 OS=Homo sapiens GN=RPL5 PE=1 SV=3	RL5_HUMAN	34 kDa	4	5	4	3	6	6
94	TRUE	Empty	Isoform 2 of Filamin-A OS=Homo sapiens GN=FLNA	sp|P21333-2|FLNA_HUMAN (+1)	280 kDa	1	1	12	14	9	5
95	TRUE	Empty	60S ribosomal protein L15 OS=Homo sapiens GN=RPL15 PE=1 SV=2	sp|P61313|RL15_HUMAN	24 kDa	3	6	4	4	4	3
96	TRUE	Empty	60S ribosomal protein L3 OS=Homo sapiens GN=RPL3 PE=1 SV=2	RL3_HUMAN	46 kDa	5	4	5	4	5	5
97	TRUE	Empty	40S ribosomal protein S4, X isoform OS=Homo sapiens GN=RPS4X PE=1 SV=2	RS4X_HUMAN	30 kDa	6	5	6	5	7	5
98	TRUE	Empty	40S ribosomal protein S8 OS=Homo sapiens GN=RPS8 PE=1 SV=2	RS8_HUMAN	24 kDa	5	4	5	4	5	4
99	TRUE	Empty	Interleukin enhancer-binding factor 2 OS=Homo sapiens GN=ILF2 PE=1 SV=2	ILF2_HUMAN	43 kDa	8	5	7	4	6	5
100	TRUE	Empty	60S ribosomal protein L7 OS=Homo sapiens GN=RPL7 PE=1 SV=1	RL7_HUMAN	29 kDa	7	3	9	3	4	3
101	TRUE	Empty	40S ribosomal protein S14 OS=Homo sapiens GN=RPS14 PE=1 SV=3	RS14_HUMAN	16 kDa	2	6	4	4	7	5
102	TRUE	Empty	Isoform 3 of Exportin-2 OS=Homo sapiens GN=CSE1L	sp|P55060-3|XPO2_HUMAN (+1)	108 kDa	3	4	2	3	8	6
103	TRUE	Empty	Protein lin-54 homolog OS=Homo sapiens GN=LIN54 PE=1 SV=3	sp|Q6MZP7|LIN54_HUMAN	79 kDa	13	10	0	0	3	5
104	TRUE	Empty	Ig kappa chain C region OS=Homo sapiens GN=IGKC PE=1 SV=1	IGKC_HUMAN	12 kDa	4	4	4	4	3	2
105	TRUE	Empty	T-complex protein 1 subunit gamma OS=Homo sapiens GN=CCT3 PE=1 SV=4	sp|P49368|TCPG_HUMAN	61 kDa	0	3	6	10	5	5
106	TRUE	Empty	Isoform 2 of Protein lin-9 homolog OS=Homo sapiens GN=LIN9	sp|Q5TKA1-2|LIN9_HUMAN (+1)	64 kDa	9	9	0	0	6	7
107	TRUE	Empty	Importin subunit alpha-1 OS=Homo sapiens GN=KPNA2 PE=1 SV=1	IMA1_HUMAN	58 kDa	7	7	2	2	8	7
108	TRUE	Empty	Isoform 2 of Heterogeneous nuclear ribonucleoprotein D0 OS=Homo sapiens GN=HNRNPD	sp|Q14103-2|HNRPD_HUMAN (+3)	36 kDa	6	6	5	3	6	5
109	TRUE	Empty	Heterogeneous nuclear ribonucleoprotein F OS=Homo sapiens GN=HNRNPF PE=1 SV=3	HNRPF_HUMAN	46 kDa	6	5	6	5	6	6
110	TRUE	Empty	THO complex subunit 4 OS=Homo sapiens GN=ALYREF PE=1 SV=3	THOC4_HUMAN	27 kDa	3	5	4	4	3	5
111	TRUE	Empty	DnaJ homolog subfamily C member 7 OS=Homo sapiens GN=DNAJC7 PE=1 SV=2	sp|Q99615|DNJC7_HUMAN	56 kDa	4	5	6	6	5	5
112	TRUE	Empty	ELAV-like protein 1 OS=Homo sapiens GN=ELAVL1 PE=1 SV=2	ELAV1_HUMAN	36 kDa	9	4	9	3	4	4
113	TRUE	Empty	ATP-dependent RNA helicase DDX1 OS=Homo sapiens GN=DDX1 PE=1 SV=2	DDX1_HUMAN	82 kDa	4	3	5	5	7	5
114	TRUE	Empty	Peroxiredoxin-2 OS=Homo sapiens GN=PRDX2 PE=1 SV=5	PRDX2_HUMAN	22 kDa	6	5	4	4	5	5
115	TRUE	Empty	Isoform 2 of ATP-dependent RNA helicase DDX3X OS=Homo sapiens GN=DDX3X	sp|O00571-2|DDX3X_HUMAN (+1)	71 kDa	4	3	8	6	8	5
116	TRUE	Empty	Exosome complex exonuclease RRP44 OS=Homo sapiens GN=DIS3 PE=1 SV=2	sp|Q9Y2L1|RRP44_HUMAN	109 kDa	6	6	2	1	8	9
117	TRUE	Empty	Serum albumin OS=Homo sapiens GN=ALB PE=1 SV=2	sp|P02768|ALBU_HUMAN	69 kDa	3	2	3	2	3	2
118	TRUE	Empty	GTP-binding nuclear protein Ran OS=Homo sapiens GN=RAN PE=1 SV=3	RAN_HUMAN	24 kDa	4	6	4	3	7	5
119	TRUE	Empty	40S ribosomal protein S9 OS=Homo sapiens GN=RPS9 PE=1 SV=3	RS9_HUMAN	23 kDa	3	3	6	6	4	3
120	TRUE	Empty	Isoform 2 of Glyceraldehyde-3-phosphate dehydrogenase OS=Homo sapiens GN=GAPDH	sp|P04406-2|G3P_HUMAN (+1)	32 kDa	1	2	4	5	4	3
121	TRUE	Empty	Flap endonuclease 1 OS=Homo sapiens GN=FEN1 PE=1 SV=1	sp|P39748|FEN1_HUMAN	43 kDa	6	4	4	2	5	5
122	TRUE	Empty	DNA replication licensing factor MCM3 OS=Homo sapiens GN=MCM3 PE=1 SV=3	MCM3_HUMAN	91 kDa	6	5	1	1	7	7
123	TRUE	Empty	Isoform ASF-2 of Serine/arginine-rich splicing factor 1 OS=Homo sapiens GN=SRSF1	sp|Q07955-2|SRSF1_HUMAN (+2)	32 kDa	4	4	5	3	3	4
124	TRUE	Empty	Isoform 2 of Protein arginine N-methyltransferase 1 OS=Homo sapiens GN=PRMT1	sp|Q99873-2|ANM1_HUMAN (+3)	40 kDa	5	5	4	3	4	5
125	TRUE	Empty	Chromobox protein homolog 3 OS=Homo sapiens GN=CBX3 PE=1 SV=4	CBX3_HUMAN	21 kDa	3	3	3	3	3	3
126	TRUE	Empty	60S ribosomal protein L12 OS=Homo sapiens GN=RPL12 PE=1 SV=1	sp|P30050|RL12_HUMAN	18 kDa	2	3	3	3	3	3
127	TRUE	Empty	Myosin-9 OS=Homo sapiens GN=MYH9 PE=1 SV=4	sp|P35579|MYH9_HUMAN	227 kDa	2	2	7	10	5	2
128	TRUE	Empty	Isoform 2 of 40S ribosomal protein S20 OS=Homo sapiens GN=RPS20	sp|P60866-2|RS20_HUMAN (+1)	16 kDa	3	3	3	3	3	3
129	TRUE	Empty	Keratin, type I cytoskeletal 18 OS=Homo sapiens GN=KRT18 PE=1 SV=2	K1C18_HUMAN	48 kDa	1	1	4	4	4	3
130	TRUE	Empty	Serine/threonine-protein kinase PLK1 OS=Homo sapiens GN=PLK1 PE=1 SV=1	PLK1_HUMAN	68 kDa	8	5	0	0	4	7
131	TRUE	Empty	RuvB-like 2 OS=Homo sapiens GN=RUVBL2 PE=1 SV=3	RUVB2_HUMAN	51 kDa	0	6	3	6	8	9
132	TRUE	Empty	40S ribosomal protein SA OS=Homo sapiens GN=RPSA PE=1 SV=4	RSSA_HUMAN	33 kDa	4	3	5	4	5	4
133	TRUE	Empty	FACT complex subunit SSRP1 OS=Homo sapiens GN=SSRP1 PE=1 SV=1	SSRP1_HUMAN	81 kDa	5	7	3	2	5	6
134	TRUE	Empty	Isoform 2 of Heterogeneous nuclear ribonucleoprotein R OS=Homo sapiens GN=HNRNPR	sp|O43390-2|HNRPR_HUMAN (+1)	71 kDa	9	5	10	6	9	5
135	TRUE	Empty	60S ribosomal protein L17 OS=Homo sapiens GN=RPL17 PE=1 SV=3	sp|P18621|RL17_HUMAN	21 kDa	4	2	5	3	6	3
136	TRUE	Empty	RuvB-like 1 OS=Homo sapiens GN=RUVBL1 PE=1 SV=1	sp|Q9Y265|RUVB1_HUMAN	50 kDa	4	6	4	4	4	6
137	TRUE	Empty	Proliferation-associated protein 2G4 OS=Homo sapiens GN=PA2G4 PE=1 SV=3	PA2G4_HUMAN	44 kDa	4	2	7	4	4	3
138	TRUE	Empty	Pre-mRNA-processing factor 19 OS=Homo sapiens GN=PRPF19 PE=1 SV=1	PRP19_HUMAN	55 kDa	3	3	2	2	6	7
139	TRUE	Empty	60S ribosomal protein L27 OS=Homo sapiens GN=RPL27 PE=1 SV=2	RL27_HUMAN	16 kDa	3	3	5	3	3	5
140	TRUE	Empty	Structural maintenance of chromosomes flexible hinge domain-containing protein 1 OS=Homo sapiens GN=SMCHD1 PE=1 SV=2	sp|A6NHR9|SMHD1_HUMAN (+1)	226 kDa	3	5	2	4	3	1
141	TRUE	Empty	Nascent polypeptide-associated complex subunit alpha, muscle-specific form OS=Homo sapiens GN=NACA PE=1 SV=1	sp|E9PAV3|NACAM_HUMAN	205 kDa	3	2	5	4	4	4
142	TRUE	Empty	Putative pre-mRNA-splicing factor ATP-dependent RNA helicase DHX15 OS=Homo sapiens GN=DHX15 PE=1 SV=2	DHX15_HUMAN	91 kDa	4	5	3	2	6	7
143	TRUE	Empty	E3 ubiquitin-protein ligase TRIM21 OS=Homo sapiens GN=TRIM21 PE=1 SV=1	sp|P19474|RO52_HUMAN	54 kDa	1	3	6	7	4	5
144	TRUE	Empty	6-phosphogluconate dehydrogenase, decarboxylating OS=Homo sapiens GN=PGD PE=1 SV=3	6PGD_HUMAN	53 kDa	2	3	4	4	5	4
145	TRUE	Empty	60S ribosomal protein L4 OS=Homo sapiens GN=RPL4 PE=1 SV=5	RL4_HUMAN	48 kDa	6	3	6	1	5	1
146	TRUE	Empty	60S ribosomal protein L9 OS=Homo sapiens GN=RPL9 PE=1 SV=1	RL9_HUMAN	22 kDa	2	3	5	3	3	3
147	TRUE	Empty	Structural maintenance of chromosomes protein 1A OS=Homo sapiens GN=SMC1A PE=1 SV=2	SMC1A_HUMAN	143 kDa	3	6	1	2	5	3
148	TRUE	Empty	Isoform 2 of U2 snRNP-associated SURP motif-containing protein OS=Homo sapiens GN=U2SURP	sp|O15042-2|SR140_HUMAN (+1)	118 kDa	3	1	2	2	4	3
149	TRUE	Empty	DNA mismatch repair protein Msh6 OS=Homo sapiens GN=MSH6 PE=1 SV=2	sp|P52701|MSH6_HUMAN	153 kDa	5	4	1	0	9	8
150	TRUE	Empty	40S ribosomal protein S16 OS=Homo sapiens GN=RPS16 PE=1 SV=2	RS16_HUMAN	16 kDa	2	3	4	4	4	3
151	TRUE	Empty	Acidic leucine-rich nuclear phosphoprotein 32 family member E OS=Homo sapiens GN=ANP32E PE=1 SV=1	sp|Q9BTT0|AN32E_HUMAN	31 kDa	5	5	2	1	4	5
152	TRUE	Empty	Isoform 1 of Core histone macro-H2A.1 OS=Homo sapiens GN=H2AFY	sp|O75367-2|H2AY_HUMAN (+2)	39 kDa	3	3	7	4	7	6
153	TRUE	Empty	Adenosylhomocysteinase OS=Homo sapiens GN=AHCY PE=1 SV=4	sp|P23526|SAHH_HUMAN	48 kDa	1	5	4	6	4	3
154	TRUE	Empty	Bcl-2-associated transcription factor 1 OS=Homo sapiens GN=BCLAF1 PE=1 SV=2	sp|Q9NYF8|BCLF1_HUMAN	106 kDa	0	3	2	5	4	7
155	TRUE	Empty	Isoform 2 of DNA (cytosine-5)-methyltransferase 1 OS=Homo sapiens GN=DNMT1	sp|P26358-2|DNMT1_HUMAN (+2)	185 kDa	6	5	2	2	4	5
156	TRUE	Empty	DNA mismatch repair protein Msh2 OS=Homo sapiens GN=MSH2 PE=1 SV=1	sp|P43246|MSH2_HUMAN	105 kDa	1	3	1	2	6	5
157	TRUE	Empty	DNA-dependent protein kinase catalytic subunit OS=Homo sapiens GN=PRKDC PE=1 SV=3	sp|P78527|PRKDC_HUMAN	469 kDa	1	3	4	4	6	3
158	TRUE	Empty	rRNA 2'-O-methyltransferase fibrillarin OS=Homo sapiens GN=FBL PE=1 SV=2	FBRL_HUMAN	34 kDa	7	2	5	2	3	4
159	TRUE	Empty	DNA replication licensing factor MCM5 OS=Homo sapiens GN=MCM5 PE=1 SV=5	MCM5_HUMAN	82 kDa	4	5	2	2	5	4
160	TRUE	Empty	Bifunctional glutamate/proline--tRNA ligase OS=Homo sapiens GN=EPRS PE=1 SV=5	SYEP_HUMAN	171 kDa	0	0	8	10	2	0
161	TRUE	Empty	Isoform 2 of Importin-5 OS=Homo sapiens GN=IPO5	sp|O00410-2|IPO5_HUMAN (+2)	117 kDa	2	3	0	3	6	5
162	TRUE	Empty	T-complex protein 1 subunit delta OS=Homo sapiens GN=CCT4 PE=1 SV=4	sp|P50991|TCPD_HUMAN	58 kDa	1	0	4	4	5	5
163	TRUE	Empty	Isoform 2 of Nucleosome assembly protein 1-like 1 OS=Homo sapiens GN=NAP1L1	sp|P55209-2|NP1L1_HUMAN (+1)	43 kDa	3	3	3	4	4	4
164	TRUE	Empty	Isoform 2 of Serine/arginine-rich splicing factor 7 OS=Homo sapiens GN=SRSF7	sp|Q16629-2|SRSF7_HUMAN (+3)	16 kDa	4	3	5	2	3	2
165	TRUE	Empty	Isoform 3 of Heterogeneous nuclear ribonucleoprotein A/B OS=Homo sapiens GN=HNRNPAB	sp|Q99729-3|ROAA_HUMAN	31 kDa	6	4	4	0	5	2
166.1	TRUE	Empty	Isoform SRP55-3 of Serine/arginine-rich splicing factor 6 OS=Homo sapiens GN=SRSF6	sp|Q13247-3|SRSF6_HUMAN (+1)	38 kDa	2	1	2	1	3	2
166.2	TRUE	Empty	Isoform SRP40-4 of Serine/arginine-rich splicing factor 5 OS=Homo sapiens GN=SRSF5	sp|Q13243-3|SRSF5_HUMAN (+1)	31 kDa	2	1	1	1	1	1
166.3	TRUE	Empty	Serine/arginine-rich splicing factor 4 OS=Homo sapiens GN=SRSF4 PE=1 SV=2	SRSF4_HUMAN	57 kDa	1	1	2	1	2	1
167	TRUE	Empty	Exportin-5 OS=Homo sapiens GN=XPO5 PE=1 SV=1	XPO5_HUMAN	136 kDa	3	4	1	2	6	7
168	TRUE	Empty	Isoform 2 of Myb-related protein B OS=Homo sapiens GN=MYBL2	sp|P10244-2|MYBB_HUMAN (+1)	76 kDa	8	5	0	0	4	3
169	TRUE	Empty	Isoform 2 of KH domain-containing, RNA-binding, signal transduction-associated protein 1 OS=Homo sapiens GN=KHDRBS1	sp|Q07666-2|KHDR1_HUMAN (+1)	46 kDa	3	3	3	2	4	2
170	TRUE	Empty	Isoform 2 of Splicing factor U2AF 35 kDa subunit OS=Homo sapiens GN=U2AF1	sp|Q01081-2|U2AF1_HUMAN (+1)	28 kDa	2	2	2	1	2	2
171	TRUE	Empty	Putative 60S ribosomal protein L13a-like MGC87657 OS=Homo sapiens PE=5 SV=1	R13AX_HUMAN (+1)	12 kDa	2	2	2	2	2	3
172	TRUE	Empty	Ran GTPase-activating protein 1 OS=Homo sapiens GN=RANGAP1 PE=1 SV=1	RAGP1_HUMAN	64 kDa	1	2	4	6	0	1
173	TRUE	Empty	60S ribosomal protein L7a OS=Homo sapiens GN=RPL7A PE=1 SV=2	RL7A_HUMAN	30 kDa	2	2	3	2	2	2
174	TRUE	Empty	40S ribosomal protein S6 OS=Homo sapiens GN=RPS6 PE=1 SV=1	RS6_HUMAN	29 kDa	3	2	5	5	5	3
175	TRUE	Empty	Serine/arginine-rich splicing factor 2 OS=Homo sapiens GN=SRSF2 PE=1 SV=4	SRSF2_HUMAN	25 kDa	2	3	2	3	2	2
176	TRUE	Empty	Isoform 2 of Mitotic checkpoint protein BUB3 OS=Homo sapiens GN=BUB3	sp|O43684-2|BUB3_HUMAN (+1)	37 kDa	5	4	0	1	6	6
177	TRUE	Empty	tRNA-splicing ligase RtcB homolog OS=Homo sapiens GN=RTCB PE=1 SV=1	RTCB_HUMAN	55 kDa	2	1	2	4	5	4
178	TRUE	Empty	60S ribosomal protein L13 OS=Homo sapiens GN=RPL13 PE=1 SV=4	sp|P26373|RL13_HUMAN	24 kDa	3	3	3	3	3	3
179.1	TRUE	Empty	Isoform 3 of Metastasis-associated protein MTA1 OS=Homo sapiens GN=MTA1	sp|Q13330-3|MTA1_HUMAN	79 kDa	4	3	2	0	5	5
179.2	TRUE	Empty	Metastasis-associated protein MTA1 OS=Homo sapiens GN=MTA1 PE=1 SV=2	sp|Q13330|MTA1_HUMAN	81 kDa	4	3	2	0	5	5
180	TRUE	Empty	Nucleolar protein 58 OS=Homo sapiens GN=NOP58 PE=1 SV=1	NOP58_HUMAN	60 kDa	3	2	3	1	2	2
181	TRUE	Empty	60S ribosomal protein L10a OS=Homo sapiens GN=RPL10A PE=1 SV=2	RL10A_HUMAN	25 kDa	2	2	3	2	5	3
182	TRUE	Empty	T-complex protein 1 subunit alpha OS=Homo sapiens GN=TCP1 PE=1 SV=1	TCPA_HUMAN	60 kDa	0	1	5	6	4	4
183.1	TRUE	Empty	Ezrin OS=Homo sapiens GN=EZR PE=1 SV=4	EZRI_HUMAN	69 kDa	1	2	3	4	3	2
183.2	TRUE	Empty	Isoform 4 of Radixin OS=Homo sapiens GN=RDX	sp|P35241-4|RADI_HUMAN (+2)	53 kDa	0	0	0	0	0	1
184.1	TRUE	Empty	Phosphatidylinositol 3-kinase regulatory subunit alpha OS=Homo sapiens GN=PIK3R1 PE=1 SV=2	sp|P27986|P85A_HUMAN (+1)	84 kDa	2	2	4	4	1	3
184.2	TRUE	Empty	Phosphatidylinositol 3-kinase regulatory subunit gamma OS=Homo sapiens GN=PIK3R3 PE=1 SV=2	sp|Q92569|P55G_HUMAN	54 kDa	3	0	3	2	0	1
184.3	TRUE	Empty	Phosphatidylinositol 3-kinase regulatory subunit beta OS=Homo sapiens GN=PIK3R2 PE=1 SV=2	P85B_HUMAN	82 kDa	0	0	0	0	0	2
185	TRUE	Empty	Probable ATP-dependent RNA helicase DDX46 OS=Homo sapiens GN=DDX46 PE=1 SV=2	DDX46_HUMAN	117 kDa	2	6	1	0	5	7
186	TRUE	Empty	60S ribosomal protein L23 OS=Homo sapiens GN=RPL23 PE=1 SV=1	RL23_HUMAN	15 kDa	2	2	2	2	2	3
187	TRUE	Empty	Heterogeneous nuclear ribonucleoprotein A0 OS=Homo sapiens GN=HNRNPA0 PE=1 SV=1	ROA0_HUMAN	31 kDa	4	2	3	2	4	1
188	TRUE	Empty	Serine/arginine-rich splicing factor 3 OS=Homo sapiens GN=SRSF3 PE=1 SV=1	SRSF3_HUMAN	19 kDa	4	3	4	2	3	2
189	TRUE	Empty	Leucine--tRNA ligase, cytoplasmic OS=Homo sapiens GN=LARS PE=1 SV=2	SYLC_HUMAN	134 kDa	0	0	5	12	2	2
190	TRUE	Empty	Isoform 2 of 40S ribosomal protein S24 OS=Homo sapiens GN=RPS24	sp|P62847-2|RS24_HUMAN (+3)	15 kDa	3	2	4	3	4	2
191	TRUE	Empty	Importin subunit beta-1 OS=Homo sapiens GN=KPNB1 PE=1 SV=2	sp|Q14974|IMB1_HUMAN	97 kDa	1	2	1	5	4	4
192	TRUE	Empty	Isoform 2 of Myb-binding protein 1A OS=Homo sapiens GN=MYBBP1A	sp|Q9BQG0-2|MBB1A_HUMAN	149 kDa	3	1	1	1	3	1
193	TRUE	Empty	Peptidyl-prolyl cis-trans isomerase NIMA-interacting 1 OS=Homo sapiens GN=PIN1 PE=1 SV=1	PIN1_HUMAN	18 kDa	2	2	3	2	2	2
194	TRUE	Empty	Protein RCC2 OS=Homo sapiens GN=RCC2 PE=1 SV=2	RCC2_HUMAN	56 kDa	5	3	1	0	4	4
195	TRUE	Empty	Exportin-1 OS=Homo sapiens GN=XPO1 PE=1 SV=1	XPO1_HUMAN	123 kDa	1	1	3	3	5	6
196	TRUE	Empty	RNA-binding protein 14 OS=Homo sapiens GN=RBM14 PE=1 SV=2	sp|Q96PK6|RBM14_HUMAN	69 kDa	3	4	3	2	2	3
197	TRUE	Empty	60S ribosomal protein L18 OS=Homo sapiens GN=RPL18 PE=1 SV=2	RL18_HUMAN	22 kDa	2	2	2	2	2	2
198	TRUE	Empty	Phosphoglycerate kinase 1 OS=Homo sapiens GN=PGK1 PE=1 SV=3	PGK1_HUMAN	45 kDa	2	3	3	3	2	3
199	TRUE	Empty	Ribonuclease inhibitor OS=Homo sapiens GN=RNH1 PE=1 SV=2	RINI_HUMAN	50 kDa	3	3	3	1	2	2
200	TRUE	Empty	D-3-phosphoglycerate dehydrogenase OS=Homo sapiens GN=PHGDH PE=1 SV=4	SERA_HUMAN	57 kDa	0	0	4	6	1	2
201	TRUE	Empty	Stress-induced-phosphoprotein 1 OS=Homo sapiens GN=STIP1 PE=1 SV=1	STIP1_HUMAN	63 kDa	1	2	3	4	3	3
202	TRUE	Empty	TAR DNA-binding protein 43 OS=Homo sapiens GN=TARDBP PE=1 SV=1	TADBP_HUMAN	45 kDa	3	3	3	1	3	4
203	TRUE	Empty	Isoform 2 of RNA-binding protein 39 OS=Homo sapiens GN=RBM39	sp|Q14498-2|RBM39_HUMAN (+2)	59 kDa	2	3	3	3	2	3
204	TRUE	Empty	Isoform 2 of Far upstream element-binding protein 1 OS=Homo sapiens GN=FUBP1	sp|Q96AE4-2|FUBP1_HUMAN (+1)	69 kDa	3	3	5	2	5	1
205	TRUE	Empty	Cofilin-1 OS=Homo sapiens GN=CFL1 PE=1 SV=3	COF1_HUMAN	19 kDa	2	3	2	3	2	2
206	TRUE	Empty	Proliferating cell nuclear antigen OS=Homo sapiens GN=PCNA PE=1 SV=1	PCNA_HUMAN	29 kDa	3	4	1	0	3	4
207	TRUE	Empty	Ribosomal L1 domain-containing protein 1 OS=Homo sapiens GN=RSL1D1 PE=1 SV=3	RL1D1_HUMAN	55 kDa	5	1	4	0	4	1
208	TRUE	Empty	60S ribosomal protein L23a OS=Homo sapiens GN=RPL23A PE=1 SV=1	RL23A_HUMAN	18 kDa	4	4	3	1	2	1
209	TRUE	Empty	Isoform 2 of Transcription elongation factor SPT5 OS=Homo sapiens GN=SUPT5H	sp|O00267-2|SPT5H_HUMAN (+1)	120 kDa	3	4	0	1	4	5
210	TRUE	Empty	U1 small nuclear ribonucleoprotein 70 kDa OS=Homo sapiens GN=SNRNP70 PE=1 SV=2	sp|P08621|RU17_HUMAN	52 kDa	1	1	3	2	2	2
211	TRUE	Empty	Low molecular weight phosphotyrosine protein phosphatase OS=Homo sapiens GN=ACP1 PE=1 SV=3	sp|P24666|PPAC_HUMAN	18 kDa	3	3	2	2	2	4
212	TRUE	Empty	Isoform 2 of Myosin-10 OS=Homo sapiens GN=MYH10	sp|P35580-2|MYH10_HUMAN (+3)	231 kDa	0	0	2	8	1	2
213	TRUE	Empty	Isoform Short of Antigen KI-67 OS=Homo sapiens GN=MKI67	sp|P46013-2|KI67_HUMAN (+1)	319 kDa	4	3	3	0	1	1
214	TRUE	Empty	GMP synthase [glutamine-hydrolyzing] OS=Homo sapiens GN=GMPS PE=1 SV=1	sp|P49915|GUAA_HUMAN	77 kDa	2	1	0	1	4	3
215	TRUE	Empty	Isoform 2 of Vigilin OS=Homo sapiens GN=HDLBP	sp|Q00341-2|VIGLN_HUMAN	138 kDa	0	1	7	2	2	1
216	TRUE	Empty	Cysteine and glycine-rich protein 2 OS=Homo sapiens GN=CSRP2 PE=1 SV=3	CSRP2_HUMAN	21 kDa	2	0	2	3	1	2
217	TRUE	Empty	Isoform 2 of 60S ribosomal protein L11 OS=Homo sapiens GN=RPL11	sp|P62913-2|RL11_HUMAN (+1)	20 kDa	2	2	2	2	2	2
218	TRUE	Empty	Lamin-B1 OS=Homo sapiens GN=LMNB1 PE=1 SV=2	LMNB1_HUMAN	66 kDa	2	1	1	2	2	2
219	TRUE	Empty	Luc7-like protein 3 OS=Homo sapiens GN=LUC7L3 PE=1 SV=2	LC7L3_HUMAN	51 kDa	1	2	2	0	2	3
220	TRUE	Empty	Isoform 4 of E3 ubiquitin-protein ligase BRE1B OS=Homo sapiens GN=RNF40	sp|O75150-4|BRE1B_HUMAN (+1)	102 kDa	3	3	1	0	3	4
221	TRUE	Empty	Splicing factor 3B subunit 3 OS=Homo sapiens GN=SF3B3 PE=1 SV=4	sp|Q15393|SF3B3_HUMAN	136 kDa	1	1	3	0	5	4
222	TRUE	Empty	Importin-4 OS=Homo sapiens GN=IPO4 PE=1 SV=2	sp|Q8TEX9|IPO4_HUMAN (+1)	119 kDa	2	2	0	1	4	6
223	TRUE	Empty	Isoform 1 of RNA-binding protein Raly OS=Homo sapiens GN=RALY	sp|Q9UKM9-2|RALY_HUMAN	30 kDa	4	2	2	0	3	2
224	TRUE	Empty	DnaJ homolog subfamily A member 2 OS=Homo sapiens GN=DNAJA2 PE=1 SV=1	DNJA2_HUMAN	46 kDa	1	1	2	2	2	2
225	TRUE	Empty	Ig lambda-2 chain C regions OS=Homo sapiens GN=IGLC2 PE=1 SV=1	LAC2_HUMAN (+3)	11 kDa	2	2	2	2	2	2
226	TRUE	Empty	40S ribosomal protein S15 OS=Homo sapiens GN=RPS15 PE=1 SV=2	RS15_HUMAN	17 kDa	1	1	1	1	1	2
227.1	TRUE	Empty	Transcriptional repressor protein YY1 OS=Homo sapiens GN=YY1 PE=1 SV=2	TYY1_HUMAN	45 kDa	2	1	1	1	3	2
227.2	TRUE	Empty	Zinc finger protein 42 homolog OS=Homo sapiens GN=ZFP42 PE=1 SV=2	ZFP42_HUMAN	35 kDa	2	1	1	2	2	2
228	TRUE	Empty	Serine-threonine kinase receptor-associated protein OS=Homo sapiens GN=STRAP PE=1 SV=1	STRAP_HUMAN	38 kDa	1	0	4	3	4	2
229	TRUE	Empty	Thioredoxin domain-containing protein 17 OS=Homo sapiens GN=TXNDC17 PE=1 SV=1	TXD17_HUMAN	14 kDa	3	3	2	3	2	1
230	TRUE	Empty	Isoform 2 of Plasminogen activator inhibitor 1 RNA-binding protein OS=Homo sapiens GN=SERBP1	sp|Q8NC51-2|PAIRB_HUMAN (+3)	44 kDa	2	2	3	3	2	1
231	TRUE	Empty	Isoform 2 of Regulator of nonsense transcripts 1 OS=Homo sapiens GN=UPF1	sp|Q92900-2|RENT1_HUMAN (+1)	123 kDa	3	2	4	2	0	0
232	TRUE	Empty	60S ribosomal protein L14 OS=Homo sapiens GN=RPL14 PE=1 SV=4	RL14_HUMAN	23 kDa	2	2	2	1	2	1
233	TRUE	Empty	60S ribosomal protein L22 OS=Homo sapiens GN=RPL22 PE=1 SV=2	RL22_HUMAN	15 kDa	2	2	2	2	2	2
234	TRUE	Empty	60S ribosomal protein L24 OS=Homo sapiens GN=RPL24 PE=1 SV=1	RL24_HUMAN	18 kDa	2	2	2	2	2	2
235	TRUE	Empty	40S ribosomal protein S28 OS=Homo sapiens GN=RPS28 PE=1 SV=1	RS28_HUMAN	8 kDa	2	2	1	1	1	1
236.1	TRUE	Empty	Isoform 2 of Transportin-1 OS=Homo sapiens GN=TNPO1	sp|Q92973-2|TNPO1_HUMAN (+1)	101 kDa	1	2	0	0	4	1
236.2	TRUE	Empty	Isoform 2 of Transportin-2 OS=Homo sapiens GN=TNPO2	sp|O14787-2|TNPO2_HUMAN	100 kDa	1	0	0	0	0	0
237	TRUE	Empty	Cytoplasmic dynein 1 heavy chain 1 OS=Homo sapiens GN=DYNC1H1 PE=1 SV=5	DYHC1_HUMAN	532 kDa	0	0	1	5	2	2
238	TRUE	Empty	60S ribosomal protein L21 OS=Homo sapiens GN=RPL21 PE=1 SV=2	RL21_HUMAN	19 kDa	2	2	2	2	2	3
239	TRUE	Empty	60S ribosomal protein L26-like 1 OS=Homo sapiens GN=RPL26L1 PE=1 SV=1	RL26L_HUMAN (+1)	17 kDa	1	2	3	2	3	4
240	TRUE	Empty	Activated RNA polymerase II transcriptional coactivator p15 OS=Homo sapiens GN=SUB1 PE=1 SV=3	TCP4_HUMAN	14 kDa	3	2	1	1	3	2
241	TRUE	Empty	Isoform 2 of General transcription factor II-I OS=Homo sapiens GN=GTF2I	sp|P78347-2|GTF2I_HUMAN (+3)	108 kDa	1	5	1	1	3	2
242	TRUE	Empty	Isoform B of Eukaryotic translation initiation factor 4 gamma 1 OS=Homo sapiens GN=EIF4G1	sp|Q04637-3|IF4G1_HUMAN (+7)	172 kDa	0	0	3	3	4	1
243	TRUE	Empty	Isoform 2 of tRNA (cytosine(34)-C(5))-methyltransferase OS=Homo sapiens GN=NSUN2	sp|Q08J23-2|NSUN2_HUMAN (+1)	82 kDa	3	0	2	0	3	2
244	TRUE	Empty	Fanconi anemia group I protein OS=Homo sapiens GN=FANCI PE=1 SV=4	sp|Q9NVI1|FANCI_HUMAN	149 kDa	3	2	1	0	4	4
245	TRUE	Empty	DNA-(apurinic or apyrimidinic site) lyase OS=Homo sapiens GN=APEX1 PE=1 SV=2	APEX1_HUMAN	36 kDa	2	1	1	1	2	2
246.1	TRUE	Empty	Cyclin-dependent kinase 1 OS=Homo sapiens GN=CDK1 PE=1 SV=3	sp|P06493|CDK1_HUMAN	34 kDa	2	1	1	2	2	3
246.2	TRUE	Empty	Isoform 2 of Cyclin-dependent kinase 2 OS=Homo sapiens GN=CDK2	sp|P24941-2|CDK2_HUMAN (+1)	30 kDa	0	0	0	0	1	2
246.3	TRUE	Empty	Isoform 2 of Cyclin-dependent kinase 13 OS=Homo sapiens GN=CDK13	sp|Q14004-2|CDK13_HUMAN (+1)	158 kDa	0	0	0	0	0	0
246.4	TRUE	Empty	Cyclin-dependent kinase 4 OS=Homo sapiens GN=CDK4 PE=1 SV=2	CDK4_HUMAN	34 kDa	0	0	0	0	0	0
246.5	TRUE	Empty	Cyclin-dependent kinase 3 OS=Homo sapiens GN=CDK3 PE=1 SV=1	CDK3_HUMAN	35 kDa	0	0	0	0	0	0
247	TRUE	Empty	Eukaryotic translation initiation factor 3 subunit A OS=Homo sapiens GN=EIF3A PE=1 SV=1	EIF3A_HUMAN	167 kDa	1	1	4	4	2	1
248	TRUE	Empty	Eukaryotic translation initiation factor 2 subunit 1 OS=Homo sapiens GN=EIF2S1 PE=1 SV=3	IF2A_HUMAN	36 kDa	0	1	2	4	2	2
249	TRUE	Empty	Eukaryotic translation initiation factor 2 subunit 3 OS=Homo sapiens GN=EIF2S3 PE=1 SV=3	IF2G_HUMAN	51 kDa	1	2	2	2	3	2
250	TRUE	Empty	Methionine--tRNA ligase, cytoplasmic OS=Homo sapiens GN=MARS PE=1 SV=2	SYMC_HUMAN	101 kDa	0	0	6	6	0	1
251	TRUE	Empty	Glutamine--tRNA ligase OS=Homo sapiens GN=QARS PE=1 SV=1	SYQ_HUMAN	88 kDa	0	1	2	4	1	1
252	TRUE	Empty	Chromodomain-helicase-DNA-binding protein 4 OS=Homo sapiens GN=CHD4 PE=1 SV=2	sp|Q14839|CHD4_HUMAN	218 kDa	3	1	1	0	1	2
253	TRUE	Empty	Leucine-rich repeat-containing protein 41 OS=Homo sapiens GN=LRRC41 PE=1 SV=3	sp|Q15345|LRC41_HUMAN	89 kDa	4	2	1	0	1	2
254	TRUE	Empty	Ubiquitin-60S ribosomal protein L40 OS=Homo sapiens GN=UBA52 PE=1 SV=2	RL40_HUMAN	15 kDa	2	2	2	2	1	1
255	TRUE	Empty	Isoform 1 of Four and a half LIM domains protein 1 OS=Homo sapiens GN=FHL1	sp|Q13642-1|FHL1_HUMAN (+4)	32 kDa	2	2	2	2	2	2
256.1	TRUE	Empty	Copine-3 OS=Homo sapiens GN=CPNE3 PE=1 SV=1	CPNE3_HUMAN	60 kDa	1	3	2	1	1	1
256.2	TRUE	Empty	Isoform 2 of Copine-4 OS=Homo sapiens GN=CPNE4	sp|Q96A23-2|CPNE4_HUMAN (+1)	64 kDa	0	0	1	0	0	0
256.3	TRUE	Empty	Copine-7 OS=Homo sapiens GN=CPNE7 PE=2 SV=1	sp|Q9UBL6|CPNE7_HUMAN	70 kDa	1	0	0	0	0	0
256.4	TRUE	Empty	Copine-8 OS=Homo sapiens GN=CPNE8 PE=1 SV=2	CPNE8_HUMAN	63 kDa	0	0	0	0	0	0
256.5	TRUE	Empty	Copine-5 OS=Homo sapiens GN=CPNE5 PE=1 SV=2	CPNE5_HUMAN	66 kDa	0	0	0	0	0	0
256.6	TRUE	Empty	Copine-2 OS=Homo sapiens GN=CPNE2 PE=1 SV=3	CPNE2_HUMAN	61 kDa	0	0	0	0	0	0
257	TRUE	Empty	E3 ubiquitin-protein ligase BRE1A OS=Homo sapiens GN=RNF20 PE=1 SV=2	BRE1A_HUMAN	114 kDa	1	1	0	1	3	2
258	TRUE	Empty	60S ribosomal protein L27a OS=Homo sapiens GN=RPL27A PE=1 SV=2	RL27A_HUMAN	17 kDa	2	2	3	2	2	2
259	TRUE	Empty	40S ribosomal protein S18 OS=Homo sapiens GN=RPS18 PE=1 SV=3	RS18_HUMAN	18 kDa	2	2	3	1	3	2
260	TRUE	Empty	Valine--tRNA ligase OS=Homo sapiens GN=VARS PE=1 SV=4	SYVC_HUMAN	140 kDa	0	0	3	5	2	0
261	TRUE	Empty	Ubiquitin carboxyl-terminal hydrolase 11 OS=Homo sapiens GN=USP11 PE=1 SV=3	UBP11_HUMAN	110 kDa	0	1	1	1	2	4
262	TRUE	Empty	Isoform 3 of Nucleoside diphosphate kinase B OS=Homo sapiens GN=NME2	sp|P22392-2|NDKB_HUMAN (+1)	30 kDa	1	2	0	0	3	2
263	TRUE	Empty	Isoform 2 of Transketolase OS=Homo sapiens GN=TKT	sp|P29401-2|TKT_HUMAN (+1)	69 kDa	1	1	1	1	3	1
264	TRUE	Empty	Isoform Short of Ubiquitin carboxyl-terminal hydrolase 5 OS=Homo sapiens GN=USP5	sp|P45974-2|UBP5_HUMAN (+1)	93 kDa	0	0	0	0	6	6
265	TRUE	Empty	Isoform 2 of Guanine nucleotide-binding protein-like 3 OS=Homo sapiens GN=GNL3	sp|Q9BVP2-2|GNL3_HUMAN (+1)	61 kDa	6	2	2	0	1	0
266	TRUE	Empty	Putative RNA-binding protein Luc7-like 2 OS=Homo sapiens GN=LUC7L2 PE=1 SV=2	sp|Q9Y383|LC7L2_HUMAN	47 kDa	2	3	1	2	2	2
267	TRUE	Empty	Copine-1 OS=Homo sapiens GN=CPNE1 PE=1 SV=1	CPNE1_HUMAN	59 kDa	2	2	2	3	2	2
268	TRUE	Empty	Translational activator GCN1 OS=Homo sapiens GN=GCN1L1 PE=1 SV=6	GCN1L_HUMAN	293 kDa	0	1	3	2	1	2
269	TRUE	Empty	Isoform 1 of Vinculin OS=Homo sapiens GN=VCL	sp|P18206-2|VINC_HUMAN (+1)	117 kDa	2	0	1	2	1	1
270	TRUE	Empty	Small ubiquitin-related modifier 1 OS=Homo sapiens GN=SUMO1 PE=1 SV=1	sp|P63165|SUMO1_HUMAN	12 kDa	2	2	2	1	1	2
271.1	TRUE	Empty	Transcription elongation factor A protein 1 OS=Homo sapiens GN=TCEA1 PE=1 SV=2	sp|P23193|TCEA1_HUMAN	34 kDa	3	3	0	0	2	5
271.2	TRUE	Empty	Isoform 2 of Transcription elongation factor A protein 1 OS=Homo sapiens GN=TCEA1	sp|P23193-2|TCEA1_HUMAN	32 kDa	0	0	0	0	0	0
272	TRUE	Empty	Eukaryotic translation initiation factor 3 subunit I OS=Homo sapiens GN=EIF3I PE=1 SV=1	EIF3I_HUMAN	37 kDa	2	2	1	2	3	2
273	TRUE	Empty	Nucleolar GTP-binding protein 1 OS=Homo sapiens GN=GTPBP4 PE=1 SV=3	NOG1_HUMAN	74 kDa	5	1	2	0	2	2
274	TRUE	Empty	Ran-specific GTPase-activating protein OS=Homo sapiens GN=RANBP1 PE=1 SV=1	RANG_HUMAN	23 kDa	1	2	3	3	1	1
275	TRUE	Empty	40S ribosomal protein S13 OS=Homo sapiens GN=RPS13 PE=1 SV=2	RS13_HUMAN	17 kDa	0	0	2	0	3	3
276	TRUE	Empty	Superkiller viralicidic activity 2-like 2 OS=Homo sapiens GN=SKIV2L2 PE=1 SV=3	SK2L2_HUMAN	118 kDa	1	2	1	1	2	3
277	TRUE	Empty	Splicing factor 3B subunit 1 OS=Homo sapiens GN=SF3B1 PE=1 SV=3	sp|O75533|SF3B1_HUMAN	146 kDa	1	2	2	1	3	3
278	TRUE	Empty	Isoform 2 of Cold shock domain-containing protein E1 OS=Homo sapiens GN=CSDE1	sp|O75534-2|CSDE1_HUMAN (+3)	86 kDa	1	1	5	4	1	0
279	TRUE	Empty	Isoform Smooth muscle of Myosin light polypeptide 6 OS=Homo sapiens GN=MYL6	sp|P60660-2|MYL6_HUMAN (+1)	17 kDa	1	0	2	3	3	2
280	TRUE	Empty	Isoform 2 of E3 ubiquitin-protein ligase UHRF1 OS=Homo sapiens GN=UHRF1	sp|Q96T88-2|UHRF1_HUMAN (+1)	91 kDa	4	4	0	0	1	2
281	TRUE	Empty	40S ribosomal protein S12 OS=Homo sapiens GN=RPS12 PE=1 SV=3	RS12_HUMAN	15 kDa	1	1	2	1	2	1
282	TRUE	Empty	Small nuclear ribonucleoprotein Sm D3 OS=Homo sapiens GN=SNRPD3 PE=1 SV=1	SMD3_HUMAN	14 kDa	1	2	1	1	1	1
283.1	TRUE	Empty	Tyrosine-protein kinase Yes OS=Homo sapiens GN=YES1 PE=1 SV=3	YES_HUMAN	61 kDa	0	0	2	2	1	2
283.2	TRUE	Empty	Isoform 2 of Tyrosine-protein kinase HCK OS=Homo sapiens GN=HCK	sp|P08631-2|HCK_HUMAN (+3)	57 kDa	0	0	2	2	0	1
283.3	TRUE	Empty	Isoform 3 of Tyrosine-protein kinase Lck OS=Homo sapiens GN=LCK	sp|P06239-3|LCK_HUMAN (+1)	61 kDa	0	0	1	0	0	0
283.4	TRUE	Empty	Isoform 10 of Fibroblast growth factor receptor 2 OS=Homo sapiens GN=FGFR2	sp|P21802-10|FGFR2_HUMAN (+16)	92 kDa	0	0	0	0	0	0
283.5	TRUE	Empty	Isoform 2 of Fibroblast growth factor receptor 3 OS=Homo sapiens GN=FGFR3	sp|P22607-2|FGFR3_HUMAN (+1)	88 kDa	0	0	0	0	0	0
283.6	TRUE	Empty	Isoform 2 of Tyrosine-protein kinase Lyn OS=Homo sapiens GN=LYN	sp|P07948-2|LYN_HUMAN (+1)	56 kDa	0	0	0	0	0	0
283.7	TRUE	Empty	Isoform 2 of Tyrosine-protein kinase Fyn OS=Homo sapiens GN=FYN	sp|P06241-2|FYN_HUMAN (+2)	60 kDa	0	0	0	0	0	0
284	TRUE	Empty	Ras GTPase-activating protein-binding protein 1 OS=Homo sapiens GN=G3BP1 PE=1 SV=1	G3BP1_HUMAN	52 kDa	1	0	3	1	2	1
285	TRUE	Empty	PDZ and LIM domain protein 1 OS=Homo sapiens GN=PDLIM1 PE=1 SV=4	PDLI1_HUMAN	36 kDa	0	0	3	3	1	1
286	TRUE	Empty	Protein phosphatase 1G OS=Homo sapiens GN=PPM1G PE=1 SV=1	PPM1G_HUMAN	59 kDa	3	3	0	0	2	3
287	TRUE	Empty	60S ribosomal protein L10 OS=Homo sapiens GN=RPL10 PE=1 SV=4	RL10_HUMAN	25 kDa	1	2	3	2	2	1
288	TRUE	Empty	Rab GDP dissociation inhibitor beta OS=Homo sapiens GN=GDI2 PE=1 SV=2	sp|P50395|GDIB_HUMAN	51 kDa	2	1	3	2	1	2
289	TRUE	Empty	Eukaryotic translation initiation factor 3 subunit B OS=Homo sapiens GN=EIF3B PE=1 SV=3	sp|P55884|EIF3B_HUMAN	92 kDa	0	0	5	2	2	0
290	TRUE	Empty	Isoform 2 of Cullin-associated NEDD8-dissociated protein 1 OS=Homo sapiens GN=CAND1	sp|Q86VP6-2|CAND1_HUMAN (+1)	118 kDa	0	0	1	1	4	3
291	TRUE	Empty	DNA replication licensing factor MCM4 OS=Homo sapiens GN=MCM4 PE=1 SV=5	MCM4_HUMAN	97 kDa	0	2	1	1	3	2
292	TRUE	Empty	Small nuclear ribonucleoprotein Sm D2 OS=Homo sapiens GN=SNRPD2 PE=1 SV=1	sp|P62316|SMD2_HUMAN	14 kDa	3	0	3	1	0	0
293	TRUE	Empty	Histone deacetylase 2 OS=Homo sapiens GN=HDAC2 PE=1 SV=2	HDAC2_HUMAN	55 kDa	3	3	2	1	2	2
294	TRUE	Empty	Sister chromatid cohesion protein PDS5 homolog A OS=Homo sapiens GN=PDS5A PE=1 SV=1	sp|Q29RF7|PDS5A_HUMAN	151 kDa	1	1	1	1	2	1
295	TRUE	Empty	Serine/threonine-protein phosphatase 2A 55 kDa regulatory subunit B delta isoform OS=Homo sapiens GN=PPP2R2D PE=2 SV=1	2ABD_HUMAN (+2)	52 kDa	1	1	1	1	2	2
296	TRUE	Empty	60S ribosomal protein L35a OS=Homo sapiens GN=RPL35A PE=1 SV=2	RL35A_HUMAN	13 kDa	2	2	2	1	1	1
297	TRUE	Empty	60S ribosomal protein L38 OS=Homo sapiens GN=RPL38 PE=1 SV=2	RL38_HUMAN	8 kDa	2	1	2	2	1	1
298	TRUE	Empty	Isoform 2 of Fructose-bisphosphate aldolase A OS=Homo sapiens GN=ALDOA	sp|P04075-2|ALDOA_HUMAN (+1)	45 kDa	1	2	2	1	2	1
299	TRUE	Empty	Eukaryotic translation initiation factor 2 subunit 2 OS=Homo sapiens GN=EIF2S2 PE=1 SV=2	IF2B_HUMAN	38 kDa	1	0	3	3	1	2
300	TRUE	Empty	26S protease regulatory subunit 4 OS=Homo sapiens GN=PSMC1 PE=1 SV=1	PRS4_HUMAN	49 kDa	0	0	1	5	2	1
301	TRUE	Empty	60S acidic ribosomal protein P0 OS=Homo sapiens GN=RPLP0 PE=1 SV=1	RLA0_HUMAN	34 kDa	0	0	3	1	3	2
302	TRUE	Empty	Structural maintenance of chromosomes protein 3 OS=Homo sapiens GN=SMC3 PE=1 SV=2	SMC3_HUMAN	142 kDa	4	2	0	0	2	3
303	TRUE	Empty	Staphylococcal nuclease domain-containing protein 1 OS=Homo sapiens GN=SND1 PE=1 SV=1	SND1_HUMAN	102 kDa	0	0	5	6	0	0
304	TRUE	Empty	SNW domain-containing protein 1 OS=Homo sapiens GN=SNW1 PE=1 SV=1	SNW1_HUMAN	61 kDa	3	1	0	0	2	4
305	TRUE	Empty	Isoform 2 of Host cell factor 1 OS=Homo sapiens GN=HCFC1	sp|P51610-2|HCFC1_HUMAN (+2)	202 kDa	0	1	0	1	3	2
306	TRUE	Empty	Isoform Monomeric of Arginine--tRNA ligase, cytoplasmic OS=Homo sapiens GN=RARS	sp|P54136-2|SYRC_HUMAN (+1)	67 kDa	0	0	2	7	0	0
307	TRUE	Empty	T-complex protein 1 subunit beta OS=Homo sapiens GN=CCT2 PE=1 SV=4	sp|P78371|TCPB_HUMAN	57 kDa	0	0	3	4	3	0
308	TRUE	Empty	Zinc finger MYM-type protein 4 OS=Homo sapiens GN=ZMYM4 PE=1 SV=1	sp|Q5VZL5|ZMYM4_HUMAN	173 kDa	5	1	0	0	0	0
309	TRUE	Empty	Nucleolar protein 56 OS=Homo sapiens GN=NOP56 PE=1 SV=4	NOP56_HUMAN	66 kDa	3	1	1	0	2	1
310	TRUE	Empty	Lupus La protein OS=Homo sapiens GN=SSB PE=1 SV=2	LA_HUMAN	47 kDa	2	1	0	0	2	1
311	TRUE	Empty	Glutaredoxin-3 OS=Homo sapiens GN=GLRX3 PE=1 SV=2	GLRX3_HUMAN	37 kDa	2	1	2	1	2	2
312	TRUE	Empty	RNA-binding protein EWS OS=Homo sapiens GN=EWSR1 PE=1 SV=1	sp|Q01844|EWS_HUMAN (+3)	68 kDa	2	2	2	0	2	1
313	TRUE	Empty	Core-binding factor subunit beta OS=Homo sapiens GN=CBFB PE=1 SV=2	sp|Q13951|PEBB_HUMAN	22 kDa	1	2	1	2	2	2
314	TRUE	Empty	40S ribosomal protein S26 OS=Homo sapiens GN=RPS26 PE=1 SV=3	RS26_HUMAN	13 kDa	0	0	2	2	0	1
315	TRUE	Empty	Small nuclear ribonucleoprotein Sm D1 OS=Homo sapiens GN=SNRPD1 PE=1 SV=1	SMD1_HUMAN	13 kDa	2	2	2	1	2	2
316	TRUE	Empty	Isoform 2 of Serine/arginine-rich splicing factor 11 OS=Homo sapiens GN=SRSF11	sp|Q05519-2|SRS11_HUMAN (+1)	53 kDa	2	2	2	1	2	2
317	TRUE	Empty	E3 ubiquitin-protein ligase RNF138 OS=Homo sapiens GN=RNF138 PE=1 SV=1	sp|Q8WVD3|RN138_HUMAN	28 kDa	1	1	1	1	2	1
318	TRUE	Empty	60S ribosomal protein L18a OS=Homo sapiens GN=RPL18A PE=1 SV=2	RL18A_HUMAN	21 kDa	1	0	0	2	0	2
319	TRUE	Empty	DNA replication licensing factor MCM2 OS=Homo sapiens GN=MCM2 PE=1 SV=4	MCM2_HUMAN	102 kDa	0	3	0	1	3	2
320	TRUE	Empty	CAD protein OS=Homo sapiens GN=CAD PE=1 SV=3	PYR1_HUMAN	243 kDa	0	0	2	5	1	1
321	TRUE	Empty	Zyxin OS=Homo sapiens GN=ZYX PE=1 SV=1	ZYX_HUMAN	61 kDa	1	0	3	3	1	1
322	TRUE	Empty	Isoform 3 of T-complex protein 1 subunit eta OS=Homo sapiens GN=CCT7	sp|Q99832-3|TCPH_HUMAN (+1)	55 kDa	0	2	1	3	3	0
323	TRUE	Empty	RNA-binding protein 4 OS=Homo sapiens GN=RBM4 PE=1 SV=1	sp|Q9BWF3|RBM4_HUMAN	40 kDa	0	3	1	0	2	2
324	TRUE	Empty	Elongation factor 1-gamma OS=Homo sapiens GN=EEF1G PE=1 SV=3	EF1G_HUMAN	50 kDa	2	1	2	2	1	1
325	TRUE	Empty	Isoform 2 of Splicing factor 1 OS=Homo sapiens GN=SF1	sp|Q15637-2|SF01_HUMAN (+6)	69 kDa	2	2	1	0	2	2
326	TRUE	Empty	Probable ubiquitin carboxyl-terminal hydrolase FAF-X OS=Homo sapiens GN=USP9X PE=1 SV=3	sp|Q93008|USP9X_HUMAN	292 kDa	0	0	0	2	1	2
327	TRUE	Empty	mRNA turnover protein 4 homolog OS=Homo sapiens GN=MRTO4 PE=1 SV=2	MRT4_HUMAN	28 kDa	2	1	1	1	0	0
328	TRUE	Empty	ATP-dependent DNA helicase Q1 OS=Homo sapiens GN=RECQL PE=1 SV=3	RECQ1_HUMAN	73 kDa	0	1	0	0	2	2
329	TRUE	Empty	60S ribosomal protein L19 OS=Homo sapiens GN=RPL19 PE=1 SV=1	RL19_HUMAN	23 kDa	2	2	2	1	2	1
330	TRUE	Empty	60S ribosomal protein L36 OS=Homo sapiens GN=RPL36 PE=1 SV=3	RL36_HUMAN	12 kDa	2	1	2	2	1	1
331	TRUE	Empty	DNA ligase 3 OS=Homo sapiens GN=LIG3 PE=1 SV=2	sp|P49916|DNLI3_HUMAN	113 kDa	1	2	1	1	2	2
332	TRUE	Empty	Uncharacterized protein C19orf43 OS=Homo sapiens GN=C19orf43 PE=1 SV=1	CS043_HUMAN	18 kDa	2	1	1	1	1	1
333	TRUE	Empty	40S ribosomal protein S3a OS=Homo sapiens GN=RPS3A PE=1 SV=2	RS3A_HUMAN	30 kDa	0	1	0	2	2	0
334	TRUE	Empty	Isoform 3 of Transformer-2 protein homolog beta OS=Homo sapiens GN=TRA2B	sp|P62995-3|TRA2B_HUMAN (+1)	22 kDa	2	2	0	1	1	1
335	TRUE	Empty	Nitric oxide synthase-interacting protein OS=Homo sapiens GN=NOSIP PE=1 SV=1	NOSIP_HUMAN	33 kDa	2	1	1	0	3	2
336	TRUE	Empty	26S protease regulatory subunit 7 OS=Homo sapiens GN=PSMC2 PE=1 SV=3	PRS7_HUMAN	49 kDa	1	0	2	3	1	1
337	TRUE	Empty	T-complex protein 1 subunit epsilon OS=Homo sapiens GN=CCT5 PE=1 SV=1	sp|P48643|TCPE_HUMAN	60 kDa	0	0	1	4	2	1
338	TRUE	Empty	Squamous cell carcinoma antigen recognized by T-cells 3 OS=Homo sapiens GN=SART3 PE=1 SV=1	sp|Q15020|SART3_HUMAN	110 kDa	0	3	0	0	2	3
339	TRUE	Empty	Isoform 2 of RNA-binding protein with serine-rich domain 1 OS=Homo sapiens GN=RNPS1	sp|Q15287-2|RNPS1_HUMAN (+2)	32 kDa	0	1	0	1	4	3
340	TRUE	Empty	Isoform 2 of Cell cycle and apoptosis regulator protein 2 OS=Homo sapiens GN=CCAR2	sp|Q8N163-2|CCAR2_HUMAN (+1)	103 kDa	2	1	0	1	3	2
341	TRUE	Empty	Isoform 2 of Fragile X mental retardation syndrome-related protein 1 OS=Homo sapiens GN=FXR1	sp|P51114-2|FXR1_HUMAN (+1)	61 kDa	2	2	3	3	2	1
342	TRUE	Empty	Isoform 2 of Pre-mRNA-splicing factor RBM22 OS=Homo sapiens GN=RBM22	sp|Q9NW64-2|RBM22_HUMAN (+1)	41 kDa	2	2	0	0	2	2
343	TRUE	Empty	Eukaryotic translation initiation factor 3 subunit D OS=Homo sapiens GN=EIF3D PE=1 SV=1	EIF3D_HUMAN	64 kDa	2	1	1	1	2	1
344	TRUE	Empty	Transitional endoplasmic reticulum ATPase OS=Homo sapiens GN=VCP PE=1 SV=4	TERA_HUMAN	89 kDa	1	0	2	2	1	0
345	TRUE	Empty	Isoform 2 of Heterogeneous nuclear ribonucleoprotein H3 OS=Homo sapiens GN=HNRNPH3	sp|P31942-2|HNRH3_HUMAN (+2)	35 kDa	2	1	1	0	1	0
346	TRUE	Empty	HEAT repeat-containing protein 3 OS=Homo sapiens GN=HEATR3 PE=1 SV=2	sp|Q7Z4Q2|HEAT3_HUMAN	75 kDa	2	1	0	0	2	1
347	TRUE	Empty	Isoform 2 of ATP-dependent RNA helicase DDX54 OS=Homo sapiens GN=DDX54	sp|Q8TDD1-2|DDX54_HUMAN (+1)	99 kDa	1	1	2	1	1	0
348.1	TRUE	Empty	40S ribosomal protein S27-like OS=Homo sapiens GN=RPS27L PE=1 SV=3	RS27L_HUMAN	9 kDa	1	1	1	2	1	1
348.2	TRUE	Empty	40S ribosomal protein S27 OS=Homo sapiens GN=RPS27 PE=1 SV=3	RS27_HUMAN	9 kDa	1	1	1	1	2	1
349.1	TRUE	Empty	Chromosome-associated kinesin KIF4A OS=Homo sapiens GN=KIF4A PE=1 SV=3	sp|O95239|KIF4A_HUMAN	140 kDa	3	1	0	0	2	2
349.2	TRUE	Empty	Chromosome-associated kinesin KIF4B OS=Homo sapiens GN=KIF4B PE=2 SV=2	KIF4B_HUMAN	140 kDa	0	0	0	0	0	0
350	TRUE	Empty	Gem-associated protein 5 OS=Homo sapiens GN=GEMIN5 PE=1 SV=3	GEMI5_HUMAN	169 kDa	0	0	2	4	0	0
351	TRUE	Empty	26S protease regulatory subunit 10B OS=Homo sapiens GN=PSMC6 PE=1 SV=1	PRS10_HUMAN	44 kDa	0	0	3	4	0	0
352	TRUE	Empty	26S protease regulatory subunit 6A OS=Homo sapiens GN=PSMC3 PE=1 SV=3	PRS6A_HUMAN	49 kDa	0	0	1	3	2	0
353	TRUE	Empty	Replication protein A 14 kDa subunit OS=Homo sapiens GN=RPA3 PE=1 SV=1	RFA3_HUMAN	14 kDa	1	1	1	1	1	3
354	TRUE	Empty	40S ribosomal protein S10 OS=Homo sapiens GN=RPS10 PE=1 SV=1	RS10_HUMAN	19 kDa	0	0	3	1	2	1
355	TRUE	Empty	pre-rRNA processing protein FTSJ3 OS=Homo sapiens GN=FTSJ3 PE=1 SV=2	SPB1_HUMAN	97 kDa	5	0	2	0	1	0
356	TRUE	Empty	Targeting protein for Xklp2 OS=Homo sapiens GN=TPX2 PE=1 SV=2	TPX2_HUMAN	86 kDa	5	1	0	0	0	1
357	TRUE	Empty	Insulin-like growth factor 2 mRNA-binding protein 3 OS=Homo sapiens GN=IGF2BP3 PE=1 SV=2	sp|O00425|IF2B3_HUMAN	64 kDa	2	2	6	5	1	2
358	TRUE	Empty	Isoform 2 of Pre-mRNA-processing factor 6 OS=Homo sapiens GN=PRPF6	sp|O94906-2|PRP6_HUMAN (+1)	102 kDa	0	1	0	0	4	3
359	TRUE	Empty	Isoform SMN-delta5 of Survival motor neuron protein OS=Homo sapiens GN=SMN1	sp|Q16637-2|SMN_HUMAN (+3)	29 kDa	1	0	1	3	0	1
360	TRUE	Empty	Calcyclin-binding protein OS=Homo sapiens GN=CACYBP PE=1 SV=2	sp|Q9HB71|CYBP_HUMAN	26 kDa	0	0	1	2	2	3
361	TRUE	Empty	DNA replication licensing factor MCM6 OS=Homo sapiens GN=MCM6 PE=1 SV=1	MCM6_HUMAN	93 kDa	1	2	0	0	2	1
362	TRUE	Empty	Chromobox protein homolog 5 OS=Homo sapiens GN=CBX5 PE=1 SV=1	CBX5_HUMAN	22 kDa	2	1	0	1	1	2
363	TRUE	Empty	Spermine synthase OS=Homo sapiens GN=SMS PE=1 SV=2	sp|P52788|SPSY_HUMAN	41 kDa	1	1	0	0	2	1
364	TRUE	Empty	Isoform 2 of Malignant T-cell-amplified sequence 1 OS=Homo sapiens GN=MCTS1	sp|Q9ULC4-2|MCTS1_HUMAN (+2)	19 kDa	0	0	1	1	2	1
365	TRUE	Empty	Cleavage and polyadenylation specificity factor subunit 2 OS=Homo sapiens GN=CPSF2 PE=1 SV=2	CPSF2_HUMAN	88 kDa	0	2	0	1	2	2
366	TRUE	Empty	40S ribosomal protein S21 OS=Homo sapiens GN=RPS21 PE=1 SV=1	RS21_HUMAN	9 kDa	1	1	2	2	1	0
367	TRUE	Empty	Isoform 2 of Protein arginine N-methyltransferase 5 OS=Homo sapiens GN=PRMT5	sp|O14744-2|ANM5_HUMAN (+3)	71 kDa	1	0	1	1	2	1
368	TRUE	Empty	Isoform 2 of 26S protease regulatory subunit 6B OS=Homo sapiens GN=PSMC4	sp|P43686-2|PRS6B_HUMAN (+1)	44 kDa	1	0	2	2	0	1
369	TRUE	Empty	Isoform 2 of RNA-binding protein 8A OS=Homo sapiens GN=RBM8A	sp|Q9Y5S9-2|RBM8A_HUMAN (+1)	20 kDa	2	1	1	1	1	2
370	TRUE	Empty	Probable ATP-dependent RNA helicase DDX6 OS=Homo sapiens GN=DDX6 PE=1 SV=2	DDX6_HUMAN	54 kDa	0	0	2	1	1	1
371.1	TRUE	Empty	Isoform 2 of Proteasome activator complex subunit 3 OS=Homo sapiens GN=PSME3	sp|P61289-2|PSME3_HUMAN	31 kDa	0	1	0	0	2	1
371.2	TRUE	Empty	Proteasome activator complex subunit 3 OS=Homo sapiens GN=PSME3 PE=1 SV=1	sp|P61289|PSME3_HUMAN	30 kDa	0	1	0	0	2	1
372	TRUE	Empty	Probable rRNA-processing protein EBP2 OS=Homo sapiens GN=EBNA1BP2 PE=1 SV=2	EBP2_HUMAN	35 kDa	3	1	1	0	2	0
373	TRUE	Empty	Proteasome-associated protein ECM29 homolog OS=Homo sapiens GN=ECM29 PE=1 SV=2	ECM29_HUMAN	204 kDa	0	0	1	3	1	0
374	TRUE	Empty	Peroxiredoxin-6 OS=Homo sapiens GN=PRDX6 PE=1 SV=3	PRDX6_HUMAN	25 kDa	0	0	0	0	3	0
375	TRUE	Empty	Aspartate--tRNA ligase, cytoplasmic OS=Homo sapiens GN=DARS PE=1 SV=2	SYDC_HUMAN	57 kDa	0	0	3	1	1	0
376	TRUE	Empty	Isoform 2 of Transcription factor BTF3 OS=Homo sapiens GN=BTF3	sp|P20290-2|BTF3_HUMAN (+1)	18 kDa	0	0	1	1	4	0
377	TRUE	Empty	Isoform 2 of 26S protease regulatory subunit 8 OS=Homo sapiens GN=PSMC5	sp|P62195-2|PRS8_HUMAN (+1)	45 kDa	0	0	1	2	3	0
378	TRUE	Empty	Isoform 2 of Zinc finger CCCH-type antiviral protein 1 OS=Homo sapiens GN=ZC3HAV1	sp|Q7Z2W4-2|ZCCHV_HUMAN (+2)	78 kDa	0	0	2	3	0	1
379	TRUE	Empty	Embryonic stem cell-specific 5-hydroxymethylcytosine-binding protein OS=Homo sapiens GN=HMCES PE=1 SV=1	HMCES_HUMAN	41 kDa	1	1	0	0	1	2
380	TRUE	Empty	DDB1- and CUL4-associated factor 7 OS=Homo sapiens GN=DCAF7 PE=1 SV=1	sp|P61962|DCAF7_HUMAN	39 kDa	1	1	1	0	1	2
381	TRUE	Empty	Splicing factor 3A subunit 3 OS=Homo sapiens GN=SF3A3 PE=1 SV=1	SF3A3_HUMAN	59 kDa	0	2	0	0	2	1
382	TRUE	Empty	Hsp90 co-chaperone Cdc37 OS=Homo sapiens GN=CDC37 PE=1 SV=1	CDC37_HUMAN	44 kDa	0	1	1	1	2	0
383	TRUE	Empty	Methylosome subunit pICln OS=Homo sapiens GN=CLNS1A PE=1 SV=1	ICLN_HUMAN	26 kDa	1	1	1	1	0	2
384	TRUE	Empty	Eukaryotic translation initiation factor 1A, X-chromosomal OS=Homo sapiens GN=EIF1AX PE=1 SV=2	IF1AX_HUMAN (+1)	16 kDa	2	0	1	1	1	1
385	TRUE	Empty	Kanadaptin OS=Homo sapiens GN=SLC4A1AP PE=1 SV=1	NADAP_HUMAN	89 kDa	1	1	0	0	2	2
386	TRUE	Empty	Proteasome subunit alpha type-2 OS=Homo sapiens GN=PSMA2 PE=1 SV=2	PSA2_HUMAN	26 kDa	2	0	2	1	1	0
387	TRUE	Empty	Structural maintenance of chromosomes protein 2 OS=Homo sapiens GN=SMC2 PE=1 SV=2	sp|O95347|SMC2_HUMAN	136 kDa	0	0	2	1	0	0
388	TRUE	Empty	Isoform 2 of Replication factor C subunit 2 OS=Homo sapiens GN=RFC2	sp|P35250-2|RFC2_HUMAN (+1)	35 kDa	1	2	2	0	1	1
389	TRUE	Empty	Isoform Gamma-2 of Serine/threonine-protein phosphatase PP1-gamma catalytic subunit OS=Homo sapiens GN=PPP1CC	sp|P36873-2|PP1G_HUMAN (+1)	39 kDa	1	1	2	0	2	1
390	TRUE	Empty	Isoform 2 of Nuclear pore complex protein Nup107 OS=Homo sapiens GN=NUP107	sp|P57740-2|NU107_HUMAN (+2)	103 kDa	0	0	2	1	1	1
391	TRUE	Empty	Pre-mRNA branch site protein p14 OS=Homo sapiens GN=SF3B14 PE=1 SV=1	sp|Q9Y3B4|PM14_HUMAN	?	1	0	0	2	2	2
392	TRUE	Empty	Ribosome biogenesis regulatory protein homolog OS=Homo sapiens GN=RRS1 PE=1 SV=2	RRS1_HUMAN	41 kDa	2	1	1	0	1	0
393	TRUE	Empty	Cleavage and polyadenylation specificity factor subunit 5 OS=Homo sapiens GN=NUDT21 PE=1 SV=1	CPSF5_HUMAN	26 kDa	1	0	1	0	2	1
394.1	TRUE	Empty	E3 SUMO-protein ligase PIAS1 OS=Homo sapiens GN=PIAS1 PE=1 SV=2	PIAS1_HUMAN	72 kDa	2	1	0	0	1	1
394.2	TRUE	Empty	Isoform PIAS2-alpha of E3 SUMO-protein ligase PIAS2 OS=Homo sapiens GN=PIAS2	sp|O75928-2|PIAS2_HUMAN (+2)	63 kDa	2	0	0	0	0	0
395	TRUE	Empty	S-formylglutathione hydrolase OS=Homo sapiens GN=ESD PE=1 SV=2	ESTD_HUMAN	31 kDa	0	0	0	0	3	2
396	TRUE	Empty	WD40 repeat-containing protein SMU1 OS=Homo sapiens GN=SMU1 PE=1 SV=2	SMU1_HUMAN	58 kDa	3	0	0	0	0	2
397	TRUE	Empty	Nucleoprotein TPR OS=Homo sapiens GN=TPR PE=1 SV=3	TPR_HUMAN	267 kDa	0	1	1	1	0	3
398	TRUE	Empty	WD repeat-containing protein 70 OS=Homo sapiens GN=WDR70 PE=1 SV=1	WDR70_HUMAN	73 kDa	1	3	0	0	1	1
399	TRUE	Empty	Isoform 2 of Elongation factor 1-delta OS=Homo sapiens GN=EEF1D	sp|P29692-2|EF1D_HUMAN (+2)	71 kDa	0	0	1	3	2	0
400	TRUE	Empty	Isoform 2 of tRNA (guanine(26)-N(2))-dimethyltransferase OS=Homo sapiens GN=TRMT1	sp|Q9NXH9-2|TRM1_HUMAN (+1)	69 kDa	1	0	0	0	2	2
401	TRUE	Empty	Macrophage migration inhibitory factor OS=Homo sapiens GN=MIF PE=1 SV=4	MIF_HUMAN	12 kDa	1	0	2	1	2	0
402	TRUE	Empty	Serine/threonine-protein phosphatase 2A catalytic subunit beta isoform OS=Homo sapiens GN=PPP2CB PE=1 SV=1	PP2AB_HUMAN (+1)	36 kDa	0	1	0	0	2	1
403	TRUE	Empty	Peptidyl-prolyl cis-trans isomerase-like 1 OS=Homo sapiens GN=PPIL1 PE=1 SV=1	PPIL1_HUMAN	18 kDa	1	1	1	0	2	1
404	TRUE	Empty	Ubiquitin carboxyl-terminal hydrolase isozyme L1 OS=Homo sapiens GN=UCHL1 PE=1 SV=2	UCHL1_HUMAN	25 kDa	1	0	0	1	2	1
405	TRUE	Empty	Isoform ACTN4ISO of Alpha-actinin-4 OS=Homo sapiens GN=ACTN4	sp|O43707-2|ACTN4_HUMAN (+1)	80 kDa	0	0	1	2	1	0
406	TRUE	Empty	Isoform 2 of Replication protein A 32 kDa subunit OS=Homo sapiens GN=RPA2	sp|P15927-2|RFA2_HUMAN (+2)	30 kDa	0	1	0	0	2	2
407	TRUE	Empty	Isoform 2 of Ubiquitin-associated protein 2-like OS=Homo sapiens GN=UBAP2L	sp|Q14157-1|UBP2L_HUMAN (+1)	104 kDa	0	0	2	1	1	2
408	TRUE	Empty	Isoform 2 of Structural maintenance of chromosomes protein 4 OS=Homo sapiens GN=SMC4	sp|Q9NTJ3-2|SMC4_HUMAN (+1)	140 kDa	0	0	0	2	1	0
409	TRUE	Empty	Schlafen family member 11 OS=Homo sapiens GN=SLFN11 PE=1 SV=2	SLN11_HUMAN	103 kDa	1	2	1	1	0	0
410	TRUE	Empty	Nucleolar and coiled-body phosphoprotein 1 OS=Homo sapiens GN=NOLC1 PE=1 SV=2	sp|Q14978|NOLC1_HUMAN	74 kDa	1	2	0	0	1	1
411	TRUE	Empty	Protein mago nashi homolog 2 OS=Homo sapiens GN=MAGOHB PE=1 SV=1	MGN2_HUMAN (+1)	17 kDa	1	1	1	0	2	1
412	TRUE	Empty	ATP-binding cassette sub-family E member 1 OS=Homo sapiens GN=ABCE1 PE=1 SV=1	ABCE1_HUMAN	67 kDa	0	1	2	0	1	1
413	TRUE	Empty	Isoform 2 of Probable ATP-dependent RNA helicase DDX47 OS=Homo sapiens GN=DDX47	sp|Q9H0S4-2|DDX47_HUMAN (+1)	45 kDa	1	1	1	0	2	1
414	TRUE	Empty	UPF0568 protein C14orf166 OS=Homo sapiens GN=C14orf166 PE=1 SV=1	CN166_HUMAN	28 kDa	0	0	0	0	1	3
415	TRUE	Empty	DNA damage-binding protein 1 OS=Homo sapiens GN=DDB1 PE=1 SV=1	DDB1_HUMAN	127 kDa	0	0	0	0	1	3
416	TRUE	Empty	Isoform 2 of Putative ribosomal RNA methyltransferase NOP2 OS=Homo sapiens GN=NOP2	sp|P46087-2|NOP2_HUMAN (+2)	89 kDa	3	0	1	0	0	0
417	TRUE	Empty	Isoform 2 of Nuclear protein localization protein 4 homolog OS=Homo sapiens GN=NPLOC4	sp|Q8TAT6-2|NPL4_HUMAN (+1)	69 kDa	0	1	0	0	1	3
418	TRUE	Empty	E3 ubiquitin/ISG15 ligase TRIM25 OS=Homo sapiens GN=TRIM25 PE=1 SV=2	TRI25_HUMAN	71 kDa	0	0	3	1	0	0
419	TRUE	Empty	Cell division cycle 5-like protein OS=Homo sapiens GN=CDC5L PE=1 SV=2	CDC5L_HUMAN	92 kDa	0	1	0	0	1	2
420	TRUE	Empty	Isoform 2 of L-lactate dehydrogenase A chain OS=Homo sapiens GN=LDHA	sp|P00338-2|LDHA_HUMAN (+3)	30 kDa	1	0	1	0	2	0
421	TRUE	Empty	Isoform 2 of Polyglutamine-binding protein 1 OS=Homo sapiens GN=PQBP1	sp|O60828-2|PQBP1_HUMAN (+3)	30 kDa	0	2	0	0	0	2
422	TRUE	Empty	U2 small nuclear ribonucleoprotein A' OS=Homo sapiens GN=SNRPA1 PE=1 SV=2	RU2A_HUMAN	28 kDa	0	1	0	0	2	1
423	TRUE	Empty	Chromatin assembly factor 1 subunit B OS=Homo sapiens GN=CHAF1B PE=1 SV=1	CAF1B_HUMAN	61 kDa	1	1	0	0	1	2
424	TRUE	Empty	Protein lin-52 homolog OS=Homo sapiens GN=LIN52 PE=1 SV=1	LIN52_HUMAN	13 kDa	2	1	0	0	1	1
425	TRUE	Empty	Metastasis-associated protein MTA2 OS=Homo sapiens GN=MTA2 PE=1 SV=1	MTA2_HUMAN	75 kDa	1	2	0	0	1	1
426	TRUE	Empty	Protein transport protein Sec24C OS=Homo sapiens GN=SEC24C PE=1 SV=3	SC24C_HUMAN	118 kDa	0	2	1	1	0	0
427	TRUE	Empty	WD repeat-containing protein 1 OS=Homo sapiens GN=WDR1 PE=1 SV=4	WDR1_HUMAN	66 kDa	0	1	2	1	0	0
428	TRUE	Empty	Isoform 2 of Methyl-CpG-binding domain protein 3 OS=Homo sapiens GN=MBD3	sp|O95983-2|MBD3_HUMAN (+1)	29 kDa	0	0	0	0	2	2
429	TRUE	Empty	Isoform 2 of Regulator of chromosome condensation OS=Homo sapiens GN=RCC1	sp|P18754-2|RCC1_HUMAN (+1)	48 kDa	2	0	0	0	2	0
430	TRUE	Empty	Isoform 3 of PHD finger protein 6 OS=Homo sapiens GN=PHF6	sp|Q8IWS0-3|PHF6_HUMAN (+1)	41 kDa	1	2	0	0	1	1
431	TRUE	Empty	RNA polymerase II-associated factor 1 homolog OS=Homo sapiens GN=PAF1 PE=1 SV=2	sp|Q8N7H5|PAF1_HUMAN	60 kDa	2	0	0	0	1	2
432	TRUE	Empty	Isoform 4 of Apoptotic chromatin condensation inducer in the nucleus OS=Homo sapiens GN=ACIN1	sp|Q9UKV3-5|ACINU_HUMAN (+1)	151 kDa	0	1	0	1	2	1
433	TRUE	Empty	E1B protein, small T-antigen OS=Human adenovirus C serotype 5 PE=1 SV=1	E1BS_ADE05	21 kDa	0	0	2	1	0	0
434	TRUE	Empty	Far upstream element-binding protein 3 OS=Homo sapiens GN=FUBP3 PE=1 SV=2	sp|Q96I24|FUBP3_HUMAN	62 kDa	0	0	3	0	1	0
435	TRUE	Empty	Serine/arginine repetitive matrix protein 2 OS=Homo sapiens GN=SRRM2 PE=1 SV=2	SRRM2_HUMAN	300 kDa	0	2	0	0	0	1
436	TRUE	Empty	E3 ubiquitin-protein ligase ARIH2 OS=Homo sapiens GN=ARIH2 PE=1 SV=1	ARI2_HUMAN	58 kDa	2	1	0	0	0	1
437	TRUE	Empty	Calmodulin OS=Homo sapiens GN=CALM1 PE=1 SV=2	CALM_HUMAN	17 kDa	0	0	1	2	1	0
438	TRUE	Empty	Chromosome alignment-maintaining phosphoprotein 1 OS=Homo sapiens GN=CHAMP1 PE=1 SV=2	CHAP1_HUMAN	89 kDa	2	0	0	0	1	1
439	TRUE	Empty	Cullin-1 OS=Homo sapiens GN=CUL1 PE=1 SV=2	CUL1_HUMAN	90 kDa	0	1	0	0	1	2
440	TRUE	Empty	Dynein light chain 1, cytoplasmic OS=Homo sapiens GN=DYNLL1 PE=1 SV=1	DYL1_HUMAN	10 kDa	2	1	0	0	0	1
441	TRUE	Empty	Eukaryotic translation initiation factor 3 subunit G OS=Homo sapiens GN=EIF3G PE=1 SV=2	EIF3G_HUMAN	36 kDa	1	0	2	0	0	1
442	TRUE	Empty	Protein FAM50A OS=Homo sapiens GN=FAM50A PE=1 SV=2	FA50A_HUMAN	40 kDa	2	0	0	0	0	1
443	TRUE	Empty	26S proteasome non-ATPase regulatory subunit 3 OS=Homo sapiens GN=PSMD3 PE=1 SV=2	PSMD3_HUMAN	61 kDa	0	0	0	2	0	1
444	TRUE	Empty	Protein SETSIP OS=Homo sapiens GN=SETSIP PE=1 SV=1	SETLP_HUMAN (+4)	35 kDa	1	2	0	0	0	1
445	TRUE	Empty	Transcription initiation factor IIB OS=Homo sapiens GN=GTF2B PE=1 SV=1	TF2B_HUMAN	35 kDa	2	2	0	0	0	0
446	TRUE	Empty	Proteasome subunit alpha type-4 OS=Homo sapiens GN=PSMA4 PE=1 SV=1	sp|P25789|PSA4_HUMAN	29 kDa	0	0	2	1	1	0
447	TRUE	Empty	Isoform 2 of 5'-AMP-activated protein kinase catalytic subunit alpha-1 OS=Homo sapiens GN=PRKAA1	sp|Q13131-2|AAPK1_HUMAN (+1)	66 kDa	0	2	0	0	1	0
448	TRUE	Empty	Isoform 3 of La-related protein 4 OS=Homo sapiens GN=LARP4	sp|Q71RC2-3|LARP4_HUMAN (+4)	80 kDa	0	0	2	2	0	0
449	TRUE	Empty	Isoform 2 of Probable ATP-dependent RNA helicase DHX40 OS=Homo sapiens GN=DHX40	sp|Q8IX18-2|DHX40_HUMAN (+3)	83 kDa	1	1	0	0	2	0
450	TRUE	Empty	Isoform 2 of RNA-binding protein 42 OS=Homo sapiens GN=RBM42	sp|Q9BTD8-2|RBM42_HUMAN (+3)	47 kDa	1	0	0	0	0	2
451	TRUE	Empty	Notchless protein homolog 1 OS=Homo sapiens GN=NLE1 PE=1 SV=4	sp|Q9NVX2|NLE1_HUMAN	53 kDa	1	0	0	0	2	0
452	TRUE	Empty	Isoform 2 of Zinc finger MYM-type protein 2 OS=Homo sapiens GN=ZMYM2	sp|Q9UBW7-2|ZMYM2_HUMAN (+1)	51 kDa	2	1	0	0	0	0
453	TRUE	Empty	Thioredoxin-like protein 1 OS=Homo sapiens GN=TXNL1 PE=1 SV=3	TXNL1_HUMAN	32 kDa	0	1	1	0	2	0
454	TRUE	Empty	Peptidyl-prolyl cis-trans isomerase FKBP4 OS=Homo sapiens GN=FKBP4 PE=1 SV=3	FKBP4_HUMAN	52 kDa	0	0	0	1	1	2
455	TRUE	Empty	Isoleucine--tRNA ligase, cytoplasmic OS=Homo sapiens GN=IARS PE=1 SV=2	SYIC_HUMAN	145 kDa	0	0	0	3	0	0
456	TRUE	Empty	Isoform 2 of Asparagine synthetase [glutamine-hydrolyzing] OS=Homo sapiens GN=ASNS	sp|P08243-2|ASNS_HUMAN (+1)	62 kDa	0	0	0	0	0	3
457	TRUE	Empty	Isoform 2 of Aminoacyl tRNA synthase complex-interacting multifunctional protein 1 OS=Homo sapiens GN=AIMP1	sp|Q12904-2|AIMP1_HUMAN (+1)	37 kDa	0	0	0	3	0	0
458	TRUE	Empty	WD repeat-containing protein 36 OS=Homo sapiens GN=WDR36 PE=1 SV=1	WDR36_HUMAN	105 kDa	2	0	0	0	0	0
459	TRUE	Empty	ADP-ribosylation factor 1 OS=Homo sapiens GN=ARF1 PE=1 SV=2	ARF1_HUMAN (+1)	21 kDa	0	0	0	1	2	0
460	TRUE	Empty	Complement C4-B OS=Homo sapiens GN=C4B PE=1 SV=2	CO4B_HUMAN (+2)	193 kDa	2	0	1	0	0	0
461	TRUE	Empty	Complement C5 OS=Homo sapiens GN=C5 PE=1 SV=4	CO5_HUMAN	188 kDa	0	0	2	0	0	0
462	TRUE	Empty	Sorbitol dehydrogenase OS=Homo sapiens GN=SORD PE=1 SV=4	DHSO_HUMAN	38 kDa	0	0	0	2	1	0
463	TRUE	Empty	High mobility group protein B3 OS=Homo sapiens GN=HMGB3 PE=1 SV=4	HMGB3_HUMAN	23 kDa	0	2	0	0	0	1
464	TRUE	Empty	Periodic tryptophan protein 2 homolog OS=Homo sapiens GN=PWP2 PE=1 SV=2	PWP2_HUMAN	102 kDa	2	1	0	0	0	0
465	TRUE	Empty	Mitochondrial import receptor subunit TOM34 OS=Homo sapiens GN=TOMM34 PE=1 SV=2	TOM34_HUMAN	35 kDa	0	0	0	2	1	0
466	TRUE	Empty	Exportin-T OS=Homo sapiens GN=XPOT PE=1 SV=2	XPOT_HUMAN	110 kDa	0	0	0	0	2	1
467	TRUE	Empty	Isoform Short of Double-stranded RNA-binding protein Staufen homolog 1 OS=Homo sapiens GN=STAU1	sp|O95793-2|STAU1_HUMAN (+2)	55 kDa	0	0	1	2	0	0
468	TRUE	Empty	Isoform 2 of Multifunctional protein ADE2 OS=Homo sapiens GN=PAICS	sp|P22234-2|PUR6_HUMAN (+1)	48 kDa	0	0	0	2	0	1
469	TRUE	Empty	Isoform 2 of Replication factor C subunit 3 OS=Homo sapiens GN=RFC3	sp|P40938-2|RFC3_HUMAN (+1)	35 kDa	0	2	0	0	0	1
470	TRUE	Empty	Nuclear inhibitor of protein phosphatase 1 OS=Homo sapiens GN=PPP1R8 PE=1 SV=2	sp|Q12972|PP1R8_HUMAN	38 kDa	0	0	0	0	0	2
471	TRUE	Empty	Isoform 2 of E3 ubiquitin-protein ligase CHIP OS=Homo sapiens GN=STUB1	sp|Q9UNE7-2|CHIP_HUMAN (+1)	27 kDa	0	0	0	2	0	1
472	TRUE	Empty	Suppressor of G2 allele of SKP1 homolog OS=Homo sapiens GN=SUGT1 PE=1 SV=3	sp|Q9Y2Z0|SUGT1_HUMAN	41 kDa	0	0	0	0	1	2
473	TRUE	Empty	Fragile X mental retardation protein 1 OS=Homo sapiens GN=FMR1 PE=1 SV=1	sp|Q06787|FMR1_HUMAN	71 kDa	1	1	2	2	1	0
474	TRUE	Empty	Chromobox protein homolog 1 OS=Homo sapiens GN=CBX1 PE=1 SV=1	CBX1_HUMAN	21 kDa	2	1	1	1	2	2
475	TRUE	Empty	Histone deacetylase 1 OS=Homo sapiens GN=HDAC1 PE=1 SV=1	HDAC1_HUMAN	55 kDa	0	2	0	1	2	0
476	TRUE	Empty	Isoform 2 of Insulin-like growth factor 2 mRNA-binding protein 2 OS=Homo sapiens GN=IGF2BP2	sp|Q9Y6M1-1|IF2B2_HUMAN (+5)	62 kDa	3	0	3	3	0	0
477.1	TRUE	Empty	Isoform 2 of Septin-8 OS=Homo sapiens GN=SEPT8	sp|Q92599-2|SEPT8_HUMAN (+2)	50 kDa	0	0	1	2	0	0
477.2	TRUE	Empty	Isoform 2 of Septin-11 OS=Homo sapiens GN=SEPT11	sp|Q9NVA2-2|SEP11_HUMAN	51 kDa	0	0	0	0	0	0
478	TRUE	Empty	Glutamate-rich WD repeat-containing protein 1 OS=Homo sapiens GN=GRWD1 PE=1 SV=1	GRWD1_HUMAN	49 kDa	0	0	0	0	2	0
479	TRUE	Empty	L-lactate dehydrogenase B chain OS=Homo sapiens GN=LDHB PE=1 SV=2	LDHB_HUMAN	37 kDa	0	0	0	2	0	0
480	TRUE	Empty	Myeloid leukemia factor 2 OS=Homo sapiens GN=MLF2 PE=1 SV=1	MLF2_HUMAN	28 kDa	0	0	2	0	0	0
481	TRUE	Empty	Phenylalanine--tRNA ligase beta subunit OS=Homo sapiens GN=FARSB PE=1 SV=3	SYFB_HUMAN	66 kDa	0	0	2	0	0	0
482	TRUE	Empty	Isoform 2 of Scaffold attachment factor B1 OS=Homo sapiens GN=SAFB	sp|Q15424-2|SAFB1_HUMAN (+3)	95 kDa	2	0	0	0	0	0
483	TRUE	Empty	DBIRD complex subunit ZNF326 OS=Homo sapiens GN=ZNF326 PE=1 SV=2	sp|Q5BKZ1|ZN326_HUMAN	66 kDa	0	0	2	0	0	0
484	TRUE	Empty	Isoform 2 of Protein unc-45 homolog A OS=Homo sapiens GN=UNC45A	sp|Q9H3U1-2|UN45A_HUMAN (+1)	102 kDa	0	0	0	2	0	0
485	TRUE	Empty	SUMO-activating enzyme subunit 1 OS=Homo sapiens GN=SAE1 PE=1 SV=1	sp|Q9UBE0|SAE1_HUMAN	38 kDa	0	0	0	0	2	0
486	TRUE	Empty	Isoform 4 of Signal recognition particle subunit SRP68 OS=Homo sapiens GN=SRP68	sp|Q9UHB9-4|SRP68_HUMAN (+1)	66 kDa	0	0	0	2	0	0
487	TRUE	Empty	U4/U6 small nuclear ribonucleoprotein Prp4 OS=Homo sapiens GN=PRPF4 PE=1 SV=2	sp|O43172|PRP4_HUMAN	58 kDa	2	0	0	0	0	0
488	TRUE	Empty	Ribosome production factor 2 homolog OS=Homo sapiens GN=RPF2 PE=1 SV=2	RPF2_HUMAN	36 kDa	2	0	0	0	0	0
489	TRUE	Empty	Isoform 2 of Septin-7 OS=Homo sapiens GN=SEPT7	sp|Q16181-2|SEPT7_HUMAN (+1)	51 kDa	0	0	1	2	0	0
490	TRUE	Empty	26S proteasome non-ATPase regulatory subunit 2 OS=Homo sapiens GN=PSMD2 PE=1 SV=3	PSMD2_HUMAN	100 kDa	0	0	0	2	0	0
491	TRUE	Empty	Isoform 2 of Myosin-14 OS=Homo sapiens GN=MYH14	sp|Q7Z406-2|MYH14_HUMAN (+3)	232 kDa	0	0	2	0	0	0
492	TRUE	Empty	Keratin, type II cytoskeletal 4 OS=Homo sapiens GN=KRT4 PE=1 SV=4	K2C4_HUMAN	57 kDa	0	0	0	4	0	3
END OF FILE

## Sheet: Second set
PR367new, Samples report created on 07/30/2014
Experiment: PR367new
	Peak List Generator: unknown
		Version: unknown
		Charge States Calculated: unknown
		Deisotoped: unknown
		Textual Annotation: unknown
	Database Set: 11 Databases
		Database Name: Mascot5_SwissProt_Homo sapiens (human)
			Version: unknown
			Taxonomy: All Entries
			Number of Proteins: 8330
		Database Name: Mascot5_SwissProt_Homo sapiens (human)
			Version: unknown
			Taxonomy: All Entries
			Number of Proteins: 8412
		Database Name: Mascot5_SwissProt_Homo sapiens (human)
			Version: unknown
			Taxonomy: All Entries
			Number of Proteins: 8495
		Database Name: Mascot5_SwissProt_Homo sapiens (human)
			Version: unknown
			Taxonomy: All Entries
			Number of Proteins: 8549
		Database Name: Mascot5_SwissProt_Homo sapiens (human)
			Version: unknown
			Taxonomy: All Entries
			Number of Proteins: 8574
		Database Name: Mascot5_SwissProt_Homo sapiens (human)
			Version: unknown
			Taxonomy: All Entries
			Number of Proteins: 8597
		Database Name: Mascot5_SwissProt_Homo sapiens (human)
			Version: unknown
			Taxonomy: All Entries
			Number of Proteins: 8637
		Database Name: Mascot5_SwissProt_Homo sapiens (human)
			Version: unknown
			Taxonomy: All Entries
			Number of Proteins: 8712
		Database Name: Mascot5_SwissProt_Homo sapiens (human)
			Version: unknown
			Taxonomy: All Entries
			Number of Proteins: 8753
		Database Name: Mascot5_SwissProt_Homo sapiens (human)
			Version: unknown
			Taxonomy: All Entries
			Number of Proteins: 8837
		Database Name: a subset of the SwissProt_Human_Nov2013 database
			Version: unknown
			Taxonomy: All Entries
			Number of Proteins: 1426
		Does database contain common contaminants?: unknown
	Search Engine Set: 2 Search Engines
		Search Engine: Mascot
			Version: 1.4.0.288
			Samples: All Samples
			Fragment Tolerance: 0.80 Da (Monoisotopic)
			Parent Tolerance: 10.0 PPM (Monoisotopic)
			Fixed Modifications:
			Variable Modifications: +1 on NQ (Deamidated), +16 on M (Oxidation)
			Database: Mascot5_SwissProt_Homo sapiens (human) (unknown version, 8330 entries) (PR367_DES_181113_GFP1), Mascot5_SwissProt_Homo sapiens (human) (unknown version, 8412 entries) (PR367_DES_181113_GFP2), Mascot5_SwissProt_Homo sapiens (human) (unknown version, 8495 entries) (PR367_DES_181113_HAFOXM1), Mascot5_SwissProt_Homo sapiens (human) (unknown version, 8549 entries) (PR367_DES_181113_HAFOXM2),…
			Digestion Enzyme: Trypsin (PR367_DES_181113_GFP1), Trypsin (PR367_DES_181113_GFP2), Trypsin (PR367_DES_181113_HAFOXM1), Trypsin (PR367_DES_181113_HAFOXM2), Trypsin (PR367_DES_181113_IGG1), Trypsin (PR367_DES_181113_IGG2), Trypsin (PR367_DES_181113_RAFOXM1), Trypsin (PR367_DES_181113_RAFOXM2), Trypsin (PR367_DES_181113_WTFOXM1), Trypsin (PR367_DES_181113_WTFOXM2)
			Max Missed Cleavages: 1 (PR367_DES_181113_GFP1), 1 (PR367_DES_181113_GFP2), 1 (PR367_DES_181113_HAFOXM1), 1 (PR367_DES_181113_HAFOXM2), 1 (PR367_DES_181113_IGG1), 1 (PR367_DES_181113_IGG2), 1 (PR367_DES_181113_RAFOXM1), 1 (PR367_DES_181113_RAFOXM2), 1 (PR367_DES_181113_WTFOXM1), 1 (PR367_DES_181113_WTFOXM2)
			Probability Model:
				PR367_DES_181113_GFP_3: LFDR Model, Classifier data: Bayes, Good (66%) m:50.9/s:13.6 m:25.1/s:0.213 m:0.000/s:0.0000000000000000000000374 m:42.4/s:18.4 m:0.000/s:0.0000000000000000000000374, Bad (34%) m:14.3/s:4.44 m:25.1/s:0.220 m:0.000/s:0.0000000000000000000000374 m:8.67/s:5.96 m:0.000/s:0.0000000000000000000000374 [all charge states]
				PR367_DES_181113_GFP4: LFDR Model, Classifier data: Bayes, Good (67%) m:51.7/s:13.9 m:25.1/s:0.207 m:0.000/s:0.0000000000000000000000374 m:44.0/s:17.9 m:0.000/s:0.0000000000000000000000374, Bad (33%) m:14.6/s:4.34 m:25.1/s:0.203 m:0.000/s:0.0000000000000000000000374 m:9.01/s:6.32 m:0.000/s:0.0000000000000000000000374 [all charge states]
				PR367_DES_181113_FOXM1_R/A_3: LFDR Model, Classifier data: Bayes, Good (71%) m:49.6/s:14.1 m:25.1/s:0.192 m:0.000/s:0.0000000000000000000000374 m:41.3/s:18.5 m:0.000/s:0.0000000000000000000000374, Bad (29%) m:14.2/s:3.90 m:25.1/s:0.208 m:0.000/s:0.0000000000000000000000374 m:8.63/s:5.97 m:0.000/s:0.0000000000000000000000374 [all charge states]
				PR367_DES_181113_FOXM1_R/A_4: LFDR Model, Classifier data: Bayes, Good (76%) m:53.0/s:14.7 m:25.1/s:0.214 m:0.000/s:0.0000000000000000000000374 m:44.6/s:19.4 m:0.000/s:0.0000000000000000000000374, Bad (24%) m:14.4/s:4.17 m:25.1/s:0.201 m:0.000/s:0.0000000000000000000000374 m:8.79/s:6.30 m:0.000/s:0.0000000000000000000000374 [all charge states]
				PR367_DES_181113_FOXM1_WT_3: LFDR Model, Classifier data: Bayes, Good (66%) m:50.5/s:13.7 m:25.1/s:0.192 m:0.000/s:0.0000000000000000000000374 m:42.4/s:17.9 m:0.000/s:0.0000000000000000000000374, Bad (34%) m:14.4/s:4.47 m:25.1/s:0.187 m:0.000/s:0.0000000000000000000000374 m:8.68/s:6.36 m:0.000/s:0.0000000000000000000000374 [all charge states]
				PR367_DES_181113_FOXM1_WT_4: LFDR Model, Classifier data: Bayes, Good (80%) m:52.3/s:14.1 m:25.1/s:0.193 m:0.000/s:0.0000000000000000000000374 m:44.3/s:18.3 m:0.000/s:0.0000000000000000000000374, Bad (20%) m:14.6/s:4.63 m:25.1/s:0.220 m:0.000/s:0.0000000000000000000000374 m:8.73/s:6.16 m:0.000/s:0.0000000000000000000000374 [all charge states]
		Search Engine: X! Tandem
			Version: CYCLONE (2010.12.01.1)
			Samples: All Samples
			Fragment Tolerance: 0.80 Da (Monoisotopic)
			Parent Tolerance: 10.0 PPM (Monoisotopic)
			Fixed Modifications:
			Variable Modifications: -18 on n (Glu->pyro-Glu), -17 on n (Ammonia-loss), -17 on n (Gln->pyro-Glu), +1 on NQ (Deamidated), +16 on M (Oxidation)
			Database: a subset of the SwissProt_Human_Nov2013 database
			Digestion Enzyme: Trypsin
			Max Missed Cleavages: 2
			Probability Model:
				PR367_DES_181113_GFP_3: LFDR Model, Classifier data: Bayes, Good (97%) m:56.8/s:12.4 m:2.96/s:1.57 m:0.362/s:0.156 m:0.609/s:0.164, Bad (2.9%) m:33.3/s:7.43 m:-0.501/s:0.649 m:0.0334/s:0.0904 m:0.450/s:0.151 [all charge states]
				PR367_DES_181113_GFP4: LFDR Model, Classifier data: Bayes, Good (97%) m:56.9/s:12.7 m:2.99/s:1.55 m:0.374/s:0.143 m:0.609/s:0.160, Bad (3.1%) m:34.4/s:8.39 m:-0.440/s:0.630 m:0.0393/s:0.0824 m:0.447/s:0.169 [all charge states]
				PR367_DES_181113_FOXM1_R/A_3: LFDR Model, Classifier data: Bayes, Good (97%) m:56.5/s:12.7 m:2.84/s:1.55 m:0.347/s:0.154 m:0.595/s:0.159, Bad (2.8%) m:34.4/s:8.06 m:-0.389/s:0.578 m:0.0360/s:0.0600 m:0.434/s:0.149 [all charge states]
				PR367_DES_181113_FOXM1_R/A_4: LFDR Model, Classifier data: Bayes, Good (97%) m:59.3/s:13.0 m:3.12/s:1.55 m:0.374/s:0.148 m:0.624/s:0.159, Bad (2.8%) m:36.3/s:7.94 m:-0.400/s:0.656 m:0.0453/s:0.0661 m:0.469/s:0.158 [all charge states]
				PR367_DES_181113_FOXM1_WT_3: LFDR Model, Classifier data: Bayes, Good (97%) m:56.4/s:12.3 m:2.93/s:1.42 m:0.362/s:0.150 m:0.598/s:0.159, Bad (2.8%) m:34.9/s:7.92 m:-0.329/s:0.744 m:0.0539/s:0.0654 m:0.423/s:0.128 [all charge states]
				PR367_DES_181113_FOXM1_WT_4: LFDR Model, Classifier data: Bayes, Good (98%) m:59.1/s:12.3 m:3.06/s:1.44 m:0.375/s:0.144 m:0.627/s:0.158, Bad (2.5%) m:37.0/s:7.87 m:-0.344/s:0.613 m:0.0430/s:0.0789 m:0.484/s:0.152 [all charge states]
	Scaffold: Version: Scaffold_4.0.5
		Modification Metadata Set: 1541 modifications
			Source: C:\Program Files\Scaffold 4\parameters\unimod.xml
			Comment:
		Protein Grouping Strategy: Experiment-wide grouping with binary peptide-protein weights
		Peptide Thresholds: 85.0% minimum
		Protein Thresholds: 93.0% minimum and 1 peptide minimum
		Peptide FDR: 0.0% (Decoy)
		Protein FDR: 0.9% (Decoy)
		GO Annotation Source(s):
PR367new	Displaying:Exclusive Unique Peptide Count
#	Visible?	Starred?	Identified Proteins (948)	Accession Number	Molecular Weight	GFP_3	GFP_4	FOXM1_R/A_3	FOXM1_R/A_4	FOXM1_WT_3	FOXM1_WT_4
9	TRUE	Empty	Forkhead box protein M1 OS=Homo sapiens GN=FOXM1 PE=1 SV=3	FOXM1_HUMAN	84 kDa	0	0	34	35	29	31
394	TRUE	Empty	Protein lin-54 homolog OS=Homo sapiens GN=LIN54 PE=1 SV=3	LIN54_HUMAN	79 kDa	0	0	4	11	4	2
222	TRUE	Empty	DNA replication licensing factor MCM3 OS=Homo sapiens GN=MCM3 PE=1 SV=3	MCM3_HUMAN	91 kDa	0	0	6	9	0	5
219	TRUE	Empty	Exosome complex exonuclease RRP44 OS=Homo sapiens GN=DIS3 PE=1 SV=2	RRP44_HUMAN	109 kDa	0	0	3	8	2	5
36	TRUE	Empty	WD repeat-containing protein 36 OS=Homo sapiens GN=WDR36 PE=1 SV=1	WDR36_HUMAN	105 kDa	0	0	2	8	3	16
477	TRUE	Empty	ATP-citrate synthase OS=Homo sapiens GN=ACLY PE=1 SV=3	ACLY_HUMAN	121 kDa	0	0	2	8	0	2
602	TRUE	Empty	Serine/threonine-protein kinase PLK1 OS=Homo sapiens GN=PLK1 PE=1 SV=1	PLK1_HUMAN	68 kDa	0	0	4	7	3	1
782	TRUE	Empty	Structural maintenance of chromosomes protein 3 OS=Homo sapiens GN=SMC3 PE=1 SV=2	SMC3_HUMAN	142 kDa	0	0	4	7	1	0
396	TRUE	Empty	General transcription factor II-I OS=Homo sapiens GN=GTF2I PE=1 SV=2	GTF2I_HUMAN	112 kDa	0	0	3	7	1	2
346	TRUE	Empty	Exportin-2 OS=Homo sapiens GN=CSE1L PE=1 SV=3	XPO2_HUMAN	110 kDa	0	0	2	7	2	3
359	TRUE	Empty	Adenosylhomocysteinase OS=Homo sapiens GN=AHCY PE=1 SV=4	SAHH_HUMAN	48 kDa	0	0	2	7	0	3
524	TRUE	Empty	Ubiquitin carboxyl-terminal hydrolase 7 OS=Homo sapiens GN=USP7 PE=1 SV=2	UBP7_HUMAN	128 kDa	0	0	4	6	0	1
176	TRUE	Empty	DNA (cytosine-5)-methyltransferase 1 OS=Homo sapiens GN=DNMT1 PE=1 SV=2	DNMT1_HUMAN	183 kDa	0	0	1	6	0	6
64	TRUE	Empty	ATP-dependent RNA helicase DDX24 OS=Homo sapiens GN=DDX24 PE=1 SV=1	DDX24_HUMAN	96 kDa	0	0	0	6	1	13
198	TRUE	Empty	Protein lin-9 homolog OS=Homo sapiens GN=LIN9 PE=1 SV=1	LIN9_HUMAN	62 kDa	0	0	6	5	6	5
395	TRUE	Empty	Protein arginine N-methyltransferase 1 OS=Homo sapiens GN=PRMT1 PE=1 SV=2	ANM1_HUMAN	42 kDa	0	0	4	5	2	2
146	TRUE	Empty	Notchless protein homolog 1 OS=Homo sapiens GN=NLE1 PE=1 SV=4	NLE1_HUMAN	53 kDa	0	0	4	5	3	7
336	TRUE	Empty	Transcription elongation factor SPT5 OS=Homo sapiens GN=SUPT5H PE=1 SV=1	SPT5H_HUMAN	121 kDa	0	0	4	5	0	3
66	TRUE	Empty	Ribosome biogenesis protein BMS1 homolog OS=Homo sapiens GN=BMS1 PE=1 SV=1	BMS1_HUMAN	146 kDa	0	0	3	5	2	12
469	TRUE	Empty	Protein phosphatase 1G OS=Homo sapiens GN=PPM1G PE=1 SV=1	PPM1G_HUMAN	59 kDa	0	0	2	5	1	2
569	TRUE	Empty	Zinc finger MYM-type protein 4 OS=Homo sapiens GN=ZMYM4 PE=1 SV=1	ZMYM4_HUMAN	173 kDa	0	0	2	5	1	1
467	TRUE	Empty	Chromosome-associated kinesin KIF4A OS=Homo sapiens GN=KIF4A PE=1 SV=3	KIF4A_HUMAN	140 kDa	0	0	1	5	0	2
851	TRUE	Empty	Myb-related protein B OS=Homo sapiens GN=MYBL2 PE=1 SV=1	MYBB_HUMAN	79 kDa	0	0	1	5	1	0
895	TRUE	Empty	Eukaryotic translation initiation factor 3 subunit I OS=Homo sapiens GN=EIF3I PE=1 SV=1	EIF3I_HUMAN	37 kDa	0	0	1	5	0	0
300	TRUE	Empty	Importin-5 OS=Homo sapiens GN=IPO5 PE=1 SV=4	IPO5_HUMAN	124 kDa	0	0	0	5	0	4
280	TRUE	Empty	DNA replication licensing factor MCM2 OS=Homo sapiens GN=MCM2 PE=1 SV=4	MCM2_HUMAN	102 kDa	0	0	3	4	1	4
831	TRUE	Empty	Phosphatidylinositol 3-kinase regulatory subunit beta OS=Homo sapiens GN=PIK3R2 PE=1 SV=2	P85B_HUMAN	82 kDa	0	0	3	4	0	0
665	TRUE	Empty	E3 ubiquitin-protein ligase BRE1A OS=Homo sapiens GN=RNF20 PE=1 SV=2	BRE1A_HUMAN	114 kDa	0	0	2	4	2	1
402	TRUE	Empty	Exportin-1 OS=Homo sapiens GN=XPO1 PE=1 SV=1	XPO1_HUMAN	123 kDa	0	0	0	4	1	2
298	TRUE	Empty	40S ribosomal protein S18 OS=Homo sapiens GN=RPS18 PE=1 SV=3	RS18_HUMAN	18 kDa	0	0	3	3	0	4
161	TRUE	Empty	Superkiller viralicidic activity 2-like 2 OS=Homo sapiens GN=SKIV2L2 PE=1 SV=3	SK2L2_HUMAN	118 kDa	0	0	3	3	2	6
281	TRUE	Empty	DNA mismatch repair protein Msh2 OS=Homo sapiens GN=MSH2 PE=1 SV=1	MSH2_HUMAN	105 kDa	0	0	3	3	0	4
120	TRUE	Empty	Pescadillo homolog OS=Homo sapiens GN=PES1 PE=1 SV=1	PESC_HUMAN	68 kDa	0	0	2	3	3	8
249	TRUE	Empty	RuvB-like 2 OS=Homo sapiens GN=RUVBL2 PE=1 SV=3	RUVB2_HUMAN	51 kDa	0	0	2	3	0	4
444	TRUE	Empty	Histone acetyltransferase type B catalytic subunit OS=Homo sapiens GN=HAT1 PE=1 SV=1	HAT1_HUMAN	50 kDa	0	0	2	3	2	2
578	TRUE	Empty	UPF0361 protein C3orf37 OS=Homo sapiens GN=C3orf37 PE=1 SV=1	CC037_HUMAN	41 kDa	0	0	2	3	2	1
772	TRUE	Empty	Transcription intermediary factor 1-alpha OS=Homo sapiens GN=TRIM24 PE=1 SV=3	TIF1A_HUMAN	117 kDa	0	0	2	3	0	0
326	TRUE	Empty	Activated RNA polymerase II transcriptional coactivator p15 OS=Homo sapiens GN=SUB1 PE=1 SV=3	TCP4_HUMAN	14 kDa	0	0	1	3	2	3
438	TRUE	Empty	Proliferating cell nuclear antigen OS=Homo sapiens GN=PCNA PE=1 SV=1	PCNA_HUMAN	29 kDa	0	0	1	3	1	2
363	TRUE	Empty	Cell division cycle 5-like protein OS=Homo sapiens GN=CDC5L PE=1 SV=2	CDC5L_HUMAN	92 kDa	0	0	1	3	0	3
432	TRUE	Empty	Serine/threonine-protein phosphatase 2A 55 kDa regulatory subunit B alpha isoform OS=Homo sapiens GN=PPP2R2A PE=1 SV=1	2ABA_HUMAN	52 kDa	0	0	1	3	0	2
725	TRUE	Empty	SNW domain-containing protein 1 OS=Homo sapiens GN=SNW1 PE=1 SV=1	SNW1_HUMAN	61 kDa	0	0	1	3	0	1
594	TRUE	Empty	Spermine synthase OS=Homo sapiens GN=SMS PE=1 SV=2	SPSY_HUMAN	41 kDa	0	0	1	3	0	1
723	TRUE	Empty	Prelamin-A/C OS=Homo sapiens GN=LMNA PE=1 SV=1	LMNA_HUMAN	74 kDa	0	0	1	3	0	1
687	TRUE	Empty	Alpha-actinin-4 OS=Homo sapiens GN=ACTN4 PE=1 SV=2	ACTN4_HUMAN	105 kDa	0	0	1	3	0	1
319	TRUE	Empty	Histone H1x OS=Homo sapiens GN=H1FX PE=1 SV=1	H1X_HUMAN	22 kDa	0	0	0	3	0	3
306	TRUE	Empty	Transcription elongation factor A protein 1 OS=Homo sapiens GN=TCEA1 PE=1 SV=2	TCEA1_HUMAN	34 kDa	0	0	0	3	0	3
691	TRUE	Empty	ATP-dependent DNA helicase Q1 OS=Homo sapiens GN=RECQL PE=1 SV=3	RECQ1_HUMAN	73 kDa	0	0	0	3	0	1
552	TRUE	Empty	Targeting protein for Xklp2 OS=Homo sapiens GN=TPX2 PE=1 SV=2	TPX2_HUMAN	86 kDa	0	0	0	3	0	1
884	TRUE	Empty	General transcription factor 3C polypeptide 4 OS=Homo sapiens GN=GTF3C4 PE=1 SV=2	TF3C4_HUMAN	92 kDa	0	0	0	3	0	0
670	TRUE	Empty	Cyclin-dependent kinase 1 OS=Homo sapiens GN=CDK1 PE=1 SV=3	CDK1_HUMAN	34 kDa	0	0	0	3	1	1
726	TRUE	Empty	Peptidyl-prolyl cis-trans isomerase NIMA-interacting 4 OS=Homo sapiens GN=PIN4 PE=1 SV=1	PIN4_HUMAN	14 kDa	0	0	0	3	0	1
513	TRUE	Empty	Replication protein A 32 kDa subunit OS=Homo sapiens GN=RPA2 PE=1 SV=1	RFA2_HUMAN	29 kDa	0	0	0	3	0	2
795	TRUE	Empty	SWI/SNF-related matrix-associated actin-dependent regulator of chromatin subfamily A containing DEAD/H box 1 OS=Homo sapiens GN=SMARCAD1 PE=1 SV=2	SMRCD_HUMAN	117 kDa	0	0	0	3	0	0
468	TRUE	Empty	Hsp90 co-chaperone Cdc37 OS=Homo sapiens GN=CDC37 PE=1 SV=1	CDC37_HUMAN	44 kDa	0	0	4	2	0	2
123	TRUE	Empty	Nucleolar complex protein 2 homolog OS=Homo sapiens GN=NOC2L PE=1 SV=4	NOC2L_HUMAN	85 kDa	0	0	3	2	2	8
608	TRUE	Empty	S-formylglutathione hydrolase OS=Homo sapiens GN=ESD PE=1 SV=2	ESTD_HUMAN	31 kDa	0	0	3	2	2	1
122	TRUE	Empty	Nucleolar transcription factor 1 OS=Homo sapiens GN=UBTF PE=1 SV=1	UBF1_HUMAN	89 kDa	0	0	2	2	4	8
159	TRUE	Empty	mRNA turnover protein 4 homolog OS=Homo sapiens GN=MRTO4 PE=1 SV=2	MRT4_HUMAN	28 kDa	0	0	2	2	1	6
542	TRUE	Empty	E3 ubiquitin-protein ligase TRIM33 OS=Homo sapiens GN=TRIM33 PE=1 SV=3	TRI33_HUMAN	123 kDa	0	0	2	2	3	1
381	TRUE	Empty	Exportin-5 OS=Homo sapiens GN=XPO5 PE=1 SV=1	XPO5_HUMAN	136 kDa	0	0	2	2	1	3
456	TRUE	Empty	BolA-like protein 2 OS=Homo sapiens GN=BOLA2 PE=1 SV=1	BOLA2_HUMAN	10 kDa	0	0	2	2	2	2
627	TRUE	Empty	Nucleoside diphosphate kinase B OS=Homo sapiens GN=NME2 PE=1 SV=1	NDKB_HUMAN	17 kDa	0	0	2	2	0	1
453	TRUE	Empty	Chromobox protein homolog 1 OS=Homo sapiens GN=CBX1 PE=1 SV=1	CBX1_HUMAN	21 kDa	0	0	2	2	0	2
700	TRUE	Empty	40S ribosomal protein S12 OS=Homo sapiens GN=RPS12 PE=1 SV=3	RS12_HUMAN	15 kDa	0	0	2	2	1	1
104	TRUE	Empty	Probable ATP-dependent RNA helicase DDX56 OS=Homo sapiens GN=DDX56 PE=1 SV=1	DDX56_HUMAN	62 kDa	0	0	1	2	4	9
442	TRUE	Empty	PHD finger protein 6 OS=Homo sapiens GN=PHF6 PE=1 SV=1	PHF6_HUMAN	41 kDa	0	0	1	2	1	2
490	TRUE	Empty	Splicing factor 1 OS=Homo sapiens GN=SF1 PE=1 SV=4	SF01_HUMAN	68 kDa	0	0	1	2	0	2
643	TRUE	Empty	Hornerin OS=Homo sapiens GN=HRNR PE=1 SV=2	HORN_HUMAN	282 kDa	0	0	1	2	0	1
508	TRUE	Empty	DNA replication licensing factor MCM4 OS=Homo sapiens GN=MCM4 PE=1 SV=5	MCM4_HUMAN	97 kDa	0	0	1	2	0	2
316	TRUE	Empty	Inosine-5'-monophosphate dehydrogenase 2 OS=Homo sapiens GN=IMPDH2 PE=1 SV=2	IMDH2_HUMAN	56 kDa	0	0	1	2	0	3
801	TRUE	Empty	Ras GTPase-activating protein nGAP OS=Homo sapiens GN=RASAL2 PE=1 SV=2	NGAP_HUMAN	129 kDa	0	0	1	2	0	0
669	TRUE	Empty	DAZ-associated protein 1 OS=Homo sapiens GN=DAZAP1 PE=1 SV=1	DAZP1_HUMAN	43 kDa	0	0	1	2	0	1
667	TRUE	Empty	DNA damage-binding protein 1 OS=Homo sapiens GN=DDB1 PE=1 SV=1	DDB1_HUMAN	127 kDa	0	0	1	2	1	1
914	TRUE	Empty	DNA repair protein RAD50 OS=Homo sapiens GN=RAD50 PE=1 SV=1	RAD50_HUMAN	154 kDa	0	0	1	2	0	0
714	TRUE	Empty	RuvB-like 1 OS=Homo sapiens GN=RUVBL1 PE=1 SV=1	RUVB1_HUMAN	50 kDa	0	0	1	2	0	1
676	TRUE	Empty	Chromatin assembly factor 1 subunit B OS=Homo sapiens GN=CHAF1B PE=1 SV=1	CAF1B_HUMAN	61 kDa	0	0	1	2	0	1
859	TRUE	Empty	Metastasis-associated protein MTA1 OS=Homo sapiens GN=MTA1 PE=1 SV=2	MTA1_HUMAN	81 kDa	0	0	1	2	0	0
668	TRUE	Empty	DDB1- and CUL4-associated factor 7 OS=Homo sapiens GN=DCAF7 PE=1 SV=1	DCAF7_HUMAN	39 kDa	0	0	1	2	0	1
610	TRUE	Empty	Replication protein A 14 kDa subunit OS=Homo sapiens GN=RPA3 PE=1 SV=1	RFA3_HUMAN	14 kDa	0	0	1	2	0	1
604	TRUE	Empty	Sentrin-specific protease 3 OS=Homo sapiens GN=SENP3 PE=1 SV=2	SENP3_HUMAN	65 kDa	0	0	1	2	0	1
869	TRUE	Empty	Kanadaptin OS=Homo sapiens GN=SLC4A1AP PE=1 SV=1	NADAP_HUMAN	89 kDa	0	0	1	2	1	0
836	TRUE	Empty	Peptidyl-prolyl cis-trans isomerase FKBP4 OS=Homo sapiens GN=FKBP4 PE=1 SV=3	FKBP4_HUMAN	52 kDa	0	0	1	2	0	0
805	TRUE	Empty	RNA polymerase II-associated factor 1 homolog OS=Homo sapiens GN=PAF1 PE=1 SV=2	PAF1_HUMAN	60 kDa	0	0	1	2	0	0
751	TRUE	Empty	WD repeat-containing protein 18 OS=Homo sapiens GN=WDR18 PE=1 SV=2	WDR18_HUMAN	47 kDa	0	0	1	2	0	0
207	TRUE	Empty	Nucleolar GTP-binding protein 2 OS=Homo sapiens GN=GNL2 PE=1 SV=1	NOG2_HUMAN	84 kDa	0	0	0	2	2	5
245	TRUE	Empty	Serrate RNA effector molecule homolog OS=Homo sapiens GN=SRRT PE=1 SV=1	SRRT_HUMAN	101 kDa	0	0	0	2	1	4
322	TRUE	Empty	DNA-(apurinic or apyrimidinic site) lyase OS=Homo sapiens GN=APEX1 PE=1 SV=2	APEX1_HUMAN	36 kDa	0	0	0	2	0	3
718	TRUE	Empty	U2 snRNP-associated SURP motif-containing protein OS=Homo sapiens GN=U2SURP PE=1 SV=2	SR140_HUMAN	118 kDa	0	0	0	2	0	1
730	TRUE	Empty	Double-stranded RNA-specific adenosine deaminase OS=Homo sapiens GN=ADAR PE=1 SV=4	DSRAD_HUMAN	136 kDa	0	0	0	2	1	0
527	TRUE	Empty	Lupus La protein OS=Homo sapiens GN=SSB PE=1 SV=2	LA_HUMAN	47 kDa	0	0	0	2	1	1
729	TRUE	Empty	SAP domain-containing ribonucleoprotein OS=Homo sapiens GN=SARNP PE=1 SV=3	SARNP_HUMAN	24 kDa	0	0	0	2	1	0
789	TRUE	Empty	Serine/arginine repetitive matrix protein 1 OS=Homo sapiens GN=SRRM1 PE=1 SV=2	SRRM1_HUMAN	102 kDa	0	0	0	2	2	0
498	TRUE	Empty	Eukaryotic translation initiation factor 3 subunit D OS=Homo sapiens GN=EIF3D PE=1 SV=1	EIF3D_HUMAN	64 kDa	0	0	0	2	1	2
421	TRUE	Empty	DNA mismatch repair protein Msh6 OS=Homo sapiens GN=MSH6 PE=1 SV=2	MSH6_HUMAN	153 kDa	0	0	0	2	0	2
683	TRUE	Empty	Aurora kinase B OS=Homo sapiens GN=AURKB PE=1 SV=3	AURKB_HUMAN	39 kDa	0	0	0	2	0	1
641	TRUE	Empty	Importin-4 OS=Homo sapiens GN=IPO4 PE=1 SV=2	IPO4_HUMAN	119 kDa	0	0	0	2	0	1
583	TRUE	Empty	Tubulin-folding cofactor B OS=Homo sapiens GN=TBCB PE=1 SV=2	TBCB_HUMAN	27 kDa	0	0	0	2	1	1
692	TRUE	Empty	ADP-ribosylation factor 1 OS=Homo sapiens GN=ARF1 PE=1 SV=2	ARF1_HUMAN (+1)	21 kDa	0	0	0	2	0	1
793	TRUE	Empty	Schlafen family member 11 OS=Homo sapiens GN=SLFN11 PE=1 SV=2	SLN11_HUMAN	103 kDa	0	0	0	2	0	0
645	TRUE	Empty	Histone acetyltransferase KAT7 OS=Homo sapiens GN=KAT7 PE=1 SV=1	KAT7_HUMAN	71 kDa	0	0	0	2	0	1
686	TRUE	Empty	Alpha-taxilin OS=Homo sapiens GN=TXLNA PE=1 SV=3	TXLNA_HUMAN	62 kDa	0	0	0	2	0	1
706	TRUE	Empty	LIM and SH3 domain protein 1 OS=Homo sapiens GN=LASP1 PE=1 SV=2	LASP1_HUMAN	30 kDa	0	0	0	2	0	1
864	TRUE	Empty	Kinesin-like protein KIFC1 OS=Homo sapiens GN=KIFC1 PE=1 SV=2	KIFC1_HUMAN	74 kDa	0	0	0	2	0	0
815	TRUE	Empty	Protein arginine N-methyltransferase 5 OS=Homo sapiens GN=PRMT5 PE=1 SV=4	ANM5_HUMAN	73 kDa	0	0	0	2	0	0
834	TRUE	Empty	Peptidyl-prolyl cis-trans isomerase-like 4 OS=Homo sapiens GN=PPIL4 PE=1 SV=1	PPIL4_HUMAN	57 kDa	0	0	0	2	0	0
921	TRUE	Empty	Cyclin-T1 OS=Homo sapiens GN=CCNT1 PE=1 SV=1	CCNT1_HUMAN	81 kDa	0	0	0	2	0	0
835	TRUE	Empty	Peptidyl-prolyl cis-trans isomerase FKBP5 OS=Homo sapiens GN=FKBP5 PE=1 SV=2	FKBP5_HUMAN	51 kDa	0	0	0	2	0	0
938	TRUE	Empty	Adenylosuccinate synthetase isozyme 2 OS=Homo sapiens GN=ADSS PE=1 SV=3	PURA2_HUMAN	50 kDa	0	0	0	2	0	0
551	TRUE	Empty	26S protease regulatory subunit 4 OS=Homo sapiens GN=PSMC1 PE=1 SV=1	PRS4_HUMAN	49 kDa	0	0	2	1	0	1
413	TRUE	Empty	Protein SET OS=Homo sapiens GN=SET PE=1 SV=3	SET_HUMAN	33 kDa	0	0	2	1	1	2
906	TRUE	Empty	E3 SUMO-protein ligase RanBP2 OS=Homo sapiens GN=RANBP2 PE=1 SV=2	RBP2_HUMAN	358 kDa	0	0	2	1	0	0
46	TRUE	Empty	N-acetyltransferase 10 OS=Homo sapiens GN=NAT10 PE=1 SV=2	NAT10_HUMAN	116 kDa	0	0	1	1	1	15
405	TRUE	Empty	Nitric oxide synthase-interacting protein OS=Homo sapiens GN=NOSIP PE=1 SV=1	NOSIP_HUMAN	33 kDa	0	0	1	1	1	2
337	TRUE	Empty	Serine/threonine-protein phosphatase PP1-gamma catalytic subunit OS=Homo sapiens GN=PPP1CC PE=1 SV=1	PP1G_HUMAN	37 kDa	0	0	1	1	1	3
424	TRUE	Empty	YTH domain family protein 2 OS=Homo sapiens GN=YTHDF2 PE=1 SV=2	YTHD2_HUMAN	62 kDa	0	0	1	1	1	2
637	TRUE	Empty	Kinesin-like protein KIF20A OS=Homo sapiens GN=KIF20A PE=1 SV=1	KI20A_HUMAN	100 kDa	0	0	1	1	2	1
830	TRUE	Empty	Phosphatidylinositol 4,5-bisphosphate 3-kinase catalytic subunit beta isoform OS=Homo sapiens GN=PIK3CB PE=1 SV=1	PK3CB_HUMAN (+2)	123 kDa	0	0	1	1	1	0
598	TRUE	Empty	Small nuclear ribonucleoprotein E OS=Homo sapiens GN=SNRPE PE=1 SV=1	RUXE_HUMAN (+2)	11 kDa	0	0	1	1	1	1
614	TRUE	Empty	RNA-binding protein 8A OS=Homo sapiens GN=RBM8A PE=1 SV=1	RBM8A_HUMAN	20 kDa	0	0	1	1	0	1
926	TRUE	Empty	Chromodomain-helicase-DNA-binding protein 4 OS=Homo sapiens GN=CHD4 PE=1 SV=2	CHD4_HUMAN	218 kDa	0	0	1	1	0	0
335	TRUE	Empty	Translationally-controlled tumor protein OS=Homo sapiens GN=TPT1 PE=1 SV=1	TCTP_HUMAN	20 kDa	0	0	1	1	0	3
541	TRUE	Empty	U3 small nucleolar ribonucleoprotein protein IMP3 OS=Homo sapiens GN=IMP3 PE=1 SV=1	IMP3_HUMAN	22 kDa	0	0	1	1	1	1
671	TRUE	Empty	Core-binding factor subunit beta OS=Homo sapiens GN=CBFB PE=1 SV=2	PEBB_HUMAN (+1)	22 kDa	0	0	1	1	0	1
399	TRUE	Empty	Bromodomain-containing protein 2 OS=Homo sapiens GN=BRD2 PE=1 SV=2	BRD2_HUMAN	88 kDa	0	0	1	1	0	2
634	TRUE	Empty	Macrophage migration inhibitory factor OS=Homo sapiens GN=MIF PE=1 SV=4	MIF_HUMAN	12 kDa	0	0	1	1	0	1
707	TRUE	Empty	NEDD8-conjugating enzyme Ubc12 OS=Homo sapiens GN=UBE2M PE=1 SV=1	UBC12_HUMAN (+1)	21 kDa	0	0	1	1	1	1
434	TRUE	Empty	RNA 3'-terminal phosphate cyclase-like protein OS=Homo sapiens GN=RCL1 PE=1 SV=3	RCL1_HUMAN	41 kDa	0	0	1	1	0	2
659	TRUE	Empty	Eukaryotic translation initiation factor 3 subunit G OS=Homo sapiens GN=EIF3G PE=1 SV=2	EIF3G_HUMAN	36 kDa	0	0	1	1	0	1
588	TRUE	Empty	Thioredoxin-like protein 1 OS=Homo sapiens GN=TXNL1 PE=1 SV=3	TXNL1_HUMAN	32 kDa	0	0	1	1	1	1
445	TRUE	Empty	Heat shock protein 75 kDa, mitochondrial OS=Homo sapiens GN=TRAP1 PE=1 SV=3	TRAP1_HUMAN	80 kDa	0	0	1	1	0	2
593	TRUE	Empty	Squamous cell carcinoma antigen recognized by T-cells 3 OS=Homo sapiens GN=SART3 PE=1 SV=1	SART3_HUMAN	110 kDa	0	0	1	1	0	1
457	TRUE	Empty	Aspartate--tRNA ligase, cytoplasmic OS=Homo sapiens GN=DARS PE=1 SV=2	SYDC_HUMAN	57 kDa	0	0	1	1	0	2
814	TRUE	Empty	Protein lin-37 homolog OS=Homo sapiens GN=LIN37 PE=1 SV=1	LIN37_HUMAN	28 kDa	0	0	1	1	1	0
654	TRUE	Empty	General transcription factor IIH subunit 2-like protein OS=Homo sapiens GN=GTF2H2C PE=1 SV=1	T2H2L_HUMAN (+1)	44 kDa	0	0	1	1	1	1
901	TRUE	Empty	Elongation factor 1-alpha 2 OS=Homo sapiens GN=EEF1A2 PE=1 SV=1	EF1A2_HUMAN	50 kDa	0	0	1	1	0	0
576	TRUE	Empty	UPF0587 protein C1orf123 OS=Homo sapiens GN=C1orf123 PE=1 SV=1	CA123_HUMAN	18 kDa	0	0	1	1	0	1
860	TRUE	Empty	Lysine-specific histone demethylase 1A OS=Homo sapiens GN=KDM1A PE=1 SV=2	KDM1A_HUMAN (+1)	93 kDa	0	0	1	1	0	0
756	TRUE	Empty	Vacuolar protein sorting-associated protein 26A OS=Homo sapiens GN=VPS26A PE=1 SV=2	VP26A_HUMAN	38 kDa	0	0	1	1	0	0
912	TRUE	Empty	DNA-directed RNA polymerases I, II, and III subunit RPABC3 OS=Homo sapiens GN=POLR2H PE=1 SV=4	RPAB3_HUMAN (+2)	17 kDa	0	0	1	1	0	0
843	TRUE	Empty	Nucleoporin SEH1 OS=Homo sapiens GN=SEH1L PE=1 SV=3	SEH1_HUMAN	40 kDa	0	0	1	1	0	0
870	TRUE	Empty	Importin subunit alpha-5 OS=Homo sapiens GN=KPNA1 PE=1 SV=3	IMA5_HUMAN	60 kDa	0	0	1	1	0	0
820	TRUE	Empty	Proteasome subunit alpha type-4 OS=Homo sapiens GN=PSMA4 PE=1 SV=1	PSA4_HUMAN	29 kDa	0	0	1	1	0	0
798	TRUE	Empty	Replication factor C subunit 3 OS=Homo sapiens GN=RFC3 PE=1 SV=2	RFC3_HUMAN	41 kDa	0	0	1	1	0	0
891	TRUE	Empty	F-box-like/WD repeat-containing protein TBL1XR1 OS=Homo sapiens GN=TBL1XR1 PE=1 SV=1	TBL1R_HUMAN	56 kDa	0	0	1	1	0	0
807	TRUE	Empty	Putative E3 ubiquitin-protein ligase UBR7 OS=Homo sapiens GN=UBR7 PE=1 SV=2	UBR7_HUMAN	48 kDa	0	0	1	1	0	0
763	TRUE	Empty	Ubiquitin carboxyl-terminal hydrolase 11 OS=Homo sapiens GN=USP11 PE=1 SV=3	UBP11_HUMAN	110 kDa	0	0	1	1	0	0
92	TRUE	Empty	RNA-binding protein 34 OS=Homo sapiens GN=RBM34 PE=1 SV=2	RBM34_HUMAN	49 kDa	0	0	0	1	1	10
147	TRUE	Empty	NF-kappa-B-repressing factor OS=Homo sapiens GN=NKRF PE=1 SV=2	NKRF_HUMAN	78 kDa	0	0	0	1	1	7
243	TRUE	Empty	Suppressor of SWI4 1 homolog OS=Homo sapiens GN=PPAN PE=1 SV=1	SSF1_HUMAN	53 kDa	0	0	0	1	2	4
160	TRUE	Empty	U3 small nucleolar ribonucleoprotein protein MPP10 OS=Homo sapiens GN=MPHOSPH10 PE=1 SV=2	MPP10_HUMAN	79 kDa	0	0	0	1	0	6
211	TRUE	Empty	KRR1 small subunit processome component homolog OS=Homo sapiens GN=KRR1 PE=1 SV=4	KRR1_HUMAN	44 kDa	0	0	0	1	2	5
166	TRUE	Empty	Nucleolar protein 14 OS=Homo sapiens GN=NOP14 PE=1 SV=3	NOP14_HUMAN	98 kDa	0	0	0	1	2	6
168	TRUE	Empty	Nucleolar protein 10 OS=Homo sapiens GN=NOL10 PE=1 SV=1	NOL10_HUMAN	80 kDa	0	0	0	1	0	6
206	TRUE	Empty	Periodic tryptophan protein 2 homolog OS=Homo sapiens GN=PWP2 PE=1 SV=2	PWP2_HUMAN	102 kDa	0	0	0	1	1	5
787	TRUE	Empty	Small ubiquitin-related modifier 1 OS=Homo sapiens GN=SUMO1 PE=1 SV=1	SUMO1_HUMAN	12 kDa	0	0	0	1	0	0
537	TRUE	Empty	Plectin OS=Homo sapiens GN=PLEC PE=1 SV=3	PLEC_HUMAN	532 kDa	0	0	0	1	0	1
250	TRUE	Empty	Ribosome biogenesis protein NSA2 homolog OS=Homo sapiens GN=NSA2 PE=1 SV=1	NSA2_HUMAN	30 kDa	0	0	0	1	1	4
221	TRUE	Empty	Delta-1-pyrroline-5-carboxylate synthase OS=Homo sapiens GN=ALDH18A1 PE=1 SV=2	P5CS_HUMAN	87 kDa	0	0	0	1	0	5
561	TRUE	Empty	Titin OS=Homo sapiens GN=TTN PE=1 SV=4	TITIN_HUMAN	3816 kDa	0	0	0	1	0	1
865	TRUE	Empty	Keratin, type II cytoskeletal 6B OS=Homo sapiens GN=KRT6B PE=1 SV=5	K2C6B_HUMAN	60 kDa	0	0	0	1	1	0
507	TRUE	Empty	DnaJ homolog subfamily C member 8 OS=Homo sapiens GN=DNAJC8 PE=1 SV=2	DNJC8_HUMAN	30 kDa	0	0	0	1	0	2
328	TRUE	Empty	60S ribosome subunit biogenesis protein NIP7 homolog OS=Homo sapiens GN=NIP7 PE=1 SV=1	NIP7_HUMAN	20 kDa	0	0	0	1	0	3
708	TRUE	Empty	Pre-mRNA-splicing factor RBM22 OS=Homo sapiens GN=RBM22 PE=1 SV=1	RBM22_HUMAN	47 kDa	0	0	0	1	0	1
387	TRUE	Empty	RNA-binding protein 12 OS=Homo sapiens GN=RBM12 PE=1 SV=1	RBM12_HUMAN	97 kDa	0	0	0	1	0	3
506	TRUE	Empty	Lysine-specific demethylase PHF2 OS=Homo sapiens GN=PHF2 PE=1 SV=4	PHF2_HUMAN	121 kDa	0	0	0	1	0	2
556	TRUE	Empty	Ubiquitin carboxyl-terminal hydrolase 5 OS=Homo sapiens GN=USP5 PE=1 SV=2	UBP5_HUMAN	96 kDa	0	0	0	1	0	1
660	TRUE	Empty	Eukaryotic translation initiation factor 1A, X-chromosomal OS=Homo sapiens GN=EIF1AX PE=1 SV=2	IF1AX_HUMAN (+1)	16 kDa	0	0	0	1	0	1
500	TRUE	Empty	60S ribosomal protein L30 OS=Homo sapiens GN=RPL30 PE=1 SV=2	RL30_HUMAN	13 kDa	0	0	0	1	0	2
376	TRUE	Empty	T-complex protein 1 subunit beta OS=Homo sapiens GN=CCT2 PE=1 SV=4	TCPB_HUMAN	57 kDa	0	0	0	1	0	3
302	TRUE	Empty	Ubiquitin carboxyl-terminal hydrolase isozyme L1 OS=Homo sapiens GN=UCHL1 PE=1 SV=2	UCHL1_HUMAN	25 kDa	0	0	0	1	0	3
887	TRUE	Empty	GMP synthase [glutamine-hydrolyzing] OS=Homo sapiens GN=GMPS PE=1 SV=1	GUAA_HUMAN	77 kDa	0	0	0	1	0	0
695	TRUE	Empty	60S ribosomal export protein NMD3 OS=Homo sapiens GN=NMD3 PE=1 SV=1	NMD3_HUMAN (+1)	58 kDa	0	0	0	1	0	1
633	TRUE	Empty	Methylosome subunit pICln OS=Homo sapiens GN=CLNS1A PE=1 SV=1	ICLN_HUMAN	26 kDa	0	0	0	1	0	1
603	TRUE	Empty	Serine/threonine-protein kinase 11-interacting protein OS=Homo sapiens GN=STK11IP PE=1 SV=3	S11IP_HUMAN	121 kDa	0	0	0	1	0	1
533	TRUE	Empty	TRMT1-like protein OS=Homo sapiens GN=TRMT1L PE=1 SV=2	TRM1L_HUMAN	82 kDa	0	0	0	1	1	1
571	TRUE	Empty	WD repeat-containing protein 1 OS=Homo sapiens GN=WDR1 PE=1 SV=4	WDR1_HUMAN (+2)	66 kDa	0	0	0	1	0	1
715	TRUE	Empty	WD repeat-containing protein 70 OS=Homo sapiens GN=WDR70 PE=1 SV=1	WDR70_HUMAN	73 kDa	0	0	0	1	0	1
712	TRUE	Empty	26S proteasome non-ATPase regulatory subunit 2 OS=Homo sapiens GN=PSMD2 PE=1 SV=3	PSMD2_HUMAN	100 kDa	0	0	0	1	0	1
721	TRUE	Empty	Tryptophan--tRNA ligase, cytoplasmic OS=Homo sapiens GN=WARS PE=1 SV=2	SYWC_HUMAN	53 kDa	0	0	0	1	0	1
436	TRUE	Empty	Putative methyltransferase NSUN5 OS=Homo sapiens GN=NSUN5 PE=1 SV=2	NSUN5_HUMAN	47 kDa	0	0	0	1	0	2
528	TRUE	Empty	WD40 repeat-containing protein SMU1 OS=Homo sapiens GN=SMU1 PE=1 SV=2	SMU1_HUMAN	58 kDa	0	0	0	1	0	1
591	TRUE	Empty	Target of EGR1 protein 1 OS=Homo sapiens GN=TOE1 PE=1 SV=1	TOE1_HUMAN (+1)	57 kDa	0	0	0	1	0	1
547	TRUE	Empty	Exosome complex component RRP41 OS=Homo sapiens GN=EXOSC4 PE=1 SV=3	EXOS4_HUMAN	26 kDa	0	0	0	1	0	1
883	TRUE	Empty	Glutaredoxin-3 OS=Homo sapiens GN=GLRX3 PE=1 SV=2	GLRX3_HUMAN	37 kDa	0	0	0	1	1	0
840	TRUE	Empty	O-phosphoseryl-tRNA(Sec) selenium transferase OS=Homo sapiens GN=SEPSECS PE=1 SV=2	SPCS_HUMAN	56 kDa	0	0	0	1	0	0
454	TRUE	Empty	CWF19-like protein 1 OS=Homo sapiens GN=CWF19L1 PE=1 SV=2	C19L1_HUMAN	61 kDa	0	0	0	1	0	2
903	TRUE	Empty	E3 ubiquitin-protein ligase RING2 OS=Homo sapiens GN=RNF2 PE=1 SV=1	RING2_HUMAN	38 kDa	0	0	0	1	0	0
929	TRUE	Empty	Calcyclin-binding protein OS=Homo sapiens GN=CACYBP PE=1 SV=2	CYBP_HUMAN	26 kDa	0	0	0	1	0	0
821	TRUE	Empty	Proteasome activator complex subunit 3 OS=Homo sapiens GN=PSME3 PE=1 SV=1	PSME3_HUMAN	30 kDa	0	0	0	1	0	0
783	TRUE	Empty	Structural maintenance of chromosomes protein 1A OS=Homo sapiens GN=SMC1A PE=1 SV=2	SMC1A_HUMAN-DECOY	?	0	0	0	1	0	0
747	TRUE	Empty	Zinc finger MYM-type protein 2 OS=Homo sapiens GN=ZMYM2 PE=1 SV=1	ZMYM2_HUMAN	155 kDa	0	0	0	1	1	0
761	TRUE	Empty	Ubiquitin carboxyl-terminal hydrolase 48 OS=Homo sapiens GN=USP48 PE=1 SV=1	UBP48_HUMAN	119 kDa	0	0	0	1	0	0
677	TRUE	Empty	Chloride intracellular channel protein 1 OS=Homo sapiens GN=CLIC1 PE=1 SV=4	CLIC1_HUMAN	27 kDa	0	0	0	1	0	1
618	TRUE	Empty	Profilin-2 OS=Homo sapiens GN=PFN2 PE=1 SV=3	PROF2_HUMAN	15 kDa	0	0	0	1	0	1
582	TRUE	Empty	U1 small nuclear ribonucleoprotein C OS=Homo sapiens GN=SNRPC PE=1 SV=1	RU1C_HUMAN	17 kDa	0	0	0	1	0	1
710	TRUE	Empty	Inorganic pyrophosphatase OS=Homo sapiens GN=PPA1 PE=1 SV=2	IPYR_HUMAN	33 kDa	0	0	0	1	0	1
713	TRUE	Empty	COP9 signalosome complex subunit 1 OS=Homo sapiens GN=GPS1 PE=1 SV=4	CSN1_HUMAN	56 kDa	0	0	0	1	0	1
580	TRUE	Empty	U4/U6 small nuclear ribonucleoprotein Prp4 OS=Homo sapiens GN=PRPF4 PE=1 SV=2	PRP4_HUMAN	58 kDa	0	0	0	1	0	1
880	TRUE	Empty	High mobility group nucleosome-binding domain-containing protein 3 OS=Homo sapiens GN=HMGN3 PE=1 SV=2	HMGN3_HUMAN	11 kDa	0	0	0	1	0	0
609	TRUE	Empty	Ribonuclease P protein subunit p29 OS=Homo sapiens GN=POP4 PE=1 SV=2	RPP29_HUMAN	25 kDa	0	0	0	1	0	1
577	TRUE	Empty	UPF0568 protein C14orf166 OS=Homo sapiens GN=C14orf166 PE=1 SV=1	CN166_HUMAN	28 kDa	0	0	0	1	0	1
724	TRUE	Empty	Protein FAM50A OS=Homo sapiens GN=FAM50A PE=1 SV=2	FA50A_HUMAN	40 kDa	0	0	0	1	0	1
916	TRUE	Empty	Cytoskeleton-associated protein 2 OS=Homo sapiens GN=CKAP2 PE=1 SV=1	CKAP2_HUMAN	77 kDa	0	0	0	1	0	0
733	TRUE	Empty	Eukaryotic translation initiation factor 2 subunit 2 OS=Homo sapiens GN=EIF2S2 PE=1 SV=2	IF2B_HUMAN (+1)	38 kDa	0	0	0	1	0	0
735	TRUE	Empty	Multifunctional protein ADE2 OS=Homo sapiens GN=PAICS PE=1 SV=3	PUR6_HUMAN (+1)	47 kDa	0	0	0	1	0	0
737	TRUE	Empty	Protein lin-28 homolog B OS=Homo sapiens GN=LIN28B PE=1 SV=1	LN28B_HUMAN (+1)	27 kDa	0	0	0	1	0	0
741	TRUE	Empty	Protein kinase C-binding protein 1 OS=Homo sapiens GN=ZMYND8 PE=1 SV=2	PKCB1_HUMAN (+1)	132 kDa	0	0	0	1	0	0
828	TRUE	Empty	Plakophilin-2 OS=Homo sapiens GN=PKP2 PE=1 SV=2	PKP2_HUMAN	97 kDa	0	0	0	1	0	0
822	TRUE	Empty	Probable ubiquitin carboxyl-terminal hydrolase FAF-X OS=Homo sapiens GN=USP9X PE=1 SV=3	USP9X_HUMAN	292 kDa	0	0	0	1	0	0
898	TRUE	Empty	Enhancer of rudimentary homolog OS=Homo sapiens GN=ERH PE=1 SV=1	ERH_HUMAN	12 kDa	0	0	0	1	0	0
925	TRUE	Empty	Chromodomain-helicase-DNA-binding protein 8 OS=Homo sapiens GN=CHD8 PE=1 SV=5	CHD8_HUMAN	291 kDa	0	0	0	1	0	0
767	TRUE	Empty	Tyrosine-protein kinase CSK OS=Homo sapiens GN=CSK PE=1 SV=1	CSK_HUMAN	51 kDa	0	0	0	1	0	0
837	TRUE	Empty	Peptidyl-prolyl cis-trans isomerase FKBP3 OS=Homo sapiens GN=FKBP3 PE=1 SV=1	FKBP3_HUMAN	25 kDa	0	0	0	1	0	0
900	TRUE	Empty	Elongator complex protein 1 OS=Homo sapiens GN=IKBKAP PE=1 SV=3	ELP1_HUMAN	150 kDa	0	0	0	1	0	0
944	TRUE	Empty	A-kinase anchor protein 9 OS=Homo sapiens GN=AKAP9 PE=1 SV=3	AKAP9_HUMAN	454 kDa	0	0	0	1	0	0
861	TRUE	Empty	Lysine-specific demethylase 3B OS=Homo sapiens GN=KDM3B PE=1 SV=2	KDM3B_HUMAN	192 kDa	0	0	0	1	0	0
943	TRUE	Empty	ATP-binding cassette sub-family E member 1 OS=Homo sapiens GN=ABCE1 PE=1 SV=1	ABCE1_HUMAN	67 kDa	0	0	0	1	0	0
863	TRUE	Empty	L-aminoadipate-semialdehyde dehydrogenase-phosphopantetheinyl transferase OS=Homo sapiens GN=AASDHPPT PE=1 SV=2	ADPPT_HUMAN	36 kDa	0	0	0	1	0	0
934	TRUE	Empty	BAG family molecular chaperone regulator 2 OS=Homo sapiens GN=BAG2 PE=1 SV=1	BAG2_HUMAN	24 kDa	0	0	0	1	0	0
905	TRUE	Empty	E3 ubiquitin-protein ligase BRE1B OS=Homo sapiens GN=RNF40 PE=1 SV=4	BRE1B_HUMAN	114 kDa	0	0	0	1	0	0
923	TRUE	Empty	Coiled-coil domain-containing protein 6 OS=Homo sapiens GN=CCDC6 PE=1 SV=2	CCDC6_HUMAN	53 kDa	0	0	0	1	0	0
927	TRUE	Empty	Cell division cycle protein 20 homolog OS=Homo sapiens GN=CDC20 PE=1 SV=2	CDC20_HUMAN	55 kDa	0	0	0	1	0	0
924	TRUE	Empty	Chromosome alignment-maintaining phosphoprotein 1 OS=Homo sapiens GN=CHAMP1 PE=1 SV=2	CHAP1_HUMAN	89 kDa	0	0	0	1	0	0
928	TRUE	Empty	Cancer/testis antigen 75 OS=Homo sapiens GN=CT75 PE=2 SV=2	CT75_HUMAN-DECOY	?	0	0	0	1	0	0
915	TRUE	Empty	DNA methyltransferase 1-associated protein 1 OS=Homo sapiens GN=DMAP1 PE=1 SV=1	DMAP1_HUMAN	53 kDa	0	0	0	1	0	0
896	TRUE	Empty	Eukaryotic translation initiation factor 3 subunit F OS=Homo sapiens GN=EIF3F PE=1 SV=1	EIF3F_HUMAN	38 kDa	0	0	0	1	0	0
871	TRUE	Empty	Importin subunit alpha-3 OS=Homo sapiens GN=KPNA4 PE=1 SV=1	IMA3_HUMAN (+1)	58 kDa	0	0	0	1	0	0
852	TRUE	Empty	Muscleblind-like protein 1 OS=Homo sapiens GN=MBNL1 PE=1 SV=2	MBNL1_HUMAN	42 kDa	0	0	0	1	0	0
909	TRUE	Empty	Dolichyl-diphosphooligosaccharide--protein glycosyltransferase 48 kDa subunit OS=Homo sapiens GN=DDOST PE=1 SV=4	OST48_HUMAN	51 kDa	0	0	0	1	0	0
770	TRUE	Empty	Transcriptional repressor p66-beta OS=Homo sapiens GN=GATAD2B PE=1 SV=1	P66B_HUMAN	65 kDa	0	0	0	1	0	0
826	TRUE	Empty	Pleiotropic regulator 1 OS=Homo sapiens GN=PLRG1 PE=1 SV=1	PLRG1_HUMAN	57 kDa	0	0	0	1	0	0
825	TRUE	Empty	Pogo transposable element with ZNF domain OS=Homo sapiens GN=POGZ PE=1 SV=2	POGZ_HUMAN	155 kDa	0	0	0	1	0	0
948	TRUE	Empty	26S protease regulatory subunit 6B OS=Homo sapiens GN=PSMC4 PE=1 SV=2	PRS6B_HUMAN	47 kDa	0	0	0	1	0	0
804	TRUE	Empty	RNA-binding protein 27 OS=Homo sapiens GN=RBM27 PE=1 SV=2	RBM27_HUMAN	119 kDa	0	0	0	1	0	0
946	TRUE	Empty	40S ribosomal protein S15 OS=Homo sapiens GN=RPS15 PE=1 SV=2	RS15_HUMAN	17 kDa	0	0	0	1	0	0
796	TRUE	Empty	SAP30-binding protein OS=Homo sapiens GN=SAP30BP PE=1 SV=1	S30BP_HUMAN	34 kDa	0	0	0	1	0	0
794	TRUE	Empty	Sal-like protein 2 OS=Homo sapiens GN=SALL2 PE=1 SV=4	SALL2_HUMAN	105 kDa	0	0	0	1	0	0
785	TRUE	Empty	Splicing factor 3B subunit 4 OS=Homo sapiens GN=SF3B4 PE=1 SV=1	SF3B4_HUMAN	44 kDa	0	0	0	1	0	0
788	TRUE	Empty	Small acidic protein OS=Homo sapiens GN=SMAP PE=1 SV=1	SMAP_HUMAN	20 kDa	0	0	0	1	0	0
775	TRUE	Empty	Transcription elongation factor SPT4 OS=Homo sapiens GN=SUPT4H1 PE=1 SV=1	SPT4H_HUMAN	13 kDa	0	0	0	1	0	0
808	TRUE	Empty	Proto-oncogene tyrosine-protein kinase Src OS=Homo sapiens GN=SRC PE=1 SV=3	SRC_HUMAN	60 kDa	0	0	0	1	0	0
781	TRUE	Empty	Suppressor of G2 allele of SKP1 homolog OS=Homo sapiens GN=SUGT1 PE=1 SV=3	SUGT1_HUMAN	41 kDa	0	0	0	1	0	0
858	TRUE	Empty	Methionine--tRNA ligase, cytoplasmic OS=Homo sapiens GN=MARS PE=1 SV=2	SYMC_HUMAN	101 kDa	0	0	0	1	0	0
885	TRUE	Empty	General transcription factor 3C polypeptide 3 OS=Homo sapiens GN=GTF3C3 PE=1 SV=1	TF3C3_HUMAN	101 kDa	0	0	0	1	0	0
779	TRUE	Empty	THO complex subunit 2 OS=Homo sapiens GN=THOC2 PE=1 SV=2	THOC2_HUMAN	183 kDa	0	0	0	1	0	0
745	TRUE	Empty	Zinc finger protein RFP OS=Homo sapiens GN=TRIM27 PE=1 SV=1	TRI27_HUMAN	58 kDa	0	0	0	1	0	0
760	TRUE	Empty	Ubiquitin-like protein 5 OS=Homo sapiens GN=UBL5 PE=1 SV=1	UBL5_HUMAN	9 kDa	0	0	0	1	0	0
757	TRUE	Empty	Unknown decoy protein for peptide #77684	Unknown #77684-DECOY	?	0	0	0	1	0	0
750	TRUE	Empty	WD repeat-containing protein 61 OS=Homo sapiens GN=WDR61 PE=1 SV=1	WDR61_HUMAN	34 kDa	0	0	0	1	0	0
803	TRUE	Empty	RNA-binding protein 42 OS=Homo sapiens GN=RBM42 PE=1 SV=1	RBM42_HUMAN	50 kDa	0	0	0	1	0	0
560	TRUE	Empty	Transportin-1 OS=Homo sapiens GN=TNPO1 PE=1 SV=2	TNPO1_HUMAN	102 kDa	0	0	2	0	1	1
746	TRUE	Empty	Zinc finger protein 438 OS=Homo sapiens GN=ZNF438 PE=2 SV=1	ZN438_HUMAN	92 kDa	0	0	2	0	0	0
197	TRUE	Empty	Pumilio domain-containing protein KIAA0020 OS=Homo sapiens GN=KIAA0020 PE=1 SV=3	K0020_HUMAN	74 kDa	0	0	1	0	2	5
82	TRUE	Empty	Exosome component 10 OS=Homo sapiens GN=EXOSC10 PE=1 SV=2	EXOSX_HUMAN	101 kDa	0	0	1	0	0	11
538	TRUE	Empty	E3 ubiquitin-protein ligase UHRF1 OS=Homo sapiens GN=UHRF1 PE=1 SV=1	UHRF1_HUMAN	90 kDa	0	0	1	0	3	1
167	TRUE	Empty	Nucleolar protein 11 OS=Homo sapiens GN=NOL11 PE=1 SV=1	NOL11_HUMAN	81 kDa	0	0	1	0	1	6
169	TRUE	Empty	Nucleolar complex protein 4 homolog OS=Homo sapiens GN=NOC4L PE=1 SV=1	NOC4L_HUMAN	58 kDa	0	0	1	0	0	6
475	TRUE	Empty	Transcription initiation factor IIB OS=Homo sapiens GN=GTF2B PE=1 SV=1	TF2B_HUMAN	35 kDa	0	0	1	0	1	2
930	TRUE	Empty	Cadherin-23 OS=Homo sapiens GN=CDH23 PE=1 SV=2	CAD23_HUMAN (+1)	369 kDa	0	0	1	0	0	0
589	TRUE	Empty	Testis-specific Y-encoded-like protein 1 OS=Homo sapiens GN=TSPYL1 PE=1 SV=3	TSYL1_HUMAN (+2)	49 kDa	0	0	1	0	1	1
393	TRUE	Empty	Ribosomal RNA processing protein 36 homolog OS=Homo sapiens GN=RRP36 PE=1 SV=1	RRP36_HUMAN	30 kDa	0	0	1	0	0	2
312	TRUE	Empty	Neuroguidin OS=Homo sapiens GN=NGDN PE=1 SV=1	NGDN_HUMAN	36 kDa	0	0	1	0	0	3
877	TRUE	Empty	Histone-binding protein RBBP4 OS=Homo sapiens GN=RBBP4 PE=1 SV=3	RBBP4_HUMAN	48 kDa	0	0	1	0	0	0
664	TRUE	Empty	E3 ubiquitin-protein ligase RNF138 OS=Homo sapiens GN=RNF138 PE=1 SV=1	RN138_HUMAN (+3)	28 kDa	0	0	1	0	0	1
727	TRUE	Empty	Interferon regulatory factor 2-binding protein 2 OS=Homo sapiens GN=IRF2BP2 PE=1 SV=2	I2BP2_HUMAN (+2)	61 kDa	0	0	1	0	0	1
812	TRUE	Empty	Protein transport protein Sec31A OS=Homo sapiens GN=SEC31A PE=1 SV=3	SC31A_HUMAN	133 kDa	0	0	1	0	0	0
823	TRUE	Empty	Probable ATP-dependent RNA helicase DHX40 OS=Homo sapiens GN=DHX40 PE=1 SV=2	DHX40_HUMAN	89 kDa	0	0	1	0	1	0
512	TRUE	Empty	RNA-binding protein 12B OS=Homo sapiens GN=RBM12B PE=1 SV=2	RB12B_HUMAN	118 kDa	0	0	1	0	0	2
427	TRUE	Empty	Transgelin-2 OS=Homo sapiens GN=TAGLN2 PE=1 SV=3	TAGL2_HUMAN	22 kDa	0	0	1	0	0	2
813	TRUE	Empty	Protein lin-52 homolog OS=Homo sapiens GN=LIN52 PE=1 SV=1	LIN52_HUMAN (+1)	13 kDa	0	0	1	0	0	0
818	TRUE	Empty	Proteasome subunit alpha type-7-like OS=Homo sapiens GN=PSMA8 PE=1 SV=3	PSA7L_HUMAN (+1)	29 kDa	0	0	1	0	1	0
846	TRUE	Empty	Neuronal PAS domain-containing protein 1 OS=Homo sapiens GN=NPAS1 PE=2 SV=2	NPAS1_HUMAN-DECOY (+1)	?	0	0	1	0	1	0
832	TRUE	Empty	Phenylalanine--tRNA ligase beta subunit OS=Homo sapiens GN=FARSB PE=1 SV=3	SYFB_HUMAN	66 kDa	0	0	1	0	0	0
913	TRUE	Empty	DNA replication complex GINS protein PSF3 OS=Homo sapiens GN=GINS3 PE=1 SV=1	PSF3_HUMAN	25 kDa	0	0	1	0	0	0
922	TRUE	Empty	Copine-2 OS=Homo sapiens GN=CPNE2 PE=1 SV=3	CPNE2_HUMAN	61 kDa	0	0	1	0	0	0
941	TRUE	Empty	ATP-dependent RNA helicase DDX42 OS=Homo sapiens GN=DDX42 PE=1 SV=1	DDX42_HUMAN	103 kDa	0	0	1	0	0	0
947	TRUE	Empty	26S proteasome non-ATPase regulatory subunit 3 OS=Homo sapiens GN=PSMD3 PE=1 SV=2	PSMD3_HUMAN	61 kDa	0	0	1	0	0	0
743	TRUE	Empty	tRNA wybutosine-synthesizing protein 5 OS=Homo sapiens GN=TYW5 PE=1 SV=1	TYW5_HUMAN	37 kDa	0	0	1	0	0	0
758	TRUE	Empty	Unknown decoy protein for peptide #76854	Unknown #76854-DECOY	?	0	0	1	0	0	0
41	TRUE	Empty	Treacle protein OS=Homo sapiens GN=TCOF1 PE=1 SV=3	TCOF_HUMAN	152 kDa	0	0	0	0	0	15
53	TRUE	Empty	HEAT repeat-containing protein 1 OS=Homo sapiens GN=HEATR1 PE=1 SV=3	HEAT1_HUMAN	242 kDa	0	0	0	0	0	14
39	TRUE	Empty	CCAAT/enhancer-binding protein zeta OS=Homo sapiens GN=CEBPZ PE=1 SV=3	CEBPZ_HUMAN	121 kDa	0	0	0	0	1	16
704	TRUE	Empty	Protein Daple OS=Homo sapiens GN=CCDC88C PE=1 SV=3	DAPLE_HUMAN	228 kDa	0	0	0	0	0	1
391	TRUE	Empty	DNA topoisomerase 1 OS=Homo sapiens GN=TOP1 PE=1 SV=2	TOP1_HUMAN	91 kDa	0	0	0	0	1	2
144	TRUE	Empty	Nucleolar complex protein 3 homolog OS=Homo sapiens GN=NOC3L PE=1 SV=1	NOC3L_HUMAN	93 kDa	0	0	0	0	0	7
112	TRUE	Empty	Cell growth-regulating nucleolar protein OS=Homo sapiens GN=LYAR PE=1 SV=2	LYAR_HUMAN	44 kDa	0	0	0	0	0	9
191	TRUE	Empty	Surfeit locus protein 6 OS=Homo sapiens GN=SURF6 PE=1 SV=3	SURF6_HUMAN	41 kDa	0	0	0	0	2	5
154	TRUE	Empty	Cirhin OS=Homo sapiens GN=CIRH1A PE=1 SV=1	CIR1A_HUMAN	77 kDa	0	0	0	0	0	7
100	TRUE	Empty	Small subunit processome component 20 homolog OS=Homo sapiens GN=UTP20 PE=1 SV=3	UTP20_HUMAN	318 kDa	0	0	0	0	0	9
202	TRUE	Empty	Probable ATP-dependent RNA helicase DDX10 OS=Homo sapiens GN=DDX10 PE=1 SV=2	DDX10_HUMAN	101 kDa	0	0	0	0	0	5
115	TRUE	Empty	WD repeat-containing protein 46 OS=Homo sapiens GN=WDR46 PE=1 SV=3	WDR46_HUMAN	68 kDa	0	0	0	0	0	8
518	TRUE	Empty	Serine/arginine-rich splicing factor 4 OS=Homo sapiens GN=SRSF4 PE=1 SV=2	SRSF4_HUMAN	57 kDa	0	0	0	0	0	1
304	TRUE	Empty	U3 small nucleolar RNA-associated protein 15 homolog OS=Homo sapiens GN=UTP15 PE=1 SV=3	UTP15_HUMAN	58 kDa	0	0	0	0	1	3
185	TRUE	Empty	p21-activated protein kinase-interacting protein 1 OS=Homo sapiens GN=PAK1IP1 PE=1 SV=2	PK1IP_HUMAN	44 kDa	0	0	0	0	0	5
143	TRUE	Empty	Nucleolar protein 6 OS=Homo sapiens GN=NOL6 PE=1 SV=2	NOL6_HUMAN	128 kDa	0	0	0	0	0	7
353	TRUE	Empty	Coiled-coil domain-containing protein 86 OS=Homo sapiens GN=CCDC86 PE=1 SV=1	CCD86_HUMAN	40 kDa	0	0	0	0	1	3
344	TRUE	Empty	Nuclear receptor coactivator 5 OS=Homo sapiens GN=NCOA5 PE=1 SV=2	NCOA5_HUMAN	66 kDa	0	0	0	0	0	3
134	TRUE	Empty	Serine hydroxymethyltransferase, mitochondrial OS=Homo sapiens GN=SHMT2 PE=1 SV=3	GLYM_HUMAN	56 kDa	0	0	0	0	0	7
208	TRUE	Empty	Nuclear valosin-containing protein-like OS=Homo sapiens GN=NVL PE=1 SV=1	NVL_HUMAN	95 kDa	0	0	0	0	0	5
201	TRUE	Empty	Probable RNA-binding protein 19 OS=Homo sapiens GN=RBM19 PE=1 SV=3	RBM19_HUMAN	107 kDa	0	0	0	0	0	5
365	TRUE	Empty	Periodic tryptophan protein 1 homolog OS=Homo sapiens GN=PWP1 PE=1 SV=1	PWP1_HUMAN	56 kDa	0	0	0	0	0	3
369	TRUE	Empty	WD repeat-containing protein 75 OS=Homo sapiens GN=WDR75 PE=1 SV=1	WDR75_HUMAN	95 kDa	0	0	0	0	0	3
366	TRUE	Empty	Putative ATP-dependent RNA helicase DHX33 OS=Homo sapiens GN=DHX33 PE=1 SV=2	DHX33_HUMAN	79 kDa	0	0	0	0	1	3
904	TRUE	Empty	E3 ubiquitin-protein ligase HERC2 OS=Homo sapiens GN=HERC2 PE=1 SV=2	HERC2_HUMAN (+4)	527 kDa	0	0	0	0	1	0
323	TRUE	Empty	DDB1- and CUL4-associated factor 13 OS=Homo sapiens GN=DCAF13 PE=1 SV=2	DCA13_HUMAN	51 kDa	0	0	0	0	0	3
256	TRUE	Empty	Probable dimethyladenosine transferase OS=Homo sapiens GN=DIMT1 PE=1 SV=1	DIM1_HUMAN	35 kDa	0	0	0	0	0	4
378	TRUE	Empty	ESF1 homolog OS=Homo sapiens GN=ESF1 PE=1 SV=1	ESF1_HUMAN	99 kDa	0	0	0	0	0	3
446	TRUE	Empty	Exosome complex component RRP45 OS=Homo sapiens GN=EXOSC9 PE=1 SV=3	EXOS9_HUMAN	49 kDa	0	0	0	0	1	2
623	TRUE	Empty	PH-interacting protein OS=Homo sapiens GN=PHIP PE=1 SV=2	PHIP_HUMAN	207 kDa	0	0	0	0	0	1
278	TRUE	Empty	DNA topoisomerase 2-beta OS=Homo sapiens GN=TOP2B PE=1 SV=3	TOP2B_HUMAN	183 kDa	0	0	0	0	1	4
257	TRUE	Empty	Probable U3 small nucleolar RNA-associated protein 11 OS=Homo sapiens GN=UTP11L PE=1 SV=2	UTP11_HUMAN	30 kDa	0	0	0	0	0	4
410	TRUE	Empty	Ribosome biogenesis protein WDR12 OS=Homo sapiens GN=WDR12 PE=1 SV=2	WDR12_HUMAN	48 kDa	0	0	0	0	0	2
559	TRUE	Empty	Titin OS=Homo sapiens GN=TTN PE=1 SV=4	TITIN_HUMAN-DECOY	?	0	0	0	0	0	1
277	TRUE	Empty	Digestive organ expansion factor homolog OS=Homo sapiens GN=DIEXF PE=1 SV=2	DIEXF_HUMAN	87 kDa	0	0	0	0	0	4
262	TRUE	Empty	Nucleolar pre-ribosomal-associated protein 1 OS=Homo sapiens GN=URB1 PE=1 SV=4	NPA1P_HUMAN	254 kDa	0	0	0	0	0	4
351	TRUE	Empty	Ubiquitin-like modifier-activating enzyme 1 OS=Homo sapiens GN=UBA1 PE=1 SV=3	UBA1_HUMAN	118 kDa	0	0	0	0	0	3
364	TRUE	Empty	WD repeat-containing protein 74 OS=Homo sapiens GN=WDR74 PE=1 SV=1	WDR74_HUMAN	42 kDa	0	0	0	0	0	3
380	TRUE	Empty	WD repeat-containing protein 43 OS=Homo sapiens GN=WDR43 PE=1 SV=3	WDR43_HUMAN	75 kDa	0	0	0	0	0	3
653	TRUE	Empty	Glutamate-rich WD repeat-containing protein 1 OS=Homo sapiens GN=GRWD1 PE=1 SV=1	GRWD1_HUMAN (+1)	49 kDa	0	0	0	0	1	1
709	TRUE	Empty	Heterochromatin protein 1-binding protein 3 OS=Homo sapiens GN=HP1BP3 PE=1 SV=1	HP1B3_HUMAN	61 kDa	0	0	0	0	0	1
647	TRUE	Empty	Histone H1.2 OS=Homo sapiens GN=HIST1H1C PE=1 SV=2	H12_HUMAN	21 kDa	0	0	0	0	0	1
540	TRUE	Empty	Histone H1.0 OS=Homo sapiens GN=H1F0 PE=1 SV=3	H10_HUMAN	21 kDa	0	0	0	0	0	1
605	TRUE	Empty	Scaffold attachment factor B2 OS=Homo sapiens GN=SAFB2 PE=1 SV=1	SAFB2_HUMAN	107 kDa	0	0	0	0	0	1
511	TRUE	Empty	Coiled-coil domain-containing protein 137 OS=Homo sapiens GN=CCDC137 PE=1 SV=1	CC137_HUMAN	33 kDa	0	0	0	0	1	2
786	TRUE	Empty	Splicing factor 3B subunit 2 OS=Homo sapiens GN=SF3B2 PE=1 SV=2	SF3B2_HUMAN (+1)	100 kDa	0	0	0	0	0	0
759	TRUE	Empty	Unconventional myosin-IXa OS=Homo sapiens GN=MYO9A PE=1 SV=2	MYO9A_HUMAN (+2)	293 kDa	0	0	0	0	0	0
268	TRUE	Empty	High mobility group protein B2 OS=Homo sapiens GN=HMGB2 PE=1 SV=2	HMGB2_HUMAN	24 kDa	0	0	0	0	0	4
345	TRUE	Empty	Lysine-rich nucleolar protein 1 OS=Homo sapiens GN=KNOP1 PE=1 SV=1	KNOP1_HUMAN	52 kDa	0	0	0	0	0	3
339	TRUE	Empty	RNA exonuclease 4 OS=Homo sapiens GN=REXO4 PE=1 SV=2	REXO4_HUMAN	47 kDa	0	0	0	0	0	3
358	TRUE	Empty	Bifunctional lysine-specific demethylase and histidyl-hydroxylase NO66 OS=Homo sapiens GN=NO66 PE=1 SV=2	NO66_HUMAN	71 kDa	0	0	0	0	0	3
362	TRUE	Empty	Uncharacterized protein C1orf131 OS=Homo sapiens GN=C1orf131 PE=1 SV=3	CA131_HUMAN	33 kDa	0	0	0	0	0	3
370	TRUE	Empty	Protein AATF OS=Homo sapiens GN=AATF PE=1 SV=1	AATF_HUMAN	63 kDa	0	0	0	0	0	3
379	TRUE	Empty	U4/U6.U5 tri-snRNP-associated protein 2 OS=Homo sapiens GN=USP39 PE=1 SV=2	SNUT2_HUMAN	65 kDa	0	0	0	0	0	3
409	TRUE	Empty	Glioma tumor suppressor candidate region gene 2 protein OS=Homo sapiens GN=GLTSCR2 PE=1 SV=2	GSCR2_HUMAN	54 kDa	0	0	0	0	0	2
440	TRUE	Empty	Polynucleotide 5'-hydroxyl-kinase NOL9 OS=Homo sapiens GN=NOL9 PE=1 SV=1	NOL9_HUMAN	79 kDa	0	0	0	0	0	2
388	TRUE	Empty	PIN2/TERF1-interacting telomerase inhibitor 1 OS=Homo sapiens GN=PINX1 PE=1 SV=2	PINX1_HUMAN	37 kDa	0	0	0	0	0	3
495	TRUE	Empty	Probable ATP-dependent RNA helicase DHX37 OS=Homo sapiens GN=DHX37 PE=1 SV=1	DHX37_HUMAN	130 kDa	0	0	0	0	0	2
816	TRUE	Empty	Protein SON OS=Homo sapiens GN=SON PE=1 SV=4	SON_HUMAN (+1)	264 kDa	0	0	0	0	0	0
458	TRUE	Empty	Active regulator of SIRT1 OS=Homo sapiens GN=RPS19BP1 PE=1 SV=1	AROS_HUMAN	15 kDa	0	0	0	0	0	2
539	TRUE	Empty	NHP2-like protein 1 OS=Homo sapiens GN=NHP2L1 PE=1 SV=3	NH2L1_HUMAN	14 kDa	0	0	0	0	0	1
705	TRUE	Empty	Nascent polypeptide-associated complex subunit alpha-2 OS=Homo sapiens GN=NACA2 PE=1 SV=1	NACA2_HUMAN	23 kDa	0	0	0	0	1	1
504	TRUE	Empty	Protein FAM207A OS=Homo sapiens GN=FAM207A PE=1 SV=2	F207A_HUMAN	25 kDa	0	0	0	0	0	2
431	TRUE	Empty	Serine/threonine-protein phosphatase PP1-beta catalytic subunit OS=Homo sapiens GN=PPP1CB PE=1 SV=3	PP1B_HUMAN	37 kDa	0	0	0	0	0	2
780	TRUE	Empty	Survival motor neuron protein OS=Homo sapiens GN=SMN1 PE=1 SV=1	SMN_HUMAN (+1)	32 kDa	0	0	0	0	1	0
501	TRUE	Empty	Hepatoma-derived growth factor OS=Homo sapiens GN=HDGF PE=1 SV=1	HDGF_HUMAN	27 kDa	0	0	0	0	0	2
572	TRUE	Empty	Vitronectin OS=Homo sapiens GN=VTN PE=1 SV=1	VTNC_HUMAN	54 kDa	0	0	0	0	0	1
307	TRUE	Empty	Thyroid transcription factor 1-associated protein 26 OS=Homo sapiens GN=CCDC59 PE=1 SV=2	TAP26_HUMAN	29 kDa	0	0	0	0	0	3
340	TRUE	Empty	Probable ATP-dependent RNA helicase DDX49 OS=Homo sapiens GN=DDX49 PE=1 SV=1	DDX49_HUMAN	54 kDa	0	0	0	0	0	3
342	TRUE	Empty	Ornithine aminotransferase, mitochondrial OS=Homo sapiens GN=OAT PE=1 SV=1	OAT_HUMAN	49 kDa	0	0	0	0	0	3
352	TRUE	Empty	Complement component 1 Q subcomponent-binding protein, mitochondrial OS=Homo sapiens GN=C1QBP PE=1 SV=1	C1QBP_HUMAN	31 kDa	0	0	0	0	0	3
383	TRUE	Empty	Electron transfer flavoprotein subunit alpha, mitochondrial OS=Homo sapiens GN=ETFA PE=1 SV=1	ETFA_HUMAN	35 kDa	0	0	0	0	0	3
384	TRUE	Empty	Zinc phosphodiesterase ELAC protein 2 OS=Homo sapiens GN=ELAC2 PE=1 SV=2	RNZ2_HUMAN	92 kDa	0	0	0	0	0	3
400	TRUE	Empty	H/ACA ribonucleoprotein complex subunit 3 OS=Homo sapiens GN=NOP10 PE=1 SV=1	NOP10_HUMAN	8 kDa	0	0	0	0	0	2
401	TRUE	Empty	Ribosomal biogenesis protein LAS1L OS=Homo sapiens GN=LAS1L PE=1 SV=2	LAS1L_HUMAN	83 kDa	0	0	0	0	0	2
411	TRUE	Empty	Transcription elongation factor B polypeptide 3 OS=Homo sapiens GN=TCEB3 PE=1 SV=2	ELOA1_HUMAN	90 kDa	0	0	0	0	0	2
419	TRUE	Empty	Nucleolar protein 7 OS=Homo sapiens GN=NOL7 PE=1 SV=2	NOL7_HUMAN	29 kDa	0	0	0	0	0	2
487	TRUE	Empty	Protein SDA1 homolog OS=Homo sapiens GN=SDAD1 PE=1 SV=3	SDA1_HUMAN	80 kDa	0	0	0	0	0	2
497	TRUE	Empty	Eukaryotic translation initiation factor 4 gamma 1 OS=Homo sapiens GN=EIF4G1 PE=1 SV=4	IF4G1_HUMAN	175 kDa	0	0	0	0	0	2
499	TRUE	Empty	Ribosome production factor 1 OS=Homo sapiens GN=RPF1 PE=1 SV=2	RPF1_HUMAN	40 kDa	0	0	0	0	0	2
535	TRUE	Empty	Protein FAM98B OS=Homo sapiens GN=FAM98B PE=1 SV=1	FA98B_HUMAN	37 kDa	0	0	0	0	0	1
515	TRUE	Empty	Glucose-6-phosphate isomerase OS=Homo sapiens GN=GPI PE=1 SV=4	G6PI_HUMAN	63 kDa	0	0	0	0	0	2
868	TRUE	Empty	Keratin, type II cytoskeletal 1b OS=Homo sapiens GN=KRT77 PE=2 SV=3	K2C1B_HUMAN	62 kDa	0	0	0	0	1	0
935	TRUE	Empty	Apoptosis inhibitor 5 OS=Homo sapiens GN=API5 PE=1 SV=3	API5_HUMAN	59 kDa	0	0	0	0	0	0
651	TRUE	Empty	Hemoglobin subunit beta OS=Homo sapiens GN=HBB PE=1 SV=2	HBB_HUMAN (+4)	16 kDa	0	0	0	0	0	1
675	TRUE	Empty	Chromatin target of PRMT1 protein OS=Homo sapiens GN=CHTOP PE=1 SV=2	CHTOP_HUMAN	26 kDa	0	0	0	0	0	1
617	TRUE	Empty	Protein LLP homolog OS=Homo sapiens GN=LLPH PE=2 SV=1	LLPH_HUMAN	15 kDa	0	0	0	0	0	1
716	TRUE	Empty	U2 small nuclear ribonucleoprotein B'' OS=Homo sapiens GN=SNRPB2 PE=1 SV=1	RU2B_HUMAN	25 kDa	0	0	0	0	0	1
875	TRUE	Empty	Ig kappa chain V-III region SIE OS=Homo sapiens PE=1 SV=1	KV302_HUMAN (+3)	12 kDa	0	0	0	0	0	0
698	TRUE	Empty	5-azacytidine-induced protein 1 OS=Homo sapiens GN=AZI1 PE=1 SV=3	AZI1_HUMAN	122 kDa	0	0	0	0	0	1
739	TRUE	Empty	Unknown decoy protein for peptide #72280	Unknown #72280-DECOY (+1)	?	0	0	0	0	0	0
435	TRUE	Empty	Pyruvate dehydrogenase E1 component subunit beta, mitochondrial OS=Homo sapiens GN=PDHB PE=1 SV=3	ODPB_HUMAN	39 kDa	0	0	0	0	0	2
439	TRUE	Empty	Probable ribosome biogenesis protein RLP24 OS=Homo sapiens GN=RSL24D1 PE=1 SV=1	RLP24_HUMAN	20 kDa	0	0	0	0	0	2
433	TRUE	Empty	Ribosomal RNA-processing protein 8 OS=Homo sapiens GN=RRP8 PE=1 SV=2	RRP8_HUMAN	51 kDa	0	0	0	0	0	2
464	TRUE	Empty	40S ribosomal protein S19 OS=Homo sapiens GN=RPS19 PE=1 SV=2	RS19_HUMAN	16 kDa	0	0	0	0	0	2
471	TRUE	Empty	Protein CMSS1 OS=Homo sapiens GN=CMSS1 PE=1 SV=2	CMS1_HUMAN	32 kDa	0	0	0	0	0	2
473	TRUE	Empty	Nucleoplasmin-3 OS=Homo sapiens GN=NPM3 PE=1 SV=3	NPM3_HUMAN	19 kDa	0	0	0	0	0	2
489	TRUE	Empty	Exosome complex component CSL4 OS=Homo sapiens GN=EXOSC1 PE=1 SV=1	EXOS1_HUMAN	21 kDa	0	0	0	0	0	2
854	TRUE	Empty	Mucin-16 OS=Homo sapiens GN=MUC16 PE=1 SV=2	MUC16_HUMAN	2353 kDa	0	0	0	0	2	0
879	TRUE	Empty	Histone H2A.V OS=Homo sapiens GN=H2AFV PE=1 SV=3	H2AV_HUMAN (+1)	14 kDa	0	0	0	0	0	0
809	TRUE	Empty	Protein-glutamine gamma-glutamyltransferase K OS=Homo sapiens GN=TGM1 PE=1 SV=4	TGM1_HUMAN	90 kDa	0	0	0	0	0	0
544	TRUE	Empty	Peroxiredoxin-6 OS=Homo sapiens GN=PRDX6 PE=1 SV=3	PRDX6_HUMAN	25 kDa	0	0	0	0	0	1
549	TRUE	Empty	Citrate synthase, mitochondrial OS=Homo sapiens GN=CS PE=1 SV=2	CISY_HUMAN	52 kDa	0	0	0	0	0	1
553	TRUE	Empty	Adenine phosphoribosyltransferase OS=Homo sapiens GN=APRT PE=1 SV=2	APT_HUMAN	20 kDa	0	0	0	0	0	1
557	TRUE	Empty	ATP-dependent RNA helicase DDX51 OS=Homo sapiens GN=DDX51 PE=1 SV=3	DDX51_HUMAN	72 kDa	0	0	0	0	0	1
764	TRUE	Empty	U4/U6 small nuclear ribonucleoprotein Prp3 OS=Homo sapiens GN=PRPF3 PE=1 SV=2	PRPF3_HUMAN	78 kDa	0	0	0	0	1	0
562	TRUE	Empty	Putative pre-mRNA-splicing factor ATP-dependent RNA helicase DHX16 OS=Homo sapiens GN=DHX16 PE=1 SV=2	DHX16_HUMAN	119 kDa	0	0	0	0	0	1
615	TRUE	Empty	Putative heat shock protein HSP 90-beta 4 OS=Homo sapiens GN=HSP90AB4P PE=5 SV=1	H90B4_HUMAN	58 kDa	0	0	0	0	0	1
911	TRUE	Empty	Desmoglein-1 OS=Homo sapiens GN=DSG1 PE=1 SV=2	DSG1_HUMAN	114 kDa	0	0	0	0	0	0
661	TRUE	Empty	Epiplakin OS=Homo sapiens GN=EPPK1 PE=1 SV=2	EPIPL_HUMAN	556 kDa	0	0	0	0	0	1
920	TRUE	Empty	Cyclin-dependent kinase 12 OS=Homo sapiens GN=CDK12 PE=1 SV=2	CDK12_HUMAN	164 kDa	0	0	0	0	0	0
847	TRUE	Empty	Neurofilament medium polypeptide OS=Homo sapiens GN=NEFM PE=1 SV=3	NFM_HUMAN	102 kDa	0	0	0	0	0	0
765	TRUE	Empty	Tyrosine-protein kinase Fyn OS=Homo sapiens GN=FYN PE=1 SV=3	FYN_HUMAN	61 kDa	0	0	0	0	0	0
703	TRUE	Empty	PDZ domain-containing protein 2 OS=Homo sapiens GN=PDZD2 PE=1 SV=4	PDZD2_HUMAN	302 kDa	0	0	0	0	0	1
874	TRUE	Empty	Ig lambda chain V-I region HA OS=Homo sapiens PE=1 SV=1	LV102_HUMAN (+1)	12 kDa	0	0	0	0	0	0
873	TRUE	Empty	Ig lambda chain V-III region LOI OS=Homo sapiens PE=1 SV=1	LV302_HUMAN	12 kDa	0	0	0	0	0	0
845	TRUE	Empty	Nuclear RNA export factor 1 OS=Homo sapiens GN=NXF1 PE=1 SV=1	NXF1_HUMAN	70 kDa	0	0	0	0	1	0
811	TRUE	Empty	Protein turtle homolog B OS=Homo sapiens GN=IGSF9B PE=2 SV=2	TUTLB_HUMAN	147 kDa	0	0	0	0	1	0
817	TRUE	Empty	Protein BUD31 homolog OS=Homo sapiens GN=BUD31 PE=1 SV=2	BUD31_HUMAN	17 kDa	0	0	0	0	0	0
744	TRUE	Empty	sp|P57721|PCBP3_HUMAN-DECOY Poly(rC)-binding protein 3 OS=Homo sapiens GN=PCBP3 PE=2...	PCBP3_HUMAN-DECOY	?	0	0	0	0	0	0
688	TRUE	Empty	Activator of basal transcription 1 OS=Homo sapiens GN=ABT1 PE=1 SV=1	ABT1_HUMAN	31 kDa	0	0	0	0	0	1
693	TRUE	Empty	A-kinase anchor protein 8 OS=Homo sapiens GN=AKAP8 PE=1 SV=1	AKAP8_HUMAN	76 kDa	0	0	0	0	0	1
685	TRUE	Empty	Asparagine synthetase [glutamine-hydrolyzing] OS=Homo sapiens GN=ASNS PE=1 SV=4	ASNS_HUMAN	64 kDa	0	0	0	0	0	1
684	TRUE	Empty	Ataxin-10 OS=Homo sapiens GN=ATXN10 PE=1 SV=1	ATX10_HUMAN	53 kDa	0	0	0	0	0	1
681	TRUE	Empty	Caprin-1 OS=Homo sapiens GN=CAPRIN1 PE=1 SV=2	CAPR1_HUMAN	78 kDa	0	0	0	0	0	1
678	TRUE	Empty	Centrosomal protein of 57 kDa OS=Homo sapiens GN=CEP57 PE=1 SV=2	CEP57_HUMAN	57 kDa	0	0	0	0	0	1
573	TRUE	Empty	Uncharacterized protein C9orf114 OS=Homo sapiens GN=C9orf114 PE=1 SV=3	CI114_HUMAN	42 kDa	0	0	0	0	0	1
592	TRUE	Empty	Succinate dehydrogenase [ubiquinone] flavoprotein subunit, mitochondrial OS=Homo sapiens GN=SDHA PE=1 SV=2	DHSA_HUMAN	73 kDa	0	0	0	0	0	1
662	TRUE	Empty	Electron transfer flavoprotein subunit beta OS=Homo sapiens GN=ETFB PE=1 SV=3	ETFB_HUMAN	28 kDa	0	0	0	0	0	1
658	TRUE	Empty	Exosome complex component RRP43 OS=Homo sapiens GN=EXOSC8 PE=1 SV=1	EXOS8_HUMAN	30 kDa	0	0	0	0	0	1
566	TRUE	Empty	rRNA-processing protein FCF1 homolog OS=Homo sapiens GN=FCF1 PE=2 SV=1	FCF1_HUMAN	23 kDa	0	0	0	0	0	1
652	TRUE	Empty	H/ACA ribonucleoprotein complex subunit 1 OS=Homo sapiens GN=GAR1 PE=1 SV=1	GAR1_HUMAN	22 kDa	0	0	0	0	0	1
644	TRUE	Empty	Histone deacetylase 1 OS=Homo sapiens GN=HDAC1 PE=1 SV=1	HDAC1_HUMAN	55 kDa	0	0	0	0	0	1
650	TRUE	Empty	Hepatoma-derived growth factor-related protein 2 OS=Homo sapiens GN=HDGFRP2 PE=1 SV=1	HDGR2_HUMAN	74 kDa	0	0	0	0	0	1
649	TRUE	Empty	Heterogeneous nuclear ribonucleoprotein C-like 1 OS=Homo sapiens GN=HNRNPCL1 PE=1 SV=1	HNRCL_HUMAN	32 kDa	0	0	0	0	0	1
648	TRUE	Empty	Heterogeneous nuclear ribonucleoprotein U-like protein 1 OS=Homo sapiens GN=HNRNPUL1 PE=1 SV=2	HNRL1_HUMAN	96 kDa	0	0	0	0	0	1
636	TRUE	Empty	Kinesin-like protein KIF2C OS=Homo sapiens GN=KIF2C PE=1 SV=2	KIF2C_HUMAN	81 kDa	0	0	0	0	0	1
635	TRUE	Empty	La-related protein 7 OS=Homo sapiens GN=LARP7 PE=1 SV=1	LARP7_HUMAN	67 kDa	0	0	0	0	0	1
567	TRUE	Empty	mRNA-capping enzyme OS=Homo sapiens GN=RNGTT PE=1 SV=1	MCE1_HUMAN	69 kDa	0	0	0	0	0	1
631	TRUE	Empty	Myosin regulatory light chain 12A OS=Homo sapiens GN=MYL12A PE=1 SV=2	ML12A_HUMAN (+1)	20 kDa	0	0	0	0	0	1
630	TRUE	Empty	Negative elongation factor E OS=Homo sapiens GN=NELFE PE=1 SV=3	NELFE_HUMAN	43 kDa	0	0	0	0	0	1
628	TRUE	Empty	Nucleolar MIF4G domain-containing protein 1 OS=Homo sapiens GN=NOM1 PE=1 SV=1	NOM1_HUMAN	96 kDa	0	0	0	0	0	1
629	TRUE	Empty	Nuclear protein localization protein 4 homolog OS=Homo sapiens GN=NPLOC4 PE=1 SV=3	NPL4_HUMAN	68 kDa	0	0	0	0	0	1
626	TRUE	Empty	Obg-like ATPase 1 OS=Homo sapiens GN=OLA1 PE=1 SV=2	OLA1_HUMAN	45 kDa	0	0	0	0	0	1
625	TRUE	Empty	PAP-associated domain-containing protein 5 OS=Homo sapiens GN=PAPD5 PE=1 SV=2	PAPD5_HUMAN	63 kDa	0	0	0	0	0	1
621	TRUE	Empty	Poly(A)-specific ribonuclease PARN OS=Homo sapiens GN=PARN PE=1 SV=1	PARN_HUMAN	73 kDa	0	0	0	0	0	1
624	TRUE	Empty	PERQ amino acid-rich with GYF domain-containing protein 2 OS=Homo sapiens GN=GIGYF2 PE=1 SV=1	PERQ2_HUMAN	150 kDa	0	0	0	0	0	1
622	TRUE	Empty	Peptidyl-prolyl cis-trans isomerase F, mitochondrial OS=Homo sapiens GN=PPIF PE=1 SV=1	PPIF_HUMAN	22 kDa	0	0	0	0	0	1
701	TRUE	Empty	26S protease regulatory subunit 10B OS=Homo sapiens GN=PSMC6 PE=1 SV=1	PRS10_HUMAN	44 kDa	0	0	0	0	0	1
666	TRUE	Empty	DNA-directed RNA polymerase I subunit RPA34 OS=Homo sapiens GN=CD3EAP PE=1 SV=1	RPA34_HUMAN	55 kDa	0	0	0	0	0	1
607	TRUE	Empty	S-phase kinase-associated protein 1 OS=Homo sapiens GN=SKP1 PE=1 SV=2	SKP1_HUMAN	19 kDa	0	0	0	0	0	1
586	TRUE	Empty	Transitional endoplasmic reticulum ATPase OS=Homo sapiens GN=VCP PE=1 SV=4	TERA_HUMAN	89 kDa	0	0	0	0	0	1
590	TRUE	Empty	Testis-expressed sequence 10 protein OS=Homo sapiens GN=TEX10 PE=1 SV=2	TEX10_HUMAN	106 kDa	0	0	0	0	0	1
587	TRUE	Empty	Transcription factor A, mitochondrial OS=Homo sapiens GN=TFAM PE=1 SV=1	TFAM_HUMAN	29 kDa	0	0	0	0	0	1
690	TRUE	Empty	Acetyl-CoA acetyltransferase, mitochondrial OS=Homo sapiens GN=ACAT1 PE=1 SV=1	THIL_HUMAN	45 kDa	0	0	0	0	0	1
632	TRUE	Empty	Mitochondrial import receptor subunit TOM34 OS=Homo sapiens GN=TOMM34 PE=1 SV=2	TOM34_HUMAN	35 kDa	0	0	0	0	0	1
575	TRUE	Empty	Ubiquitin carboxyl-terminal hydrolase 36 OS=Homo sapiens GN=USP36 PE=1 SV=3	UBP36_HUMAN	123 kDa	0	0	0	0	0	1
568	TRUE	Empty	Zinc finger protein 638 OS=Homo sapiens GN=ZNF638 PE=1 SV=2	ZN638_HUMAN	221 kDa	0	0	0	0	0	1
800	TRUE	Empty	Ras-related protein Rab-28 OS=Homo sapiens GN=RAB28 PE=1 SV=2	RAB28_HUMAN	25 kDa	0	0	0	0	0	0
881	TRUE	Empty	HEAT repeat-containing protein 4 OS=Homo sapiens GN=HEATR4 PE=2 SV=2	HEAT4_HUMAN	117 kDa	0	0	0	0	1	0
350	TRUE	Empty	WD repeat and HMG-box DNA-binding protein 1 OS=Homo sapiens GN=WDHD1 PE=1 SV=1	WDHD1_HUMAN	126 kDa	0	1	14	15	6	3
190	TRUE	Empty	T-complex protein 1 subunit alpha OS=Homo sapiens GN=TCP1 PE=1 SV=1	TCPA_HUMAN	60 kDa	0	1	3	6	0	5
408	TRUE	Empty	Pre-mRNA-processing factor 19 OS=Homo sapiens GN=PRPF19 PE=1 SV=1	PRP19_HUMAN	55 kDa	0	1	4	5	0	2
565	TRUE	Empty	Structural maintenance of chromosomes protein 1A OS=Homo sapiens GN=SMC1A PE=1 SV=2	SMC1A_HUMAN	143 kDa	0	1	4	5	0	1
186	TRUE	Empty	Zinc finger RNA-binding protein OS=Homo sapiens GN=ZFR PE=1 SV=2	ZFR_HUMAN	117 kDa	0	1	2	5	1	5
150	TRUE	Empty	Importin subunit alpha-1 OS=Homo sapiens GN=KPNA2 PE=1 SV=1	IMA1_HUMAN	58 kDa	0	1	5	4	2	7
327	TRUE	Empty	Acidic leucine-rich nuclear phosphoprotein 32 family member E OS=Homo sapiens GN=ANP32E PE=1 SV=1	AN32E_HUMAN	31 kDa	0	1	4	4	3	3
784	TRUE	Empty	Structural maintenance of chromosomes flexible hinge domain-containing protein 1 OS=Homo sapiens GN=SMCHD1 PE=1 SV=2	SMHD1_HUMAN	226 kDa	0	1	3	4	0	0
349	TRUE	Empty	14-3-3 protein beta/alpha OS=Homo sapiens GN=YWHAB PE=1 SV=3	1433B_HUMAN	28 kDa	0	1	2	4	0	3
63	TRUE	Empty	ATP-dependent RNA helicase DDX54 OS=Homo sapiens GN=DDX54 PE=1 SV=2	DDX54_HUMAN	99 kDa	0	1	3	3	4	13
422	TRUE	Empty	Histone deacetylase 2 OS=Homo sapiens GN=HDAC2 PE=1 SV=2	HDAC2_HUMAN	55 kDa	0	1	3	3	1	2
403	TRUE	Empty	60S ribosomal protein L21 OS=Homo sapiens GN=RPL21 PE=1 SV=2	RL21_HUMAN	19 kDa	0	1	2	3	1	2
939	TRUE	Empty	Activity-dependent neuroprotector homeobox protein OS=Homo sapiens GN=ADNP PE=1 SV=1	ADNP_HUMAN	124 kDa	0	1	2	3	3	0
279	TRUE	Empty	DNA replication licensing factor MCM5 OS=Homo sapiens GN=MCM5 PE=1 SV=5	MCM5_HUMAN	82 kDa	0	1	2	3	0	4
470	TRUE	Empty	Eukaryotic translation initiation factor 3 subunit B OS=Homo sapiens GN=EIF3B PE=1 SV=3	EIF3B_HUMAN	92 kDa	0	1	2	3	1	2
136	TRUE	Empty	Ribosomal RNA small subunit methyltransferase NEP1 OS=Homo sapiens GN=EMG1 PE=1 SV=4	NEP1_HUMAN	27 kDa	0	1	1	3	2	7
203	TRUE	Empty	Pre-mRNA-processing factor 6 OS=Homo sapiens GN=PRPF6 PE=1 SV=1	PRP6_HUMAN	107 kDa	0	1	1	3	2	5
425	TRUE	Empty	U1 small nuclear ribonucleoprotein A OS=Homo sapiens GN=SNRPA PE=1 SV=3	SNRPA_HUMAN	31 kDa	0	1	1	3	1	2
792	TRUE	Empty	Septin-2 OS=Homo sapiens GN=SEPT2 PE=1 SV=1	SEPT2_HUMAN	41 kDa	0	1	1	3	0	0
180	TRUE	Empty	Bystin OS=Homo sapiens GN=BYSL PE=1 SV=3	BYST_HUMAN	50 kDa	0	1	0	3	0	6
842	TRUE	Empty	Nucleoprotein TPR OS=Homo sapiens GN=TPR PE=1 SV=3	TPR_HUMAN	267 kDa	0	1	0	3	0	0
773	TRUE	Empty	Transcription factor BTF3 OS=Homo sapiens GN=BTF3 PE=1 SV=1	BTF3_HUMAN	22 kDa	0	1	0	3	1	0
86	TRUE	Empty	5'-3' exoribonuclease 2 OS=Homo sapiens GN=XRN2 PE=1 SV=1	XRN2_HUMAN	109 kDa	0	1	3	2	2	11
531	TRUE	Empty	Serine/arginine-rich splicing factor 11 OS=Homo sapiens GN=SRSF11 PE=1 SV=1	SRS11_HUMAN	54 kDa	0	1	2	2	0	1
748	TRUE	Empty	Zinc finger CCCH domain-containing protein 14 OS=Homo sapiens GN=ZC3H14 PE=1 SV=1	ZC3HE_HUMAN	83 kDa	0	1	2	2	0	0
522	TRUE	Empty	Serine/arginine-rich splicing factor 5 OS=Homo sapiens GN=SRSF5 PE=1 SV=1	SRSF5_HUMAN	31 kDa	0	1	1	2	2	1
827	TRUE	Empty	Platelet-activating factor acetylhydrolase IB subunit alpha OS=Homo sapiens GN=PAFAH1B1 PE=1 SV=2	LIS1_HUMAN	47 kDa	0	1	1	2	2	0
620	TRUE	Empty	Pre-mRNA branch site protein p14 OS=Homo sapiens GN=SF3B14 PE=1 SV=1	PM14_HUMAN	15 kDa	0	1	1	2	1	1
642	TRUE	Empty	Host cell factor 1 OS=Homo sapiens GN=HCFC1 PE=1 SV=2	HCFC1_HUMAN	209 kDa	0	1	1	2	1	1
449	TRUE	Empty	Elongation factor 1-beta OS=Homo sapiens GN=EEF1B2 PE=1 SV=3	EF1B_HUMAN	25 kDa	0	1	1	2	1	2
720	TRUE	Empty	40S ribosomal protein S29 OS=Homo sapiens GN=RPS29 PE=1 SV=2	RS29_HUMAN	7 kDa	0	1	1	2	0	1
448	TRUE	Empty	Elongation factor 1-delta OS=Homo sapiens GN=EEF1D PE=1 SV=5	EF1D_HUMAN	31 kDa	0	1	1	2	0	2
299	TRUE	Empty	40S ribosomal protein S13 OS=Homo sapiens GN=RPS13 PE=1 SV=2	RS13_HUMAN	17 kDa	0	1	0	2	0	4
768	TRUE	Empty	Tuftelin-interacting protein 11 OS=Homo sapiens GN=TFIP11 PE=1 SV=1	TFP11_HUMAN	97 kDa	0	1	0	2	1	0
516	TRUE	Empty	Ezrin OS=Homo sapiens GN=EZR PE=1 SV=4	EZRI_HUMAN	69 kDa	0	1	0	2	0	1
696	TRUE	Empty	60S acidic ribosomal protein P0 OS=Homo sapiens GN=RPLP0 PE=1 SV=1	RLA0_HUMAN	34 kDa	0	1	0	2	0	1
742	TRUE	Empty	Pleckstrin homology domain-containing family M member 1 OS=Homo sapiens GN=PLEKHM1 PE=1 SV=3	PKHM1_HUMAN	117 kDa	0	1	1	1	0	0
139	TRUE	Empty	Probable ATP-dependent RNA helicase DDX47 OS=Homo sapiens GN=DDX47 PE=1 SV=1	DDX47_HUMAN	51 kDa	0	1	1	1	1	7
872	TRUE	Empty	Immunoglobulin lambda-like polypeptide 5 OS=Homo sapiens GN=IGLL5 PE=2 SV=2	IGLL5_HUMAN	23 kDa	0	1	1	1	1	0
679	TRUE	Empty	Centromere protein V OS=Homo sapiens GN=CENPV PE=1 SV=1	CENPV_HUMAN	30 kDa	0	1	1	1	1	1
375	TRUE	Empty	Triosephosphate isomerase OS=Homo sapiens GN=TPI1 PE=1 SV=3	TPIS_HUMAN	31 kDa	0	1	1	1	0	3
866	TRUE	Empty	Keratin, type II cytoskeletal 6A OS=Homo sapiens GN=KRT6A PE=1 SV=3	K2C6A_HUMAN	60 kDa	0	1	1	1	0	0
581	TRUE	Empty	U2 small nuclear ribonucleoprotein A' OS=Homo sapiens GN=SNRPA1 PE=1 SV=2	RU2A_HUMAN	28 kDa	0	1	1	1	0	1
849	TRUE	Empty	NADH dehydrogenase [ubiquinone] 1 alpha subcomplex subunit 10, mitochondrial OS=Homo sapiens GN=NDUFA10 PE=1 SV=1	NDUAA_HUMAN	41 kDa	0	1	1	1	0	0
138	TRUE	Empty	Protein KRI1 homolog OS=Homo sapiens GN=KRI1 PE=1 SV=3	KRI1_HUMAN	83 kDa	0	1	0	1	1	7
252	TRUE	Empty	RRP15-like protein OS=Homo sapiens GN=RRP15 PE=1 SV=2	RRP15_HUMAN	31 kDa	0	1	0	1	2	4
390	TRUE	Empty	Nucleolar protein 16 OS=Homo sapiens GN=NOP16 PE=1 SV=2	NOP16_HUMAN	21 kDa	0	1	0	1	1	2
199	TRUE	Empty	Protein MAK16 homolog OS=Homo sapiens GN=MAK16 PE=1 SV=2	MAK16_HUMAN	35 kDa	0	1	0	1	1	5
890	TRUE	Empty	Fanconi anemia group I protein OS=Homo sapiens GN=FANCI PE=1 SV=4	FANCI_HUMAN	149 kDa	0	1	0	1	0	0
601	TRUE	Empty	Serine/threonine-protein kinase PRP4 homolog OS=Homo sapiens GN=PRPF4B PE=1 SV=3	PRP4B_HUMAN	117 kDa	0	1	0	1	0	1
579	TRUE	Empty	U4/U6.U5 tri-snRNP-associated protein 1 OS=Homo sapiens GN=SART1 PE=1 SV=1	SNUT1_HUMAN	90 kDa	0	1	0	1	0	1
534	TRUE	Empty	ADP-ribosylation factor-like protein 6-interacting protein 4 OS=Homo sapiens GN=ARL6IP4 PE=1 SV=1	AR6P4_HUMAN	38 kDa	0	1	0	1	0	1
806	TRUE	Empty	Putative tRNA (cytidine(32)/guanosine(34)-2'-O)-methyltransferase OS=Homo sapiens GN=FTSJ1 PE=1 SV=2	TRM7_HUMAN (+1)	36 kDa	0	1	0	1	0	0
426	TRUE	Empty	Tubulin beta-2A chain OS=Homo sapiens GN=TUBB2A PE=1 SV=1	TBB2A_HUMAN (+1)	50 kDa	0	1	0	1	0	2
848	TRUE	Empty	NF-kappa-B-activating protein OS=Homo sapiens GN=NKAP PE=1 SV=1	NKAP_HUMAN (+1)	47 kDa	0	1	0	1	0	0
303	TRUE	Empty	U3 small nucleolar ribonucleoprotein protein IMP4 OS=Homo sapiens GN=IMP4 PE=1 SV=1	IMP4_HUMAN	34 kDa	0	1	1	0	0	3
543	TRUE	Empty	Nuclear mitotic apparatus protein 1 OS=Homo sapiens GN=NUMA1 PE=1 SV=2	NUMA1_HUMAN	238 kDa	0	1	0	0	0	1
505	TRUE	Empty	PC4 and SFRS1-interacting protein OS=Homo sapiens GN=PSIP1 PE=1 SV=1	PSIP1_HUMAN	60 kDa	0	1	0	0	0	2
329	TRUE	Empty	60S ribosomal protein L7-like 1 OS=Homo sapiens GN=RPL7L1 PE=1 SV=1	RL7L_HUMAN	29 kDa	0	1	0	0	0	3
496	TRUE	Empty	Ankyrin repeat domain-containing protein 17 OS=Homo sapiens GN=ANKRD17 PE=1 SV=3	ANR17_HUMAN	274 kDa	0	1	0	0	0	2
546	TRUE	Empty	Something about silencing protein 10 OS=Homo sapiens GN=UTP3 PE=1 SV=1	SAS10_HUMAN	55 kDa	0	1	0	0	0	1
942	TRUE	Empty	ATP-dependent RNA helicase DDX39A OS=Homo sapiens GN=DDX39A PE=1 SV=2	DX39A_HUMAN	49 kDa	0	1	0	0	1	0
680	TRUE	Empty	Carbonyl reductase [NADPH] 1 OS=Homo sapiens GN=CBR1 PE=1 SV=3	CBR1_HUMAN (+1)	30 kDa	0	1	0	0	0	1
838	TRUE	Empty	Partner of Y14 and mago OS=Homo sapiens GN=WIBG PE=1 SV=1	WIBG_HUMAN (+1)	23 kDa	0	1	0	0	0	0
853	TRUE	Empty	Mucolipin-3 OS=Homo sapiens GN=MCOLN3 PE=2 SV=1	MCLN3_HUMAN	64 kDa	0	1	0	0	0	0
878	TRUE	Empty	Histone deacetylase complex subunit SAP18 OS=Homo sapiens GN=SAP18 PE=1 SV=1	SAP18_HUMAN	18 kDa	0	1	0	0	0	0
791	TRUE	Empty	Sequestosome-1 OS=Homo sapiens GN=SQSTM1 PE=1 SV=1	SQSTM_HUMAN	48 kDa	0	1	0	0	0	0
762	TRUE	Empty	Ubiquitin carboxyl-terminal hydrolase 33 OS=Homo sapiens GN=USP33 PE=1 SV=2	UBP33_HUMAN	107 kDa	0	1	0	0	0	0
897	TRUE	Empty	Eukaryotic translation initiation factor 3 subunit A OS=Homo sapiens GN=EIF3A PE=1 SV=1	EIF3A_HUMAN	167 kDa	0	1	0	0	0	0
893	TRUE	Empty	Eukaryotic translation initiation factor 5B OS=Homo sapiens GN=EIF5B PE=1 SV=4	IF2P_HUMAN	139 kDa	0	1	0	0	0	0
876	TRUE	Empty	Ig kappa chain V-I region AU OS=Homo sapiens PE=1 SV=1	KV102_HUMAN	12 kDa	0	1	0	0	0	0
774	TRUE	Empty	Transcription elongation factor SPT6 OS=Homo sapiens GN=SUPT6H PE=1 SV=2	SPT6H_HUMAN	199 kDa	0	1	0	0	0	0
776	TRUE	Empty	Thyroid receptor-interacting protein 6 OS=Homo sapiens GN=TRIP6 PE=1 SV=3	TRIP6_HUMAN	50 kDa	0	1	0	0	0	0
777	TRUE	Empty	Thymidine phosphorylase OS=Homo sapiens GN=TYMP PE=1 SV=2	TYPH_HUMAN	50 kDa	0	1	0	0	0	0
170	TRUE	Empty	Mitotic checkpoint protein BUB3 OS=Homo sapiens GN=BUB3 PE=1 SV=1	BUB3_HUMAN	37 kDa	0	2	5	5	4	6
293	TRUE	Empty	60S ribosomal protein L10a OS=Homo sapiens GN=RPL10A PE=1 SV=2	RL10A_HUMAN	25 kDa	0	2	3	5	3	4
224	TRUE	Empty	CAD protein OS=Homo sapiens GN=CAD PE=1 SV=3	PYR1_HUMAN	243 kDa	0	2	3	5	0	5
385	TRUE	Empty	Luc7-like protein 3 OS=Homo sapiens GN=LUC7L3 PE=1 SV=2	LC7L3_HUMAN	51 kDa	0	2	3	3	2	3
486	TRUE	Empty	40S ribosomal protein SA OS=Homo sapiens GN=RPSA PE=1 SV=4	RSSA_HUMAN	33 kDa	0	2	2	3	2	2
574	TRUE	Empty	Ubiquitin-associated protein 2-like OS=Homo sapiens GN=UBAP2L PE=1 SV=2	UBP2L_HUMAN	115 kDa	0	2	2	3	0	1
214	TRUE	Empty	Importin subunit beta-1 OS=Homo sapiens GN=KPNB1 PE=1 SV=2	IMB1_HUMAN	97 kDa	0	2	1	3	0	5
510	TRUE	Empty	L-lactate dehydrogenase A chain OS=Homo sapiens GN=LDHA PE=1 SV=2	LDHA_HUMAN	37 kDa	0	2	1	3	1	2
907	TRUE	Empty	Dynactin subunit 1 OS=Homo sapiens GN=DCTN1 PE=1 SV=3	DCTN1_HUMAN	142 kDa	0	2	0	3	0	0
354	TRUE	Empty	Cleavage and polyadenylation specificity factor subunit 7 OS=Homo sapiens GN=CPSF7 PE=1 SV=1	CPSF7_HUMAN	52 kDa	0	2	3	2	1	3
355	TRUE	Empty	Cleavage and polyadenylation specificity factor subunit 5 OS=Homo sapiens GN=NUDT21 PE=1 SV=1	CPSF5_HUMAN	26 kDa	0	2	3	2	0	3
275	TRUE	Empty	Eukaryotic translation initiation factor 6 OS=Homo sapiens GN=EIF6 PE=1 SV=1	IF6_HUMAN	27 kDa	0	2	1	2	2	4
476	TRUE	Empty	Splicing factor 3B subunit 1 OS=Homo sapiens GN=SF3B1 PE=1 SV=3	SF3B1_HUMAN	146 kDa	0	2	0	2	0	2
90	TRUE	Empty	Ribosome biogenesis protein BRX1 homolog OS=Homo sapiens GN=BRIX1 PE=1 SV=2	BRX1_HUMAN	41 kDa	0	2	3	1	0	10
850	TRUE	Empty	Myeloid leukemia factor 2 OS=Homo sapiens GN=MLF2 PE=1 SV=1	MLF2_HUMAN	28 kDa	0	2	2	1	0	0
455	TRUE	Empty	CUGBP Elav-like family member 1 OS=Homo sapiens GN=CELF1 PE=1 SV=2	CELF1_HUMAN	52 kDa	0	2	0	1	0	2
554	TRUE	Empty	Apoptotic chromatin condensation inducer in the nucleus OS=Homo sapiens GN=ACIN1 PE=1 SV=2	ACINU_HUMAN	152 kDa	0	2	0	1	0	1
931	TRUE	Empty	Bifunctional glutamate/proline--tRNA ligase OS=Homo sapiens GN=EPRS PE=1 SV=5	SYEP_HUMAN	171 kDa	0	2	0	1	0	0
95	TRUE	Empty	Kinesin-like protein KIF23 OS=Homo sapiens GN=KIF23 PE=1 SV=3	KIF23_HUMAN	110 kDa	0	2	2	0	0	10
140	TRUE	Empty	Pre-rRNA-processing protein TSR1 homolog OS=Homo sapiens GN=TSR1 PE=1 SV=1	TSR1_HUMAN	92 kDa	0	2	0	0	1	7
235	TRUE	Empty	3-hydroxyacyl-CoA dehydrogenase type-2 OS=Homo sapiens GN=HSD17B10 PE=1 SV=3	HCD2_HUMAN	27 kDa	0	2	0	0	0	5
797	TRUE	Empty	Retrotransposon-derived protein PEG10 OS=Homo sapiens GN=PEG10 PE=1 SV=2	PEG10_HUMAN	80 kDa	0	2	0	0	0	0
129	TRUE	Empty	DNA replication licensing factor MCM7 OS=Homo sapiens GN=MCM7 PE=1 SV=4	MCM7_HUMAN	81 kDa	0	3	7	10	2	8
188	TRUE	Empty	Thyroid hormone receptor-associated protein 3 OS=Homo sapiens GN=THRAP3 PE=1 SV=2	TR150_HUMAN	109 kDa	0	3	1	3	1	5
218	TRUE	Empty	G patch domain-containing protein 4 OS=Homo sapiens GN=GPATCH4 PE=1 SV=2	GPTC4_HUMAN	50 kDa	0	3	1	0	2	5
194	TRUE	Empty	Rac GTPase-activating protein 1 OS=Homo sapiens GN=RACGAP1 PE=1 SV=1	RGAP1_HUMAN	71 kDa	0	3	1	0	0	5
99	TRUE	Empty	Stress-70 protein, mitochondrial OS=Homo sapiens GN=HSPA9 PE=1 SV=2	GRP75_HUMAN	74 kDa	0	3	0	0	0	9
261	TRUE	Empty	Outer dense fiber protein 2 OS=Homo sapiens GN=ODF2 PE=1 SV=1	ODFP2_HUMAN	95 kDa	0	3	0	0	0	4
102	TRUE	Empty	Replication protein A 70 kDa DNA-binding subunit OS=Homo sapiens GN=RPA1 PE=1 SV=2	RFA1_HUMAN	68 kDa	0	4	10	10	7	9
68	TRUE	Empty	Nucleolar and coiled-body phosphoprotein 1 OS=Homo sapiens GN=NOLC1 PE=1 SV=2	NOLC1_HUMAN	74 kDa	0	4	2	4	0	12
97	TRUE	Empty	ATP synthase subunit beta, mitochondrial OS=Homo sapiens GN=ATP5B PE=1 SV=3	ATPB_HUMAN	57 kDa	0	4	0	0	0	10
155	TRUE	Empty	ATP synthase subunit alpha, mitochondrial OS=Homo sapiens GN=ATP5A1 PE=1 SV=1	ATPA_HUMAN	60 kDa	0	4	0	0	0	7
867	TRUE	Empty	Keratin, type II cytoskeletal 3 OS=Homo sapiens GN=KRT3 PE=1 SV=3	K2C3_HUMAN	64 kDa	0	4	0	0	0	0
175	TRUE	Empty	Elongation factor Tu, mitochondrial OS=Homo sapiens GN=TUFM PE=1 SV=2	EFTU_HUMAN	50 kDa	0	6	0	1	0	6
347	TRUE	Empty	Centrosomal protein of 128 kDa OS=Homo sapiens GN=CEP128 PE=1 SV=2	CE128_HUMAN	128 kDa	0	6	0	0	0	3
902	TRUE	Empty	E3 ubiquitin-protein ligase TRIM21 OS=Homo sapiens GN=TRIM21 PE=1 SV=1	RO52_HUMAN	54 kDa	1	0	4	4	0	0
423	TRUE	Empty	tRNA (guanine(26)-N(2))-dimethyltransferase OS=Homo sapiens GN=TRMT1 PE=1 SV=1	TRM1_HUMAN	72 kDa	1	0	3	4	1	2
374	TRUE	Empty	L-lactate dehydrogenase B chain OS=Homo sapiens GN=LDHB PE=1 SV=2	LDHB_HUMAN	37 kDa	1	0	2	4	0	3
193	TRUE	Empty	Ribosome production factor 2 homolog OS=Homo sapiens GN=RPF2 PE=1 SV=2	RPF2_HUMAN	36 kDa	1	0	3	3	2	5
113	TRUE	Empty	ATP-dependent RNA helicase DDX50 OS=Homo sapiens GN=DDX50 PE=1 SV=1	DDX50_HUMAN	83 kDa	1	0	1	3	1	9
117	TRUE	Empty	Transducin beta-like protein 3 OS=Homo sapiens GN=TBL3 PE=1 SV=2	TBL3_HUMAN	89 kDa	1	0	0	3	2	8
101	TRUE	Empty	Ribosome biogenesis protein BOP1 OS=Homo sapiens GN=BOP1 PE=1 SV=2	BOP1_HUMAN	84 kDa	1	0	1	2	4	9
128	TRUE	Empty	Deoxynucleotidyltransferase terminal-interacting protein 2 OS=Homo sapiens GN=DNTTIP2 PE=1 SV=2	TDIF2_HUMAN	84 kDa	1	0	1	2	2	8
655	TRUE	Empty	General transcription factor 3C polypeptide 1 OS=Homo sapiens GN=GTF3C1 PE=1 SV=4	TF3C1_HUMAN	239 kDa	1	0	1	2	1	1
682	TRUE	Empty	Barrier-to-autointegration factor OS=Homo sapiens GN=BANF1 PE=1 SV=1	BAF_HUMAN	10 kDa	1	0	1	2	1	1
430	TRUE	Empty	Small nuclear ribonucleoprotein-associated protein N OS=Homo sapiens GN=SNRPN PE=1 SV=1	RSMN_HUMAN	25 kDa	1	0	1	2	0	2
674	TRUE	Empty	Chromobox protein homolog 5 OS=Homo sapiens GN=CBX5 PE=1 SV=1	CBX5_HUMAN	22 kDa	1	0	1	2	1	1
238	TRUE	Empty	U3 small nucleolar RNA-associated protein 6 homolog OS=Homo sapiens GN=UTP6 PE=1 SV=2	UTP6_HUMAN	70 kDa	1	0	0	2	2	4
819	TRUE	Empty	Proteasome subunit alpha type-6 OS=Homo sapiens GN=PSMA6 PE=1 SV=1	PSA6_HUMAN	27 kDa	1	0	0	2	0	0
517	TRUE	Empty	T-complex protein 1 subunit eta OS=Homo sapiens GN=CCT7 PE=1 SV=2	TCPH_HUMAN	59 kDa	1	0	2	1	0	1
65	TRUE	Empty	WD repeat-containing protein 3 OS=Homo sapiens GN=WDR3 PE=1 SV=1	WDR3_HUMAN	106 kDa	1	0	1	1	2	12
389	TRUE	Empty	40S ribosomal protein S11 OS=Homo sapiens GN=RPS11 PE=1 SV=3	RS11_HUMAN	18 kDa	1	0	1	1	0	3
932	TRUE	Empty	Beta-actin-like protein 2 OS=Homo sapiens GN=ACTBL2 PE=1 SV=2	ACTBL_HUMAN	42 kDa	1	0	1	1	1	0
702	TRUE	Empty	14-3-3 protein zeta/delta OS=Homo sapiens GN=YWHAZ PE=1 SV=1	1433Z_HUMAN	28 kDa	1	0	1	1	1	1
910	TRUE	Empty	DnaJ homolog subfamily A member 2 OS=Homo sapiens GN=DNAJA2 PE=1 SV=1	DNJA2_HUMAN	46 kDa	1	0	1	1	0	0
599	TRUE	Empty	Signal recognition particle 14 kDa protein OS=Homo sapiens GN=SRP14 PE=1 SV=2	SRP14_HUMAN	15 kDa	1	0	1	1	1	1
933	TRUE	Empty	Bcl-2-associated transcription factor 1 OS=Homo sapiens GN=BCLAF1 PE=1 SV=2	BCLF1_HUMAN	106 kDa	1	0	0	1	0	0
844	TRUE	Empty	Nuclear migration protein nudC OS=Homo sapiens GN=NUDC PE=1 SV=1	NUDC_HUMAN (+2)	38 kDa	1	0	0	1	0	0
769	TRUE	Empty	Tubulin gamma-1 chain OS=Homo sapiens GN=TUBG1 PE=1 SV=2	TBG1_HUMAN (+1)	51 kDa	1	0	0	1	0	0
119	TRUE	Empty	Probable ATP-dependent RNA helicase DDX52 OS=Homo sapiens GN=DDX52 PE=1 SV=3	DDX52_HUMAN	68 kDa	1	0	1	0	1	8
619	TRUE	Empty	Pre-mRNA-processing factor 40 homolog A OS=Homo sapiens GN=PRPF40A PE=1 SV=2	PR40A_HUMAN	109 kDa	1	0	0	0	0	1
595	TRUE	Empty	Small ubiquitin-related modifier 4 OS=Homo sapiens GN=SUMO4 PE=1 SV=2	SUMO4_HUMAN	11 kDa	1	0	0	0	0	1
301	TRUE	Empty	YLP motif-containing protein 1 OS=Homo sapiens GN=YLPM1 PE=1 SV=3	YLPM1_HUMAN	220 kDa	1	0	0	0	0	3
738	TRUE	Empty	Dual adapter for phosphotyrosine and 3-phosphotyrosine and 3-phosphoinositide OS=Homo sapiens GN=DAPP1 PE=1 SV=1	DAPP1_HUMAN	32 kDa	1	0	0	0	0	0
856	TRUE	Empty	Microtubule-associated protein 1B OS=Homo sapiens GN=MAP1B PE=1 SV=2	MAP1B_HUMAN	271 kDa	1	0	0	0	0	0
484	TRUE	Empty	Serine/threonine-protein kinase VRK1 OS=Homo sapiens GN=VRK1 PE=1 SV=1	VRK1_HUMAN	45 kDa	1	0	0	0	0	2
940	TRUE	Empty	ATP-dependent RNA helicase DHX29 OS=Homo sapiens GN=DHX29 PE=1 SV=2	DHX29_HUMAN	155 kDa	1	0	0	0	0	0
732	TRUE	Empty	Filamin-B OS=Homo sapiens GN=FLNB PE=1 SV=2	FLNB_HUMAN	278 kDa	1	0	0	0	0	0
766	TRUE	Empty	Tyrosine-protein kinase Fer OS=Homo sapiens GN=FER PE=1 SV=2	FER_HUMAN	95 kDa	1	0	0	0	0	0
722	TRUE	Empty	Gem-associated protein 5 OS=Homo sapiens GN=GEMIN5 PE=1 SV=3	GEMI5_HUMAN	169 kDa	1	0	0	0	0	1
606	TRUE	Empty	SRSF protein kinase 1 OS=Homo sapiens GN=SRPK1 PE=1 SV=2	SRPK1_HUMAN	74 kDa	1	0	0	0	0	1
857	TRUE	Empty	Microtubule-actin cross-linking factor 1, isoforms 1/2/3/5 OS=Homo sapiens GN=MACF1 PE=1 SV=4	MACF1_HUMAN	838 kDa	1	0	0	0	0	0
752	TRUE	Empty	Voltage-dependent anion-selective channel protein 2 OS=Homo sapiens GN=VDAC2 PE=1 SV=2	VDAC2_HUMAN	32 kDa	1	0	0	0	0	0
258	TRUE	Empty	Probable ATP-dependent RNA helicase DDX46 OS=Homo sapiens GN=DDX46 PE=1 SV=2	DDX46_HUMAN	117 kDa	1	1	5	7	0	4
67	TRUE	Empty	RNA-binding protein 28 OS=Homo sapiens GN=RBM28 PE=1 SV=3	RBM28_HUMAN	86 kDa	1	1	2	7	3	12
414	TRUE	Empty	Splicing factor 3B subunit 3 OS=Homo sapiens GN=SF3B3 PE=1 SV=4	SF3B3_HUMAN	136 kDa	1	1	5	6	1	2
719	TRUE	Empty	Tyrosine-protein kinase Yes OS=Homo sapiens GN=YES1 PE=1 SV=3	YES_HUMAN	61 kDa	1	1	3	5	2	1
57	TRUE	Empty	ATP-dependent RNA helicase DDX18 OS=Homo sapiens GN=DDX18 PE=1 SV=2	DDX18_HUMAN	75 kDa	1	1	2	5	2	14
550	TRUE	Empty	Phosphatidylinositol 3-kinase regulatory subunit gamma OS=Homo sapiens GN=PIK3R3 PE=1 SV=2	P55G_HUMAN	54 kDa	1	1	3	4	2	1
111	TRUE	Empty	DNA-dependent protein kinase catalytic subunit OS=Homo sapiens GN=PRKDC PE=1 SV=3	PRKDC_HUMAN	469 kDa	1	1	2	4	0	9
570	TRUE	Empty	Zinc finger CCCH-type antiviral protein 1 OS=Homo sapiens GN=ZC3HAV1 PE=1 SV=3	ZCCHV_HUMAN	101 kDa	1	1	2	4	2	1
892	TRUE	Empty	F-actin-capping protein subunit alpha-1 OS=Homo sapiens GN=CAPZA1 PE=1 SV=3	CAZA1_HUMAN	33 kDa	1	1	2	4	0	0
135	TRUE	Empty	Ribosome biogenesis regulatory protein homolog OS=Homo sapiens GN=RRS1 PE=1 SV=2	RRS1_HUMAN	41 kDa	1	1	3	3	2	7
482	TRUE	Empty	U1 small nuclear ribonucleoprotein 70 kDa OS=Homo sapiens GN=SNRNP70 PE=1 SV=2	RU17_HUMAN	52 kDa	1	1	3	3	3	2
459	TRUE	Empty	60S ribosomal protein L9 OS=Homo sapiens GN=RPL9 PE=1 SV=1	RL9_HUMAN	22 kDa	1	1	3	3	1	2
483	TRUE	Empty	Transcriptional repressor protein YY1 OS=Homo sapiens GN=YY1 PE=1 SV=2	TYY1_HUMAN	45 kDa	1	1	2	3	2	2
697	TRUE	Empty	6-phosphogluconate dehydrogenase, decarboxylating OS=Homo sapiens GN=PGD PE=1 SV=3	6PGD_HUMAN	53 kDa	1	1	1	3	1	1
478	TRUE	Empty	tRNA-splicing ligase RtcB homolog OS=Homo sapiens GN=RTCB PE=1 SV=1	RTCB_HUMAN	55 kDa	1	1	3	2	2	2
343	TRUE	Empty	Nucleosome assembly protein 1-like 1 OS=Homo sapiens GN=NAP1L1 PE=1 SV=1	NP1L1_HUMAN	45 kDa	1	1	3	2	4	3
11	TRUE	Empty	Protein RRP5 homolog OS=Homo sapiens GN=PDCD11 PE=1 SV=3	RRP5_HUMAN	209 kDa	1	1	2	2	5	29
493	TRUE	Empty	Small ubiquitin-related modifier 2 OS=Homo sapiens GN=SUMO2 PE=1 SV=3	SUMO2_HUMAN	11 kDa	1	1	2	2	3	2
295	TRUE	Empty	40S ribosomal protein S9 OS=Homo sapiens GN=RPS9 PE=1 SV=3	RS9_HUMAN	23 kDa	1	1	2	2	1	4
536	TRUE	Empty	Polyadenylate-binding protein 2 OS=Homo sapiens GN=PABPN1 PE=1 SV=3	PABP2_HUMAN	33 kDa	1	1	2	2	2	1
656	TRUE	Empty	Four and a half LIM domains protein 1 OS=Homo sapiens GN=FHL1 PE=1 SV=4	FHL1_HUMAN	36 kDa	1	1	2	2	1	1
529	TRUE	Empty	60S ribosomal protein L36 OS=Homo sapiens GN=RPL36 PE=1 SV=3	RL36_HUMAN	12 kDa	1	1	2	2	1	1
251	TRUE	Empty	Regulator of chromosome condensation OS=Homo sapiens GN=RCC1 PE=1 SV=1	RCC1_HUMAN	45 kDa	1	1	2	2	1	4
699	TRUE	Empty	40S ribosomal protein S21 OS=Homo sapiens GN=RPS21 PE=1 SV=1	RS21_HUMAN	9 kDa	1	1	1	2	1	1
530	TRUE	Empty	60S ribosomal protein L27a OS=Homo sapiens GN=RPL27A PE=1 SV=2	RL27A_HUMAN	17 kDa	1	1	1	2	0	1
711	TRUE	Empty	Stress-induced-phosphoprotein 1 OS=Homo sapiens GN=STIP1 PE=1 SV=1	STIP1_HUMAN	63 kDa	1	1	1	2	0	1
428	TRUE	Empty	Thioredoxin domain-containing protein 17 OS=Homo sapiens GN=TXNDC17 PE=1 SV=1	TXD17_HUMAN	14 kDa	1	1	1	2	2	2
492	TRUE	Empty	60S ribosomal protein L18a OS=Homo sapiens GN=RPL18A PE=1 SV=2	RL18A_HUMAN	21 kDa	1	1	0	2	0	2
255	TRUE	Empty	Putative ATP-dependent RNA helicase DHX30 OS=Homo sapiens GN=DHX30 PE=1 SV=1	DHX30_HUMAN	134 kDa	1	1	0	2	1	4
810	TRUE	Empty	Protein unc-45 homolog A OS=Homo sapiens GN=UNC45A PE=1 SV=1	UN45A_HUMAN	103 kDa	1	1	0	2	0	0
734	TRUE	Empty	Rab GDP dissociation inhibitor beta OS=Homo sapiens GN=GDI2 PE=1 SV=2	GDIB_HUMAN	51 kDa	1	1	0	2	1	0
519	TRUE	Empty	40S ribosomal protein S30 OS=Homo sapiens GN=FAU PE=1 SV=1	RS30_HUMAN	7 kDa	1	1	2	1	1	1
585	TRUE	Empty	Trypsin-1 OS=Homo sapiens GN=PRSS1 PE=1 SV=1	TRY1_HUMAN	27 kDa	1	1	1	1	1	1
640	TRUE	Empty	Inter-alpha-trypsin inhibitor heavy chain H4 OS=Homo sapiens GN=ITIH4 PE=1 SV=4	ITIH4_HUMAN	103 kDa	1	1	1	1	1	1
373	TRUE	Empty	40S ribosomal protein S23 OS=Homo sapiens GN=RPS23 PE=1 SV=3	RS23_HUMAN	16 kDa	1	1	1	1	1	3
673	TRUE	Empty	Complement C1q subcomponent subunit C OS=Homo sapiens GN=C1QC PE=1 SV=3	C1QC_HUMAN	26 kDa	1	1	1	1	1	1
646	TRUE	Empty	Histone H2A type 1-D OS=Homo sapiens GN=HIST1H2AD PE=1 SV=2	H2A1D_HUMAN (+6)	14 kDa	1	1	1	1	1	1
502	TRUE	Empty	Non-histone chromosomal protein HMG-17 OS=Homo sapiens GN=HMGN2 PE=1 SV=3	HMGN2_HUMAN	9 kDa	1	1	1	1	0	2
740	TRUE	Empty	Transformer-2 protein homolog alpha OS=Homo sapiens GN=TRA2A PE=1 SV=1	TRA2A_HUMAN	33 kDa	1	1	1	1	0	0
689	TRUE	Empty	Actin, alpha cardiac muscle 1 OS=Homo sapiens GN=ACTC1 PE=1 SV=1	ACTC_HUMAN	42 kDa	1	1	1	1	1	1
392	TRUE	Empty	U3 small nucleolar RNA-interacting protein 2 OS=Homo sapiens GN=RRP9 PE=1 SV=1	U3IP2_HUMAN	52 kDa	1	1	1	1	1	2
563	TRUE	Empty	60S ribosomal protein L35a OS=Homo sapiens GN=RPL35A PE=1 SV=2	RL35A_HUMAN	13 kDa	1	1	1	1	0	1
694	TRUE	Empty	60S ribosomal protein L37a OS=Homo sapiens GN=RPL37A PE=1 SV=2	RL37A_HUMAN	10 kDa	1	1	1	1	1	1
282	TRUE	Empty	DBIRD complex subunit ZNF326 OS=Homo sapiens GN=ZNF326 PE=1 SV=2	ZN326_HUMAN	66 kDa	1	1	1	1	1	4
548	TRUE	Empty	Small nuclear ribonucleoprotein G-like protein OS=Homo sapiens PE=3 SV=2	RUXGL_HUMAN (+1)	9 kDa	1	1	1	1	0	1
596	TRUE	Empty	Small nuclear ribonucleoprotein Sm D3 OS=Homo sapiens GN=SNRPD3 PE=1 SV=1	SMD3_HUMAN	14 kDa	1	1	1	1	1	1
639	TRUE	Empty	Keratin, type I cytoskeletal 17 OS=Homo sapiens GN=KRT17 PE=1 SV=2	K1C17_HUMAN	48 kDa	1	1	1	1	1	1
597	TRUE	Empty	Small nuclear ribonucleoprotein F OS=Homo sapiens GN=SNRPF PE=1 SV=1	RUXF_HUMAN	10 kDa	1	1	1	1	1	1
616	TRUE	Empty	Protein RTF2 homolog OS=Homo sapiens GN=RTFDC1 PE=1 SV=3	RTF2_HUMAN (+1)	34 kDa	1	1	1	1	1	1
613	TRUE	Empty	RNA-binding protein PNO1 OS=Homo sapiens GN=PNO1 PE=1 SV=1	PNO1_HUMAN	28 kDa	1	1	1	1	1	1
802	TRUE	Empty	RNA-binding protein Musashi homolog 2 OS=Homo sapiens GN=MSI2 PE=1 SV=1	MSI2H_HUMAN	35 kDa	1	1	1	1	2	0
736	TRUE	Empty	Septin-11 OS=Homo sapiens GN=SEPT11 PE=1 SV=3	SEP11_HUMAN (+10)	49 kDa	1	1	0	1	0	0
466	TRUE	Empty	14-3-3 protein theta OS=Homo sapiens GN=YWHAQ PE=1 SV=1	1433T_HUMAN	28 kDa	1	1	0	1	1	2
839	TRUE	Empty	PDZ and LIM domain protein 1 OS=Homo sapiens GN=PDLIM1 PE=1 SV=4	PDLI1_HUMAN	36 kDa	1	1	0	1	0	0
841	TRUE	Empty	Nucleosome-remodeling factor subunit BPTF OS=Homo sapiens GN=BPTF PE=1 SV=3	BPTF_HUMAN	338 kDa	1	1	1	0	2	0
894	TRUE	Empty	Eukaryotic translation initiation factor 4H OS=Homo sapiens GN=EIF4H PE=1 SV=5	IF4H_HUMAN	27 kDa	1	1	1	0	0	0
532	TRUE	Empty	Apolipoprotein B-100 OS=Homo sapiens GN=APOB PE=1 SV=2	APOB_HUMAN	516 kDa	1	1	0	0	1	1
829	TRUE	Empty	Phospholipid transfer protein OS=Homo sapiens GN=PLTP PE=1 SV=1	PLTP_HUMAN	55 kDa	1	1	0	0	1	0
526	TRUE	Empty	Thrombospondin-4 OS=Homo sapiens GN=THBS4 PE=1 SV=2	TSP4_HUMAN	106 kDa	1	1	0	0	0	1
908	TRUE	Empty	Double-stranded RNA-binding protein Staufen homolog 2 OS=Homo sapiens GN=STAU2 PE=1 SV=1	STAU2_HUMAN	63 kDa	1	1	0	0	0	0
899	TRUE	Empty	Endoplasmin OS=Homo sapiens GN=HSP90B1 PE=1 SV=1	ENPL_HUMAN	92 kDa	1	1	0	0	0	0
584	TRUE	Empty	Tubulin beta-6 chain OS=Homo sapiens GN=TUBB6 PE=1 SV=1	TBB6_HUMAN	50 kDa	1	1	0	0	0	1
888	TRUE	Empty	Fragile X mental retardation protein 1 OS=Homo sapiens GN=FMR1 PE=1 SV=1	FMR1_HUMAN (+1)	71 kDa	1	1	0	0	0	0
753	TRUE	Empty	Voltage-dependent anion-selective channel protein 1 OS=Homo sapiens GN=VDAC1 PE=1 SV=2	VDAC1_HUMAN	31 kDa	1	1	0	0	0	0
833	TRUE	Empty	Pericentriolar material 1 protein OS=Homo sapiens GN=PCM1 PE=1 SV=4	PCM1_HUMAN	229 kDa	1	1	0	0	0	0
945	TRUE	Empty	40S ribosomal protein S26 OS=Homo sapiens GN=RPS26 PE=1 SV=3	RS26_HUMAN	13 kDa	1	1	0	0	0	0
799	TRUE	Empty	Ras-related protein Rap-1A OS=Homo sapiens GN=RAP1A PE=1 SV=1	RAP1A_HUMAN (+2)	21 kDa	1	1	0	0	0	0
855	TRUE	Empty	Msx2-interacting protein OS=Homo sapiens GN=SPEN PE=1 SV=1	MINT_HUMAN	402 kDa	1	1	0	0	0	0
54	TRUE	Empty	DNA topoisomerase 2-alpha OS=Homo sapiens GN=TOP2A PE=1 SV=3	TOP2A_HUMAN	174 kDa	1	2	2	7	1	14
29	TRUE	Empty	Probable ATP-dependent RNA helicase DDX27 OS=Homo sapiens GN=DDX27 PE=1 SV=2	DDX27_HUMAN	90 kDa	1	2	3	5	3	17
488	TRUE	Empty	Lamin-B1 OS=Homo sapiens GN=LMNB1 PE=1 SV=2	LMNB1_HUMAN	66 kDa	1	2	1	5	0	2
429	TRUE	Empty	T-complex protein 1 subunit delta OS=Homo sapiens GN=CCT4 PE=1 SV=4	TCPD_HUMAN	58 kDa	1	2	1	5	0	2
315	TRUE	Empty	Low molecular weight phosphotyrosine protein phosphatase OS=Homo sapiens GN=ACP1 PE=1 SV=3	PPAC_HUMAN	18 kDa	1	2	4	4	2	3
441	TRUE	Empty	Peptidyl-prolyl cis-trans isomerase NIMA-interacting 1 OS=Homo sapiens GN=PIN1 PE=1 SV=1	PIN1_HUMAN	18 kDa	1	2	3	4	3	2
790	TRUE	Empty	Serine-threonine kinase receptor-associated protein OS=Homo sapiens GN=STRAP PE=1 SV=1	STRAP_HUMAN	38 kDa	1	2	2	4	0	0
43	TRUE	Empty	Ribosomal RNA processing protein 1 homolog B OS=Homo sapiens GN=RRP1B PE=1 SV=3	RRP1B_HUMAN	84 kDa	1	2	1	4	4	15
360	TRUE	Empty	60S ribosomal protein L28 OS=Homo sapiens GN=RPL28 PE=1 SV=3	RL28_HUMAN	16 kDa	1	2	3	3	3	3
162	TRUE	Empty	Scaffold attachment factor B1 OS=Homo sapiens GN=SAFB PE=1 SV=4	SAFB1_HUMAN	103 kDa	1	2	3	3	0	6
357	TRUE	Empty	Splicing factor U2AF 65 kDa subunit OS=Homo sapiens GN=U2AF2 PE=1 SV=4	U2AF2_HUMAN	54 kDa	1	2	3	3	2	3
325	TRUE	Empty	Calmodulin OS=Homo sapiens GN=CALM1 PE=1 SV=2	CALM_HUMAN	17 kDa	1	2	2	3	1	3
778	TRUE	Empty	Testin OS=Homo sapiens GN=TES PE=1 SV=1	TES_HUMAN	48 kDa	1	2	2	3	1	0
465	TRUE	Empty	40S ribosomal protein S17-like OS=Homo sapiens GN=RPS17L PE=1 SV=1	RS17L_HUMAN	16 kDa	1	2	1	3	1	2
450	TRUE	Empty	DnaJ homolog subfamily C member 7 OS=Homo sapiens GN=DNAJC7 PE=1 SV=2	DNJC7_HUMAN	56 kDa	1	2	1	3	0	2
240	TRUE	Empty	TATA-binding protein-associated factor 2N OS=Homo sapiens GN=TAF15 PE=1 SV=1	RBP56_HUMAN	62 kDa	1	2	3	2	1	4
334	TRUE	Empty	40S ribosomal protein S10 OS=Homo sapiens GN=RPS10 PE=1 SV=1	RS10_HUMAN	19 kDa	1	2	2	2	1	3
463	TRUE	Empty	40S ribosomal protein S28 OS=Homo sapiens GN=RPS28 PE=1 SV=1	RS28_HUMAN	8 kDa	1	2	2	2	1	2
356	TRUE	Empty	60S ribosomal protein L35 OS=Homo sapiens GN=RPL35 PE=1 SV=2	RL35_HUMAN	15 kDa	1	2	2	2	2	3
372	TRUE	Empty	60S ribosomal protein L10 OS=Homo sapiens GN=RPL10 PE=1 SV=4	RL10_HUMAN	25 kDa	1	2	2	2	0	3
386	TRUE	Empty	60S ribosomal protein L26-like 1 OS=Homo sapiens GN=RPL26L1 PE=1 SV=1	RL26L_HUMAN (+1)	17 kDa	1	2	1	2	1	3
564	TRUE	Empty	Ran-specific GTPase-activating protein OS=Homo sapiens GN=RANBP1 PE=1 SV=1	RANG_HUMAN	23 kDa	1	2	1	2	1	1
452	TRUE	Empty	Cold-inducible RNA-binding protein OS=Homo sapiens GN=CIRBP PE=1 SV=1	CIRBP_HUMAN	19 kDa	1	2	2	1	1	2
310	TRUE	Empty	Protein DEK OS=Homo sapiens GN=DEK PE=1 SV=1	DEK_HUMAN	43 kDa	1	2	2	1	1	3
638	TRUE	Empty	Keratin, type II cytoskeletal 74 OS=Homo sapiens GN=KRT74 PE=1 SV=2	K2C74_HUMAN	58 kDa	1	2	1	1	1	1
749	TRUE	Empty	YTH domain family protein 3 OS=Homo sapiens GN=YTHDF3 PE=1 SV=1	YTHD3_HUMAN	64 kDa	1	2	1	1	2	0
418	TRUE	Empty	40S ribosomal protein S25 OS=Homo sapiens GN=RPS25 PE=1 SV=1	RS25_HUMAN	14 kDa	1	2	1	0	2	2
93	TRUE	Empty	Protein RCC2 OS=Homo sapiens GN=RCC2 PE=1 SV=2	RCC2_HUMAN	56 kDa	1	3	4	7	4	10
332	TRUE	Empty	60S ribosomal protein L11 OS=Homo sapiens GN=RPL11 PE=1 SV=2	RL11_HUMAN	20 kDa	1	3	2	2	2	3
520	TRUE	Empty	Fragile X mental retardation syndrome-related protein 1 OS=Homo sapiens GN=FXR1 PE=1 SV=3	FXR1_HUMAN	70 kDa	1	3	2	2	0	1
612	TRUE	Empty	RNA-binding protein with serine-rich domain 1 OS=Homo sapiens GN=RNPS1 PE=1 SV=1	RNPS1_HUMAN	34 kDa	1	3	1	1	0	1
886	TRUE	Empty	Gelsolin OS=Homo sapiens GN=GSN PE=1 SV=1	GELS_HUMAN	86 kDa	1	3	0	0	2	0
179	TRUE	Empty	C-1-tetrahydrofolate synthase, cytoplasmic OS=Homo sapiens GN=MTHFD1 PE=1 SV=3	C1TC_HUMAN	102 kDa	1	4	2	6	1	6
406	TRUE	Empty	Staphylococcal nuclease domain-containing protein 1 OS=Homo sapiens GN=SND1 PE=1 SV=1	SND1_HUMAN	102 kDa	1	4	3	5	0	2
333	TRUE	Empty	40S ribosomal protein S24 OS=Homo sapiens GN=RPS24 PE=1 SV=1	RS24_HUMAN	15 kDa	1	5	1	3	0	3
447	TRUE	Empty	Eukaryotic translation initiation factor 2 subunit 1 OS=Homo sapiens GN=EIF2S1 PE=1 SV=3	IF2A_HUMAN	36 kDa	2	0	3	4	1	2
216	TRUE	Empty	High mobility group protein B1 OS=Homo sapiens GN=HMGB1 PE=1 SV=3	HMGB1_HUMAN	25 kDa	2	0	2	3	1	5
657	TRUE	Empty	Filaggrin-2 OS=Homo sapiens GN=FLG2 PE=1 SV=1	FILA2_HUMAN	248 kDa	2	0	2	2	0	1
474	TRUE	Empty	Ribonuclease inhibitor OS=Homo sapiens GN=RNH1 PE=1 SV=2	RINI_HUMAN	50 kDa	2	0	3	1	2	2
918	TRUE	Empty	Cytoplasmic dynein 1 heavy chain 1 OS=Homo sapiens GN=DYNC1H1 PE=1 SV=5	DYHC1_HUMAN	532 kDa	2	0	1	1	0	0
917	TRUE	Empty	Cytoplasmic dynein 1 light intermediate chain 2 OS=Homo sapiens GN=DYNC1LI2 PE=1 SV=1	DC1L2_HUMAN	54 kDa	2	0	0	0	0	0
936	TRUE	Empty	Annexin A1 OS=Homo sapiens GN=ANXA1 PE=1 SV=2	ANXA1_HUMAN	39 kDa	2	0	0	0	0	0
368	TRUE	Empty	Cold shock domain-containing protein E1 OS=Homo sapiens GN=CSDE1 PE=1 SV=2	CSDE1_HUMAN	89 kDa	2	1	4	3	0	3
308	TRUE	Empty	Small nuclear ribonucleoprotein Sm D1 OS=Homo sapiens GN=SNRPD1 PE=1 SV=1	SMD1_HUMAN	13 kDa	2	1	3	3	2	3
882	TRUE	Empty	Growth factor receptor-bound protein 2 OS=Homo sapiens GN=GRB2 PE=1 SV=1	GRB2_HUMAN	25 kDa	2	1	2	3	1	0
247	TRUE	Empty	Serine/arginine-rich splicing factor 10 OS=Homo sapiens GN=SRSF10 PE=1 SV=1	SRS10_HUMAN	31 kDa	2	1	2	3	1	4
451	TRUE	Empty	Copine-1 OS=Homo sapiens GN=CPNE1 PE=1 SV=1	CPNE1_HUMAN	59 kDa	2	1	1	3	2	2
479	TRUE	Empty	Annexin A2 OS=Homo sapiens GN=ANXA2 PE=1 SV=2	ANXA2_HUMAN	39 kDa	2	1	2	2	1	2
462	TRUE	Empty	60S ribosomal protein L14 OS=Homo sapiens GN=RPL14 PE=1 SV=4	RL14_HUMAN	23 kDa	2	1	1	2	1	2
755	TRUE	Empty	Vigilin OS=Homo sapiens GN=HDLBP PE=1 SV=2	VIGLN_HUMAN	141 kDa	2	1	0	2	0	0
171	TRUE	Empty	MKI67 FHA domain-interacting nucleolar phosphoprotein OS=Homo sapiens GN=MKI67IP PE=1 SV=1	MK67I_HUMAN	34 kDa	2	1	2	1	2	6
523	TRUE	Empty	Junction plakoglobin OS=Homo sapiens GN=JUP PE=1 SV=3	PLAK_HUMAN	82 kDa	2	1	1	1	1	1
294	TRUE	Empty	60 kDa heat shock protein, mitochondrial OS=Homo sapiens GN=HSPD1 PE=1 SV=2	CH60_HUMAN	61 kDa	2	1	0	0	0	4
771	TRUE	Empty	Transcriptional activator protein Pur-alpha OS=Homo sapiens GN=PURA PE=1 SV=2	PURA_HUMAN	35 kDa	2	1	0	0	1	0
244	TRUE	Empty	Splicing factor U2AF 35 kDa subunit OS=Homo sapiens GN=U2AF1 PE=1 SV=3	U2AF1_HUMAN	28 kDa	2	2	3	4	3	4
254	TRUE	Empty	RNA-binding protein 39 OS=Homo sapiens GN=RBM39 PE=1 SV=2	RBM39_HUMAN	59 kDa	2	2	3	4	2	4
525	TRUE	Empty	Eukaryotic translation initiation factor 2 subunit 3 OS=Homo sapiens GN=EIF2S3 PE=1 SV=3	IF2G_HUMAN	51 kDa	2	2	2	4	0	1
338	TRUE	Empty	Serine/arginine-rich splicing factor 6 OS=Homo sapiens GN=SRSF6 PE=1 SV=2	SRSF6_HUMAN	40 kDa	2	2	1	4	3	3
558	TRUE	Empty	RNA-binding protein 25 OS=Homo sapiens GN=RBM25 PE=1 SV=3	RBM25_HUMAN	100 kDa	2	2	0	4	2	1
305	TRUE	Empty	Transketolase OS=Homo sapiens GN=TKT PE=1 SV=3	TKT_HUMAN	68 kDa	2	2	4	3	0	3
291	TRUE	Empty	60S ribosomal protein L18 OS=Homo sapiens GN=RPL18 PE=1 SV=2	RL18_HUMAN	22 kDa	2	2	3	3	2	4
91	TRUE	Empty	Ribosomal RNA processing protein 1 homolog A OS=Homo sapiens GN=RRP1 PE=1 SV=1	RRP1_HUMAN	53 kDa	2	2	3	3	1	10
153	TRUE	Empty	FACT complex subunit SSRP1 OS=Homo sapiens GN=SSRP1 PE=1 SV=1	SSRP1_HUMAN	81 kDa	2	2	3	3	3	7
270	TRUE	Empty	Heterogeneous nuclear ribonucleoprotein H2 OS=Homo sapiens GN=HNRNPH2 PE=1 SV=1	HNRH2_HUMAN	49 kDa	2	2	3	3	1	4
309	TRUE	Empty	Ras GTPase-activating protein-binding protein 1 OS=Homo sapiens GN=G3BP1 PE=1 SV=1	G3BP1_HUMAN	52 kDa	2	2	2	3	2	3
320	TRUE	Empty	Elongation factor 1-gamma OS=Homo sapiens GN=EEF1G PE=1 SV=3	EF1G_HUMAN	50 kDa	2	2	2	3	0	3
717	TRUE	Empty	Metastasis-associated protein MTA2 OS=Homo sapiens GN=MTA2 PE=1 SV=1	MTA2_HUMAN	75 kDa	2	2	0	3	3	1
417	TRUE	Empty	60S ribosomal protein L22 OS=Homo sapiens GN=RPL22 PE=1 SV=2	RL22_HUMAN	15 kDa	2	2	3	2	1	2
461	TRUE	Empty	60S ribosomal protein L24 OS=Homo sapiens GN=RPL24 PE=1 SV=1	RL24_HUMAN	18 kDa	2	2	2	2	2	2
503	TRUE	Empty	40S ribosomal protein S27 OS=Homo sapiens GN=RPS27 PE=1 SV=3	RS27_HUMAN	9 kDa	2	2	2	2	1	2
437	TRUE	Empty	Putative RNA-binding protein Luc7-like 1 OS=Homo sapiens GN=LUC7L PE=1 SV=1	LUC7L_HUMAN	44 kDa	2	2	2	2	1	2
481	TRUE	Empty	40S ribosomal protein S20 OS=Homo sapiens GN=RPS20 PE=1 SV=1	RS20_HUMAN	13 kDa	2	2	2	2	0	2
404	TRUE	Empty	Histone H3.1t OS=Homo sapiens GN=HIST3H3 PE=1 SV=3	H31T_HUMAN (+3)	16 kDa	2	2	1	2	1	2
731	TRUE	Empty	T-complex protein 1 subunit zeta OS=Homo sapiens GN=CCT6A PE=1 SV=3	TCPZ_HUMAN	58 kDa	2	2	1	2	0	0
555	TRUE	Empty	Histone H2B type 1-B OS=Homo sapiens GN=HIST1H2BB PE=1 SV=2	H2B1B_HUMAN (+3)	14 kDa	2	2	2	1	2	1
460	TRUE	Empty	60S ribosomal protein L29 OS=Homo sapiens GN=RPL29 PE=1 SV=2	RL29_HUMAN	18 kDa	2	2	1	1	2	2
314	TRUE	Empty	Myosin light polypeptide 6 OS=Homo sapiens GN=MYL6 PE=1 SV=2	MYL6_HUMAN	17 kDa	2	2	1	1	0	3
382	TRUE	Empty	Polyadenylate-binding protein 4 OS=Homo sapiens GN=PABPC4 PE=1 SV=1	PABP4_HUMAN	71 kDa	2	2	1	1	0	3
412	TRUE	Empty	Putative RNA-binding protein 3 OS=Homo sapiens GN=RBM3 PE=1 SV=1	RBM3_HUMAN	17 kDa	2	2	2	0	2	2
672	TRUE	Empty	Complement C5 OS=Homo sapiens GN=C5 PE=1 SV=4	CO5_HUMAN	188 kDa	2	2	0	0	1	1
181	TRUE	Empty	60S ribosomal protein L5 OS=Homo sapiens GN=RPL5 PE=1 SV=3	RL5_HUMAN	34 kDa	2	3	5	7	2	6
152	TRUE	Empty	Flap endonuclease 1 OS=Homo sapiens GN=FEN1 PE=1 SV=1	FEN1_HUMAN	43 kDa	2	3	4	5	3	7
267	TRUE	Empty	Histone-binding protein RBBP7 OS=Homo sapiens GN=RBBP7 PE=1 SV=1	RBBP7_HUMAN	48 kDa	2	3	4	4	4	4
226	TRUE	Empty	60S ribosomal protein L27 OS=Homo sapiens GN=RPL27 PE=1 SV=2	RL27_HUMAN	16 kDa	2	3	3	4	2	5
183	TRUE	Empty	40S ribosomal protein S4, X isoform OS=Homo sapiens GN=RPS4X PE=1 SV=2	RS4X_HUMAN	30 kDa	2	3	3	4	1	6
246	TRUE	Empty	Serine/arginine-rich splicing factor 3 OS=Homo sapiens GN=SRSF3 PE=1 SV=1	SRSF3_HUMAN	19 kDa	2	3	3	3	3	4
331	TRUE	Empty	60S ribosomal protein L12 OS=Homo sapiens GN=RPL12 PE=1 SV=1	RL12_HUMAN	18 kDa	2	3	3	3	3	3
62	TRUE	Empty	H/ACA ribonucleoprotein complex subunit 4 OS=Homo sapiens GN=DKC1 PE=1 SV=3	DKC1_HUMAN	58 kDa	2	3	2	3	3	13
288	TRUE	Empty	60S ribosomal protein L8 OS=Homo sapiens GN=RPL8 PE=1 SV=2	RL8_HUMAN	28 kDa	2	3	2	3	4	4
398	TRUE	Empty	Copine-3 OS=Homo sapiens GN=CPNE3 PE=1 SV=1	CPNE3_HUMAN	60 kDa	2	3	2	3	1	2
311	TRUE	Empty	Nucleolysin TIAR OS=Homo sapiens GN=TIAL1 PE=1 SV=1	TIAR_HUMAN	42 kDa	2	3	1	3	3	3
318	TRUE	Empty	Histone H2A type 1-A OS=Homo sapiens GN=HIST1H2AA PE=1 SV=3	H2A1A_HUMAN (+1)	14 kDa	2	3	3	2	2	3
348	TRUE	Empty	40S ribosomal protein S3a OS=Homo sapiens GN=RPS3A PE=1 SV=2	RS3A_HUMAN	30 kDa	2	3	2	2	3	3
313	TRUE	Empty	Nascent polypeptide-associated complex subunit alpha OS=Homo sapiens GN=NACA PE=1 SV=1	NACA_HUMAN	23 kDa	2	3	2	2	2	3
87	TRUE	Empty	tRNA (cytosine(34)-C(5))-methyltransferase OS=Homo sapiens GN=NSUN2 PE=1 SV=2	NSUN2_HUMAN	86 kDa	2	3	2	1	3	10
71	TRUE	Empty	FACT complex subunit SPT16 OS=Homo sapiens GN=SUPT16H PE=1 SV=1	SP16H_HUMAN	120 kDa	2	4	7	12	4	12
407	TRUE	Empty	T-complex protein 1 subunit theta OS=Homo sapiens GN=CCT8 PE=1 SV=4	TCPQ_HUMAN	60 kDa	2	4	3	6	0	2
132	TRUE	Empty	Serine/arginine-rich splicing factor 9 OS=Homo sapiens GN=SRSF9 PE=1 SV=1	SRSF9_HUMAN	26 kDa	2	4	2	5	1	7
44	TRUE	Empty	RRP12-like protein OS=Homo sapiens GN=RRP12 PE=1 SV=2	RRP12_HUMAN	144 kDa	2	4	3	3	4	15
121	TRUE	Empty	Paraspeckle component 1 OS=Homo sapiens GN=PSPC1 PE=1 SV=1	PSPC1_HUMAN	59 kDa	2	4	2	3	0	8
239	TRUE	Empty	Tubulin beta-4B chain OS=Homo sapiens GN=TUBB4B PE=1 SV=1	TBB4B_HUMAN	50 kDa	2	4	2	3	1	4
187	TRUE	Empty	Transformer-2 protein homolog beta OS=Homo sapiens GN=TRA2B PE=1 SV=1	TRA2B_HUMAN	34 kDa	2	4	2	2	3	5
227	TRUE	Empty	60S ribosomal protein L17 OS=Homo sapiens GN=RPL17 PE=1 SV=3	RL17_HUMAN	21 kDa	2	4	2	2	2	5
889	TRUE	Empty	Far upstream element-binding protein 3 OS=Homo sapiens GN=FUBP3 PE=1 SV=2	FUBP3_HUMAN	62 kDa	2	4	0	2	1	0
103	TRUE	Empty	Proliferation-associated protein 2G4 OS=Homo sapiens GN=PA2G4 PE=1 SV=3	PA2G4_HUMAN	44 kDa	2	5	3	4	4	9
248	TRUE	Empty	Serine/arginine repetitive matrix protein 2 OS=Homo sapiens GN=SRRM2 PE=1 SV=2	SRRM2_HUMAN	300 kDa	2	5	3	3	3	4
415	TRUE	Empty	Myosin-10 OS=Homo sapiens GN=MYH10 PE=1 SV=3	MYH10_HUMAN	229 kDa	2	5	0	0	0	2
27	TRUE	Empty	Ribosomal L1 domain-containing protein 1 OS=Homo sapiens GN=RSL1D1 PE=1 SV=3	RL1D1_HUMAN	55 kDa	3	1	4	9	5	18
862	TRUE	Empty	Leucine--tRNA ligase, cytoplasmic OS=Homo sapiens GN=LARS PE=1 SV=2	SYLC_HUMAN	134 kDa	3	1	0	3	0	0
728	TRUE	Empty	Small nuclear ribonucleoprotein Sm D2 OS=Homo sapiens GN=SNRPD2 PE=1 SV=1	SMD2_HUMAN	14 kDa	3	1	2	2	0	0
1	TRUE	Empty	Antigen KI-67 OS=Homo sapiens GN=MKI67 PE=1 SV=2	KI67_HUMAN	359 kDa	3	2	6	8	7	45
78	TRUE	Empty	Nucleolar GTP-binding protein 1 OS=Homo sapiens GN=GTPBP4 PE=1 SV=3	NOG1_HUMAN	74 kDa	3	2	5	7	8	11
33	TRUE	Empty	Guanine nucleotide-binding protein-like 3 OS=Homo sapiens GN=GNL3 PE=1 SV=2	GNL3_HUMAN	62 kDa	3	2	5	6	8	17
377	TRUE	Empty	Ig gamma-1 chain C region OS=Homo sapiens GN=IGHG1 PE=1 SV=1	IGHG1_HUMAN	36 kDa	3	2	3	3	3	3
88	TRUE	Empty	U3 small nucleolar RNA-associated protein 18 homolog OS=Homo sapiens GN=UTP18 PE=1 SV=3	UTP18_HUMAN	62 kDa	3	2	3	3	3	10
330	TRUE	Empty	60S ribosomal protein L19 OS=Homo sapiens GN=RPL19 PE=1 SV=1	RL19_HUMAN	23 kDa	3	2	3	3	2	3
237	TRUE	Empty	Ubiquitin-40S ribosomal protein S27a OS=Homo sapiens GN=RPS27A PE=1 SV=2	RS27A_HUMAN	18 kDa	3	2	2	3	1	4
416	TRUE	Empty	Serine/arginine-rich splicing factor 2 OS=Homo sapiens GN=SRSF2 PE=1 SV=4	SRSF2_HUMAN	25 kDa	3	2	2	2	2	2
321	TRUE	Empty	Double-stranded RNA-binding protein Staufen homolog 1 OS=Homo sapiens GN=STAU1 PE=1 SV=2	STAU1_HUMAN	63 kDa	3	2	2	2	2	3
491	TRUE	Empty	Arginine and glutamate-rich protein 1 OS=Homo sapiens GN=ARGLU1 PE=1 SV=1	ARGL1_HUMAN	33 kDa	3	2	2	2	0	2
397	TRUE	Empty	Serum paraoxonase/arylesterase 1 OS=Homo sapiens GN=PON1 PE=1 SV=3	PON1_HUMAN	40 kDa	3	2	1	2	2	2
545	TRUE	Empty	Y-box-binding protein 3 OS=Homo sapiens GN=YBX3 PE=1 SV=4	YBOX3_HUMAN	40 kDa	3	2	1	2	3	1
317	TRUE	Empty	Ig lambda-2 chain C regions OS=Homo sapiens GN=IGLC2 PE=1 SV=1	LAC2_HUMAN (+1)	11 kDa	3	2	2	1	3	3
148	TRUE	Empty	Lamina-associated polypeptide 2, isoform alpha OS=Homo sapiens GN=TMPO PE=1 SV=2	LAP2A_HUMAN	75 kDa	3	3	6	11	6	7
98	TRUE	Empty	60S ribosomal protein L3 OS=Homo sapiens GN=RPL3 PE=1 SV=2	RL3_HUMAN	46 kDa	3	3	6	9	5	10
283	TRUE	Empty	DBIRD complex subunit KIAA1967 OS=Homo sapiens GN=KIAA1967 PE=1 SV=2	K1967_HUMAN	?	3	3	2	8	2	4
118	TRUE	Empty	Putative pre-mRNA-splicing factor ATP-dependent RNA helicase DHX15 OS=Homo sapiens GN=DHX15 PE=1 SV=2	DHX15_HUMAN	91 kDa	3	3	4	6	3	8
234	TRUE	Empty	40S ribosomal protein S14 OS=Homo sapiens GN=RPS14 PE=1 SV=3	RS14_HUMAN	16 kDa	3	3	3	5	3	5
285	TRUE	Empty	Cleavage and polyadenylation specificity factor subunit 6 OS=Homo sapiens GN=CPSF6 PE=1 SV=2	CPSF6_HUMAN	59 kDa	3	3	3	5	2	4
94	TRUE	Empty	Probable rRNA-processing protein EBP2 OS=Homo sapiens GN=EBNA1BP2 PE=1 SV=2	EBP2_HUMAN	35 kDa	3	3	5	4	4	10
253	TRUE	Empty	RNA-binding protein 4 OS=Homo sapiens GN=RBM4 PE=1 SV=1	RBM4_HUMAN	40 kDa	3	3	4	4	3	4
292	TRUE	Empty	60S ribosomal protein L13 OS=Homo sapiens GN=RPL13 PE=1 SV=4	RL13_HUMAN	24 kDa	3	3	3	4	3	4
324	TRUE	Empty	Chromobox protein homolog 3 OS=Homo sapiens GN=CBX3 PE=1 SV=4	CBX3_HUMAN	21 kDa	3	3	3	4	2	3
485	TRUE	Empty	Peroxiredoxin-2 OS=Homo sapiens GN=PRDX2 PE=1 SV=5	PRDX2_HUMAN	22 kDa	3	3	3	4	1	2
232	TRUE	Empty	40S ribosomal protein S16 OS=Homo sapiens GN=RPS16 PE=1 SV=2	RS16_HUMAN	16 kDa	3	3	4	3	4	5
290	TRUE	Empty	60S ribosomal protein L23 OS=Homo sapiens GN=RPL23 PE=1 SV=1	RL23_HUMAN	15 kDa	3	3	3	3	3	4
361	TRUE	Empty	40S ribosomal protein S6 OS=Homo sapiens GN=RPS6 PE=1 SV=1	RS6_HUMAN	29 kDa	3	3	3	3	2	3
205	TRUE	Empty	Plasminogen activator inhibitor 1 RNA-binding protein OS=Homo sapiens GN=SERBP1 PE=1 SV=2	PAIRB_HUMAN	45 kDa	3	3	2	3	2	5
269	TRUE	Empty	Heterogeneous nuclear ribonucleoprotein H3 OS=Homo sapiens GN=HNRNPH3 PE=1 SV=2	HNRH3_HUMAN	37 kDa	3	3	2	3	3	4
263	TRUE	Empty	Multiple myeloma tumor-associated protein 2 OS=Homo sapiens GN=MMTAG2 PE=1 SV=1	MMTA2_HUMAN	29 kDa	3	3	2	3	2	4
521	TRUE	Empty	Serum albumin OS=Homo sapiens GN=ALB PE=1 SV=2	ALBU_HUMAN	69 kDa	3	3	1	3	2	1
367	TRUE	Empty	Complement C3 OS=Homo sapiens GN=C3 PE=1 SV=2	CO3_HUMAN	187 kDa	3	3	2	1	2	3
69	TRUE	Empty	Interleukin enhancer-binding factor 2 OS=Homo sapiens GN=ILF2 PE=1 SV=2	ILF2_HUMAN	43 kDa	3	4	4	9	5	12
212	TRUE	Empty	KH domain-containing, RNA-binding, signal transduction-associated protein 1 OS=Homo sapiens GN=KHDRBS1 PE=1 SV=1	KHDR1_HUMAN	48 kDa	3	4	3	6	5	5
271	TRUE	Empty	Heterogeneous nuclear ribonucleoprotein D-like OS=Homo sapiens GN=HNRNPDL PE=1 SV=3	HNRDL_HUMAN	46 kDa	3	4	3	4	3	4
284	TRUE	Empty	Cofilin-1 OS=Homo sapiens GN=CFL1 PE=1 SV=3	COF1_HUMAN	19 kDa	3	4	3	4	3	4
663	TRUE	Empty	ELAV-like protein 2 OS=Homo sapiens GN=ELAVL2 PE=1 SV=2	ELAV2_HUMAN	40 kDa	3	4	2	2	2	1
937	TRUE	Empty	Adipocyte plasma membrane-associated protein OS=Homo sapiens GN=APMAP PE=1 SV=2	APMAP_HUMAN	46 kDa	3	4	0	0	2	0
184	TRUE	Empty	14-3-3 protein epsilon OS=Homo sapiens GN=YWHAE PE=1 SV=1	1433E_HUMAN	29 kDa	3	5	8	10	4	6
157	TRUE	Empty	60S ribosomal protein L7 OS=Homo sapiens GN=RPL7 PE=1 SV=1	RL7_HUMAN	29 kDa	3	5	4	6	4	7
116	TRUE	Empty	U5 small nuclear ribonucleoprotein 200 kDa helicase OS=Homo sapiens GN=SNRNP200 PE=1 SV=2	U520_HUMAN	245 kDa	3	6	10	13	6	8
494	TRUE	Empty	60S ribosomal protein L34 OS=Homo sapiens GN=RPL34 PE=1 SV=3	RL34_HUMAN	13 kDa	4	1	1	1	1	2
480	TRUE	Empty	Fructose-bisphosphate aldolase A OS=Homo sapiens GN=ALDOA PE=1 SV=2	ALDOA_HUMAN	39 kDa	4	2	3	6	0	2
289	TRUE	Empty	60S ribosomal protein L31 OS=Homo sapiens GN=RPL31 PE=1 SV=1	RL31_HUMAN	14 kDa	4	2	3	4	4	4
919	TRUE	Empty	Cysteine and glycine-rich protein 2 OS=Homo sapiens GN=CSRP2 PE=1 SV=3	CSRP2_HUMAN	21 kDa	4	2	2	2	1	0
600	TRUE	Empty	Serpin H1 OS=Homo sapiens GN=SERPINH1 PE=1 SV=2	SERPH_HUMAN	46 kDa	4	2	0	0	2	1
196	TRUE	Empty	Putative RNA-binding protein Luc7-like 2 OS=Homo sapiens GN=LUC7L2 PE=1 SV=2	LC7L2_HUMAN	47 kDa	4	3	4	6	4	5
297	TRUE	Empty	40S ribosomal protein S2 OS=Homo sapiens GN=RPS2 PE=1 SV=2	RS2_HUMAN	31 kDa	4	3	5	4	2	4
74	TRUE	Empty	U3 small nucleolar RNA-associated protein 14 homolog A OS=Homo sapiens GN=UTP14A PE=1 SV=1	UT14A_HUMAN	88 kDa	4	3	3	3	3	11
260	TRUE	Empty	Phosphoglycerate kinase 1 OS=Homo sapiens GN=PGK1 PE=1 SV=3	PGK1_HUMAN	45 kDa	4	3	2	3	2	4
341	TRUE	Empty	Polymerase delta-interacting protein 3 OS=Homo sapiens GN=POLDIP3 PE=1 SV=2	PDIP3_HUMAN	46 kDa	4	3	2	3	2	3
229	TRUE	Empty	60S ribosomal protein L13a OS=Homo sapiens GN=RPL13A PE=1 SV=2	RL13A_HUMAN	24 kDa	4	3	2	2	2	5
611	TRUE	Empty	Replication factor C subunit 2 OS=Homo sapiens GN=RFC2 PE=1 SV=3	RFC2_HUMAN	39 kDa	4	3	2	2	2	1
509	TRUE	Empty	Ran GTPase-activating protein 1 OS=Homo sapiens GN=RANGAP1 PE=1 SV=1	RAGP1_HUMAN	64 kDa	4	3	2	2	0	2
158	TRUE	Empty	116 kDa U5 small nuclear ribonucleoprotein component OS=Homo sapiens GN=EFTUD2 PE=1 SV=1	U5S1_HUMAN	109 kDa	4	4	8	8	2	7
220	TRUE	Empty	Eukaryotic translation initiation factor 5A-1 OS=Homo sapiens GN=EIF5A PE=1 SV=2	IF5A1_HUMAN	17 kDa	4	4	5	7	4	5
241	TRUE	Empty	TAR DNA-binding protein 43 OS=Homo sapiens GN=TARDBP PE=1 SV=1	TADBP_HUMAN	45 kDa	4	4	5	6	4	4
228	TRUE	Empty	60S ribosomal protein L15 OS=Homo sapiens GN=RPL15 PE=1 SV=2	RL15_HUMAN	24 kDa	4	4	3	6	3	5
296	TRUE	Empty	40S ribosomal protein S8 OS=Homo sapiens GN=RPS8 PE=1 SV=2	RS8_HUMAN	24 kDa	4	4	5	4	4	4
274	TRUE	Empty	GTP-binding nuclear protein Ran OS=Homo sapiens GN=RAN PE=1 SV=3	RAN_HUMAN	24 kDa	4	4	5	4	4	4
223	TRUE	Empty	D-3-phosphoglycerate dehydrogenase OS=Homo sapiens GN=PHGDH PE=1 SV=4	SERA_HUMAN	57 kDa	4	4	3	4	5	5
195	TRUE	Empty	RNA-binding protein EWS OS=Homo sapiens GN=EWSR1 PE=1 SV=1	EWS_HUMAN	68 kDa	4	4	3	4	3	5
824	TRUE	Empty	Probable ATP-dependent RNA helicase DDX6 OS=Homo sapiens GN=DDX6 PE=1 SV=2	DDX6_HUMAN	54 kDa	4	4	0	1	0	0
225	TRUE	Empty	ATP-dependent RNA helicase DDX1 OS=Homo sapiens GN=DDX1 PE=1 SV=2	DDX1_HUMAN	82 kDa	4	5	7	8	7	5
59	TRUE	Empty	RNA-binding protein 14 OS=Homo sapiens GN=RBM14 PE=1 SV=2	RBM14_HUMAN	69 kDa	4	5	7	7	5	13
177	TRUE	Empty	Core histone macro-H2A.1 OS=Homo sapiens GN=H2AFY PE=1 SV=4	H2AY_HUMAN	40 kDa	4	5	5	5	3	6
192	TRUE	Empty	Serine/arginine-rich splicing factor 7 OS=Homo sapiens GN=SRSF7 PE=1 SV=1	SRSF7_HUMAN	27 kDa	4	5	5	4	4	5
156	TRUE	Empty	60S ribosomal protein L7a OS=Homo sapiens GN=RPL7A PE=1 SV=2	RL7A_HUMAN	30 kDa	4	5	4	4	4	7
242	TRUE	Empty	T-complex protein 1 subunit gamma OS=Homo sapiens GN=CCT3 PE=1 SV=4	TCPG_HUMAN	61 kDa	4	5	3	2	2	4
264	TRUE	Empty	Keratin, type I cytoskeletal 19 OS=Homo sapiens GN=KRT19 PE=1 SV=4	K1C19_HUMAN	44 kDa	4	6	7	9	3	4
77	TRUE	Empty	Nucleolar protein 58 OS=Homo sapiens GN=NOP58 PE=1 SV=1	NOP58_HUMAN	60 kDa	4	7	6	7	5	11
164	TRUE	Empty	Poly(rC)-binding protein 1 OS=Homo sapiens GN=PCBP1 PE=1 SV=2	PCBP1_HUMAN	37 kDa	4	7	5	7	4	6
273	TRUE	Empty	Glyceraldehyde-3-phosphate dehydrogenase OS=Homo sapiens GN=GAPDH PE=1 SV=3	G3P_HUMAN	36 kDa	4	7	5	6	3	4
114	TRUE	Empty	60S ribosomal protein L4 OS=Homo sapiens GN=RPL4 PE=1 SV=5	RL4_HUMAN	48 kDa	4	7	6	5	5	9
287	TRUE	Empty	Cellular tumor antigen p53 OS=Homo sapiens GN=TP53 PE=1 SV=4	P53_HUMAN	44 kDa	4	7	3	2	0	4
73	TRUE	Empty	rRNA 2'-O-methyltransferase fibrillarin OS=Homo sapiens GN=FBL PE=1 SV=2	FBRL_HUMAN	34 kDa	4	8	5	8	5	11
265	TRUE	Empty	Keratin, type I cytoskeletal 13 OS=Homo sapiens GN=KRT13 PE=1 SV=4	K1C13_HUMAN	50 kDa	4	10	5	3	1	4
754	TRUE	Empty	Vinculin OS=Homo sapiens GN=VCL PE=1 SV=4	VINC_HUMAN	124 kDa	5	1	0	1	0	0
276	TRUE	Empty	DnaJ homolog subfamily A member 1 OS=Homo sapiens GN=DNAJA1 PE=1 SV=2	DNJA1_HUMAN	45 kDa	5	3	5	7	3	4
182	TRUE	Empty	60S ribosomal protein L23a OS=Homo sapiens GN=RPL23A PE=1 SV=1	RL23A_HUMAN	18 kDa	5	3	3	6	3	6
133	TRUE	Empty	Serine/arginine-rich splicing factor 1 OS=Homo sapiens GN=SRSF1 PE=1 SV=2	SRSF1_HUMAN	28 kDa	5	4	7	9	6	7
272	TRUE	Empty	Heterogeneous nuclear ribonucleoprotein A/B OS=Homo sapiens GN=HNRNPAB PE=1 SV=2	ROAA_HUMAN	36 kDa	5	4	4	4	3	4
259	TRUE	Empty	Poly(rC)-binding protein 2 OS=Homo sapiens GN=PCBP2 PE=1 SV=1	PCBP2_HUMAN	39 kDa	5	4	4	4	2	4
141	TRUE	Empty	Pre-mRNA-processing-splicing factor 8 OS=Homo sapiens GN=PRPF8 PE=1 SV=2	PRP8_HUMAN	274 kDa	5	5	7	13	7	7
286	TRUE	Empty	Clathrin heavy chain 1 OS=Homo sapiens GN=CLTC PE=1 SV=5	CLH1_HUMAN	192 kDa	5	5	5	11	2	4
110	TRUE	Empty	Far upstream element-binding protein 1 OS=Homo sapiens GN=FUBP1 PE=1 SV=3	FUBP1_HUMAN	68 kDa	5	5	9	9	7	9
105	TRUE	Empty	Heterogeneous nuclear ribonucleoprotein H OS=Homo sapiens GN=HNRNPH1 PE=1 SV=4	HNRH1_HUMAN	49 kDa	5	5	7	7	7	9
165	TRUE	Empty	Peptidyl-prolyl cis-trans isomerase A OS=Homo sapiens GN=PPIA PE=1 SV=2	PPIA_HUMAN	18 kDa	5	5	5	6	4	6
233	TRUE	Empty	40S ribosomal protein S15a OS=Homo sapiens GN=RPS15A PE=1 SV=2	RS15A_HUMAN	15 kDa	5	5	5	6	5	5
163	TRUE	Empty	RNA-binding protein Raly OS=Homo sapiens GN=RALY PE=1 SV=1	RALY_HUMAN	32 kDa	5	5	5	6	3	6
266	TRUE	Empty	Ig kappa chain C region OS=Homo sapiens GN=IGKC PE=1 SV=1	IGKC_HUMAN	12 kDa	5	5	5	5	4	4
215	TRUE	Empty	Histone H2B type 1-C/E/F/G/I OS=Homo sapiens GN=HIST1H2BC PE=1 SV=4	H2B1C_HUMAN (+8)	14 kDa	5	5	5	4	5	5
231	TRUE	Empty	40S ribosomal protein S3 OS=Homo sapiens GN=RPS3 PE=1 SV=2	RS3_HUMAN	27 kDa	5	6	7	7	5	5
200	TRUE	Empty	Profilin-1 OS=Homo sapiens GN=PFN1 PE=1 SV=2	PROF1_HUMAN	15 kDa	5	6	6	6	5	5
189	TRUE	Empty	THO complex subunit 4 OS=Homo sapiens GN=ALYREF PE=1 SV=3	THOC4_HUMAN	27 kDa	5	6	4	6	4	5
230	TRUE	Empty	40S ribosomal protein S7 OS=Homo sapiens GN=RPS7 PE=1 SV=1	RS7_HUMAN	22 kDa	5	6	5	5	4	5
217	TRUE	Empty	Heterogeneous nuclear ribonucleoprotein A0 OS=Homo sapiens GN=HNRNPA0 PE=1 SV=1	ROA0_HUMAN	31 kDa	5	6	3	4	4	5
126	TRUE	Empty	Heterogeneous nuclear ribonucleoprotein D0 OS=Homo sapiens GN=HNRNPD PE=1 SV=1	HNRPD_HUMAN	38 kDa	5	7	8	8	7	8
37	TRUE	Empty	Nucleolar protein 56 OS=Homo sapiens GN=NOP56 PE=1 SV=4	NOP56_HUMAN	66 kDa	5	7	5	5	6	16
35	TRUE	Empty	X-ray repair cross-complementing protein 5 OS=Homo sapiens GN=XRCC5 PE=1 SV=3	XRCC5_HUMAN	83 kDa	6	4	9	14	4	16
514	TRUE	Empty	Putative helicase MOV-10 OS=Homo sapiens GN=MOV10 PE=1 SV=2	MOV10_HUMAN	114 kDa	6	4	5	4	2	2
178	TRUE	Empty	Complement C4-A OS=Homo sapiens GN=C4A PE=1 SV=2	CO4A_HUMAN	193 kDa	6	6	6	5	6	6
174	TRUE	Empty	Guanine nucleotide-binding protein subunit beta-2-like 1 OS=Homo sapiens GN=GNB2L1 PE=1 SV=3	GBLP_HUMAN	35 kDa	6	6	4	5	4	6
131	TRUE	Empty	60S ribosomal protein L6 OS=Homo sapiens GN=RPL6 PE=1 SV=3	RL6_HUMAN	33 kDa	6	6	6	4	4	8
23	TRUE	Empty	X-ray repair cross-complementing protein 6 OS=Homo sapiens GN=XRCC6 PE=1 SV=2	XRCC6_HUMAN	70 kDa	6	8	10	12	8	19
108	TRUE	Empty	Heat shock protein HSP 90-beta OS=Homo sapiens GN=HSP90AB1 PE=1 SV=4	HS90B_HUMAN	83 kDa	6	8	9	12	6	9
142	TRUE	Empty	Peroxiredoxin-1 OS=Homo sapiens GN=PRDX1 PE=1 SV=1	PRDX1_HUMAN	22 kDa	6	8	8	10	6	7
173	TRUE	Empty	Keratin, type I cytoskeletal 18 OS=Homo sapiens GN=KRT18 PE=1 SV=2	K1C18_HUMAN	48 kDa	6	8	3	5	3	6
210	TRUE	Empty	Keratin, type I cytoskeletal 14 OS=Homo sapiens GN=KRT14 PE=1 SV=4	K1C14_HUMAN	52 kDa	7	2	6	7	6	5
443	TRUE	Empty	Keratin, type II cytoskeletal 6C OS=Homo sapiens GN=KRT6C PE=1 SV=3	K2C6C_HUMAN	60 kDa	7	4	2	4	8	2
83	TRUE	Empty	Eukaryotic initiation factor 4A-III OS=Homo sapiens GN=EIF4A3 PE=1 SV=4	IF4A3_HUMAN	47 kDa	7	5	10	8	8	11
137	TRUE	Empty	RNA-binding protein FUS OS=Homo sapiens GN=FUS PE=1 SV=1	FUS_HUMAN	53 kDa	7	5	6	6	5	7
2	TRUE	Empty	Myb-binding protein 1A OS=Homo sapiens GN=MYBBP1A PE=1 SV=2	MBB1A_HUMAN	149 kDa	7	6	10	19	11	39
371	TRUE	Empty	Phosphatidylinositol 3-kinase regulatory subunit alpha OS=Homo sapiens GN=PIK3R1 PE=1 SV=2	P85A_HUMAN	84 kDa	7	6	10	15	4	3
106	TRUE	Empty	Heterogeneous nuclear ribonucleoprotein F OS=Homo sapiens GN=HNRNPF PE=1 SV=3	HNRPF_HUMAN	46 kDa	7	7	8	9	8	9
125	TRUE	Empty	Histone H1.4 OS=Homo sapiens GN=HIST1H1E PE=1 SV=2	H14_HUMAN	22 kDa	7	7	7	9	7	8
127	TRUE	Empty	Eukaryotic initiation factor 4A-I OS=Homo sapiens GN=EIF4A1 PE=1 SV=1	IF4A1_HUMAN	46 kDa	7	7	7	9	6	8
20	TRUE	Empty	pre-rRNA processing protein FTSJ3 OS=Homo sapiens GN=FTSJ3 PE=1 SV=2	SPB1_HUMAN	97 kDa	7	7	8	8	8	20
107	TRUE	Empty	Heterogeneous nuclear ribonucleoprotein A3 OS=Homo sapiens GN=HNRNPA3 PE=1 SV=2	ROA3_HUMAN	40 kDa	7	7	6	8	7	9
85	TRUE	Empty	Desmoplakin OS=Homo sapiens GN=DSP PE=1 SV=3	DESP_HUMAN	332 kDa	7	8	5	10	5	11
472	TRUE	Empty	Thrombospondin-1 OS=Homo sapiens GN=THBS1 PE=1 SV=2	TSP1_HUMAN	129 kDa	7	8	3	2	9	2
60	TRUE	Empty	Nucleophosmin OS=Homo sapiens GN=NPM1 PE=1 SV=2	NPM_HUMAN	33 kDa	7	9	9	7	10	13
130	TRUE	Empty	ATP-dependent RNA helicase DDX3X OS=Homo sapiens GN=DDX3X PE=1 SV=3	DDX3X_HUMAN	73 kDa	7	11	9	9	5	8
52	TRUE	Empty	Heat shock 70 kDa protein 1A/1B OS=Homo sapiens GN=HSPA1A PE=1 SV=5	HSP71_HUMAN	70 kDa	7	13	15	18	8	14
172	TRUE	Empty	Keratin, type II cytoskeletal 5 OS=Homo sapiens GN=KRT5 PE=1 SV=3	K2C5_HUMAN	62 kDa	8	5	9	9	9	6
89	TRUE	Empty	Spliceosome RNA helicase DDX39B OS=Homo sapiens GN=DDX39B PE=1 SV=1	DX39B_HUMAN	49 kDa	8	8	6	10	5	10
151	TRUE	Empty	Heterogeneous nuclear ribonucleoproteins C1/C2 OS=Homo sapiens GN=HNRNPC PE=1 SV=4	HNRPC_HUMAN	34 kDa	8	8	8	8	7	7
124	TRUE	Empty	Histone H4 OS=Homo sapiens GN=HIST1H4A PE=1 SV=2	H4_HUMAN	11 kDa	8	8	7	7	7	8
420	TRUE	Empty	Keratin, type II cytoskeletal 4 OS=Homo sapiens GN=KRT4 PE=1 SV=4	K2C4_HUMAN	57 kDa	8	8	3	0	1	2
76	TRUE	Empty	Polypyrimidine tract-binding protein 1 OS=Homo sapiens GN=PTBP1 PE=1 SV=1	PTBP1_HUMAN	57 kDa	8	9	8	10	8	11
96	TRUE	Empty	Elongation factor 1-alpha 1 OS=Homo sapiens GN=EEF1A1 PE=1 SV=1	EF1A1_HUMAN (+1)	50 kDa	8	9	7	10	6	10
21	TRUE	Empty	Putative ribosomal RNA methyltransferase NOP2 OS=Homo sapiens GN=NOP2 PE=1 SV=2	NOP2_HUMAN	89 kDa	8	9	7	8	8	20
70	TRUE	Empty	Heterogeneous nuclear ribonucleoprotein L OS=Homo sapiens GN=HNRNPL PE=1 SV=2	HNRPL_HUMAN	64 kDa	8	11	8	12	9	12
48	TRUE	Empty	Interleukin enhancer-binding factor 3 OS=Homo sapiens GN=ILF3 PE=1 SV=3	ILF3_HUMAN	95 kDa	8	11	6	8	6	15
149	TRUE	Empty	Insulin-like growth factor 2 mRNA-binding protein 3 OS=Homo sapiens GN=IGF2BP3 PE=1 SV=2	IF2B3_HUMAN	64 kDa	9	7	7	6	6	7
109	TRUE	Empty	Filamin-A OS=Homo sapiens GN=FLNA PE=1 SV=4	FLNA_HUMAN	281 kDa	9	7	3	5	0	9
75	TRUE	Empty	RNA-binding motif protein, X chromosome OS=Homo sapiens GN=RBMX PE=1 SV=3	RBMX_HUMAN	42 kDa	9	9	8	8	9	11
72	TRUE	Empty	Alpha-enolase OS=Homo sapiens GN=ENO1 PE=1 SV=2	ENOA_HUMAN	47 kDa	9	10	13	13	8	12
145	TRUE	Empty	Nuclease-sensitive element-binding protein 1 OS=Homo sapiens GN=YBX1 PE=1 SV=3	YBOX1_HUMAN	36 kDa	9	10	7	8	7	7
204	TRUE	Empty	Polyadenylate-binding protein 1 OS=Homo sapiens GN=PABPC1 PE=1 SV=2	PABP1_HUMAN	71 kDa	9	10	6	6	5	5
80	TRUE	Empty	Matrin-3 OS=Homo sapiens GN=MATR3 PE=1 SV=2	MATR3_HUMAN	95 kDa	9	13	12	12	10	11
209	TRUE	Empty	Keratin, type I cytoskeletal 16 OS=Homo sapiens GN=KRT16 PE=1 SV=4	K1C16_HUMAN	51 kDa	10	8	10	8	10	5
49	TRUE	Empty	Heterogeneous nuclear ribonucleoprotein U OS=Homo sapiens GN=HNRNPU PE=1 SV=6	HNRPU_HUMAN	91 kDa	10	11	11	14	11	15
55	TRUE	Empty	Creatine kinase B-type OS=Homo sapiens GN=CKB PE=1 SV=1	KCRB_HUMAN	43 kDa	10	11	12	13	9	14
30	TRUE	Empty	Probable ATP-dependent RNA helicase DDX17 OS=Homo sapiens GN=DDX17 PE=1 SV=2	DDX17_HUMAN	80 kDa	10	11	9	13	13	17
81	TRUE	Empty	Heterogeneous nuclear ribonucleoprotein R OS=Homo sapiens GN=HNRNPR PE=1 SV=1	HNRPR_HUMAN	71 kDa	10	11	8	9	9	11
45	TRUE	Empty	Pyruvate kinase PKM OS=Homo sapiens GN=PKM PE=1 SV=4	KPYM_HUMAN	58 kDa	10	12	13	15	6	15
31	TRUE	Empty	Non-POU domain-containing octamer-binding protein OS=Homo sapiens GN=NONO PE=1 SV=4	NONO_HUMAN	54 kDa	10	16	13	13	10	17
84	TRUE	Empty	ELAV-like protein 1 OS=Homo sapiens GN=ELAVL1 PE=1 SV=2	ELAV1_HUMAN	36 kDa	11	10	10	11	9	11
51	TRUE	Empty	Heat shock protein HSP 90-alpha OS=Homo sapiens GN=HSP90AA1 PE=1 SV=5	HS90A_HUMAN	85 kDa	11	11	20	21	10	14
47	TRUE	Empty	Keratin, type II cytoskeletal 8 OS=Homo sapiens GN=KRT8 PE=1 SV=7	K2C8_HUMAN	54 kDa	11	14	11	14	7	15
236	TRUE	Empty	WD repeat-containing protein 6 OS=Homo sapiens GN=WDR6 PE=1 SV=1	WDR6_HUMAN	122 kDa	12	8	16	14	10	4
40	TRUE	Empty	Tubulin alpha-1B chain OS=Homo sapiens GN=TUBA1B PE=1 SV=1	TBA1B_HUMAN	50 kDa	12	11	10	14	7	15
79	TRUE	Empty	Myosin-9 OS=Homo sapiens GN=MYH9 PE=1 SV=4	MYH9_HUMAN	227 kDa	12	13	6	7	3	11
4	TRUE	Empty	Nucleolar RNA helicase 2 OS=Homo sapiens GN=DDX21 PE=1 SV=5	DDX21_HUMAN	87 kDa	12	17	15	19	22	37
17	TRUE	Empty	Probable ATP-dependent RNA helicase DDX5 OS=Homo sapiens GN=DDX5 PE=1 SV=1	DDX5_HUMAN	69 kDa	13	13	14	15	16	22
50	TRUE	Empty	Heterogeneous nuclear ribonucleoprotein A1 OS=Homo sapiens GN=HNRNPA1 PE=1 SV=5	ROA1_HUMAN	39 kDa	13	16	16	15	14	15
16	TRUE	Empty	Splicing factor, proline- and glutamine-rich OS=Homo sapiens GN=SFPQ PE=1 SV=2	SFPQ_HUMAN	76 kDa	13	18	15	17	14	22
56	TRUE	Empty	Actin, cytoplasmic 1 OS=Homo sapiens GN=ACTB PE=1 SV=1	ACTB_HUMAN (+1)	42 kDa	14	14	14	16	13	14
28	TRUE	Empty	Tubulin beta chain OS=Homo sapiens GN=TUBB PE=1 SV=2	TBB5_HUMAN	50 kDa	14	15	14	16	13	17
34	TRUE	Empty	Far upstream element-binding protein 2 OS=Homo sapiens GN=KHSRP PE=1 SV=4	FUBP2_HUMAN	73 kDa	14	16	17	21	16	17
24	TRUE	Empty	Transcription intermediary factor 1-beta OS=Homo sapiens GN=TRIM28 PE=1 SV=5	TIF1B_HUMAN	89 kDa	15	17	25	25	22	19
25	TRUE	Empty	Heterogeneous nuclear ribonucleoprotein K OS=Homo sapiens GN=HNRNPK PE=1 SV=1	HNRPK_HUMAN	51 kDa	15	17	18	16	15	19
26	TRUE	Empty	Elongation factor 2 OS=Homo sapiens GN=EEF2 PE=1 SV=4	EF2_HUMAN	95 kDa	16	16	17	16	11	19
32	TRUE	Empty	Heterogeneous nuclear ribonucleoproteins A2/B1 OS=Homo sapiens GN=HNRNPA2B1 PE=1 SV=2	ROA2_HUMAN	37 kDa	16	18	16	16	16	17
213	TRUE	Empty	Insulin-like growth factor 2 mRNA-binding protein 2 OS=Homo sapiens GN=IGF2BP2 PE=1 SV=2	IF2B2_HUMAN	66 kDa	17	9	9	8	9	5
19	TRUE	Empty	Heat shock cognate 71 kDa protein OS=Homo sapiens GN=HSPA8 PE=1 SV=1	HSP7C_HUMAN	71 kDa	17	15	20	22	12	21
61	TRUE	Empty	Insulin-like growth factor 2 mRNA-binding protein 1 OS=Homo sapiens GN=IGF2BP1 PE=1 SV=2	IF2B1_HUMAN	63 kDa	17	18	15	17	14	13
7	TRUE	Empty	Nucleolin OS=Homo sapiens GN=NCL PE=1 SV=3	NUCL_HUMAN	77 kDa	18	20	20	22	21	31
22	TRUE	Empty	Heterogeneous nuclear ribonucleoprotein M OS=Homo sapiens GN=HNRNPM PE=1 SV=3	HNRPM_HUMAN	78 kDa	19	17	18	19	16	20
14	TRUE	Empty	Keratin, type I cytoskeletal 9 OS=Homo sapiens GN=KRT9 PE=1 SV=3	K1C9_HUMAN	62 kDa	19	20	27	28	24	24
5	TRUE	Empty	Poly [ADP-ribose] polymerase 1 OS=Homo sapiens GN=PARP1 PE=1 SV=4	PARP1_HUMAN	113 kDa	20	22	23	31	27	35
38	TRUE	Empty	Fatty acid synthase OS=Homo sapiens GN=FASN PE=1 SV=3	FAS_HUMAN	273 kDa	20	22	23	30	6	16
6	TRUE	Empty	ATP-dependent RNA helicase A OS=Homo sapiens GN=DHX9 PE=1 SV=4	DHX9_HUMAN	141 kDa	23	22	26	28	24	33
10	TRUE	Empty	Vimentin OS=Homo sapiens GN=VIM PE=1 SV=4	VIME_HUMAN	54 kDa	23	25	17	23	16	30
42	TRUE	Empty	Talin-1 OS=Homo sapiens GN=TLN1 PE=1 SV=3	TLN1_HUMAN	270 kDa	24	18	9	12	16	15
58	TRUE	Empty	Regulator of nonsense transcripts 1 OS=Homo sapiens GN=UPF1 PE=1 SV=2	RENT1_HUMAN	124 kDa	25	27	14	21	23	13
13	TRUE	Empty	Keratin, type II cytoskeletal 2 epidermal OS=Homo sapiens GN=KRT2 PE=1 SV=2	K22E_HUMAN	65 kDa	27	24	30	27	26	26
18	TRUE	Empty	Heterogeneous nuclear ribonucleoprotein Q OS=Homo sapiens GN=SYNCRIP PE=1 SV=2	HNRPQ_HUMAN	70 kDa	27	29	23	25	24	21
12	TRUE	Empty	Keratin, type I cytoskeletal 10 OS=Homo sapiens GN=KRT10 PE=1 SV=6	K1C10_HUMAN	59 kDa	29	24	26	27	27	29
15	TRUE	Empty	Constitutive coactivator of PPAR-gamma-like protein 1 OS=Homo sapiens GN=FAM120A PE=1 SV=2	F120A_HUMAN	122 kDa	29	29	22	27	26	23
3	TRUE	Empty	Keratin, type II cytoskeletal 1 OS=Homo sapiens GN=KRT1 PE=1 SV=6	K2C1_HUMAN	66 kDa	34	31	39	42	36	38
8	TRUE	Empty	Insulin receptor substrate 4 OS=Homo sapiens GN=IRS4 PE=1 SV=1	IRS4_HUMAN	134 kDa	35	35	38	46	31	31
END OF FILE
