# Supplementary material for: FOXM1 binds directly to non-consensus sequences in the human genome
Source: Genome Biol. 2015 Jun 23;16(1):130. doi: 10.1186/s13059-015-0696-z (PMC4492089; doi:10.1186/s13059-015-0696-z)
Supplement: Additional file 5: — Phosphorylation sites. Excel spreadsheet with details of phosphorylation sites identified following RIME analysis in four replicates of WT GFP-FOXM1 or R286A DBD mutant GFP-FOXM1. [file 13059_2015_696_MOESM5_ESM.xlsx]

## Sheet: FOXM1_WT_1
Q08050	Forkhead box protein M1 OS=Homo sapiens GN=FOXM1 PE=1 SV=3 - [FOXM1_HUMAN]
	Sequence	# PSMs	# Proteins	# Protein Groups	Protein Group Accessions	Modifications	MH+ [Da]	phosphoRS Site Probabilities	q-Value	PEP	A2	XCorr A2	A4	IonScore A4	Exp Value A4	# Missed Cleavages
	RLPLPVQNAPSETSEEEPK	15	1	1	Q08050		2121.08		0	3.895e-07	High	6.12991	High	62.58	2.23315e-05	1
	IINHPTMPNTQVVAIPNNANIHSIITALTAK	14	1	1	Q08050		3306.8		0	2.239e-07	High	5.73519	High	37.67	0.00155611	0
	RSPAQQESNQAEASK	6	1	1	Q08050		1630.78		0	0.0008217	High	5.73051	High	71.86	4.14436e-06	1
	LPLPVQNAPSETSEEEPK	10	1	1	Q08050		1964.98		0	3.929e-09	High	5.52615	High	54.74	0.000176094	0
	SLTEGLVLDTMNDSLSK	11	1	1	Q08050		1822.91		0	1.002e-10	High	5.18104	High	91.87	3.42618e-08	0
	VLLAEEGIAPLSSAGPGK	6	1	1	Q08050		1708.95		0	2.572e-08	High	5.17494	High	73.67	5.86317e-07	0
	RTEVTLETLGPKPAAR	22	1	1	Q08050		1738.98		0	1.122e-08	High	5.14812	High	54.82	3.03241e-05	1
	SPAQQESNQAEASK	4	1	1	Q08050		1474.68		0	3.793e-07	High	5.09275	High	89.75	6.11189e-08	0
	VPLPLAASLMSSELAR	12	1	1	Q08050	M10(Oxidation)	1670.91		0	9.738e-09	High	5.07025	High	92.75	1.10159e-08	0
	VLLAEEGIAPLSSAGPGKEEK	17	1	1	Q08050		2095.13		0	4.861e-12	High	5.01827	High	62.63	9.93279e-06	1
	VPLPLAASLMSSELAR	8	1	1	Q08050		1654.92		0	5.084e-12	High	4.93994	High	87.94	2.09706e-08	0
	SLTEGLVLDTMNDSLSK	6	1	1	Q08050	N12(Deamidated)	1823.89		0	8.393e-06	High	4.89814	High	80.05	5.94615e-07	0
	HNLSLHDMFVR	7	1	1	Q08050		1368.68		0	4.28e-05	High	4.85516	High	51.46	0.000363321	0
	RLPLPVQNAPSETSEEEPK	7	1	1	Q08050	N8(Deamidated)	2122.06		0	0.0001545	High	4.66719	High	38.82	0.00666598	1
	LPLPVQNAPSETSEEEPKR	6	1	1	Q08050		2121.08		0	6.976e-08	High	4.56312	High	57.62	6.98846e-05	1
	VGGLDFSPVQTSQGASDPLPDPLGLMDLSTTPLQSAPPLESPQR	2	1	1	Q08050	S41(Phospho)	4596.23	S(7): 0.0; T(11): 0.0; S(12): 0.0; S(16): 0.0; S(29): 0.1; T(30): 0.1; T(31): 0.1; S(35): 1.0; S(41): 98.8	0	0.0009486	High	4.30461	High	13.1	3.03173	0
	LLFGEGFSPLLPVQTIK	4	1	1	Q08050		1859.06		0	9.673e-05	High	4.24857	High	33.76	0.00197742	0
	TPIKETLPISSTPSK	8	1	1	Q08050		1598.9		0	0.0008412	High	4.24343	High	44.18	0.000517534	1
	IINHPTMPNTQVVAIPNNANIHSIITALTAK	45	1	1	Q08050	N17(Deamidated)	3307.78		0	0.00309	High	4.17919	High	25.05	0.0343869	0
	SLTEGLVLDTMNDSLSK	4	1	1	Q08050	M11(Oxidation)	1838.91		0	2.517e-06	High	4.10296	High	55.35	0.000160167	0
	TEVTLETLGPKPAAR	8	1	1	Q08050		1582.88		0	8.349e-06	High	3.9212	High	60.95	1.10485e-05	0
	EESSHSWEDSSQSPTPRPK	4	1	1	Q08050		2170.96		0	0.0008777	High	3.87684	High	15.02	2.80622	0
	VSFWTIHPSANR	8	1	1	Q08050		1414.72		0	0.0001092	High	3.8428	High	43.48	0.00188473	0
	IINHPTMPNTQVVAIPNNANIHSIITALTAK	9	1	1	Q08050	M7(Oxidation)	3322.79		0	0.0005354	High	3.83814	High	29.85	0.012991	0
	ETSANGKVSFWTIHPSANR	3	1	1	Q08050	N5(Deamidated)	2103.02		0	0.001332	High	3.79649	High	28.5	0.0938631	1
	LLSSEPLDLISVPFGNSSPSDIDVPKPGSPEPQVSGLAANR	5	1	1	Q08050		4187.15		0	4.176e-05	High	3.75028	High	28.02	0.0473283	0
	VSSYLVPIQFPVNQSLVLQPSVK	11	1	1	Q08050		2542.43		0	0.00108	High	3.62056	High	41.03	0.000362876	0
	LLFGEGFSPLLPVQTIKEEEIQPGEEMPHLARPIK	1	1	1	Q08050	Q14(Deamidated)	3944.11		0	0.002608	High	3.45012				1
	HNLSLHDMFVR	6	1	1	Q08050	M8(Oxidation)	1384.68		0	1.474e-05	High	3.24277	High	28.63	0.0707375	0
	IINHPTMPNTQVVAIPNNANIHSIITALTAK	8	1	1	Q08050	M7(Oxidation); N18(Deamidated)	3323.78		0	0.001808	High	3.15692	High	21.41	0.104079	0
	MSSDGLGSR	6	1	1	Q08050		909.409		0	0.0002773	High	3.06663	High	52.58	0.000163967	0
	LLSSEPLDLISVPFGNSSPSDIDVPKPGSPEPQVSGLAANR	5	1	1	Q08050	S29(Phospho)	4267.12	S(3): 0.0; S(4): 0.0; S(11): 0.0; S(17): 0.0; S(18): 0.0; S(20): 0.1; S(29): 95.7; S(35): 4.3	0	0.006627	High	3.06637	High	51.97	0.000300194	0
	WAAELPFPADSSDPASQLSYSQEVGGPFKTPIK	6	1	1	Q08050		3520.73		0	0.0006508	High	2.89781	High	27.93	0.102679	1
	ETLPISSTPSK	4	1	1	Q08050		1159.62		0	8.755e-05	High	2.8028	High	46.22	0.000894235	0
	TELPLGAR	3	1	1	Q08050		856.488		0	0.003159	High	2.17984	High	22.57	0.0738722	0
	VGGLDFSPVQTSQGASDPLPDPLGLMDLSTTPLQSAPPLESPQR	2	1	1	Q08050		4516.26		0.001	0.0062	Medium	2.75791	High	18.87	0.520169	0
	SPAQQESNQAEASK	2	1	1	Q08050	Q9(Deamidated)	1475.66		0.001	0.005422	High	1.55492	High	18.15	0.951571	0
	VEEPSRPSASWQNSVSERPPYSYMAMIQFAINSTER	5	1	1	Q08050	M24(Oxidation)	4160.95		0.002	0.02351	High	3.16779	High	10.94	7.10344	0
	LLFGEGFSPLLPVQTIKEEEIQPGEEMPHLARPIK	1	1	1	Q08050		3943.11		0.002	0.02839	High	3.10748				1
	VSSYLVPIQFPVNQSLVLQPSVK	4	1	1	Q08050	N13(Deamidated)	2543.41		0.002	0.009324	High	2.72257	High	23.7	0.03242	0
	VGGLDFSPVQTSQGASDPLPDPLGLMDLSTTPLQSAPPLESPQR	2	1	1	Q08050	M26(Oxidation)	4532.25		0.002	0.01565	Medium	2.16415	High	14.06	1.8847	0
	LLSSEPLDLISVPFGNSSPSDIDVPKPGSPEPQVSGLAANR	2	1	1	Q08050	N16(Deamidated); S29(Phospho)	4268.1		0.002	0.01112	Medium	1.28563	High	10.4	5.12094	0
	IINHPTMPNTQVVAIPNNANIHSIITALTAK	6	1	1	Q08050	M7(Oxidation); N9(Deamidated); N18(Deamidated)	3324.77		0.002	0.01392			High	10.84	1.31862	0
	VEEPSRPSASWQNSVSERPPYSYMAMIQFAINSTER	2	1	1	Q08050	N13(Deamidated); M26(Oxidation)	4161.95		0.003	0.03641	High	1.61959				0
	LLSSEPLDLISVPFGNSSPSDIDVPKPGSPEPQVSGLAANR	2	1	1	Q08050	S20(Phospho); S29(Phospho)	4347.09		0.004	0.03919	Medium	2.27619	High	12.92	3.75221	0
	TPIKETLPISSTPSK	7	1	1	Q08050	S11(Phospho)	1678.87	T(1): 0.0; T(6): 0.0; S(10): 5.1; S(11): 44.9; T(12): 44.9; S(14): 5.1	0.007	0.09122	High	3.41235	High	25.14	0.121713	1
	TPESWRLTPPAK	3	1	1	Q08050	T8(Phospho)	1462.71	T(1): 0.0; S(4): 0.3; T(8): 99.7	0.008	0.1076	High	2.5938				1
	RPNPELR	2	1	1	Q08050		881.495		0.011	0.08585	Medium	2.73273	Medium	31.91	0.00930825	0
	MKPLLPR	2	1	1	Q08050	M1(Oxidation)	870.523		0.012	0.09631	Medium	1.65186	Medium	12.41	0.407623	0
	ETLPISSTPSK	3	1	1	Q08050	T8(Phospho)	1239.59	T(2): 0.0; S(6): 71.9; S(7): 9.3; T(8): 9.3; S(10): 9.3	0.014	0.1406	Medium	2.47266				0
	SIKQEMEEK	2	1	1	Q08050		1121.55		0.019	0.175	Medium	1.76971	Medium	15.06	1.35828	1
	VESPPLEEWPSPAPSFK	1	1	1	Q08050	S3(Phospho)	1976.91	S(3): 100.0; S(11): 0.0; S(15): 0.0	0.023	0.2113	Medium	2.18679				0
	EESSHSWEDSSQSPTPRPK	4	1	1	Q08050	S10(Phospho)	2250.93	S(3): 0.0; S(4): 0.0; S(6): 0.0; S(10): 0.0; S(11): 0.0; S(13): 50.0; T(15): 50.0	0.032	0.2756	Medium	3.21655	Medium	16.56	1.9044	0
	RPLILKR	1	1	1	Q08050		895.62		0.035	0.3443			Medium	15.41	0.0287058	1

## Sheet: FOXM1_WT_2
Q08050	Forkhead box protein M1 OS=Homo sapiens GN=FOXM1 PE=1 SV=3 - [FOXM1_HUMAN]
	Sequence	# PSMs	# Proteins	# Protein Groups	Protein Group Accessions	Modifications	MH+ [Da]	phosphoRS Site Probabilities	q-Value	PEP	A2	XCorr A2	A4	IonScore A4	Exp Value A4	# Missed Cleavages
	LPLPVQNAPSETSEEEPK	10	1	1	Q08050		1964.98		0	2.233e-07	High	6.51702	High	52.15	0.000310559	0
	LPLPVQNAPSETSEEEPKR	4	1	1	Q08050		2121.08		0	1.356e-07	High	6.14968	High	61.3	2.9986e-05	1
	RTEVTLETLGPKPAAR	20	1	1	Q08050		1738.98		0	3.558e-06	High	5.85487	High	59.22	1.101e-05	1
	RLPLPVQNAPSETSEEEPK	11	1	1	Q08050		2121.08		0	2.432e-05	High	5.80413	High	59.28	4.7685e-05	1
	RSPAQQESNQAEASK	8	1	1	Q08050		1630.78		0	1.456e-05	High	5.7328	High	56.7	0.000134799	1
	IINHPTMPNTQVVAIPNNANIHSIITALTAK	15	1	1	Q08050		3306.81		0	6.389e-05	High	5.51132	High	44.53	0.000303039	0
	VLLAEEGIAPLSSAGPGK	2	1	1	Q08050		1708.95		0	0.0001106	High	5.50652	High	52.21	8.1459e-05	0
	SLTEGLVLDTMNDSLSK	12	1	1	Q08050		1822.91		0	1.603e-06	High	5.50229	High	84.34	1.94004e-07	0
	SLTEGLVLDTMNDSLSK	2	1	1	Q08050	M11(Oxidation)	1838.9		0	5.342e-06	High	5.49824	High	48.64	0.000770031	0
	SPAQQESNQAEASK	6	1	1	Q08050		1474.68		0	4.557e-06	High	5.30472	High	86.06	1.44434e-07	0
	SLTEGLVLDTMNDSLSK	4	1	1	Q08050	N12(Deamidated)	1823.89		0	0.0003676	High	5.11337	High	61.67	4.13908e-05	0
	VLLAEEGIAPLSSAGPGKEEK	16	1	1	Q08050		2095.13		0	1.204e-05	High	4.9318	High	59.69	1.95466e-05	1
	LLFGEGFSPLLPVQTIK	6	1	1	Q08050		1859.07		0	0.0005636	High	4.74782	High	35.9	0.00116953	0
	EESSHSWEDSSQSPTPRPK	3	1	1	Q08050	S13(Phospho)	2250.93	S(3): 0.0; S(4): 0.0; S(6): 0.0; S(10): 0.2; S(11): 1.6; S(13): 97.9; T(15): 0.2	0	9.37e-05	High	4.6513	High	22.19	0.520906	0
	HNLSLHDMFVR	5	1	1	Q08050		1368.68		0	0.002147	High	4.62503	High	46.23	0.00115662	0
	VPLPLAASLMSSELAR	8	1	1	Q08050		1654.92		0	3.745e-08	High	4.59058	High	79.91	1.33233e-07	0
	VPLPLAASLMSSELAR	8	1	1	Q08050	M10(Oxidation)	1670.91		0	5.532e-05	High	4.52014	High	64.58	7.228e-06	0
	RLPLPVQNAPSETSEEEPK	12	1	1	Q08050	N8(Deamidated)	2122.06		0	0.00804	High	4.50838	High	40.01	0.00510822	1
	LLSSEPLDLISVPFGNSSPSDIDVPKPGSPEPQVSGLAANR	3	1	1	Q08050	S35(Phospho)	4267.12		0	0.01388	Medium	4.49427	High	51.07	0.000369319	0
	IINHPTMPNTQVVAIPNNANIHSIITALTAK	43	1	1	Q08050	N17(Deamidated)	3307.79		0	0.01575	High	4.45535	High	24.7	0.0367646	0
	VGGLDFSPVQTSQGASDPLPDPLGLMDLSTTPLQSAPPLESPQR	2	1	1	Q08050		4516.26		0	0.0002475	High	4.40985	High	35.33	0.0117529	0
	TPIKETLPISSTPSK	6	1	1	Q08050		1598.9		0	0.001138	High	4.32228	High	57.32	2.51154e-05	1
	HNLSLHDMFVR	5	1	1	Q08050	M8(Oxidation)	1384.68		0	8.411e-05	High	4.06481	High	37.46	0.00926083	0
	IINHPTMPNTQVVAIPNNANIHSIITALTAK	8	1	1	Q08050	M7(Oxidation)	3322.8		0	0.0006882	High	3.93038	High	32.38	0.00713949	0
	TEVTLETLGPKPAAR	6	1	1	Q08050		1582.88		0	0.003017	High	3.84033	High	43.12	0.000731293	0
	TPIKETLPISSTPSK	5	1	1	Q08050	T12(Phospho)	1678.87		0	0.00327	High	3.69318	High	22.46	0.223896	1
	EESSHSWEDSSQSPTPRPK	2	1	1	Q08050		2170.96		0	0.002943	High	3.63991	High	26.47	0.201078	0
	LLFGEGFSPLLPVQTIKEEEIQPGEEMPHLARPIK	6	1	1	Q08050		3943.11		0	0.000102	High	3.63524	High	24.12	0.0695127	1
	IINHPTMPNTQVVAIPNNANIHSIITALTAK	13	1	1	Q08050	M7(Oxidation); N18(Deamidated)	3323.78		0	0.002028	High	3.48865	Medium	22.93	0.0590824	0
	VSSYLVPIQFPVNQSLVLQPSVK	8	1	1	Q08050		2542.42		0	0.0002693	High	3.37352	High	48.33	7.56497e-05	0
	MSSDGLGSR	2	1	1	Q08050		909.409		0	0.001454	High	3.24245	High	47.87	0.000485016	0
	VSFWTIHPSANR	6	1	1	Q08050		1414.72		0	0.005822	High	3.23044	High	36.08	0.010382	0
	VSSYLVPIQFPVNQSLVLQPSVK	10	1	1	Q08050	Q19(Deamidated)	2543.43		0	0.0007609	High	2.98798	High	33.26	0.00264355	0
	LLSSEPLDLISVPFGNSSPSDIDVPKPGSPEPQVSGLAANR	4	1	1	Q08050		4187.17		0	0.003448	High	2.88408	High	33.9	0.0109585	0
	WAAELPFPADSSDPASQLSYSQEVGGPFKTPIK	8	1	1	Q08050		3520.72		0	0.0119	High	2.63237	High	28.78	0.0840295	1
	ETLPISSTPSK	4	1	1	Q08050		1159.62		0	0.002775	High	2.55808	High	38.9	0.00481161	0
	DIYTWIEDHFPYFK	4	1	1	Q08050		1873.88		0	0.004198	High	2.35825	High	30.27	0.0710901	0
	TELPLGAR	4	1	1	Q08050		856.489		0	0.01811	High	1.83729	High	36.18	0.00321722	0
	VGGLDFSPVQTSQGASDPLPDPLGLMDLSTTPLQSAPPLESPQR	1	1	1	Q08050	S41(Phospho)	4596.22		0	0.01053			High	11.64	4.30144	0
	LLSSEPLDLISVPFGNSSPSDIDVPKPGSPEPQVSGLAANR	8	1	1	Q08050	S29(Phospho); N40(Deamidated)	4268.11		0.001	0.0332	High	3.79413	High	37.18	0.00827916	0
	VEEPSRPSASWQNSVSERPPYSYMAMIQFAINSTER	4	1	1	Q08050	Q12(Deamidated); M24(Oxidation)	4161.95		0.001	0.0115	High	3.69185				0
	VEEPSRPSASWQNSVSERPPYSYMAMIQFAINSTER	2	1	1	Q08050	M24(Oxidation)	4160.95		0.001	0.004601	High	3.54595				0
	ETSANGKVSFWTIHPSANR	4	1	1	Q08050	N5(Deamidated)	2103.03		0.001	0.01102	High	2.47013	High	23.4	0.300764	1
	VEEPSRPSASWQNSVSERPPYSYMAMIQFAINSTER	2	1	1	Q08050		4144.96		0.003	0.0404	High	3.76975	High	10.26	8.59474	0
	LLSSEPLDLISVPFGNSSPSDIDVPKPGSPEPQVSGLAANR	1	1	1	Q08050	N16(Deamidated); S29(Phospho); Q33(Deamidated)	4269.11		0.015	0.1933			Medium	38.89	0.00655294	0
	TPESWRLTPPAK	2	1	1	Q08050	T8(Phospho)	1462.71	T(1): 0.0; S(4): 50.0; T(8): 50.0	0.019	0.2295	Medium	2.74958				1
	VGGLDFSPVQTSQGASDPLPDPLGLMDLSTTPLQSAPPLESPQR	1	1	1	Q08050	S7(Phospho); S41(Phospho)	4676.19		0.019	0.2359			Medium	10.56	7.5508	0
	ETLPISSTPSK	5	1	1	Q08050	S7(Phospho)	1239.59		0.022	0.2642	Medium	2.51023	Medium	11.2	4.28217	0
	VESPPLEEWPSPAPSFKEESSHSWEDSSQSPTPRPK	1	1	1	Q08050	S3(Phospho)	4128.84	S(3): 19.2; S(11): 41.8; S(15): 9.7; S(20): 9.7; S(21): 5.4; S(23): 3.4; S(27): 3.4; S(28): 3.4; S(30): 2.3; T(32): 1.8	0.024	0.2609	Medium	2.60458				1
	HIAKPGWK	1	1	1	Q08050		936.541		0.031	0.331			Medium	15.49	0.306499	0
	SIKQEMEEK	3	1	1	Q08050		1121.55		0.042	0.3951	Medium	2.55711	Medium	19.71	0.475729	1

## Sheet: FOXM1_WT_3
Q08050-2	Forkhead box protein M1 OS=Homo sapiens GN=FOXM1 PE=1 SV=3 - [FOXM1_HUMAN]
	A6	Sequence	# PSMs	# Proteins	# Protein Groups	Protein Group Accessions	Modifications	ΔCn	phosphoRS Site Probabilities	q-Value	PEP	XCorr	Charge	MH+ [Da]	ΔM [ppm]	RT [min]	# Missed Cleavages
	High	sLTEGLVLDTMNDsLSK	2	3	1	Q08050-2	S1(Phospho); S14(Phospho)	0	S(1): 8.2; T(3): 91.8; T(10): 0.0; S(14): 100.0; S(16): 0.0	0	0.03324	6.31671	2	1982.85	2.11427	68.348	0
	High	SLTEGLVLDTMnDSLSK	2	3	1	Q08050-2	N12(Deamidated)	0		0	0.001995	6.29966	2	1823.89	-3.57057	53.272	0
	High	SLTEGLVLDTMNDsLSK	4	3	1	Q08050-2	S14(Phospho)	0	S(1): 0.0; T(3): 0.0; T(10): 0.0; S(14): 93.3; S(16): 6.7	0	0.007697	6.04686	2	1902.87	-1.76243	55.7431	0
	High	SLTEGLVLDTmnDSLSK	2	3	1	Q08050-2	M11(Oxidation); N12(Deamidated)	0		0	0.01307	6.01039	2	1839.89	-2.30174	45.5503	0
	High	VLLAEEGIAPLSSAGPGK	2	2	1	Q08050-2		0		0	0.004874	5.90461	2	1708.94	-2.37806	43.2574	0
	High	SLTEGLVLDTMNDSLSK	4	3	1	Q08050-2		0		0	0.002819	5.79609	2	1822.91	-0.019409	51.2974	0
	High	LPLPVQNAPSETSEEEPKRsPAQQESNQAEASK	4	3	1	Q08050-2	S20(Phospho)	0	S(10): 0.0; T(12): 0.0; S(13): 0.0; S(20): 100.0; S(26): 0.0; S(32): 0.0	0	0.01847	5.49725	4	3656.7	-1.75504	27.5735	2
	High	RLPLPVQNAPSETSEEEPKR	4	3	1	Q08050-2		0		0	0.0003727	5.45903	3	2277.18	-2.98238	24.2854	2
	High	SLTEGLVLDTmNDSLSK	2	3	1	Q08050-2	M11(Oxidation)	0		0	0.001588	5.45411	2	1838.9	-1.43608	42.7413	0
	High	VESPPLEEWPSPAPSFK	1	3	1	Q08050-2		0		0	0.005541	5.32713	2	1896.93	-1.60219	47.4951	0
	High	VLLAEEGIAPLSSAGPGKEEK	8	2	1	Q08050-2		0		0	0.005056	5.1441	2	2095.13	-1.52912	37.3868	1
	High	RTEVTLETLGPKPAAR	13	3	1	Q08050-2		0		0	0.001211	5.07452	3	1738.98	-0.905681	21.7582	1
	High	LPLPVQNAPSETSEEEPKR	3	3	1	Q08050-2		0		0	0.003682	4.89862	3	2121.08	-2.9213	27.3667	1
	High	DIYTWIEDHFPYFK	6	3	1	Q08050-2		0		0	0.009575	4.87685	2	1873.88	1.27773	73.1192	0
	High	RLPLPVQnAPSETSEEEPK	2	3	1	Q08050-2	N8(Deamidated)	0		0	0.003277	4.78279	3	2122.06	-4.39023	31.0154	1
	High	LPLPVQNAPSETSEEEPK	3	3	1	Q08050-2		0		0	0.003903	4.66413	2	1964.98	-1.78759	32.4278	0
	High	VPLPLAASLMSSELAR	5	3	1	Q08050-2		0		0	0.006129	4.51576	2	1654.92	0.205595	58.4743	0
	High	TPIKETLPISSTPSK	5	3	1	Q08050-2		0		0	0.01139	4.39666	2	1598.9	-2.18859	25.1126	1
	High	VEEPSRPSASWqNSVSERPPYSYMAmIQFAINSTER	4	3	1	Q08050-2	Q12(Deamidated); M26(Oxidation)	0		0	0.004188	4.26545	4	4161.94	3.5492	55.0674	0
	High	LPLPVQNAPSETSEEEPKRSPAQQESNQAEASK	1	3	1	Q08050-2		0		0	0.03005	4.21684	4	3576.73	-1.92453	25.4444	2
	High	HNLSLHDMFVR	10	3	1	Q08050-2		0		0	0.02292	4.15475	3	1368.68	-1.75714	32.9733	0
	High	TEVTLETLGPKPAAR	5	3	1	Q08050-2		0		0	0.005687	4.12703	2	1582.88	-2.88557	27.4361	0
	High	VPLPLAASLmSSELAR	2	3	1	Q08050-2	M10(Oxidation)	0		0	0.001503	4.11802	2	1670.91	-0.259816	49.0857	0
	High	VSFWTIHPSANR	7	3	1	Q08050-2		0		0	0.02387	3.97238	2	1414.72	-2.12707	32.5434	0
	High	HnLSLHDMFVR	2	3	1	Q08050-2	N2(Deamidated)	0		0	0.02914	3.96999	3	1369.67	-1.6943	36.6832	0
	High	RRLPLPVQNAPSETSEEEPK	6	3	1	Q08050-2		0		0	0.02802	3.9491	3	2277.18	-1.93706	26.1621	2
	High	EEEIQPGEEMPHLARPIKVEsPPLEEWPSPAPSFK	1	3	1	Q08050-2	S21(Phospho)	0	S(21): 100.0; S(29): 0.0; S(33): 0.0	0	0.05591	3.77558	4	4060.94	-0.383857	50.6969	1
	High	EESSHSWEDSsQsPTPRPK	9	3	1	Q08050-2	S11(Phospho); S13(Phospho)	0	S(3): 0.0; S(4): 0.0; S(6): 0.0; S(10): 0.8; S(11): 99.2; S(13): 99.9; T(15): 0.1	0	0.06084	3.7377	3	2330.89	-0.93747	19.8813	0
	High	IINHPTMPNTQVVAIPNNANIHSIITALTAK	5	3	1	Q08050-2		0		0	0.001312	3.70724	3	3306.8	0.276012	55.2874	0
	High	VGGLDFSPVQTSQGASDPLPDPLGLMDLSTTPLQSAPPLESPQR	5	3	1	Q08050-2		0		0	0.01252	3.66052	3	4516.26	1.27811	77.3528	0
	High	ETSAnGKVSFWTIHPSANR	2	3	1	Q08050-2	N5(Deamidated)	0		0	0.02437	3.5923	3	2103.02	-1.67926	31.5219	1
	High	LLFGEGFSPLLPVQTIK	2	3	1	Q08050-2		0		0	0.00418	3.57238	2	1859.07	-0.325448	64.2759	0
	High	RLPLPVQNAPSETSEEEPK	9	3	1	Q08050-2		0		0	0.00431	3.53415	2	2121.08	-1.96537	28.6083	1
	High	SIKQEMEEKENCHLEQR	1	3	1	Q08050-2		0		0	0.006911	3.49306	4	2130.99	-0.982236	21.5933	2
	High	EESSHSWEDSSQSPTPRPK	2	3	1	Q08050-2		0		0	0.04029	3.36737	3	2170.97	0.982111	17.1692	0
	High	HNLSLHDmFVR	5	3	1	Q08050-2	M8(Oxidation)	0		0	0.03611	3.29764	3	1384.68	-2.20793	22.2082	0
	High	IINHPTmPNTqVVAIPNNANIHSIITALTAK	9	3	1	Q08050-2	M7(Oxidation); Q11(Deamidated)	0		0	0.04066	3.2779	4	3323.78	1.19229	55.8313	0
	High	VEEPSRPSASWQnSVSERPPYSYMAMIQFAINSTER	6	3	1	Q08050-2	N13(Deamidated)	0		0	0.06079	3.20921	4	4145.94	1.74753	62.4886	0
	High	LLSSEPLDLISVPFGNSSPSDIDVPKPGSPEPqVSGLAANR	4	3	1	Q08050-2	Q33(Deamidated)	0		0	0.01704	3.16098	3	4188.14	0.051969	61.7558	0
	High	YLTLDQVFK	18	1	1	Q08050-2		0		0	0.05994	2.93422	2	1126.61	-0.989267	49.5914	0
	High	LLFGEGFsPLLPVQTIK	3	3	1	Q08050-2	S8(Phospho)	0	S(8): 100.0; T(15): 0.0	0	0.005244	2.80469	2	1939.04	1.87981	74.6074	0
	High	LLSSEPLDLISVPFGnSsPSDIDVPKPGSPEPQVSGLAANR	9	3	1	Q08050-2	N16(Deamidated); S18(Phospho)	0	S(3): 0.0; S(4): 0.0; S(11): 0.0; S(17): 14.1; S(18): 85.5; S(20): 0.4; S(29): 0.0; S(35): 0.0	0	0.00813	2.78022	3	4268.11	2.24799	65.8703	0
	High	VEEPSRPSASWQNSVSERPPYSYMAmIQFAINSTER	2	3	1	Q08050-2	M26(Oxidation)	0		0	0.03578	2.7693	4	4160.94	-0.174035	56.4275	0
	High	IInHPTMPNTQVVAIPNNANIHSIITALTAK	19	3	1	Q08050-2	N3(Deamidated)	0		0	0.007041	2.73792	3	3307.78	0.163038	57.2633	0
	High	VEEPSRPSASWQNSVSERPPYSYMAMIQFAINSTER	1	3	1	Q08050-2		0		0	0.03187	2.67282	4	4144.95	-0.694692	60.8739	0
	High	WAAELPFPADSSDPASQLSYSQEVGGPFKTPIK	1	3	1	Q08050-2		0		0	0.01093	2.52696	3	3520.73	-0.376637	56.6751	1
	High	WAAELPFPADSSDPASqLSYSQEVGGPFKTPIKETLPISSTPSK	2	3	1	Q08050-2	Q17(Deamidated)	0		0	0.00562	2.32376	4	4662.32	2.12468	56.0157	2
	High	IINHPTmPNTQVVAIPNNANIHSIITALTAK	1	3	1	Q08050-2	M7(Oxidation)	0		0	0.03661	2.24579	4	3322.79	0.12943	53.5203	0
	High	IINHPTMPNTqVVAIPNNAnIHSIITALTAK	9	3	1	Q08050-2	Q11(Deamidated); N20(Deamidated)	0		0	0.05649	2.06819	4	3308.77	0.1383	61.0975	0
	High	LLSSEPLDLISVPFGnSSPSDIDVPKPGSPEPQVSGLAAnR	2	3	1	Q08050-2	N16(Deamidated); N40(Deamidated)	0		0	0.06714	2.01338	3	4189.14	4.42119	63.1728	0
	High	VSSYLVPIQFPVnQSLVLQPSVK	4	3	1	Q08050-2	N13(Deamidated)	0		0	0.01446	1.82885	2	2543.41	-0.628806	65.4335	0
	High	VSSYLVPIQFPVNQSLVLQPSVK	2	3	1	Q08050-2		0		0	0.02046	1.18989	2	2542.43	-0.770253	62.8271	0
	High	LPLPVQNAPSETSEEEPKRsPAqQESNQAEASK	4	3	1	Q08050-2	S20(Phospho); Q23(Deamidated)	0	S(10): 7.8; T(12): 30.0; S(13): 30.0; S(20): 30.0; S(26): 2.2; S(32): 0.0	0.001	0.1075	4.18539	3	3657.7	3.50347	27.6194	2
	High	VESPPLEEWPSPAPSFKEESSHSWEDsSqSPTPRPK	4	3	1	Q08050-2	S27(Phospho); Q29(Deamidated)	0	S(3): 9.1; S(11): 9.1; S(15): 9.1; S(20): 25.7; S(21): 25.7; S(23): 9.1; S(27): 3.5; S(28): 3.5; S(30): 3.5; T(32): 1.5	0.001	0.1268	3.95932	4	4129.85	4.03414	41.8414	1
	High	RSPAQQESNQAEASK	1	3	1	Q08050-2		0		0.001	0.1016	3.42523	3	1630.78	0.05459	16.1731	1
	High	EESSHSWEDSSQsPTPRPK	5	3	1	Q08050-2	S13(Phospho)	0.0315	S(3): 0.0; S(4): 0.0; S(6): 0.0; S(10): 0.0; S(11): 0.0; S(13): 99.1; T(15): 0.9	0.001	0.07431	3.38349	3	2250.93	0.232264	17.5437	0
	High	VGGLDFSPVQTSQGASDPLPDPLGLMDLSTTPLQSAPPLEsPQR	2	3	1	Q08050-2	S41(Phospho)	0	S(7): 0.0; T(11): 0.0; S(12): 0.1; S(16): 3.7; S(29): 0.3; T(30): 0.9; T(31): 15.1; S(35): 15.1; S(41): 64.9	0.001	0.1069	3.29404	3	4596.23	2.65861	80.1525	0
	High	TPESWRLtPPAK	8	3	1	Q08050-2	T8(Phospho)	0	T(1): 0.0; S(4): 99.5; T(8): 0.5	0.001	0.09625	2.30768	3	1462.71	-1.99796	32.4352	1
	High	WAAELPFPADSSDPASQLSYSQEVGGPFKTPIKETLPISSTPSK	2	3	1	Q08050-2		0		0.001	0.1191	2.18774	4	4661.33	0.0578378	56.6819	2
	High	VGGLDFSPVQtSQGASDPLPDPLGLMDLSTTPLQSAPPLEsPQR	2	3	1	Q08050-2	T11(Phospho); S41(Phospho)	0	S(7): 71.3; T(11): 5.1; S(12): 5.1; S(16): 18.5; S(29): 0.1; T(30): 0.1; T(31): 0.2; S(35): 6.8; S(41): 92.8	0.001	0.08304	1.93453	3	4676.19	-0.393673	81.8043	0
	High	VESPPLEEWPSPAPSFKEESSHSWEDSSQSPTPRPK	1	3	1	Q08050-2		0		0.002	0.149	2.83236	5	4048.88	-1.5643	39.2787	1
	High	WAAELPFPADSSDPASQLSYSQEVGGPFKtPIKETLPISSTPSK	4	3	1	Q08050-2	T30(Phospho)	0.0466	S(11): 0.1; S(12): 0.5; S(16): 3.3; S(19): 1.2; Y(20): 0.5; S(21): 1.2; T(30): 81.3; T(35): 9.1; S(39): 0.5; S(40): 0.5; T(41): 0.5; S(43): 1.2	0.002	0.143	2.66239	4	4741.33	6.54013	59.7306	2
	High	LLSSEPLDLISVPFGNSSPsDIDVPKPGsPEPQVSGLAANR	3	3	1	Q08050-2	S20(Phospho); S29(Phospho)	0	S(3): 0.0; S(4): 0.0; S(11): 2.3; S(17): 43.9; S(18): 9.8; S(20): 43.9; S(29): 99.6; S(35): 0.3	0.002	0.1772	2.10627	3	4347.1	3.60769	74.7843	0
	High	VSSYLVPIQFPVNQSLVLQPSVKVPLPLAASLMSSELAR	1	3	1	Q08050-2		0.0308		0.002	0.1399	0.634499	3	4178.33	1.19491	74.2232	1
	High	RPNPELR	1	3	1	Q08050-2		0		0.003	0.1992	2.04764	2	881.493	-2.27981	16.6454	0
	High	KMSSDGLGSR	2	3	1	Q08050-2		0		0.004	0.2359	2.97728	2	1037.5	-0.390727	16.2974	1
	High	LLSSEPLDLISVPFGNSSPSDIDVPKPGsPEPQVSGLAANR	3	3	1	Q08050-2	S29(Phospho)	0	S(3): 0.0; S(4): 0.0; S(11): 0.0; S(17): 4.3; S(18): 17.8; S(20): 1.1; S(29): 76.7; S(35): 0.1	0.007	0.2594	3.1414	3	4267.11	-1.44013	66.8104	0
	High	VEsPPLEEWPSPAPSFKEESSHSWEDSSQSPTPRPK	2	3	1	Q08050-2	S3(Phospho)	0	S(3): 0.0; S(11): 94.8; S(15): 1.6; S(20): 1.6; S(21): 1.6; S(23): 0.1; S(27): 0.1; S(28): 0.1; S(30): 0.0; T(32): 0.0	0.007	0.2769	2.92992	4	4128.85	-0.309217	41.6983	1
	Medium	VGGLDFSPVqTSQGASDPLPDPLGLMDLSTTPLQSAPPLESPQR	2	3	1	Q08050-2	Q10(Deamidated)	0		0.014	0.3023	2.3758	3	4517.27	6.30252	79.1344	0
	Medium	SVLPRtPESWR	7	3	1	Q08050-2	T6(Phospho)	0	S(1): 0.0; T(6): 50.0; S(9): 50.0	0.021	0.3635	2.06907	3	1407.68	-1.16932	31.455	1
	Medium	VSSYLVPIQFPVNQSLVLQPSVKVPLPLAASLmSSELAR	1	3	1	Q08050-2	M33(Oxidation)	0		0.021	0.3667	1.09382	3	4194.34	2.43181	70.3902	1
	Medium	HIAKPGWK	1	3	1	Q08050-2		0		0.023	0.3746	2.36539	2	936.542	0.508697	17.0752	0
	Medium	SVLPRtPESWRLtPPAK	8	3	1	Q08050-2	T6(Phospho); T13(Phospho)	0.0249	S(1): 0.2; T(6): 99.7; S(9): 1.4; T(13): 98.8	0.037	0.4484	2.73756	3	2095.01	-2.00315	41.6088	2
	Low	ETLPISStPSK	3	3	1	Q08050-2	T8(Phospho)	0	T(2): 0.0; S(6): 6.4; S(7): 6.4; T(8): 86.6; S(10): 0.5	0.058	0.5059	2.86659	2	1239.58	-2.0944	28.2098	0
	Low	TPIKETLPISStPSK	2	3	1	Q08050-2	T12(Phospho)	0.025	T(1): 0.0; T(6): 0.0; S(10): 4.6; S(11): 45.4; T(12): 45.4; S(14): 4.6	0.064	0.528	3.11873	3	1678.86	-1.41495	29.5107	1
	Low	RSPAQQESnQAEASK	2	3	1	Q08050-2	N9(Deamidated)	0		0.067	0.5332	3.2146	3	1631.78	9.36376	16.5952	1
	Low	KMsSDGLGSR	2	3	1	Q08050-2	S3(Phospho)	0	S(3): 49.9; S(4): 49.9; S(9): 0.2	0.267	0.8782	2.59356	2	1117.47	0.600325	17.1956	1
	Low	YLTLDqVFK	1	1	1	Q08050-2	Q6(Deamidated)	0		0.441	1	1.93756	2	1127.62	18.7076	73.4337	0
	Low	VSSYLVPIQFPVnQSLVLQPSVKVPLPLAASLMSSELAR	1	3	1	Q08050-2	N13(Deamidated)	0.0588				0.956675	3	4179.31	-0.910083	77.0006	1

## Sheet: FOXM1_WT_4
Q08050-2	Isoform 2 of Forkhead box protein M1 OS=Homo sapiens GN=FOXM1 - [FOXM1_HUMAN]
	A6	Sequence	# PSMs	# Proteins	# Protein Groups	Protein Group Accessions	Modifications	ΔCn	phosphoRS Site Probabilities	q-Value	PEP	XCorr	Charge	MH+ [Da]	ΔM [ppm]	RT [min]	# Missed Cleavages
	High	sLTEGLVLDTMNDSLSK	4	3	1	Q08050-2	S1(Phospho)	0	S(1): 100.0; T(3): 0.0; T(10): 0.0; S(14): 0.0; S(16): 0.0	0	2.903e-07	6.5734	2	1902.88	-0.800174	60.8001	0
	High	SLTEGLVLDTMnDSLSK	2	3	1	Q08050-2	N12(Deamidated)	0		0	9.807e-12	6.37616	2	1823.89	-2.49971	53.374	0
	High	SLTEGLVLDTMNDSLSK	6	3	1	Q08050-2		0		0	5.977e-10	6.16724	2	1822.91	0.583271	51.3408	0
	High	SLTEGLVLDTmnDSLSK	2	3	1	Q08050-2	M11(Oxidation); N12(Deamidated)	0		0	2.547e-05	5.92722	2	1839.89	-1.24019	45.6296	0
	High	VLLAEEGIAPLSSAGPGK	2	2	1	Q08050-2		0		0	4.031e-09	5.81133	2	1708.95	-1.02089	43.2808	0
	High	RLPLPVQNAPSETSEEEPKR	4	3	1	Q08050-2		0		0	1.969e-11	5.50968	3	2277.18	-2.09788	24.9426	2
	High	RLPLPVQnAPSETSEEEPK	2	3	1	Q08050-2	N8(Deamidated)	0		0	8.096e-08	5.31991	3	2122.06	-4.04508	31.196	1
	High	VLLAEEGIAPLSSAGPGKEEK	7	2	1	Q08050-2		0		0	8.926e-08	5.26311	2	2095.12	-2.11176	36.9948	1
	High	LPLPVQNAPSETSEEEPKR	2	3	1	Q08050-2		0		0	9.301e-12	5.24242	3	2121.08	-1.28109	27.6171	1
	High	SLTEGLVLDTmNDSLSK	2	3	1	Q08050-2	M11(Oxidation)	0		0	1.275e-09	5.12338	2	1838.9	-0.573111	43.073	0
	High	VESPPLEEWPSPAPSFK	1	3	1	Q08050-2		0		0	2.002e-09	5.08494	2	1896.94	0.00659467	47.5415	0
	High	DIYTWIEDHFPYFK	6	3	1	Q08050-2		0		0	4.273e-06	5.06011	2	1873.88	1.73373	72.4974	0
	High	VEEPSRPSASWqNSVSERPPYSYMAmIQFAINSTER	13	3	1	Q08050-2	Q12(Deamidated); M26(Oxidation)	0		0	0.002445	5.0173	4	4161.93	0.146906	55.4218	0
	High	LLSSEPLDLISVPFGnSSPSDIDVPKPGSPEPQVSGLAAnR	2	3	1	Q08050-2	N16(Deamidated); N40(Deamidated)	0		0	0.0003102	4.84127	3	4189.12	0.399914	62.3421	0
	High	WAAELPFPADSSDPASQLSYSQEVGGPFK	2	3	1	Q08050-2		0		0	1.058e-10	4.79285	3	3081.45	-0.0903527	61.1089	0
	High	RTEVTLETLGPKPAAR	11	3	1	Q08050-2		0		0	2.032e-06	4.77953	3	1738.98	-2.80099	23.085	1
	High	VEsPPLEEWPSPAPSFK	1	3	1	Q08050-2	S3(Phospho)	0	S(3): 100.0; S(11): 0.0; S(15): 0.0	0	1.234e-05	4.77868	2	1976.91	0.735972	54.1892	0
	High	HNLSLHDMFVR	6	3	1	Q08050-2		0		0	0.0001886	4.49609	3	1368.68	-2.96119	32.8251	0
	High	LPLPVQNAPSETSEEEPK	2	3	1	Q08050-2		0		0	1.072e-06	4.2996	2	1964.98	-3.1543	32.9899	0
	High	TPIKETLPISSTPSK	6	3	1	Q08050-2		0		0	4.327e-06	4.27344	2	1598.9	-1.19608	25.2938	1
	High	ETSAnGKVSFWTIHPSANR	2	3	1	Q08050-2	N5(Deamidated)	0		0	1.703e-05	4.25733	3	2103.02	-0.808584	31.6969	1
	High	HnLSLHDMFVR	1	3	1	Q08050-2	N2(Deamidated)	0		0	7.909e-05	4.16266	3	1369.67	-0.892184	36.4523	0
	High	LLFGEGFSPLLPVQTIK	2	3	1	Q08050-2		0		0	5.434e-10	4.14519	2	1859.07	-0.588097	64.741	0
	High	IINHPTMPNTQVVAIPNNANIHSIITALTAK	4	3	1	Q08050-2		0		0	1.014e-06	4.14008	3	3306.8	-0.499202	55.6992	0
	High	VPLPLAASLmSSELAR	3	3	1	Q08050-2	M10(Oxidation)	0		0	3.852e-08	4.08829	2	1670.91	-0.771209	48.8382	0
	High	VEEPSRPSASWQNSVSERPPYSYmAMIQFAINSTER	8	3	1	Q08050-2	M24(Oxidation)	0		0	0.0003077	4.01447	4	4160.94	-1.46487	56.2533	0
	High	RLPLPVQNAPSETSEEEPK	8	3	1	Q08050-2		0		0	2.37e-07	3.94634	2	2121.08	-1.38986	28.6926	1
	High	VPLPLAASLMSSELAR	2	3	1	Q08050-2		0		0	2.239e-06	3.90376	2	1654.92	-0.827074	58.4689	0
	High	HNLSLHDmFVR	4	3	1	Q08050-2	M8(Oxidation)	0		0	5.849e-05	3.81735	3	1384.68	0.172331	22.1556	0
	High	TEVTLETLGPKPAAR	4	3	1	Q08050-2		0		0	5.143e-06	3.77145	2	1582.88	-0.726222	27.6445	0
	High	EESSHSWEDSsQsPTPRPK	10	3	1	Q08050-2	S11(Phospho); S13(Phospho)	0.0365	S(3): 0.0; S(4): 0.0; S(6): 0.0; S(10): 8.9; S(11): 91.1; S(13): 99.0; T(15): 1.0	0	0.0007166	3.69928	3	2330.9	0.712202	19.9306	0
	High	VGGLDFSPVQTSQGASDPLPDPLGLMDLSTTPLQSAPPLESPQR	3	3	1	Q08050-2		0		0	0.0004369	3.69704	3	4516.26	1.03485	77.6554	0
	High	VSFWTIHPSANR	5	3	1	Q08050-2		0		0	0.0002842	3.61666	2	1414.72	-2.21336	32.6934	0
	High	VGGLDFSPVQTSQGASDPLPDPLGLmDLSTTPLQSAPPLESPQR	2	3	1	Q08050-2	M26(Oxidation)	0		0	0.0001424	3.4979	3	4532.27	4.5233	69.9042	0
	High	LLFGEGFSPLLPVqTIKEEEIQPGEEMPHLARPIK	2	3	1	Q08050-2	Q14(Deamidated)	0		0	5.224e-07	3.45824	5	3944.1	3.3174	58.2265	1
	High	LLSSEPLDLISVPFGNSsPSDIDVPKPGSPEPQVSGLAANR	12	3	1	Q08050-2	S18(Phospho)	0	S(3): 0.0; S(4): 0.0; S(11): 0.0; S(17): 13.9; S(18): 83.7; S(20): 2.4; S(29): 0.0; S(35): 0.0	0	0.001768	3.44096	3	4267.11	-1.44013	65.906	0
	High	IINHPTMPnTQVVAIPnNANIHSIITALTAK	4	3	1	Q08050-2	N9(Deamidated); N17(Deamidated)	0.0258		0	0.00018	3.39837	3	3308.79	6.58015	57.6209	0
	High	RRLPLPVQNAPSETSEEEPK	5	3	1	Q08050-2		0		0	0.002069	3.39428	4	2277.18	-1.59453	26.6157	2
	High	IINHPTmPNTQVVAIPNNAnIHSIITALTAK	6	3	1	Q08050-2	M7(Oxidation); N20(Deamidated)	0.0182		0	0.0005089	3.24244	4	3323.78	-0.276768	56.4623	0
	High	IInHPTMPNTQVVAIPNNANIHSIITALTAK	13	3	1	Q08050-2	N3(Deamidated)	0		0	0.0001254	2.97392	3	3307.79	0.827308	57.3738	0
	High	SIKQEMEEKENCHLEQR	2	3	1	Q08050-2		0		0	2.339e-05	2.85029	4	2130.99	-0.523968	21.8226	2
	High	WAAELPFPADSSDPASQLSYSQEVGGPFKTPIK	3	3	1	Q08050-2		0		0	0.002191	2.45647	3	3520.72	-1.72884	56.2951	1
	High	LLSSEPLDLISVPFGNSSPSDIDVPKPGSPEPqVSGLAANR	4	3	1	Q08050-2	Q33(Deamidated)	0		0	0.0002468	2.19915	3	4188.13	-2.0466	62.9305	0
	High	IINHPTmPNTQVVAIPNNANIHSIITALTAK	1	3	1	Q08050-2	M7(Oxidation)	0		0	5.008e-05	2.05288	4	3322.79	-0.0175188	53.5126	0
	High	VSSYLVPIQFPVNqSLVLQPSVK	5	3	1	Q08050-2	Q14(Deamidated)	0		0	0.0001635	1.94663	2	2543.41	-2.35662	65.4235	0
	High	VSSYLVPIQFPVNQSLVLQPSVK	3	3	1	Q08050-2		0		0	0.0001134	1.54653	2	2542.43	-0.770253	62.7519	0
	High	sLTEGLVLDTMNDsLSK	2	3	1	Q08050-2	S1(Phospho); S14(Phospho)	0	S(1): 98.1; T(3): 1.9; T(10): 0.3; S(14): 88.2; S(16): 11.6	0.001	0.003592	5.56752	2	1982.84	0.821442	68.161	0
	High	LPLPVQNAPSETSEEEPKRSPAQQESNQAEASK	1	3	1	Q08050-2		0		0.001	0.002774	4.80397	4	3576.74	-0.0815622	25.5343	2
	High	LPLPVQNAPSETSEEEPKRsPAQQESNQAEASK	4	3	1	Q08050-2	S20(Phospho)	0	S(10): 0.0; T(12): 0.0; S(13): 0.1; S(20): 99.9; S(26): 0.0; S(32): 0.0	0.001	0.003631	4.62662	4	3656.71	-0.686793	27.66	2
	High	VEEPSRPSASWqNSVSERPPYSYMAMIqFAINSTER	5	3	1	Q08050-2	Q12(Deamidated); Q28(Deamidated)	0		0.001	0.003043	3.97075	4	4146.94	4.42407	63.014	0
	High	LLFGEGFsPLLPVQTIK	1	3	1	Q08050-2	S8(Phospho)	0	S(8): 100.0; T(15): 0.0	0.001	0.003445	3.52144	2	1939.04	2.32049	74.6943	0
	High	VEEPSRPSASWQNSVSERPPYSYMAMIQFAINSTER	2	3	1	Q08050-2		0		0.001	0.006108	3.31045	4	4144.96	3.07495	61.4588	0
	High	SVLPRtPESWRLtPPAK	10	3	1	Q08050-2	T6(Phospho); T13(Phospho)	0	S(1): 0.1; T(6): 98.7; S(9): 1.3; T(13): 99.9	0.001	0.002715	3.16568	2	2095.01	-2.37547	42.157	2
	High	VEEPSRPSASWQnSVSERPPYSYMAMIQFAINSTER	4	3	1	Q08050-2	N13(Deamidated)	0		0.001	0.003614	3.15425	4	4145.94	0.687573	62.4084	0
	High	YLTLDQVFK	16	1	1	Q08050-2		0		0.001	0.00571	2.46303	2	1126.61	-1.53103	52.03	0
	High	TPESWRLtPPAK	6	3	1	Q08050-2	T8(Phospho)	0	T(1): 0.0; S(4): 6.9; T(8): 93.1	0.002	0.01388	3.66499	3	1462.71	-0.74613	31.6537	1
	High	VGGLDFSPVQTSQGASDPLPDPLGLMDLSTTPLQSAPPLEsPQR	2	3	1	Q08050-2	S41(Phospho)	0	S(7): 0.0; T(11): 0.0; S(12): 0.0; S(16): 0.0; S(29): 0.0; T(30): 0.0; T(31): 0.0; S(35): 3.5; S(41): 96.5	0.002	0.007205	3.51639	3	4596.23	1.54315	79.8032	0
	High	LLSSEPLDLISVPFGNSSPsDIDVPKPGsPEPQVSGLAANR	3	3	1	Q08050-2	S20(Phospho); S29(Phospho)	0	S(3): 0.0; S(4): 0.0; S(11): 0.2; S(17): 79.1; S(18): 16.9; S(20): 3.8; S(29): 98.8; S(35): 1.2	0.002	0.009482	3.32292	3	4347.09	2.09133	73.2229	0
	High	FILISCGGAPTQPPGLRPQTQTSYDAK	1	3	1	Q08050-2		0		0.002	0.009782	2.79351	3	2846.45	-0.323251	44.2128	0
	High	LLSSEPLDLISVPFGnSSPSDIDVPKPGsPEPQVSGLAANR	10	3	1	Q08050-2	N16(Deamidated); S29(Phospho)	0.0214	S(3): 0.0; S(4): 0.0; S(11): 0.0; S(17): 1.8; S(18): 1.8; S(20): 6.2; S(29): 84.0; S(35): 6.2	0.002	0.01692	2.74135	3	4268.13	5.59423	69.743	0
	High	VGGLDFSPVqTSqGASDPLPDPLGLMDLSTTPLQSAPPLESPQR	2	3	1	Q08050-2	Q10(Deamidated); Q13(Deamidated)	0		0.003	0.02012	2.08893	3	4518.25	6.3806	78.9763	0
	High	WAAELPFPADSSDPASQLSYSQEVGGPFKTPIKETLPISSTPSK	4	3	1	Q08050-2		0		0.003	0.02013	1.87007	4	4661.33	0.267341	56.9662	2
	High	ETLPISStPSK	4	3	1	Q08050-2	T8(Phospho)	0	T(2): 0.0; S(6): 3.9; S(7): 3.9; T(8): 46.1; S(10): 46.1	0.004	0.04704	3.01422	2	1239.59	-1.40506	28.2094	0
	High	KMSSDGLGSR	2	3	1	Q08050-2		0		0.005	0.06825	2.82226	2	1037.5	-2.62623	16.3577	1
	High	EESSHsWEDSSQSPTPRPK	3	3	1	Q08050-2	S6(Phospho)	0.0147	S(3): 41.0; S(4): 41.0; S(6): 5.7; S(10): 5.7; S(11): 0.9; S(13): 5.7; T(15): 0.0	0.005	0.0713	2.67704	3	2250.93	0.394957	17.5483	0
	High	VGGLDFSPVqTSQGASDPLPDPLGLMDLSTTPLQSAPPLESPQR	3	3	1	Q08050-2	Q10(Deamidated)	0		0.005	0.06026	2.01687	3	4517.26	4.03259	78.824	0
	High	WAAELPFPADSSDPASQLSYSqEVGGPFKTPIKETLPISSTPSK	2	3	1	Q08050-2	Q22(Deamidated)	0		0.006	0.1284	1.48475	3	4662.31	-0.268116	56.2869	2
	Medium	SVLPRtPESWR	4	3	1	Q08050-2	T6(Phospho)	0	S(1): 0.0; T(6): 99.2; S(9): 0.8	0.016	0.2588	2.90775	2	1407.68	-0.140839	31.322	1
	Medium	RPNPELR	1	3	1	Q08050-2		0		0.043	0.6511	2.24839	2	881.493	-3.04146	16.45	0
	Medium	EESSHSWEDSSQSPTPRPK	1	3	1	Q08050-2		0		0.043	0.6511	2.16146	3	2170.96	-1.80121	17.149	0
	Low	YLTLDqVFK	3	1	1	Q08050-2	Q6(Deamidated)	0		0.072	0.6535	1.78984	2	1127.6	3.44372	76.7241	0
	Low	WAAELPFPADSSDPASQLSYSQEVGGPFKtPIKETLPISSTPSK	4	3	1	Q08050-2	T30(Phospho)	0	S(11): 0.1; S(12): 0.1; S(16): 0.1; S(19): 0.2; Y(20): 0.5; S(21): 1.3; T(30): 83.3; T(35): 9.2; S(39): 1.3; S(40): 1.3; T(41): 1.3; S(43): 1.3	0.101	0.9634	2.97087	4	4741.29	-2.00756	59.5684	2
	Low	HIAKPGWK	1	3	1	Q08050-2		0		0.14	1	1.7296	2	936.539	-2.42399	17.0848	0
	Low	VSSYLVPIQFPVNQSLVLQPSVKVPLPLAASLMSSELAR	1	3	1	Q08050-2		0		0.254	1	1.14936	3	4178.33	0.493754	74.2945	1
	Low	VGGLDFSPVQtSQGASDPLPDPLGLMDLSTTPLQSAPPLEsPQR	1	3	1	Q08050-2	T11(Phospho); S41(Phospho)	0.084	S(7): 35.3; T(11): 35.3; S(12): 21.3; S(16): 12.4; S(29): 12.0; T(30): 12.0; T(31): 19.9; S(35): 11.5; S(41): 40.3			1.08907	3	4676.18	-2.50816	81.972	0

## Sheet: FOXM1_R286A_1
Q08050	Forkhead box protein M1 OS=Homo sapiens GN=FOXM1 PE=1 SV=3 - [FOXM1_HUMAN]
	Sequence	# PSMs	# Proteins	# Protein Groups	Protein Group Accessions	Modifications	MH+ [Da]	phosphoRS Site Probabilities	q-Value	PEP	A2	XCorr A2	A4	IonScore A4	Exp Value A4	# Missed Cleavages
	LPLPVQNAPSETSEEEPKR	4	1	1	Q08050		2121.08		0	1.101e-09	High	6.24492	High	61.37	2.95066e-05	1
	RLPLPVQNAPSETSEEEPK	14	1	1	Q08050		2121.08		0	0.0009041	High	6.11886	High	63.62	1.75759e-05	1
	LPLPVQNAPSETSEEEPK	10	1	1	Q08050		1964.98		0	1.115e-08	High	6.01028	High	64.11	2.03779e-05	0
	RSPAQQESNQAEASK	8	1	1	Q08050		1630.78		0	9.946e-07	High	5.82048	High	80.44	5.7201e-07	1
	IINHPTMPNTQVVAIPNNANIHSIITALTAK	20	1	1	Q08050	M7(Oxidation)	3322.79		0	0.05965	High	5.76718	High	47.66	0.000215102	0
	IINHPTMPNTQVVAIPNNANIHSIITALTAK	22	1	1	Q08050		3306.8		0	0.05217	High	5.7497	High	57.8	1.51022e-05	0
	SLTEGLVLDTMNDSLSK	15	1	1	Q08050		1822.91		0	1.186e-07	High	5.74039	High	80.49	4.70325e-07	0
	SLTEGLVLDTMNDSLSK	4	1	1	Q08050	N12(Deamidated)	1823.89		0	2.239e-06	High	5.43125	High	51.94	0.000389279	0
	RTEVTLETLGPKPAAR	20	1	1	Q08050		1738.98		0	1.471e-07	High	5.40132	High	60.43	8.33274e-06	1
	SPAQQESNQAEASK	7	1	1	Q08050		1474.68		0	4.346e-07	High	5.19837	High	89.95	5.9228e-08	0
	VLLAEEGIAPLSSAGPGKEEK	19	1	1	Q08050		2095.13		0	0.00244	High	5.07544	High	61.14	1.28829e-05	1
	VLLAEEGIAPLSSAGPGK	4	1	1	Q08050		1708.95		0	1.116e-08	High	4.93833	High	74.85	4.30453e-07	0
	VPLPLAASLMSSELAR	8	1	1	Q08050		1654.92		0	3.038e-09	High	4.85253	High	85.45	3.72058e-08	0
	LLSSEPLDLISVPFGNSSPSDIDVPKPGSPEPQVSGLAANR	4	1	1	Q08050	S29(Phospho)	4267.12	S(3): 0.0; S(4): 0.0; S(11): 0.0; S(17): 0.0; S(18): 0.0; S(20): 0.2; S(29): 96.0; S(35): 3.8	0	0.01724	High	4.70236	High	80.91	3.8845e-07	0
	RLPLPVQNAPSETSEEEPK	7	1	1	Q08050	N8(Deamidated)	2122.07		0	0.000497	High	4.69867	High	34.87	0.0164385	1
	EESSHSWEDSSQSPTPRPK	3	1	1	Q08050	S13(Phospho)	2250.93	S(3): 0.0; S(4): 0.0; S(6): 0.0; S(10): 0.0; S(11): 0.0; S(13): 99.9; T(15): 0.1	0	0.01375	High	4.58414	High	23.82	0.35769	0
	LLFGEGFSPLLPVQTIK	6	1	1	Q08050		1859.07		0	1.897e-05	High	4.53853	High	36.1	0.00111689	0
	SLTEGLVLDTMNDSLSK	6	1	1	Q08050	M11(Oxidation)	1838.91		0	0.0007223	High	4.48148	High	48.45	0.000804467	0
	VPLPLAASLMSSELAR	21	1	1	Q08050	M10(Oxidation)	1670.91		0	3.055e-08	High	4.3965	High	92.63	1.13245e-08	0
	VGGLDFSPVQTSQGASDPLPDPLGLMDLSTTPLQSAPPLESPQR	6	1	1	Q08050		4516.26		0	0.002245	High	3.98807	High	26.76	0.0851886	0
	IINHPTMPNTQVVAIPNNANIHSIITALTAK	42	1	1	Q08050	N17(Deamidated)	3307.79		0	0.0002754	High	3.92378	High	29.83	0.0110751	0
	LLFGEGFSPLLPVQTIKEEEIQPGEEMPHLARPIK	7	1	1	Q08050		3943.11		0	0.0009278	High	3.90786	High	20.07	0.17909	1
	VSFWTIHPSANR	14	1	1	Q08050		1414.72		0	0.0001382	High	3.90753	High	50.13	0.000404217	0
	TPIKETLPISSTPSK	8	1	1	Q08050		1598.9		0	0.0001814	High	3.8069	High	40.49	0.00121043	1
	EESSHSWEDSSQSPTPRPK	7	1	1	Q08050		2170.96		0	0.04514	High	3.77114	High	17.78	1.47551	0
	ETSANGKVSFWTIHPSANR	6	1	1	Q08050	N5(Deamidated)	2103.02		0	0.007763	High	3.68718	High	20.17	0.63803	1
	VEEPSRPSASWQNSVSERPPYSYMAMIQFAINSTER	8	1	1	Q08050	M24(Oxidation)	4160.95		0	0.02865	High	3.67051	Medium	11.35	6.75664	0
	TEVTLETLGPKPAAR	9	1	1	Q08050		1582.88		0	0.04414	High	3.45637	High	39.05	0.0017361	0
	VGGLDFSPVQTSQGASDPLPDPLGLMDLSTTPLQSAPPLESPQR	4	1	1	Q08050	S41(Phospho)	4596.22	S(7): 0.0; T(11): 0.0; S(12): 0.0; S(16): 0.0; S(29): 0.0; T(30): 0.0; T(31): 0.0; S(35): 0.0; S(41): 100.0	0	0.04307	High	3.44989	High	32.7	0.0335913	0
	VEEPSRPSASWQNSVSERPPYSYMAMIQFAINSTER	4	1	1	Q08050		4144.95		0	0.06177	High	3.42467	High	11.86	6.01127	0
	IINHPTMPNTQVVAIPNNANIHSIITALTAK	14	1	1	Q08050	M7(Oxidation); N20(Deamidated)	3323.78		0	2.364e-05	High	3.36044	High	30.87	0.011745	0
	VEEPSRPSASWQNSVSERPPYSYMAMIQFAINSTER	2	1	1	Q08050	Q12(Deamidated); N13(Deamidated)	4146.94		0	0.001895	High	3.30387	High	14.68	3.30536	0
	VSSYLVPIQFPVNQSLVLQPSVK	10	1	1	Q08050		2542.43		0	1.972e-06	High	3.3019	High	60.94	3.82555e-06	0
	ETLPISSTPSK	6	1	1	Q08050		1159.62		0	0.0005262	High	3.20223	High	50.6	0.000326176	0
	MSSDGLGSR	6	1	1	Q08050		909.409		0	0.02245	High	3.19431	High	63.68	1.27922e-05	0
	VSSYLVPIQFPVNQSLVLQPSVK	19	1	1	Q08050	N13(Deamidated)	2543.42		0	5.22e-05	High	2.89842	High	41.7	0.000466497	0
	LLSSEPLDLISVPFGNSSPSDIDVPKPGSPEPQVSGLAANR	4	1	1	Q08050	S20(Phospho); S29(Phospho)	4347.09		0	0.003824	Medium	2.8189	High	21.96	0.472502	0
	VESPPLEEWPSPAPSFK	3	1	1	Q08050		1896.94		0	0.00234	High	2.58966	High	19.04	0.661737	0
	WAAELPFPADSSDPASQLSYSQEVGGPFKTPIK	8	1	1	Q08050		3520.73		0	2.61e-05	High	2.54286	High	44.55	0.00223604	1
	VESPPLEEWPSPAPSFK	2	1	1	Q08050	S3(Phospho)	1976.9	S(3): 100.0; S(11): 0.0; S(15): 0.0	0	0.0426	High	2.40744	High	11.76	5.0644	0
	TELPLGAR	4	1	1	Q08050		856.489		0	0.003432	High	2.12477	High	34.03	0.00527814	0
	IINHPTMPNTQVVAIPNNANIHSIITALTAK	2	1	1	Q08050	N3(Deamidated); N20(Deamidated)	3308.78		0	0.00271	High	1.95343	High	16.89	0.238411	0
	LLSSEPLDLISVPFGNSSPSDIDVPKPGSPEPQVSGLAANR	3	1	1	Q08050	Q33(Deamidated); S35(Phospho)	4268.11		0.001	0.01206	Medium	2.58136	High	23.99	0.212481	0
	RPNPELR	3	1	1	Q08050		881.495		0.002	0.08581	Medium	3.14162				0
	KMSSDGLGSR	2	1	1	Q08050		1037.5		0.002	0.0159	High	2.9032	High	51.07	0.000259891	1
	DIYTWIEDHFPYFK	4	1	1	Q08050		1873.88		0.002	0.01602	High	1.72442	High	29.13	0.0923681	0
	LLSSEPLDLISVPFGNSSPSDIDVPKPGSPEPQVSGLAANR	2	1	1	Q08050	N16(Deamidated); S20(Phospho); Q33(Deamidated); N40(Deamidated)	4270.1		0.002	0.01507			High	14	2.11594	0
	SIKQEMEEK	2	1	1	Q08050		1121.55		0.003	0.09624	High	3.09133	High	39.45	0.0050508	1
	EEEIQPGEEMPHLARPIKVESPPLEEWPSPAPSFK	2	1	1	Q08050	S21(Phospho)	4060.94	S(21): 99.8; S(29): 0.1; S(33): 0.1	0.003	0.1117	High	2.73978				1
	TPIKETLPISSTPSK	7	1	1	Q08050	T12(Phospho)	1678.87		0.003	0.03351	High	2.51377	High	15.31	1.17041	1
	LLSSEPLDLISVPFGNSSPSDIDVPKPGSPEPQVSGLAANR	6	1	1	Q08050	N16(Deamidated); S35(Phospho); N40(Deamidated)	4269.11		0.003	0.0278			High	21.47	0.313655	0
	KMSSDGLGSR	2	1	1	Q08050	S3(Phospho)	1117.47		0.004	0.04812	Medium	2.51127	High	31.14	0.0257659	1
	MKPLLPR	2	1	1	Q08050	M1(Oxidation)	870.523		0.004	0.05302	High	1.96213	High	34.03	0.0028071	0
	LLFGEGFSPLLPVQTIKEEEIQPGEEMPHLARPIK	2	1	1	Q08050	Q22(Deamidated)	3944.11		0.005	0.1491	High	3.40478				1
	VEEPSRPSASWQNSVSERPPYSYMAMIQFAINSTER	3	1	1	Q08050	N13(Deamidated); M26(Oxidation)	4161.95		0.005	0.1538	High	2.28641	Medium	11.68	6.14	0
	LLFGEGFSPLLPVQTIK	2	1	1	Q08050	S8(Phospho)	1939.03		0.005	0.05775	High	2.01811	High	10.46	2.22176	0
	TPESWRLTPPAK	5	1	1	Q08050	T8(Phospho)	1462.71	T(1): 0.0; S(4): 50.0; T(8): 50.0	0.006	0.1758	High	2.7961	Medium	12.79	2.95622	1
	ETLPISSTPSK	3	1	1	Q08050	S7(Phospho)	1239.59		0.006	0.06747	Medium	2.49515	High	29.02	0.0707398	0
	VGGLDFSPVQTSQGASDPLPDPLGLMDLSTTPLQSAPPLESPQR	2	1	1	Q08050	M26(Oxidation)	4532.26		0.007	0.09307	Medium	3.2322	High	14.64	1.5357	0
	SVLPRTPESWR	1	1	1	Q08050	T6(Phospho)	1407.68	S(1): 0.0; T(6): 99.0; S(9): 1.0	0.03	0.3157	Medium	1.88311				1
	HIAKPGWK	1	1	1	Q08050		936.541		0.031	0.3198	Medium	1.91426				0
	LLFGEGFSPLLPVQTIKEEEIQPGEEMPHLARPIK	1	1	1	Q08050	M27(Oxidation)	3959.11		0.033	0.3267	Medium	1.49329				1
	LLSSEPLDLISVPFGNSSPSDIDVPKPGSPEPQVSGLAANR	1	1	1	Q08050		4187.15		0.036	0.3391	Medium	3.00891				0

## Sheet: FOXM1_R286A_2
Q08050	Forkhead box protein M1 OS=Homo sapiens GN=FOXM1 PE=1 SV=3 - [FOXM1_HUMAN]
	Sequence	# PSMs	# Proteins	# Protein Groups	Protein Group Accessions	Modifications	MH+ [Da]	phosphoRS Site Probabilities	q-Value	PEP	A2	XCorr A2	A4	IonScore A4	Exp Value A4	# Missed Cleavages
	WAAELPFPADSSDPASQLSYSQEVGGPFK	2	1	1	Q08050		3081.45		0	1.975e-07	High	7.0172	High	59.37	0.000101853	0
	IINHPTMPNTQVVAIPNNANIHSIITALTAK	53	1	1	Q08050	N17(Deamidated)	3307.79		0	5.822e-07	High	6.54714	High	47.58	0.000189422	0
	SLTEGLVLDTMNDSLSK	13	1	1	Q08050		1822.91		0	1.901e-07	High	6.08844	High	107.75	8.8389e-10	0
	LPLPVQNAPSETSEEEPKR	6	1	1	Q08050		2121.08		0	9.115e-06	High	5.94472	High	54.38	0.000152832	1
	LPLPVQNAPSETSEEEPK	12	1	1	Q08050		1964.98		0	1.454e-07	High	5.93247	High	70.22	5.09049e-06	0
	RSPAQQESNQAEASK	5	1	1	Q08050		1630.78		0	6.977e-06	High	5.83263	High	65.94	1.61978e-05	1
	VLLAEEGIAPLSSAGPGK	8	1	1	Q08050		1708.95		0	2.557e-07	High	5.77921	High	98.8	1.79942e-09	0
	RLPLPVQNAPSETSEEEPK	20	1	1	Q08050		2121.08		0	3.737e-06	High	5.69174	High	52.53	0.00022283	1
	SPAQQESNQAEASK	4	1	1	Q08050		1474.68		0	7.954e-06	High	5.59731	High	92.98	2.93541e-08	0
	RTEVTLETLGPKPAAR	22	1	1	Q08050		1738.98		0	0.0002821	High	5.4961	High	68.26	1.37337e-06	1
	VLLAEEGIAPLSSAGPGKEEK	24	1	1	Q08050		2095.13		0	5.103e-06	High	5.34397	High	59.78	1.79359e-05	1
	SLTEGLVLDTMNDSLSK	6	1	1	Q08050	M11(Oxidation)	1838.9		0	1.59e-06	High	5.32787	High	68	8.91502e-06	0
	IINHPTMPNTQVVAIPNNANIHSIITALTAK	19	1	1	Q08050		3306.8		0	9.199e-06	High	5.29679	High	45.94	0.000234308	0
	LLFGEGFSPLLPVQTIK	6	1	1	Q08050		1859.07		0	5.602e-07	High	5.25308	High	84.57	1.8679e-08	0
	SLTEGLVLDTMNDSLSK	6	1	1	Q08050	N12(Deamidated)	1823.89		0	9.114e-06	High	5.13453	High	69.73	6.44339e-06	0
	VPLPLAASLMSSELAR	10	1	1	Q08050	M10(Oxidation)	1670.92		0	1.088e-06	High	5.11205	High	79.84	2.15287e-07	0
	VPLPLAASLMSSELAR	12	1	1	Q08050		1654.92		0	6.227e-07	High	5.09469	High	85.75	3.47225e-08	0
	SLTEGLVLDTMNDSLSK	2	1	1	Q08050	M11(Oxidation); N12(Deamidated)	1839.89		0	4.325e-05	High	5.07533	High	44.93	0.00208085	0
	SLTEGLVLDTMNDSLSK	4	1	1	Q08050	S1(Phospho)	1902.88	S(1): 98.8; T(3): 1.2; T(10): 0.0; S(14): 0.0; S(16): 0.0	0	0.000111	High	5.03002	High	39.64	0.00839264	0
	DIYTWIEDHFPYFK	10	1	1	Q08050		1873.88		0	5.334e-05	High	5.01745	High	47.56	0.0013347	0
	TPIKETLPISSTPSK	8	1	1	Q08050	T12(Phospho)	1678.87	T(1): 0.0; T(6): 0.0; S(10): 2.7; S(11): 32.4; T(12): 32.4; S(14): 32.4	0	0.0004326	High	5.00929	High	29.26	0.0471343	1
	RLPLPVQNAPSETSEEEPK	9	1	1	Q08050	N8(Deamidated)	2122.06		0	0.001971	High	4.9502	High	34.67	0.0172473	1
	VGGLDFSPVQTSQGASDPLPDPLGLMDLSTTPLQSAPPLESPQR	8	1	1	Q08050		4516.26		0	0.008185	High	4.74389	High	24.2	0.152456	0
	VSFWTIHPSANR	9	1	1	Q08050		1414.72		0	0.0003918	High	4.62119	High	49.72	0.000448504	0
	EESSHSWEDSSQSPTPRPK	6	1	1	Q08050		2170.96		0	9.513e-08	High	4.52337	High	35	0.0278913	0
	TPIKETLPISSTPSK	9	1	1	Q08050		1598.9		0	0.001536	High	4.39867	High	73.81	5.61479e-07	1
	EESSHSWEDSSQSPTPRPK	9	1	1	Q08050	S13(Phospho)	2250.93	S(3): 0.0; S(4): 0.0; S(6): 0.0; S(10): 0.0; S(11): 0.1; S(13): 49.9; T(15): 49.9	0	0.003791	High	4.2248	High	20.56	0.750685	0
	TEVTLETLGPKPAAR	9	1	1	Q08050		1582.88		0	0.0004185	High	4.19392	High	50.68	0.000129543	0
	IINHPTMPNTQVVAIPNNANIHSIITALTAK	29	1	1	Q08050	M7(Oxidation); N20(Deamidated)	3323.78		0	0.0005057	High	4.1524	High	25.51	0.0389448	0
	VGGLDFSPVQTSQGASDPLPDPLGLMDLSTTPLQSAPPLESPQR	10	1	1	Q08050	S41(Phospho)	4596.23		0	0.013	High	4.14431	High	25.72	0.162358	0
	VEEPSRPSASWQNSVSERPPYSYMAMIQFAINSTER	8	1	1	Q08050	M24(Oxidation)	4160.95		0	0.004798	High	4.09272	High	19.97	0.953564	0
	IINHPTMPNTQVVAIPNNANIHSIITALTAK	3	1	1	Q08050	N3(Deamidated); N20(Deamidated)	3308.78		0	0.0001207	High	4.07327	High	27.2	0.023723	0
	VEEPSRPSASWQNSVSERPPYSYMAMIQFAINSTER	6	1	1	Q08050		4144.96		0	0.004267	High	4.03397	High	22.82	0.498627	0
	VESPPLEEWPSPAPSFK	2	1	1	Q08050		1896.93		0	0.0001172	High	4.01692	High	47.99	0.000845901	0
	LLFGEGFSPLLPVQTIKEEEIQPGEEMPHLARPIK	7	1	1	Q08050		3943.11		0	1.451e-08	High	3.986	High	13.98	0.717901	1
	ETSANGKVSFWTIHPSANR	6	1	1	Q08050	N18(Deamidated)	2103.02		0	0.002556	High	3.96054	High	44.55	0.00233075	1
	VESPPLEEWPSPAPSFK	3	1	1	Q08050	S3(Phospho)	1976.9	S(3): 100.0; S(11): 0.0; S(15): 0.0	0	1.019e-05	High	3.95752	High	40.29	0.00706231	0
	WAAELPFPADSSDPASQLSYSQEVGGPFKTPIK	11	1	1	Q08050		3520.73		0	0.0001853	High	3.84168	High	37.28	0.0119256	1
	VSSYLVPIQFPVNQSLVLQPSVK	12	1	1	Q08050		2542.43		0	4.59e-06	High	3.74103	High	66.82	1.02945e-06	0
	IINHPTMPNTQVVAIPNNANIHSIITALTAK	16	1	1	Q08050	M7(Oxidation)	3322.8		0	0.001961	High	3.72897	High	26.5	0.0273124	0
	VEEPSRPSASWQNSVSERPPYSYMAMIQFAINSTER	6	1	1	Q08050	Q12(Deamidated); Q28(Deamidated)	4146.94		0	0.0001804	High	3.72045	High	16.38	2.33942	0
	LLSSEPLDLISVPFGNSSPSDIDVPKPGSPEPQVSGLAANR	9	1	1	Q08050	S29(Phospho)	4267.11	S(3): 0.0; S(4): 0.0; S(11): 0.0; S(17): 3.9; S(18): 14.1; S(20): 14.1; S(29): 53.7; S(35): 14.1	0	0.001659	High	3.63759	High	34.58	0.01834	0
	TPESWRLTPPAK	8	1	1	Q08050	T8(Phospho)	1462.71	T(1): 0.0; S(4): 50.0; T(8): 50.0	0	0.002025	Medium	3.50617	Medium	15.57	1.55999	1
	VGGLDFSPVQTSQGASDPLPDPLGLMDLSTTPLQSAPPLESPQR	4	1	1	Q08050	T11(Phospho); S41(Phospho)	4676.19	S(7): 89.5; T(11): 4.7; S(12): 4.7; S(16): 1.1; S(29): 0.0; T(30): 0.0; T(31): 0.1; S(35): 0.1; S(41): 99.8	0	0.002133	High	3.4823	High	31.14	0.0660298	0
	VSSYLVPIQFPVNQSLVLQPSVK	12	1	1	Q08050	N13(Deamidated)	2543.41		0	0.000241	High	3.23718	High	33.57	0.00371413	0
	LLSSEPLDLISVPFGNSSPSDIDVPKPGSPEPQVSGLAANR	6	1	1	Q08050	S18(Phospho); N40(Deamidated)	4268.11		0	0.0004448	High	3.14685	High	53.99	0.000203902	0
	ETLPISSTPSK	4	1	1	Q08050		1159.62		0	0.0004056	High	2.89427	High	50.52	0.000331353	0
	LLSSEPLDLISVPFGNSSPSDIDVPKPGSPEPQVSGLAANR	2	1	1	Q08050		4187.14		0	0.001595	High	2.64658	High	44.69	0.00112925	0
	LLFGEGFSPLLPVQTIKEEEIQPGEEMPHLARPIK	3	1	1	Q08050	M27(Oxidation)	3959.1		0	0.004503	High	2.35509	High	13.18	0.949658	1
	TELPLGAR	7	1	1	Q08050		856.489		0	0.009839	High	1.88282	High	33.64	0.00577406	0
	LLSSEPLDLISVPFGNSSPSDIDVPKPGSPEPQVSGLAANR	6	1	1	Q08050	N16(Deamidated); Q33(Deamidated); S35(Phospho)	4269.1		0	0.001475			High	47.19	0.00107907	0
	LLSSEPLDLISVPFGNSSPSDIDVPKPGSPEPQVSGLAANR	5	1	1	Q08050	S20(Phospho); S29(Phospho)	4347.08	S(3): 0.4; S(4): 0.4; S(11): 2.6; S(17): 20.3; S(18): 20.3; S(20): 61.9; S(29): 91.0; S(35): 3.2	0.001	0.007992	High	4.14768	High	17.28	1.3815	0
	VESPPLEEWPSPAPSFKEESSHSWEDSSQSPTPRPK	1	1	1	Q08050		4048.87		0.001	0.009456	High	2.66077				1
	VGGLDFSPVQTSQGASDPLPDPLGLMDLSTTPLQSAPPLESPQR	2	1	1	Q08050	M26(Oxidation)	4532.26		0.001	0.03409	High	2.08275	High	12	2.70996	0
	VGGLDFSPVQTSQGASDPLPDPLGLMDLSTTPLQSAPPLESPQR	4	1	1	Q08050	Q13(Deamidated); S41(Phospho)	4597.22		0.001	0.01731	High	0.374645	High	19.41	0.73771	0
	LLFGEGFSPLLPVQTIK	2	1	1	Q08050	S8(Phospho)	1939.03	S(8): 100.0; T(15): 0.0	0.002	0.01405	High	3.03129	High	18.55	0.354678	0
	SIKQEMEEK	2	1	1	Q08050		1121.55		0.004	0.07885	Medium	2.56199	High	40.06	0.00438894	1
	VEEPSRPSASWQNSVSERPPYSYMAMIQFAINSTER	13	1	1	Q08050	N13(Deamidated); M24(Oxidation)	4161.93		0.006	0.07247	High	3.47335				0
	VESPPLEEWPSPAPSFKEESSHSWEDSSQSPTPRPK	2	1	1	Q08050	Q29(Deamidated)	4049.89		0.006	0.07773	High	3.04785				1
	MKPLLPR	2	1	1	Q08050	M1(Oxidation)	870.523		0.006	0.06467	High	1.84403	High	16.96	0.142974	0
	SVLPRTPESWR	2	1	1	Q08050	T6(Phospho)	1407.68		0.008	0.1376	High	2.49705	High	27.28	0.0966207	1
	IINHPTMPNTQVVAIPNNANIHSIITALTAK	10	1	1	Q08050	N3(Deamidated); M7(Oxidation); N20(Deamidated)	3324.79		0.011	0.1699			Medium	10.31	1.28958	0
	ETLPISSTPSK	3	1	1	Q08050	T8(Phospho)	1239.59		0.012	0.1884	Medium	2.47966	Medium	15.76	1.49852	0
	MKPLLPR	2	1	1	Q08050		854.528		0.013	0.1645	Medium	1.47677	Medium	13.79	0.158776	0
	VSSYLVPIQFPVNQSLVLQPSVKVPLPLAASLMSSELAR	3	1	1	Q08050	Q9(Deamidated); Q19(Deamidated); M33(Oxidation)	4196.32		0.014	0.217			Medium	28.76	0.0384501	1
	LLSSEPLDLISVPFGNSSPSDIDVPKPGSPEPQVSGLAANR	2	1	1	Q08050	S20(Phospho); S29(Phospho); Q33(Deamidated)	4348.06		0.014	0.2229			Medium	23.9	0.334459	0
	EEEIQPGEEMPHLARPIKVESPPLEEWPSPAPSFK	2	1	1	Q08050	S21(Phospho)	4060.94	S(21): 100.0; S(29): 0.0; S(33): 0.0	0.015	0.1842	Medium	2.37743				1
	VESPPLEEWPSPAPSFKEESSHSWEDSSQSPTPRPK	1	1	1	Q08050	S3(Phospho); Q29(Deamidated)	4129.86	S(3): 22.6; S(11): 13.4; S(15): 9.4; S(20): 7.9; S(21): 7.9; S(23): 7.9; S(27): 7.9; S(28): 7.9; S(30): 7.9; T(32): 7.4	0.025	0.2764	Medium	2.06836				1
	VGGLDFSPVQTSQGASDPLPDPLGLMDLSTTPLQSAPPLESPQR	2	1	1	Q08050	Q13(Deamidated)	4517.26		0.026	0.3047	Medium	2.4631				0
	VESPPLEEWPSPAPSFKEESSHSWEDSSQSPTPRPK	1	1	1	Q08050	S3(Phospho)	4128.84	S(3): 90.6; S(11): 4.9; S(15): 1.2; S(20): 0.7; S(21): 0.7; S(23): 0.7; S(27): 0.3; S(28): 0.3; S(30): 0.3; T(32): 0.3	0.031	0.3308	Medium	3.57971				1
	VSSYLVPIQFPVNQSLVLQPSVKVPLPLAASLMSSELAR	1	1	1	Q08050		4178.34		0.033	0.3577	Medium	2.46665				1
	HIAKPGWK	2	1	1	Q08050		936.541		0.036	0.3782	Medium	2.28081	Medium	11.6	0.709127	0
	SYSGLRSPTR	2	1	1	Q08050	S3(Phospho)	1203.55		0.037	0.3922	Medium	1.84423	Medium	14.24	1.85715	1

## Sheet: FOXM1 R286A_3
Q08050-2	Isoform 2 of Forkhead box protein M1 OS=Homo sapiens GN=FOXM1 - [FOXM1_HUMAN]
	A6	Sequence	# PSMs	# Proteins	# Protein Groups	Protein Group Accessions	Modifications	ΔCn	phosphoRS Site Probabilities	q-Value	PEP	XCorr	Charge	MH+ [Da]	ΔM [ppm]	RT [min]	# Missed Cleavages
	High	RLPLPVQNAPSETSEEEPKR	6	3	1	Q08050-2		0		0	1.662e-11	6.81041	3	2277.18	-3.30402	23.8479	2
	High	SLTEGLVLDTMnDSLSK	2	3	1	Q08050-2	N12(Deamidated)	0		0	2.715e-13	6.34595	2	1823.89	-4.97608	53.2589	0
	High	sLTEGLVLDTMNDSLSK	4	3	1	Q08050-2	S1(Phospho)	0	S(1): 100.0; T(3): 0.0; T(10): 0.0; S(14): 0.0; S(16): 0.0	0	3.718e-09	6.33328	2	1902.87	-1.12093	60.7655	0
	High	SLTEGLVLDTMNDSLSK	4	3	1	Q08050-2		0		0	3.924e-11	6.23017	2	1822.91	-1.82745	52.2283	0
	High	VLLAEEGIAPLSSAGPGK	2	2	1	Q08050-2		0		0	5.591e-07	6.11636	2	1708.94	-1.87805	43.5619	0
	High	SLTEGLVLDTmNDSLSK	3	3	1	Q08050-2	M11(Oxidation)	0		0	2.422e-12	5.88519	2	1838.9	-1.83437	42.7295	0
	High	LPLPVQNAPSETSEEEPKRsPAQQESNqAEASK	4	3	1	Q08050-2	S20(Phospho); Q28(Deamidated)	0	S(10): 0.0; T(12): 0.1; S(13): 0.5; S(20): 99.4; S(26): 0.0; S(32): 0.0	0	0.001786	5.84949	4	3657.7	2.68215	27.6158	2
	High	SLTEGLVLDTmnDSLSK	1	3	1	Q08050-2	M11(Oxidation); N12(Deamidated)	0		0	1.627e-10	5.82621	2	1839.89	-1.43923	45.6405	0
	High	RLPLPVQnAPSETSEEEPK	4	3	1	Q08050-2	N8(Deamidated)	0		0	4.207e-09	5.76215	3	2122.06	-4.90795	31.133	1
	High	LPLPVQNAPSETSEEEPKR	2	3	1	Q08050-2		0		0	1.924e-13	5.66328	3	2121.07	-3.8709	26.8616	1
	High	LPLPVQNAPSETSEEEPK	3	3	1	Q08050-2		0		0	5.832e-07	5.59896	2	1964.98	-2.9058	33.2693	0
	High	RLPLPVQNAPSETSEEEPK	9	3	1	Q08050-2		0		0	5.373e-08	5.44358	2	2121.08	-1.96537	28.7519	1
	High	DIYTWIEDHFPYFK	11	3	1	Q08050-2		0		0	1.33e-06	5.36298	2	1873.88	-0.741709	73.1558	0
	High	LLFGEGFSPLLPVQTIK	3	3	1	Q08050-2		0		0	4.61e-11	5.14455	2	1859.07	-1.04773	64.238	0
	High	VLLAEEGIAPLSSAGPGKEEK	9	2	1	Q08050-2		0		0	1.921e-11	5.11776	2	2095.12	-1.76218	36.5781	1
	High	WAAELPFPADSSDPASQLSYSQEVGGPFK	2	3	1	Q08050-2		0		0	6.798e-11	5.0648	3	3081.45	1.6923	61.0894	0
	High	EESSHSWEDSSQSPTPRPK	2	3	1	Q08050-2		0		0	0.004845	5.03307	3	2170.96	-0.367375	17.2579	0
	High	VESPPLEEWPSPAPSFK	2	3	1	Q08050-2		0		0	4.835e-05	4.98246	2	1896.93	-1.53784	47.8178	0
	High	LLSSEPLDLISVPFGNSSPSDIDVPKPGsPEPqVSGLAANR	7	3	1	Q08050-2	S29(Phospho); Q33(Deamidated)	0	S(3): 0.0; S(4): 0.0; S(11): 0.0; S(17): 0.0; S(18): 0.0; S(20): 0.1; S(29): 97.0; S(35): 2.9	0	3.436e-09	4.949	3	4268.1	0.531956	68.0263	0
	High	RTEVTLETLGPKPAAR	12	3	1	Q08050-2		0		0	1.371e-06	4.93371	3	1738.98	-2.80099	25.01	1
	High	QHLLPPCVDEPELLFSEGPSTSR	1	3	1	Q08050-2		0		0	0.001748	4.91732	3	2551.25	-1.42768	54.0854	0
	High	VEEPSRPSASWQNSVSERPPYSYMAmIqFAINSTER	4	3	1	Q08050-2	M26(Oxidation); Q28(Deamidated)	0		0	8.509e-07	4.84072	4	4161.93	-0.322377	54.4273	0
	High	VPLPLAASLMSSELAR	3	3	1	Q08050-2		0		0	2.515e-12	4.81074	2	1654.92	-1.85975	57.8406	0
	High	SIKQEMEEKENCHLEQR	3	3	1	Q08050-2		0		0	1.021e-06	4.6841	4	2130.99	-2.35704	21.2	2
	High	TPIKETLPISSTPSK	5	3	1	Q08050-2		0		0	2.303e-09	4.66491	2	1598.9	-2.95206	24.8176	1
	High	LPLPVQNAPSETSEEEPKRsPAQQESNQAEASK	4	3	1	Q08050-2	S20(Phospho)	0	S(10): 2.7; T(12): 2.7; S(13): 2.7; S(20): 91.8; S(26): 0.0; S(32): 0.0	0	0.0001438	4.59493	4	3656.7	-1.95533	27.4617	2
	High	VPLPLAASLmSSELAR	2	3	1	Q08050-2	M10(Oxidation)	0		0	6.972e-11	4.58857	2	1670.91	-1.42871	48.5242	0
	High	TEVTLETLGPKPAAR	4	3	1	Q08050-2		0		0	1.443e-07	4.57752	2	1582.88	-2.73133	27.327	0
	High	VGGLDFSPVQTSQGASDPLPDPLGLMDLSTTPLQSAPPLEsPQR	2	3	1	Q08050-2	S41(Phospho)	0	S(7): 0.0; T(11): 0.0; S(12): 0.0; S(16): 0.0; S(29): 0.0; T(30): 0.0; T(31): 0.0; S(35): 0.2; S(41): 99.8	0	0.001165	4.51301	3	4596.23	1.86185	80.0443	0
	High	EESSHSWEDSSQsPTPRPK	2	3	1	Q08050-2	S13(Phospho)	0	S(3): 0.0; S(4): 0.0; S(6): 0.0; S(10): 0.0; S(11): 0.0; S(13): 99.8; T(15): 0.1	0	0.0004742	4.30985	3	2250.93	-0.906589	17.4892	0
	High	VGGLDFSPVQTSQGASDPLPDPLGLMDLSTTPLQSAPPLESPQR	2	3	1	Q08050-2		0		0	2.469e-08	4.26969	3	4516.25	-0.262545	76.6565	0
	High	EESSHSWEDSsQsPTPRPK	6	3	1	Q08050-2	S11(Phospho); S13(Phospho)	0	S(3): 0.0; S(4): 0.0; S(6): 0.0; S(10): 1.0; S(11): 99.0; S(13): 99.9; T(15): 0.1	0	0.0005629	4.09576	3	2330.89	-0.780358	20.1923	0
	High	VEEPSRPSASWQNSVSERPPYSYMAMIqFAINSTER	5	3	1	Q08050-2	Q28(Deamidated)	0		0	0.001213	4.08721	4	4145.93	-0.843484	63.3536	0
	High	VGGLDFSPVQTSQGASDPLPDPLGLmDLSTTPLQSAPPLESPQR	2	3	1	Q08050-2	M26(Oxidation)	0		0	0.001222	4.02873	3	4532.27	3.3921	70.2179	0
	High	VGGLDFSPVQTSQGASDPLPDPLGLMDLSTTPLQSAPPLESPqR	6	3	1	Q08050-2	Q43(Deamidated)	0		0	0.0006991	4.01216	3	4517.24	-0.183015	79.0016	0
	High	VSFWTIHPSANR	8	3	1	Q08050-2		0		0	4.839e-05	4.00516	2	1414.72	-3.50765	32.6302	0
	High	TPESWRLtPPAK	4	3	1	Q08050-2	T8(Phospho)	0	T(1): 0.0; S(4): 0.0; T(8): 100.0	0	0.003439	3.92853	3	1462.71	-1.87277	31.9172	1
	High	QVKVEEPSRPSASWqNSVSERPPYSYMAMIQFAINSTER	5	3	1	Q08050-2	Q15(Deamidated)	0		0	0.001018	3.9243	5	4501.17	3.23711	56.9003	1
	High	LLSSEPLDLISVPFGNSSPSDIDVPKPGsPEPQVSGLAANR	7	3	1	Q08050-2	S29(Phospho)	0	S(3): 0.0; S(4): 0.0; S(11): 0.0; S(17): 0.0; S(18): 0.0; S(20): 0.0; S(29): 99.5; S(35): 0.4	0	2.485e-05	3.90048	3	4267.11	-2.29835	66.5345	0
	High	ETSAnGKVSFWTIHPSANR	1	3	1	Q08050-2	N5(Deamidated)	0		0	3.169e-05	3.81916	3	2103.02	-2.02753	31.3979	1
	High	VESPPLEEWPSPAPSFKEESSHSWEDSSQSPTPRPK	1	3	1	Q08050-2		0		0	2.688e-05	3.81465	5	4048.88	-1.5643	38.7282	1
	High	RRLPLPVQNAPSETSEEEPK	5	3	1	Q08050-2		0		0	0.004617	3.76964	4	2277.18	-2.13059	25.3779	2
	High	LLFGEGFSPLLPVqTIKEEEIQPGEEMPHLARPIK	1	3	1	Q08050-2	Q14(Deamidated)	0		0	0.0002324	3.55435	5	3944.1	3.78165	58.0277	1
	High	VEEPSRPSASWQNSVSERPPYSYmAMIQFAINSTER	2	3	1	Q08050-2	M24(Oxidation)	0		0	0.001781	3.52306	4	4160.95	2.40763	55.4673	0
	High	SPAQQESNQAEASK	1	3	1	Q08050-2		0		0	0.01195	3.50234	2	1474.68	0.266087	16.2829	0
	High	LLSSEPLDLISVPFGNSSPsDIDVPKPGsPEPQVSGLAANR	7	3	1	Q08050-2	S20(Phospho); S29(Phospho)	0	S(3): 0.0; S(4): 0.0; S(11): 0.3; S(17): 67.6; S(18): 16.1; S(20): 16.1; S(29): 98.4; S(35): 1.6	0	0.01973	3.44766	3	4347.08	-0.183229	74.4496	0
	High	IINHPTMPNTQVVAIPNNANIHSIITALTAK	2	3	1	Q08050-2		0		0	1.296e-05	3.4158	3	3306.79	-1.7174	55.7603	0
	High	VEEPSRPSASWQNSVSERPPYSYMAMIQFAINSTER	3	3	1	Q08050-2		0		0	0.005286	3.37754	4	4144.94	-1.99051	62.2395	0
	High	LLSSEPLDLISVPFGNSSPSDIDVPKPGSPEPqVSGLAANR	2	3	1	Q08050-2	Q33(Deamidated)	0		0	1.366e-05	3.1907	3	4188.14	2.32541	63.06	0
	High	YLTLDQVFK	20	1	1	Q08050-2		0		0	0.003689	3.17266	2	1126.61	-2.07279	47.9976	0
	High	SVLPRtPESWRLtPPAK	3	3	1	Q08050-2	T6(Phospho); T13(Phospho)	0	S(1): 13.0; T(6): 86.6; S(9): 2.8; T(13): 97.6	0	0.005072	3.10968	2	2095.01	-3.19122	41.7676	2
	High	RPNPELR	1	3	1	Q08050-2		0		0	0.0112	3.03	2	881.494	-1.31044	16.6028	0
	High	WAAELPFPADSSDPASQLSYSQEVGGPFKTPIK	2	3	1	Q08050-2		0		0	0.0001056	2.98326	3	3520.72	-1.62483	56.4031	1
	High	IINHPTMPNTQVVAIPNNAnIHSIITALTAK	20	3	1	Q08050-2	N20(Deamidated)	0		0	0.0001424	2.78761	4	3307.79	1.50597	56.5774	0
	High	LLFGEGFSPLLPVQTIKEEEIQPGEEMPHLARPIK	2	3	1	Q08050-2		0		0	0.001372	2.73683	5	3943.1	-1.37006	57.2126	1
	High	LLSSEPLDLISVPFGNSSPSDIDVPKPGSPEPQVSGLAANR	3	3	1	Q08050-2		0		0	0.0004506	2.66981	3	4187.15	-1.25821	61.0615	0
	High	HIAKPGWK	1	3	1	Q08050-2		0		0	0.007165	2.62792	2	936.541	-0.85989	17.0362	0
	High	WAAELPFPADSSDPASQLSYSQEVGGPFKTPIKETLPISSTPSK	1	3	1	Q08050-2		0		0	0.001241	2.52673	4	4661.33	-0.780175	56.0844	2
	High	VSSYLVPIQFPVNQSLVLQPSVK	3	3	1	Q08050-2		0		0	9.453e-08	2.46929	2	2542.42	-1.34641	62.5346	0
	High	LLSSEPLDLISVPFGnSSPSDIDVPKPGSPEPQVSGLAAnR	2	3	1	Q08050-2	N16(Deamidated); N40(Deamidated)	0		0	0.01117	1.99653	3	4189.14	5.29538	63.1995	0
	High	VGGLDFSPVQTSqGASDPLPDPLGLMDLSTTPLqSAPPLESPQR	3	3	1	Q08050-2	Q13(Deamidated); Q34(Deamidated)	0		0.001	0.02433	3.66706	3	4518.24	4.51642	78.8578	0
	High	KMSSDGLGSR	2	3	1	Q08050-2		0		0.002	0.03051	2.91371	2	1037.5	0.0799036	16.3494	1
	High	VEsPPLEEWPSPAPSFKEESSHSWEDSSqSPTPRPK	1	3	1	Q08050-2	S3(Phospho); Q29(Deamidated)	0	S(3): 77.5; S(11): 8.6; S(15): 3.3; S(20): 3.3; S(21): 3.3; S(23): 1.4; S(27): 0.7; S(28): 0.7; S(30): 0.7; T(32): 0.4	0.003	0.03051	4.18967	4	4129.85	2.85183	41.6498	1
	High	VGGLDFSPVqTSQGASDPLPDPLGLmDLSTTPLQSAPPLESPQR	4	3	1	Q08050-2	Q10(Deamidated); M26(Oxidation)	0		0.003	0.03051	2.71922	3	4533.24	1.37019	70.64	0
	High	RSPAQQESNQAEASK	2	3	1	Q08050-2		0		0.004	0.03051	2.8833	3	1630.78	-1.40507	16.6629	1
	High	IINHPTmPNTqVVAIPNNANIHSIITALTAK	3	3	1	Q08050-2	M7(Oxidation); Q11(Deamidated)	0		0.005	0.03942	3.5575	4	3323.78	1.26574	55.8516	0
	High	KQHLLPPCVDEPELLFsEGPSTSR	1	3	1	Q08050-2	S17(Phospho)	0	S(17): 64.5; S(21): 11.8; T(22): 11.8; S(23): 11.8	0.009	0.2053	2.46512	3	2759.31	-0.465223	54.7198	1
	High	VSSYLVPIQFPVNQSLVLQPSVKVPLPLAASLMSSELAR	1	3	1	Q08050-2		0		0.009	0.1619	1.1731	3	4178.32	-1.96032	74.5226	1
	Medium	SVLPRtPESWR	1	3	1	Q08050-2	T6(Phospho)	0	S(1): 0.0; T(6): 98.9; S(9): 1.0	0.02	0.4178	2.70911	2	1407.68	-1.96191	31.0593	1
	Medium	VGGLDFSPVQtSQGASDPLPDPLGLMDLStTPLQSAPPLESPQR	3	3	1	Q08050-2	T11(Phospho); T30(Phospho)	0	S(7): 9.6; T(11): 45.2; S(12): 45.2; S(16): 0.0; S(29): 1.0; T(30): 4.1; T(31): 4.1; S(35): 86.9; S(41): 4.1	0.02	0.427	1.82243	3	4676.18	-1.88164	81.8908	0

## Sheet: FOXM1_R286A_4
Q08050-2	Isoform 2 of Forkhead box protein M1 OS=Homo sapiens GN=FOXM1 - [FOXM1_HUMAN]
	A6	Sequence	# PSMs	# Proteins	# Protein Groups	Protein Group Accessions	Modifications	ΔCn	phosphoRS Site Probabilities	q-Value	PEP	XCorr	Charge	MH+ [Da]	ΔM [ppm]	RT [min]	# Missed Cleavages
	High	RLPLPVQNAPSETSEEEPKR	6	3	1	Q08050-2		0		0	0.0001742	7.0342	3	2277.18	-0.811335	23.8929	2
	High	LPLPVqNAPSETSEEEPKRsPAQQESNQAEASK	4	3	1	Q08050-2	Q6(Deamidated); S20(Phospho)	0	S(10): 0.0; T(12): 0.0; S(13): 0.0; S(20): 100.0; S(26): 0.0; S(32): 0.0	0	0.004262	6.91708	4	3657.71	4.6178	26.9188	2
	High	sLTEGLVLDTMNDSLSK	2	3	1	Q08050-2	S1(Phospho)	0	S(1): 100.0; T(3): 0.0; T(10): 0.0; S(14): 0.0; S(16): 0.0	0	0.0002274	6.89852	2	1902.88	-0.607722	60.8376	0
	High	LPLPVQNAPSETSEEEPKRsPAQQESNQAEASK	1	3	1	Q08050-2	S20(Phospho)	0	S(10): 0.0; T(12): 0.0; S(13): 0.0; S(20): 100.0; S(26): 0.0; S(32): 0.0	0	0.01993	6.68195	4	3656.7	-2.15563	27.1774	2
	High	SLTEGLVLDTMnDSLSK	2	3	1	Q08050-2	N12(Deamidated)	0		0	0.0007171	6.3343	2	1823.89	-0.960351	53.3504	0
	High	VLLAEEGIAPLSSAGPGK	2	2	1	Q08050-2		0		0	0.001013	6.28367	2	1708.94	-3.23523	43.0759	0
	High	SLTEGLVLDTmnDSLSK	1	3	1	Q08050-2	M11(Oxidation); N12(Deamidated)	0		0	0.01066	6.24818	2	1839.88	-3.03156	45.5661	0
	High	LPLPVQNAPSETSEEEPKR	2	3	1	Q08050-2		0		0	0.0006997	6.15744	3	2121.08	-2.48967	27.2589	1
	High	SLTEGLVLDTMNDSLSK	7	3	1	Q08050-2		0		0	0.0005718	6.04985	2	1822.91	-0.822984	51.2314	0
	High	VESPPLEEWPSPAPSFK	1	3	1	Q08050-2		0		0	0.0007772	5.71416	2	1896.94	-0.958675	47.5006	0
	High	IINHPTMPNTQVVAIPnnANIHSIITALTAK	5	3	1	Q08050-2	N17(Deamidated); N18(Deamidated)	0		0	0.0001722	5.61084	3	3308.78	5.03066	58.2745	0
	High	SLTEGLVLDTmNDSLSK	2	3	1	Q08050-2	M11(Oxidation)	0		0	0.00286	5.60858	2	1838.9	-1.10417	42.7536	0
	High	RTEVTLETLGPKPAAR	12	3	1	Q08050-2		0		0	0.001291	5.58284	3	1738.98	-2.37981	21.5889	1
	High	VLLAEEGIAPLSSAGPGKEEK	10	2	1	Q08050-2		0		0	0.001924	5.51091	2	2095.13	-1.17954	36.6593	1
	High	RLPLPVQNAPSETSEEEPK	8	3	1	Q08050-2		0		0	0.006483	5.49819	2	2121.08	-1.27476	28.6251	1
	High	DIYTWIEDHFPYFK	12	3	1	Q08050-2		0		0	0.008245	5.34868	2	1873.88	1.01715	72.7748	0
	High	RLPLPVQnAPSETSEEEPK	1	3	1	Q08050-2	N8(Deamidated)	0		0	0.002676	5.28084	3	2122.06	-5.33939	30.8396	1
	High	IINHPTMPNTQVVAIPNNANIHSIITALTAK	3	3	1	Q08050-2		0		0	0.005275	5.01623	3	3306.79	-1.93889	55.1674	0
	High	LPLPVQNAPSETSEEEPK	3	3	1	Q08050-2		0		0	0.007058	4.94252	2	1964.98	-1.84971	33.19	0
	High	IINHPTMPNTQVVAIPNNAnIHSIITALTAK	15	3	1	Q08050-2	N20(Deamidated)	0		0	0.0002053	4.92052	3	3307.78	-0.27981	56.6987	0
	High	LLFGEGFSPLLPVQTIK	2	3	1	Q08050-2		0		0	0.009561	4.88446	2	1859.07	-0.456772	64.656	0
	High	VPLPLAASLMSSELAR	2	3	1	Q08050-2		0		0	0.001267	4.67696	2	1654.92	-0.67955	57.94	0
	High	MTLKDIYTWIEDHFPYFK	2	3	1	Q08050-2		0		0	0.02874	4.63127	3	2347.15	0.594855	78.0454	1
	High	VPLPLAASLmSSELAR	2	3	1	Q08050-2	M10(Oxidation)	0		0	0.0008081	4.63085	2	1670.91	-1.35566	48.5514	0
	High	VEEPSRPSASWQnSVSERPPYSYMAmIQFAINSTER	2	3	1	Q08050-2	N13(Deamidated); M26(Oxidation)	0		0	0.01373	4.56766	4	4161.94	3.43188	54.0729	0
	High	TPIKETLPISSTPSK	6	3	1	Q08050-2		0		0	0.002862	4.533	2	1598.9	-2.11224	24.7653	1
	High	TEVTLETLGPKPAAR	5	3	1	Q08050-2		0		0	0.03039	4.52061	2	1582.88	-2.03725	27.7484	0
	High	mTLKDIYTWIEDHFPYFK	1	3	1	Q08050-2	M1(Oxidation)	0		0	0.004577	4.36467	3	2363.15	1.55454	72.2633	1
	High	QVKVEEPSRPSASWqNSVSERPPYSYMAMIqFAINSTER	1	3	1	Q08050-2	Q15(Deamidated); Q31(Deamidated)	0		0	0.01922	4.29241	5	4502.16	5.51235	57.9464	1
	High	ETSAnGKVSFWTIHPSANR	2	3	1	Q08050-2	N5(Deamidated)	0		0	0.004198	4.27641	3	2103.02	-2.20167	31.1035	1
	High	SIKQEMEEKENCHLEQR	2	3	1	Q08050-2		0		0	0.004531	4.24494	4	2130.99	-2.35704	20.6147	2
	High	VGGLDFSPVQTSQGASDPLPDPLGLmDLSTTPLqSAPPLESPQR	4	3	1	Q08050-2	M26(Oxidation); Q34(Deamidated)	0		0	0.003372	4.23244	3	4533.25	4.52073	69.86	0
	High	VGGLDFSPVQTSQGASDPLPDPLGLMDLSTTPLQSAPPLESPQR	6	3	1	Q08050-2		0		0	0.002067	4.21308	3	4516.26	0.872676	76.8636	0
	High	EEEIQPGEEMPHLARPIKVEsPPLEEWPSPAPSFK	1	3	1	Q08050-2	S21(Phospho)	0	S(21): 100.0; S(29): 0.0; S(33): 0.0	0	0.05897	4.00596	4	4060.94	-0.684454	50.6562	1
	High	VSFWTIHPSANR	7	3	1	Q08050-2		0		0	0.01835	3.97156	2	1414.72	-2.21336	32.3074	0
	High	VEEPSRPSASWQNSVSERPPYSYMAMIQFAINSTER	5	3	1	Q08050-2		0		0	0.01961	3.92185	4	4144.95	-0.105684	61.2716	0
	High	EESSHSWEDSSQSPTPRPK	2	3	1	Q08050-2		0		0	0.05628	3.8544	3	2170.96	-1.04212	17.1769	0
	High	VGGLDFSPVQTSqGASDPLPDPLGLMDLSTTPLqSAPPLESPQR	2	3	1	Q08050-2	Q13(Deamidated); Q34(Deamidated)	0		0	0.03023	3.84726	3	4518.22	0.058585	79.3334	0
	High	RRLPLPVQNAPSETSEEEPK	6	3	1	Q08050-2		0		0	0.002914	3.8013	3	2277.18	-2.09788	25.6588	2
	High	VEEPSRPSASWQnSVSERPPYSYMAMIQFAInSTER	5	3	1	Q08050-2	N13(Deamidated); N32(Deamidated)	0		0	0.01859	3.70914	4	4146.94	6.19024	63.4302	0
	High	VEEPSRPSASWQNSVSERPPYSYmAMIQFAINSTER	1	3	1	Q08050-2	M24(Oxidation)	0		0	0.03549	3.64658	4	4160.92	-6.15885	55.3323	0
	High	VGGLDFSPVQTSQGASDPLPDPLGLmDLSTTPLQSAPPLESPQR	2	3	1	Q08050-2	M26(Oxidation)	0		0	0.006778	3.53414	3	4532.25	-0.728749	70.3647	0
	High	EESSHSWEDSsQsPTPRPK	4	3	1	Q08050-2	S11(Phospho); S13(Phospho)	0	S(3): 0.0; S(4): 0.0; S(6): 0.0; S(10): 11.1; S(11): 88.7; S(13): 98.3; T(15): 1.9	0	0.08047	3.49294	3	2330.89	-0.623246	19.7386	0
	High	QVKVEEPSRPSASWQNSVSERPPYSYMAMIQFAINSTER	1	3	1	Q08050-2		0		0	0.04609	3.44808	5	4500.16	-1.7517	56.6495	1
	High	YLTLDQVFK	30	1	1	Q08050-2		0		0	0.07034	3.32995	2	1126.61	-2.39784	48.0423	0
	High	LLFGEGFsPLLPVQTIK	1	3	1	Q08050-2	S8(Phospho)	0	S(8): 100.0; T(15): 0.0	0	0.02318	3.2878	2	1939.04	1.06141	74.6732	0
	High	LLSSEPLDLISVPFGNSSPSDIDVPKPGSPEPQVSGLAANR	2	3	1	Q08050-2		0		0	0.03325	3.25309	3	4187.15	-0.121218	61.2649	0
	High	QVKVEEPSRPSASWQnSVSERPPYSYMAMIQFAINSTER	2	3	1	Q08050-2	N16(Deamidated)	0		0	0.04502	3.20643	5	4501.17	2.55912	58.1498	1
	High	IINHPTmPNTQVVAIPNNAnIHSIITALTAK	14	3	1	Q08050-2	M7(Oxidation); N20(Deamidated)	0		0	0.0247	3.16344	4	3323.78	0.75157	56.713	0
	High	KMSSDGLGSR	2	3	1	Q08050-2		0		0	0.08135	3.13033	2	1037.5	-1.33199	16.3712	1
	High	VGGLDFSPVQTSQGASDPLPDPLGLMDLSTTPLQSAPPLEsPQR	2	3	1	Q08050-2	S41(Phospho)	0	S(7): 0.0; T(11): 0.0; S(12): 0.0; S(16): 0.0; S(29): 0.0; T(30): 0.1; T(31): 0.6; S(35): 3.1; S(41): 96.1	0	0.009669	3.0999	3	4596.23	1.62282	79.9564	0
	High	LLFGEGFSPLLPVQTIKEEEIQPGEEMPHLARPIK	1	3	1	Q08050-2		0		0	0.04298	2.99907	5	3943.1	-0.209131	57.2976	1
	High	LLSSEPLDLISVPFGnSsPSDIDVPKPGSPEPQVSGLAANR	17	3	1	Q08050-2	N16(Deamidated); S18(Phospho)	0	S(3): 0.0; S(4): 0.0; S(11): 0.0; S(17): 45.7; S(18): 45.7; S(20): 8.6; S(29): 0.0; S(35): 0.0	0	0.00302	2.92894	3	4268.12	3.2776	66.109	0
	High	VEEPSRPSASWQNSVSERPPYSYMAMIQFAInSTER	7	3	1	Q08050-2	N32(Deamidated)	0		0	0.05615	2.92552	4	4145.94	1.51199	62.8565	0
	High	MSSDGLGSR	1	3	1	Q08050-2		0		0	0.03454	2.90698	2	909.41	0.1575	17.1357	0
	High	LLFGEGFSPLLPVQTIKEEEIqPGEEMPHLARPIK	1	3	1	Q08050-2	Q22(Deamidated)	0		0	0.03096	2.90678	5	3944.1	3.85903	57.9607	1
	High	VGGLDFSPVqTSQGASDPLPDPLGLMDLSTTPLQSAPPLESPQR	4	3	1	Q08050-2	Q10(Deamidated)	0		0	0.02718	2.89352	3	4517.26	4.19473	78.5427	0
	High	NMTIKTELPLGAR	1	3	1	Q08050-2		0		0	0.03335	2.82011	3	1443.8	-1.85902	31.5017	1
	High	FILISCGGAPTQPPGLRPQTQTSYDAK	1	3	1	Q08050-2		0		0	0.02425	2.60826	3	2846.44	-2.57472	43.5482	0
	High	LLSSEPLDLISVPFGNSSPSDIDVPKPGsPEPQVSGLAANR	5	3	1	Q08050-2	S29(Phospho)	0	S(3): 0.0; S(4): 0.0; S(11): 0.0; S(17): 2.6; S(18): 14.1; S(20): 2.6; S(29): 80.6; S(35): 0.1	0	0.07085	2.5546	3	4267.11	-1.09684	67.2768	0
	High	WAAELPFPADSSDPASQLSYSQEVGGPFKTPIK	1	3	1	Q08050-2		0		0	0.02073	2.33384	3	3520.72	-2.14491	56.6307	1
	High	LLSSEPLDLISVPFGnSSPSDIDVPKPGSPEPQVSGLAANR	13	3	1	Q08050-2	N16(Deamidated)	0		0	0.001816	2.3109	3	4188.13	-0.647552	62.8498	0
	High	VSSYLVPIQFPVnQSLVLQPSVK	1	3	1	Q08050-2	N13(Deamidated)	0		0	0.004774	2.29621	2	2543.41	-1.78068	65.652	0
	High	VSSYLVPIQFPVNQSLVLQPSVK	3	3	1	Q08050-2		0		0	0.03115	2.02434	3	2542.43	-0.799548	62.4415	0
	High	LLSSEPLDLISVPFGnSSPSDIDVPKPGSPEPQVSGLAAnR	2	3	1	Q08050-2	N16(Deamidated); N40(Deamidated)	0.005		0	0.04163	2.00251	3	4189.15	7.48084	61.7676	0
	High	EESSHSWEDSSQsPTPRPK	2	3	1	Q08050-2	S13(Phospho)	0.0169	S(3): 0.0; S(4): 0.0; S(6): 0.0; S(10): 0.0; S(11): 0.0; S(13): 88.2; T(15): 11.7	0.001	0.1058	4.06587	3	2250.93	0.0695705	17.4979	0
	High	RSPAQQESNQAEASK	1	3	1	Q08050-2		0		0.001	0.09466	3.79826	3	1630.78	0.615995	16.2657	1
	High	TPESWRLtPPAK	4	3	1	Q08050-2	T8(Phospho)	0	T(1): 0.0; S(4): 0.0; T(8): 100.0	0.001	0.1023	3.40683	3	1462.71	-2.12314	31.1272	1
	High	LLSSEPLDLISVPFGNSSPsDIDVPKPGsPEPQVSGLAANR	2	3	1	Q08050-2	S20(Phospho); S29(Phospho)	0	S(3): 0.0; S(4): 0.0; S(11): 0.1; S(17): 81.7; S(18): 18.0; S(20): 0.2; S(29): 99.7; S(35): 0.3	0.001	0.1291	3.3679	3	4347.09	1.67011	74.6244	0
	High	SVLPRtPESWRLtPPAK	3	3	1	Q08050-2	T6(Phospho); T13(Phospho)	0	S(1): 0.3; T(6): 98.7; S(9): 50.5; T(13): 50.5	0.001	0.1314	3.10293	3	2095.01	-2.26536	42.1084	2
	High	VEsPPLEEWPSPAPSFKEESSHSWEDSSQSPTPRPK	1	3	1	Q08050-2	S3(Phospho)	0	S(3): 7.7; S(11): 79.2; S(15): 2.7; S(20): 2.7; S(21): 2.7; S(23): 2.7; S(27): 1.0; S(28): 1.0; S(30): 0.2; T(32): 0.1	0.001	0.1158	3.00424	4	4128.85	0.636869	41.4212	1
	High	WAAELPFPADSSDPASqLSYSQEVGGPFKTPIKETLPISSTPSK	1	3	1	Q08050-2	Q17(Deamidated)	0		0.001	0.1004	2.33351	4	4662.32	1.70576	57.4732	2
	High	VSSYLVPIQFPVNQSLVLQPSVKVPLPLAASLMSSELAR	3	3	1	Q08050-2		0		0.001	0.09052	0.977942	3	4178.33	0.493754	74.6316	1
	High	KMsSDGLGSR	1	3	1	Q08050-2	S3(Phospho)	0	S(3): 49.9; S(4): 49.9; S(9): 0.2	0.002	0.1684	2.95653	2	1117.47	0.928038	17.2204	1
	High	SVLPRtPESWR	1	3	1	Q08050-2	T6(Phospho)	0	S(1): 0.0; T(6): 50.0; S(9): 50.0	0.002	0.1594	2.09418	3	1407.68	-2.1449	30.9649	1
	High	EEEIqPGEEMPHLARPIKVEsPPLEEWPSPAPSFK	1	3	1	Q08050-2	Q5(Deamidated); S21(Phospho)	0	S(21): 44.7; S(29): 44.7; S(33): 10.6	0.006	0.2239	3.33767	4	4061.94	2.95026	51.0067	1
	High	VGGLDFSPVQtSQGASDPLPDPLGLMDLSTTPLQSAPPLEsPQR	1	3	1	Q08050-2	T11(Phospho); S41(Phospho)	0	S(7): 6.0; T(11): 6.0; S(12): 6.0; S(16): 81.9; S(29): 0.2; T(30): 0.1; T(31): 0.1; S(35): 0.3; S(41): 99.4	0.007	0.2509	1.92869	3	4676.17	-4.15276	82.0957	0
	High	VGGLDFSPVQTSQGASDPLPDPLGLMDLsTTPLQSAPPLESPqR	6	3	1	Q08050-2	S29(Phospho); Q43(Deamidated)	0.0476	S(7): 0.2; T(11): 0.9; S(12): 0.9; S(16): 2.5; S(29): 8.6; T(30): 8.6; T(31): 8.6; S(35): 34.8; S(41): 34.8	0.008	0.263	0.797653	3	4597.23	5.28522	81.5427	0
	Medium	WAAELPFPADSSDPASQLSYSQEVGGPFKTPIKETLPISSTPSK	2	3	1	Q08050-2		0		0.013	0.309	1.103	3	4661.3	-6.70889	56.8625	2
	Medium	HIAKPGWK	1	3	1	Q08050-2		0		0.02	0.3677	2.34059	2	936.542	0.182843	17.0801	0
	Medium	KSYSGLRsPTR	1	3	1	Q08050-2	S8(Phospho)	0	S(2): 0.2; Y(3): 1.0; S(4): 6.4; S(8): 46.2; T(10): 46.2	0.049	0.5013	2.34084	3	1331.65	0.0540088	16.8952	2
